# Supplementary material for: Structural basis of colibactin activation by the ClbP peptidase
Source: Nat Chem Biol. 2022 Oct 17;19(2):151–8. doi: 10.1038/s41589-022-01142-z (PMC9889268; doi:10.1038/s41589-022-01142-z)
Supplement: Supplementary file 3 — Data for sequence analyses [file 41589_2022_1142_MOESM3_ESM.zip]

Archive with 8 entries (8 files):
- Velilla_Supp_File_1/All_representative_nodes_alignment.fa
- Velilla_Supp_File_1/Broader_S12_alignment.fa
- Velilla_Supp_File_1/ClbP_representative_nodes_alignment.fa
- Velilla_Supp_File_1/Prodrug_peptidase_SSN.cys
- Velilla_Supp_File_1/Prodrug-peptidase_representative_nodes_alignment.fa
- Velilla_Supp_File_1/S12_PDB_tree.nwk
- Velilla_Supp_File_1/Sequence_analysis_metadata.xlsx
- Velilla_Supp_File_1/README.txt
