# Supplementary material for: Structural basis of colibactin activation by the ClbP peptidase
Source: Nat Chem Biol. 2022 Oct 17;19(2):151–8. doi: 10.1038/s41589-022-01142-z (PMC9889268; doi:10.1038/s41589-022-01142-z)
Supplement: Supplementary file 3 — Data for sequence analyses [file 41589_2022_1142_MOESM3_ESM.zip › Velilla_Supp_File_1/All_representative_nodes_alignment.fa]

>3330620011
------------------------------------------------------------
------------------------------------------------------------
------------------------------------------------------------
------------------------------------------------------------
------------------------------------------------------------
------------------------------------------------------------
------------------------------------------------------------
------------------------------------------------------------
------------------------------------------------------------
------------------------------------------------------------
------------------------------------------------MRSKM-------
--------IIITII------TV----FMLFVGF--------NT-----------------
------------------------------------------------------------
------SAYA-LTEEESVAIQSLLEDARRISGTPGMSVSIQ---SRDDIYF-FSSGYANS
E----------EGVLTN-ENTIWELASVSKAF-TALGILLLEEQGFL-S-MDDSVVEY--
LPW-FSLRY-----QGQ----PVDM-Q-SVTLNHFLHHTTGLINRY--HT-QHI--PE--
-----------------GNT--PDMLQKTVE--------MLIDAEV----V-FPPGERYE
YGTVNYDVLGLVIETVSGQSYE-------DFMEEQVFRPLGLYETYANRGK--VQ-----
--------ATGQLAQGYRS-----------------------------------------
------AFFMTLPY-DAP-----------KFRGNTPAGYLFSSSQDIARWMGIQ----LG
IV-E----DIPEIF-----QGLI----------------AKSHEG------------NR-
S-----VA--AVD------KLYYGAGWGVNADQ-------------------------TF
IQH-AGGNPTFATNIF--LFPEEQLGISLLSNSASTN-----------------------
------------------------IDMLYNIKDILDGNISQSYQM--------------S
LM-QI---SDIALSSAT------IA------LTLLAIL---------FFFLGLRRK--KQ
----NR---------------K--------LP---LTK---KR-----------LTLIAF
WLVTTIFI-GILCL-------ILPTI-F--------GA-SWRSF-----LVW--------
Q--------------------------------------------------TYSYL----
----------T-ALIAL--------------------SLLS-ASITWFV-----------
-YCYRYKCS---------------------------------------------------
------------------------------------------------------------
------------------------------------------------------------
------------------------------------------------------------
------------------------------------------------------------
------------------------------------------------------------
------------------------------------------------------------
------------------------------------------------------------
------------------------------------------------------------
------------------------------------------------------------
------------------------------------------------------------
------------------------------------------------------------
----------------
>3785930011
------------------------------------------------------------
------------------------------------------------------------
------------------------------------------------------------
------------------------------------------------------------
------------------------------------------------------------
------------------------------------------------------------
------------------------------------------------------------
------------------------------------------------------------
------------------------------------------------------------
------------------------------------------------------------
------------------------------------------------MGSKM-------
--------IIITII------TV----FMLFVGF--------NT-----------------
------------------------------------------------------------
------SAYA-LTEEESVAIQSLLEDARRISGTPGMSVSIQ---SRDDTYF-FSSGYANS
E----------EGILTN-ENTIWELASVSKAF-TALGILLLEEQGFL-S-MDDSVVEY--
LPW-FSLRY-----QGQ----PVDM-Q-SVTLNHFLHHTTGLINRY--HT-QHI--PE--
-----------------GNT--PDMLQKTVE--------MLIDAEV----V-FPPGERYE
YGTVNYDVLGLVIETVSGQSFE-------DFMEEQVFRPLGLYETYANRGK--VQ-----
--------ATGQLAQGYRS-----------------------------------------
------AFFMTLPY-DAP-----------EFRGNTPAGYLFSSSQDIARWMGIQ----LG
IV-E----DIPEIF-----QGLI----------------AKSHEG------------NR-
S-----VA--AVD------ELYYGAGWVVNADQ-------------------------TF
IQH-AGGNPTFATNIF--LFPEEQLGISLLSNSASTN-----------------------
------------------------IDMLYNIKDILDGNISQSYQM--------------S
LM-QI---SDIALSSAT------IA------LTLLAIL---------FFFLGVRRK--KQ
----NR---------------K--------LP---LTK---KR-----------LILIAF
WLVTTIFI-GILCL-------ILPTI-F--------GA-SWRSF-----LVW--------
Q--------------------------------------------------TYSYL----
----------T-ALIAL--------------------SLLS-ASITWFV-----------
-YCYRYKCC---------------------------------------------------
------------------------------------------------------------
------------------------------------------------------------
------------------------------------------------------------
------------------------------------------------------------
------------------------------------------------------------
------------------------------------------------------------
------------------------------------------------------------
------------------------------------------------------------
------------------------------------------------------------
------------------------------------------------------------
------------------------------------------------------------
----------------
>3446200011
------------------------------------------------------------
------------------------------------------------------------
------------------------------------------------------------
------------------------------------------------------------
------------------------------------------------------------
------------------------------------------------------------
------------------------------------------------------------
------------------------------------------------------------
------------------------------------------------------------
------------------------------------------------------------
------------------------------------------------MGSKM-------
--------IIITII------TV----FMLFVGF--------NT-----------------
------------------------------------------------------------
------SAYA-LTEEESVAIQSLLEDARRISGTPGMSVSIQ---SRDDTYF-FSSGYANS
E----------EGILTN-ENTIWELASVSKAF-TALGILLLEEQGFL-S-MDDSVVEY--
LPW-FSLRY-----QGQ----PVDM-Q-SVTLNHFLHHTTGLINRY--HT-QHI--PE--
-----------------GNT--PDMLQKTVE--------MLIDAEV----V-FPPGERYE
YGTVNYDVLGLVIETVSGQSFE-------DFMEEQVFRPLGLYETYANRGK--VQ-----
--------ATGQLAQGYRS-----------------------------------------
------AFFMTLPY-DAP-----------EFRGNTPAGYLFSSSQDIARWMGIQ----LG
IV-E----DIPEIF-----QGLI----------------AKSHEG------------NR-
S-----VA--AVD------ELYYGAGWVVNADQ-------------------------TF
IQH-AGGNPTFATNIF--LFPEEQLGISLLSNSASTN-----------------------
------------------------IDMLYNIKDILDGNISQSYQM--------------S
LM-QI---SDIALSSAT------IA------LTLLAIL---------FFFLGVRRK--KQ
----NR---------------K--------LP---LTK---KR-----------LILIAF
WLVTTIFI-GILCL-------ILPTI-F--------GA-SWRSF-----LVW--------
Q--------------------------------------------------TYSYL----
----------T-ALIAL--------------------SLLS-ASITWFV-----------
-YCYRYKCS---------------------------------------------------
------------------------------------------------------------
------------------------------------------------------------
------------------------------------------------------------
------------------------------------------------------------
------------------------------------------------------------
------------------------------------------------------------
------------------------------------------------------------
------------------------------------------------------------
------------------------------------------------------------
------------------------------------------------------------
------------------------------------------------------------
----------------
>3449610011
------------------------------------------------------------
------------------------------------------------------------
------------------------------------------------------------
------------------------------------------------------------
------------------------------------------------------------
------------------------------------------------------------
------------------------------------------------------------
------------------------------------------------------------
------------------------------------------------------------
------------------------------------------------------------
------------------------------------------------MGSKM-------
--------IIITII------TV----FMLFVGF--------NT-----------------
------------------------------------------------------------
------SAYA-LTEEESVAIQSLLEDARRISGTPGMSVSIQ---SRDDTYF-FSSGYANS
E----------EGILTN-ENTIWELASVSKAF-TALGILLLEEQGFL-S-MDDSVVEY--
LPW-FSLRY-----QGQ----PVDM-Q-SVTLNHFLHHTTGLINRY--HT-QHI--PE--
-----------------GNT--PDMLQKTVE--------MLIDAEV----V-FPPGERYE
YGTVNYDVLGLVIETVSGQSFE-------DFMEEQVFRPLGLYETYANRGK--VQ-----
--------ATGQLAQGYRS-----------------------------------------
------AFFMTLPY-DAP-----------EFRGNTPAGYLFSSSQDIARWMGIQ----LG
IV-E----DIPEIF-----QGLI----------------AKSHEG------------NR-
S-----VA--AVD------ELYYGAGWVVNADQ-------------------------TF
IQH-AGGNPTFATNIF--LFPEEQLGISLLSNSASTN-----------------------
------------------------IDMLYNIKDILDGNISQSYQM--------------S
LM-QI---SDIALSSAT------IA------LTLLAIL---------FFFVGVRRK--KQ
----NR---------------K--------LP---LTK---KR-----------LILIAF
WLVTTIFI-GILCL-------ILPTI-F--------GA-SWRSF-----LVW--------
Q--------------------------------------------------TYSYL----
----------T-ALIAL--------------------SLLS-ASITWFV-----------
-YCYRYKCS---------------------------------------------------
------------------------------------------------------------
------------------------------------------------------------
------------------------------------------------------------
------------------------------------------------------------
------------------------------------------------------------
------------------------------------------------------------
------------------------------------------------------------
------------------------------------------------------------
------------------------------------------------------------
------------------------------------------------------------
------------------------------------------------------------
----------------
>3010240011
------------------------------------------------------------
------------------------------------------------------------
------------------------------------------------------------
------------------------------------------------------------
------------------------------------------------------------
------------------------------------------------------------
------------------------------------------------------------
------------------------------------------------------------
------------------------------------------------------------
------------------------------------------------------------
--------------------------------------------------MKN-------
--------IIAFVL------VA----LILFPGF--------TT-----------------
------------------------------------------------------------
------PGYA-LSTSQSDSIQTLLDDACRVSGVPGMSLSIL---ANDQVYY-FSSGYANR
E----------KRQVAN-ENTLYELASVSKAF-TGMGILLMEEQGLL-S-MNDPIQKY--
LPW-FTLNY-----QGK----PVDM-Q-GVTLNTFLHHTSGLTNRL--HS-QYI--PQ--
-----------------GNT--PDMLKKTVA--------MLVDTNL----S-FYPGEQYD
YGTVNYDVLGLVIEVVSGQRYE-------DYMKKQVFQPLGLNQTYVYKEA--AQ-----
--------ATGQLAQGYRS-----------------------------------------
------CFFITTPY-DAP-----------DFTGNKPAGYIISCTHDMARWMGIQ----MG
IV-S----DIPEIF-----RKVI----------------KTSHQG------------DQ-
S-----VS--DVN------GMFYAAGWSVNSDQ-------------------------TI
IEH-AGGNPNFATQVV--LLPRENTAICLLSNGTNTN-----------------------
------------------------LNLVLKVKDILAGNLAQSYQI--------------N
AT-QF---LDIALSSAT------II------CGLLALL---------FFVWGLRQK--KM
----PK---------------R--------QP---ITK---KH-----------IIATGS
CLIV-----TLICW-------ALLVL-I--------GP-NWSTI-----LIW--------
Q--------------------------------------------------TSSML----
----------T-ALLSL--------------------ALFA-TSITWFV-----------
-ATRR-------------------------------------------------------
------------------------------------------------------------
------------------------------------------------------------
------------------------------------------------------------
------------------------------------------------------------
------------------------------------------------------------
------------------------------------------------------------
------------------------------------------------------------
------------------------------------------------------------
------------------------------------------------------------
------------------------------------------------------------
------------------------------------------------------------
----------------
>3009310011
------------------------------------------------------------
------------------------------------------------------------
------------------------------------------------------------
------------------------------------------------------------
------------------------------------------------------------
------------------------------------------------------------
------------------------------------------------------------
------------------------------------------------------------
------------------------------------------------------------
------------------------------------------------------------
--------------------------------------------------MKN-------
--------IIVTMA------AL----LILFTGF--------TV-----------------
------------------------------------------------------------
------PVYA-LSDTQSAAIQKLLDDACRISGVPGISTSII---NGDETLY-ISSGYGNR
E----------RGLPAN-ENTLYELASVSKAF-TGAGILLLEEQGLL-S-MTDPIEKY--
LPW-FTLKY-----QGT----PVDM-Q-SLTLNHFLHHTSGLTNIK--HA-QNI--PQ--
-----------------GST--PDMLRKTVE--------MLVDAEL----A-FAPGEQYN
YGTVNYDVLGLVIEVVSDQSYE-------RFMTEQVFQPLGLSHTYVYKED--AQ-----
--------AIGQLAQGYRT-----------------------------------------
------SFFTTTPY-DAP-----------DFGGNKPAGYIISSTTDMARWMGIQ----MG
VV-Q----DIPDVF-----KAII----------------RNSHQG------------NM-
T-----VL--DSN------GMYYGAGWMVNADK-------------------------TI
IEH-SGGNPNFATKVA--IFPNEQIAICLLSNGASTN-----------------------
------------------------IGLVMNIKEILDGNLSQTYTM--------------S
GT-QL---LDVALSSAT------MI------ACLLAVV---------FFALGLRTK--RK
----NE---------------R--------QP---ITK---KK-----------IFITVA
WLTLAVAMSTLLCW-------VLPMF-I--------GY-DWSTI-----LVW--------
Q--------------------------------------------------TYSIL----
----------T-IFISL--------------------TLLA-ASITWFA-----------
-YARRSSAISR---K---------------------------------------------
------------------------------------------------------------
------------------------------------------------------------
------------------------------------------------------------
------------------------------------------------------------
------------------------------------------------------------
------------------------------------------------------------
------------------------------------------------------------
------------------------------------------------------------
------------------------------------------------------------
------------------------------------------------------------
------------------------------------------------------------
----------------
>3496960011
------------------------------------------------------------
------------------------------------------------------------
------------------------------------------------------------
------------------------------------------------------------
------------------------------------------------------------
------------------------------------------------------------
------------------------------------------------------------
------------------------------------------------------------
------------------------------------------------------------
------------------------------------------------------------
--------------------------------------------------MKK-------
--------IIVIMI------AS----LMLFTGF--------AT-----------------
------------------------------------------------------------
------PVYA-LSDAQSAAIQALLDDACRISGVPGMSISII---TGEEMFY-FSSGYADR
D----------KRLPAS-ENTLYELASVSKAF-TGVAILLLEEQGLL-S-MTDPVQKY--
LPW-LTMEY-----KGM----PVDM-Q-SFTLNNFLHHTSGLTNRK--HI-QSI--PQ--
-----------------GST--PDMLRKTVE--------ALVDAEL----A-FAPGEQYE
YGTVNYDVLGLVIEVVSGQSYE-------SFMTEQVFRPLSLYHTYVYKEE--AQ-----
--------ATGQLAQGYRS-----------------------------------------
------SFFITSPY-NAP-----------DYAGNKPAGYIMSCTKDMAHWMNIQ----MG
GV-Q----DIPEVF-----KAVI----------------MKSHHG------------DV-
S-----VP--DVN------GMYYAAGWMVNADK-------------------------TI
IEH-SGGNPNFSTEVV--ILPNERTAFCLLTNGANTN-----------------------
------------------------IGLVKGIKDILDGNLTQSYKI--------------S
GI-QF---LDIILSFTT------II------VCLLAII---------FFILGLRRK--KM
----ND---------------R--------QS---ITK---KR-----------IFITVV
WLMVTVAI-CIMCW-------IFPMF-F--------GY-DWSTL-----LIW--------
Q--------------------------------------------------TYSIL----
----------T-VLISL--------------------ALLT-ASITFFV-----------
-YTRQHNAVSR-------------------------------------------------
------------------------------------------------------------
------------------------------------------------------------
------------------------------------------------------------
------------------------------------------------------------
------------------------------------------------------------
------------------------------------------------------------
------------------------------------------------------------
------------------------------------------------------------
------------------------------------------------------------
------------------------------------------------------------
------------------------------------------------------------
----------------
>4197400011
------------------------------------------------------------
------------------------------------------------------------
------------------------------------------------------------
------------------------------------------------------------
------------------------------------------------------------
------------------------------------------------------------
------------------------------------------------------------
------------------------------------------------------------
------------------------------------------------------------
------------------------------------------------------------
--------------------------------------------------MKK-------
--------TLVSMI------TV----LLLFSGL--------PQ-----------------
------------------------------------------------------------
------RSYA-MSDAQAEAIQALLDDASRISGVPGLSVSIL---ADEKEFY-YSSGYADL
K----------KGIPAS-ENTLYELASVSKAF-TGIGILLLEEQGLL-S-MTDSIHDY--
LPW-LTLKY-----QGK----PVDM-Q-SLTLNNFLHHTSGLTNNK--HA-QLI--PQ--
-----------------GNT--PDMLQKTVE--------VLVDADL----S-FPPGKQYT
YGTINYDVLGLVIEQVSGQSYE-------SFMSEQVFQPLGLKQTFVYKED--AM-----
--------ATGQLAQGYRS-----------------------------------------
------SFFKTTPY-NAP-----------DYSGNKPAGYIISSTKDMARWMGIQ----MG
IV-K----NIPEIF-----HTAI----------------QKSHQG------------DR-
S-----VL--AVD------TMYYAAGWMVNTDQ-------------------------TI
IEH-SGENPNFRTQVV--LLTNERTAICLLANGANIN-----------------------
------------------------ISMVLKIKDILDGNLSQTYEI--------------S
SA-QL---LDILLSIAT------II------CCLLTVL---------FFVLGFRRR--KL
----NI---------------K--------QP---ITK---KR-----------KIASFI
LLLVT--AALS------------ITG-F--------AL-EWSII-----LVW--------
E--------------------------------------------------TYSIL----
----------T-ALTSV--------------------TLLT-ASLAWLV-----------
-YSGRYNRPLK---NI---------------------------------------H----
------------------------------------------------------------
------------------------------------------------------------
------------------------------------------------------------
------------------------------------------------------------
------------------------------------------------------------
------------------------------------------------------------
------------------------------------------------------------
------------------------------------------------------------
------------------------------------------------------------
------------------------------------------------------------
------------------------------------------------------------
----------------
>3009240011
------------------------------------------------------------
------------------------------------------------------------
------------------------------------------------------------
------------------------------------------------------------
------------------------------------------------------------
------------------------------------------------------------
------------------------------------------------------------
------------------------------------------------------------
------------------------------------------------------------
------------------------------------------------------------
--------------------------------------------------MKK-------
--------AIVFAL------TM----LLFISGF--------PS-----------------
------------------------------------------------------------
------KSYA-LPDEQSAAIQALLNEACRKSGVPGMSVSIL---ADDEVFY-FSSGYADR
E----------KELSAS-ENTLYELASVSKAF-TATGILLLEEQGRL-S-MTDSVQKY--
LPW-FTLKY-----QGK----PVDM-H-RLTLNHFLHHTSGLTNSR--HT-QNI--PQ--
-----------------GNT--PDMLQKTVE--------MLADAEL----A-FPPGEQYN
YGTVNYDVLGLVIETVSGQSYE-------DFMREQVFQPLGLRQTYVYKED--AR-----
--------AAGQMAKGYRS-----------------------------------------
------SFFMTIPY-HAP-----------DYAGNKPAGYLISCTKDMARWMGIQ----IG
IV-Q----DIPEIF-----HTVI----------------DKSHQG------------DL-
S-----VP--AVN------EMYYAAGWQVNAGQ-------------------------TM
IEH-SGGNPNFSTQVT--LLPKEGKAVCLLTNGANTN-----------------------
------------------------ISLVQKIIAILDGNLTQSYEI--------------S
GT-QL---LDILLSSAT------II------FCLLAVL---------FFLSGLRRV--KR
----NE---------------P--------QP---ITK---KT-----------IIVTVI
FLAAT--ILSIMCW-------AFPMF-I--------GY-GWSKI-----LVW--------
Q--------------------------------------------------TYSVL----
----------T-ALISS--------------------SLLS-ASIAWFV-----------
-YTQRYHASLR-------------------------------------------------
------------------------------------------------------------
------------------------------------------------------------
------------------------------------------------------------
------------------------------------------------------------
------------------------------------------------------------
------------------------------------------------------------
------------------------------------------------------------
------------------------------------------------------------
------------------------------------------------------------
------------------------------------------------------------
------------------------------------------------------------
----------------
>3113790011
------------------------------------------------------------
------------------------------------------------------------
------------------------------------------------------------
------------------------------------------------------------
------------------------------------------------------------
------------------------------------------------------------
------------------------------------------------------------
------------------------------------------------------------
------------------------------------------------------------
------------------------------------------------------------
------------------------------------------------------------
------------------------------------------------------------
------------------------------------------------------------
--------------MQSAAIQGLLKDACRKSGVPGISVSVL---ADDEVLY-FSSGYADR
E----------KKLPAS-ENTLYELASVSKAF-TGIGILLLEEKGLL-S-MTDPIQKY--
LPW-FTLKY-----HEK----TMDM-Q-NLTLNNFLHHTSGLTNGR--HT-KNI--PR--
-----------------GNT--PDLLQKTVE--------VLTDAEL----A-FPPGEKYS
YGTINYDVLGLVIAVVSGQSYE-------GFMKEQVFKPLGLQQTYVYKEE--AR-----
--------AAGWLAQGYRS-----------------------------------------
------TFFKTIPY-NAP-----------EYAGNKPAGYIISCTKDMARWMGIQ----MG
IV-Q----DIPKEF-----HTVM----------------EKSHQG------------DM-
S-----VV--PVN------ELYYGAGWSVNATQ-------------------------TI
IEH-PGGNPSFSSKVV--IMPKDRTAVCLLTNGANTN-----------------------
------------------------TSLALKIVDILEGNLAQSYKI--------------S
ST-QL---LDIIMSSIT------II------AFLLAVL---------LFFLRLRKR--IT
----NE---------------R--------HP---MTK---KR-----------AIAIGI
LLLIT--IA--LCI----------TS-C--------AL-DWETI-----LVW--------
Q--------------------------------------------------TYSVL----
----------T-ALISL--------------------TLLT-AGSAFYI-----------
-IKL--------------------------------------------------------
------------------------------------------------------------
------------------------------------------------------------
------------------------------------------------------------
------------------------------------------------------------
------------------------------------------------------------
------------------------------------------------------------
------------------------------------------------------------
------------------------------------------------------------
------------------------------------------------------------
------------------------------------------------------------
------------------------------------------------------------
----------------
>4234390011
------------------------------------------------------------
------------------------------------------------------------
------------------------------------------------------------
------------------------------------------------------------
------------------------------------------------------------
------------------------------------------------------------
------------------------------------------------------------
------------------------------------------------------------
------------------------------------------------------------
------------------------------------------------------------
--------------------------------------------------MKK-------
--------TIIFVL------TT----LILFSGF--------VA-----------------
------------------------------------------------------------
------QSYS-LPNAQSSAIQTLLDDACRISGVPGMSIAIL---ADDEVFY-FSSGYADR
E----------KGLSAS-ENTLYELASLSKAF-TGIGILLMEKQGLL-S-MTDPIQKY--
LPW-FTLKY-----QGK----PIDM-Q-SITLNNFLHHTSGLTNGS--HS-QII--PQ--
-----------------GNT--PDMLQKTVE--------MLVDSEL----S-FCPGEQYN
YGTVNYDVLGLVIEIVSGQSYE-------DYMKKQVFQPLGLHQTYVYKED--AQ-----
--------ATGQLAQGYRS-----------------------------------------
------SFFMTTPY-DAP-----------DYAGNKPAGYIISCSKDMARWMGIQ----MG
IV-H----DIPEIF-----HEII----------------QKSHHG------------DM-
S-----VP--DAN------GMFYGAGWSVNSQQ-------------------------TI
IEH-PGGNPNFATEVE--ILPKERTAVCLLTNGANTN-----------------------
------------------------RNLVLKIKEILDGNLSQSYEI--------------S
GT-QF---LDITLSSAT------II------CCLLAVL---------FFILGLRRK--KM
----NE---------------P--------QP---MTK---KR-----------IIVTVI
LLITTIVL-CIM-------------C-C--------AF-DWSRI-----LIW--------
Q--------------------------------------------------TYSVL----
----------T-ALISS--------------------ALLT-GSITWFV-----------
-YTHRYNTWLR---K---------------------------------------------
------------------------------------------------------------
------------------------------------------------------------
------------------------------------------------------------
------------------------------------------------------------
------------------------------------------------------------
------------------------------------------------------------
------------------------------------------------------------
------------------------------------------------------------
------------------------------------------------------------
------------------------------------------------------------
------------------------------------------------------------
----------------
>4236470011
------------------------------------------------------------
------------------------------------------------------------
------------------------------------------------------------
------------------------------------------------------------
------------------------------------------------------------
------------------------------------------------------------
------------------------------------------------------------
------------------------------------------------------------
------------------------------------------------------------
------------------------------------------------------------
--------------------------------------------------MKK-------
--------TIIFVL------TT----LILFSGF--------VA-----------------
------------------------------------------------------------
------QSYS-LPNAQSAAIQTLLYDACRISGVPGMSIAIL---ADDEVFY-FSSGYADR
E----------KGLSAS-ENTLYELASLSKAF-TGIGILLMEKQGLL-S-MTDPIQKY--
LPW-FTLKY-----QGK----PIDM-E-SITLNNFLHHTSGLTNGS--HS-QII--PQ--
-----------------GNT--PDMLKKTVE--------MLVDAEL----S-FYPGEQYN
YGTVNYDVLGLVIEIVSGQSYE-------DYMEKQVFQPLGLHQTYVYKED--AQ-----
--------ATGQLAQGYRS-----------------------------------------
------SFFMTTPY-DAP-----------DYAGNKPAGYIISCSKDMARWMGIQ----MG
IV-H----DIPEIF-----HDII----------------QKSHHG------------DM-
S-----VS--DVN------GMFYGAGWSVNSEQ-------------------------TI
IEH-SGGNPNFATEVE--ILPKERTAVCLLTNGANTN-----------------------
------------------------RNLVLKIKEILDGNLSQSYEI--------------S
GT-QF---LDITLSSAT------II------CFLLAVL---------FFILGLRRK--KI
----NE---------------P--------QP---MTK---KR-----------IIVTVI
LLITTIAL-CIM-------------C-C--------AF-DWSRI-----LIW--------
Q--------------------------------------------------TYSIL----
----------T-ALISS--------------------ALLT-GSITWFV-----------
-YTHRYNTWLR---K---------------------------------------------
------------------------------------------------------------
------------------------------------------------------------
------------------------------------------------------------
------------------------------------------------------------
------------------------------------------------------------
------------------------------------------------------------
------------------------------------------------------------
------------------------------------------------------------
------------------------------------------------------------
------------------------------------------------------------
------------------------------------------------------------
----------------
>4228620011
------------------------------------------------------------
------------------------------------------------------------
------------------------------------------------------------
------------------------------------------------------------
------------------------------------------------------------
------------------------------------------------------------
------------------------------------------------------------
------------------------------------------------------------
------------------------------------------------------------
------------------------------------------------------------
--------------------------------------------------MKK-------
--------TIVFVL------TI----LILFSGF--------PT-----------------
------------------------------------------------------------
------QGCP-LSNAQSAAIQALLDDACRISGVPGMSISIL---DDDEVFY-FSSGYSDR
E----------KGLSAS-ENTLYELASVSKAF-TGIGILLMEKQGLL-S-MTDPIQKY--
LPW-FTLKH-----QGK----PIDM-Q-SITLNNFLHHTSGLTNGS--HS-QII--PQ--
-----------------GNT--PDMLQKTVE--------ALVDAEL----S-FCPGEQYN
YGTVNYDVLGLVIEIVSGQRYE-------DYMKKQVFQPLGLHQTYVYKED--AQ-----
--------VTGQLAQGYRS-----------------------------------------
------SFFMTTPY-DAP-----------DYAGNKPAGYIISCAKDMARWMGIQ----MG
IV-H----DIPEIF-----HEII----------------EKSHHG------------DM-
S-----VP--DVN------GMFYAAGWSVNSEQ-------------------------TI
IEH-SGGNPNFVTEVE--ILPNERTAVCLLTNGANTN-----------------------
------------------------RNLVLKIKEILDGNLSQSYEI--------------S
GT-QF---LDITLSSAT------II------CCLLAVL---------FFLLGLHRK--KM
----NE---------------P--------QP---MTK---KR-----------IIVTVI
LLIATIAL-CIM-------------C-F--------AF-DWSTI-----LIW--------
Q--------------------------------------------------TYSVL----
----------T-ALISS--------------------ALLT-GSITWFV-----------
-YTNRYNTSLR---K---------------------------------------------
------------------------------------------------------------
------------------------------------------------------------
------------------------------------------------------------
------------------------------------------------------------
------------------------------------------------------------
------------------------------------------------------------
------------------------------------------------------------
------------------------------------------------------------
------------------------------------------------------------
------------------------------------------------------------
------------------------------------------------------------
----------------
>3009420011
------------------------------------------------------------
------------------------------------------------------------
------------------------------------------------------------
------------------------------------------------------------
------------------------------------------------------------
------------------------------------------------------------
------------------------------------------------------------
------------------------------------------------------------
------------------------------------------------------------
------------------------------------------------------------
--------------------------------------------------MKK-------
--------TIVFVL------TI----LILFSGF--------AT-----------------
------------------------------------------------------------
------QSYP-LPNAQSAAIQALLDDACRISGVPGMSISIL---ADDEVFY-FSSGYADR
E----------KGLSAS-ENTLYELASVSKSF-TGIGMLLMEKQGLL-S-MTDPIQKY--
LPW-FTLKH-----QGK----PIDM-Q-SITLNNFLHHTSGLTNGS--HS-QII--PQ--
-----------------GNT--PDMLQKTVE--------ALVDAEL----S-FCPGEQYN
YGTVNYDVLGLVIEIVSGQRYE-------DYMKKQVFQPLGLHQTYVYKED--AQ-----
--------ATGQLAQGYRS-----------------------------------------
------SFFMTTPY-DAP-----------DYAGNKPAGYIISCAKDMARWMSIQ----MG
IV-H----DIPEIF-----HEII----------------EKSHHG------------DM-
S-----VP--DVN------GMFYAAGWSVNFQQ-------------------------TI
IEH-SGGNPNFATEVE--ILPKERTAVCLLSNGANTN-----------------------
------------------------RNLVLKIKEILDGNLSQSYEI--------------S
GT-QF---LDITLSSAT------II------CCLLAVL---------FFLLGLRRK--KM
----NE---------------P--------QP---MTK---KR-----------IIVTII
LLIATIVL-CIM-------------C-F--------AF-DWSTI-----LIW--------
Q--------------------------------------------------TYSVL----
----------T-ALISS--------------------ALLT-GSITWFV-----------
-YTHRYNTSLR---K---------------------------------------------
------------------------------------------------------------
------------------------------------------------------------
------------------------------------------------------------
------------------------------------------------------------
------------------------------------------------------------
------------------------------------------------------------
------------------------------------------------------------
------------------------------------------------------------
------------------------------------------------------------
------------------------------------------------------------
------------------------------------------------------------
----------------
>4235500011
------------------------------------------------------------
------------------------------------------------------------
------------------------------------------------------------
------------------------------------------------------------
------------------------------------------------------------
------------------------------------------------------------
------------------------------------------------------------
------------------------------------------------------------
------------------------------------------------------------
------------------------------------------------------------
--------------------------------------------------MKK-------
--------TIVFVL------TI----LILFSGF--------AT-----------------
------------------------------------------------------------
------QSYP-LPNAQSAAIQALLDDACRISGVPGMSISIL---ADDEVFY-FSSGYADR
E----------KGLSAS-ENTLYELASVSKSF-TGIGILLMEKQGLL-S-MTDPIQKY--
LPW-FTLKH-----QGK----PIDM-Q-SITLNNFLHHTSGLTNGS--HS-QII--PQ--
-----------------GNT--PDMLQKTVE--------ALVDAEL----S-FCPGEQYN
YGTVNYDVLGLVIEIVSGQRYE-------DYMKKQVFQPLGLHQTYVYKED--AQ-----
--------ATGQLAQGYRS-----------------------------------------
------SFFMTTPY-DAP-----------DYAGNKPAGYIISCAKDMARWMSIQ----MG
IV-H----DIPEIF-----HEII----------------EKSHHG------------DM-
S-----VP--DVN------GMFYAAGWSVNFQQ-------------------------TI
IEH-SGGNPNFATEVE--ILPKERTAVCLLSNGANTN-----------------------
------------------------RNLVLKIKEILDGNLSQSYEI--------------S
GT-QF---LDITLSSAT------II------CCLLAVL---------FFLLGLRRK--KM
----NE---------------P--------QP---MTK---KR-----------IIVTII
LLIATIVL-CIM-------------C-F--------AF-DWSTI-----LIW--------
Q--------------------------------------------------TYSVL----
----------T-ALISS--------------------ALLT-GSITWFV-----------
-YTHRYNTSLR---K---------------------------------------------
------------------------------------------------------------
------------------------------------------------------------
------------------------------------------------------------
------------------------------------------------------------
------------------------------------------------------------
------------------------------------------------------------
------------------------------------------------------------
------------------------------------------------------------
------------------------------------------------------------
------------------------------------------------------------
------------------------------------------------------------
----------------
>3009750011
------------------------------------------------------------
------------------------------------------------------------
------------------------------------------------------------
------------------------------------------------------------
------------------------------------------------------------
------------------------------------------------------------
------------------------------------------------------------
------------------------------------------------------------
------------------------------------------------------------
------------------------------------------------------------
--------------------------------------------------MKK-------
--------TIVFVL------TI----LILFSGL--------AT-----------------
------------------------------------------------------------
------QSYP-LPNAQSAAIQALLDDACRISGVPGMSISIL---ADDEVFY-FSSGYADR
E----------KGLSAS-ENTLYELASVSKAF-TSIGILLMEKQGLL-S-MTDPIQKY--
LPW-FTLKH-----QGK----PIDM-Q-SITLNNFLHHTSGLTNGS--HS-QII--PQ--
-----------------GNT--PDMLQKTVE--------MLVDAEL----S-FYPGEQYN
YGTVNYDVLGLVIEIVSGQRYE-------DYMKKQVFQPLGLHQTYVYKED--AQ-----
--------ATGQLAQGYRS-----------------------------------------
------SFFMTTPY-DAP-----------DYAGNKPAGYIISCAKDMARWMGIQ----MG
IV-H----DIPEIF-----HEII----------------EKSHHG------------DI-
S-----VP--DVN------GMFYAAGWSVNSKQ-------------------------TI
IEH-SGGNPNFATEVE--ILPKERTAVCLLSNGANTN-----------------------
------------------------RNLVLKIKEILDGNLSQSYEI--------------S
GT-QF---LDITLSSAT------II------CCLLAVL---------FFLLGLRRK--KM
----NE---------------P--------QP---MTK---KR-----------IIVTII
LLIATIVL-CIM-------------C-F--------AF-DWSTI-----LIW--------
Q--------------------------------------------------TYSVL----
----------T-ALISS--------------------ALLT-GSITWFV-----------
-YTHRYNTSLR---K---------------------------------------------
------------------------------------------------------------
------------------------------------------------------------
------------------------------------------------------------
------------------------------------------------------------
------------------------------------------------------------
------------------------------------------------------------
------------------------------------------------------------
------------------------------------------------------------
------------------------------------------------------------
------------------------------------------------------------
------------------------------------------------------------
----------------
>4232810011
------------------------------------------------------------
------------------------------------------------------------
------------------------------------------------------------
------------------------------------------------------------
------------------------------------------------------------
------------------------------------------------------------
------------------------------------------------------------
------------------------------------------------------------
------------------------------------------------------------
------------------------------------------------------------
--------------------------------------------------MKK-------
--------TIVFVL------TI----LILFSGF--------AT-----------------
------------------------------------------------------------
------QSYP-LSNAQSAAIQALLDDACRISGVPGMSISIL---ADDEVFH-FSSGYADR
E----------TGLSAS-ENTLYELASVSKAF-TGIGILLMEKQGLL-S-MTDPIQKY--
LPW-FTLKH-----QGK----PIDM-Q-SITLNNFLHHTSGLTNGS--HS-QII--PQ--
-----------------GNT--PDMLQKTVE--------MLVDAEL----S-FCPGEQYN
YGTVNYDVLGLVIEIVSGQRYE-------DYMKKQVFQPLGLHQTYVYKED--AQ-----
--------ATGQLAQGYRS-----------------------------------------
------SFFMTTPY-DAP-----------DYAGNKPAGYIISCAKDMARWMGIQ----MG
IV-H----DIPEIF-----HEII----------------EKSHHG------------DI-
S-----VP--DVN------GMFYAAGWSVNSKQ-------------------------TI
IEH-SGGNPNFATEVE--ILPKERTAVCLLSNGANTN-----------------------
------------------------RNLVLKIKDILDGNLSQSYEI--------------S
GT-QF---LDITLSSAT------II------CCLLAVL---------FFLLGLRRK--KM
----NE---------------P--------QP---MTK---KR-----------IIVTII
LLIATIVL-CIM-------------C-F--------AF-DWSTI-----LIW--------
Q--------------------------------------------------TYSVL----
----------T-ALISS--------------------ALLT-GSITWFV-----------
-YTHRYNTSLR---K---------------------------------------------
------------------------------------------------------------
------------------------------------------------------------
------------------------------------------------------------
------------------------------------------------------------
------------------------------------------------------------
------------------------------------------------------------
------------------------------------------------------------
------------------------------------------------------------
------------------------------------------------------------
------------------------------------------------------------
------------------------------------------------------------
----------------
>3009760032
------------------------------------------------------------
------------------------------------------------------------
------------------------------------------------------------
------------------------------------------------------------
------------------------------------------------------------
------------------------------------------------------------
------------------------------------------------------------
------------------------------------------------------------
------------------------------------------------------------
------------------------------------------------------------
--------------------------------------------------MKK-------
--------TIVFVL------TI----LILFSGF--------PT-----------------
------------------------------------------------------------
------QSYP-LSNAQSASIQALLDYACRISGVPGMSISIL---ADDEVFY-FSSGYADR
E----------KGLSAS-ENTLYELASVSKAF-TGIGILLMEKQGLL-S-MTDPIQKY--
LPW-FTLKH-----QGK----PIDM-E-SITLNNFLHHTSGLTNGS--HS-QII--PQ--
-----------------GNT--PDMLQKTVE--------MLVDDEL----S-FCPGEQYN
YGTVNYDVLGLVIEIVSGERYE-------DYMKKQVFQPLGLHQTYVYKED--AQ-----
--------ATGQLAQGYRS-----------------------------------------
------SFFMTTPY-DAP-----------DYAGNKPAGYIISCAKDMARWMGIQ----MG
IV-H----DIPEIF-----HEII----------------EKSHHG------------DM-
S-----VP--DVN------GMFYAAGWSVNSEQ-------------------------TI
IEH-SGGNPNFATEVE--ILPKERTAVCLLTNGANTN-----------------------
------------------------RNLVLKIKEILDGNLSQSYEI--------------S
GT-QF---LDITLSSAT------II------CCLLAVL---------FFLLGLRRK--KM
----NE---------------R--------QP---MTK---KR-----------IIVTVI
LLIATIAL-CIM-------------C-C--------AF-DWSTI-----LIW--------
Q--------------------------------------------------TYSVL----
----------T-ALISL--------------------ALLT-GSITWFV-----------
-YTHRYNTSLR---K---------------------------------------------
------------------------------------------------------------
------------------------------------------------------------
------------------------------------------------------------
------------------------------------------------------------
------------------------------------------------------------
------------------------------------------------------------
------------------------------------------------------------
------------------------------------------------------------
------------------------------------------------------------
------------------------------------------------------------
------------------------------------------------------------
----------------
>4154940011
------------------------------------------------------------
------------------------------------------------------------
------------------------------------------------------------
------------------------------------------------------------
------------------------------------------------------------
------------------------------------------------------------
------------------------------------------------------------
------------------------------------------------------------
------------------------------------------------------------
------------------------------------------------------------
--------------------------------------------------MKK-------
--------TIVFVL------TI----LILFSGF--------AT-----------------
------------------------------------------------------------
------QSYP-LSNAQSAAIQALLDDACRISGVPGMSISIL---ADDEVFY-FSSGYADR
E----------KGLSAS-ENTLYELASVSKAF-TGIGILLMEKQGLL-S-MTDPIQKY--
LPW-FTLKH-----QGK----PIDI-Q-SITLNNFLHHTSGLTNGS--YS-QII--PQ--
-----------------GNT--PDMLQKTVE--------MLVDAEL----S-FFPGEQYN
YGTVNYDVLGLVIEIVSGRRYE-------DYMKKQVFQPLGLHQTYVYKED--AQ-----
--------ATKQLAQGYRS-----------------------------------------
------SFFMTTPY-DAP-----------DYAGNKPAGYIISCAKDMARWMGIQ----MG
IV-H----DIPEIF-----HEII----------------EKSHHG------------DM-
S-----VP--DVN------GMFYAAGWSVNSQQ-------------------------TI
IEH-SGGNPNFATEVE--ILPNERTAVCLLTNGANTN-----------------------
------------------------RNLVLKIKEILDGNLSQSYEI--------------S
GT-QF---LDITLSSAT------II------CCLLAVL---------FFLLGLRRK--KM
----NE---------------R--------QP---MTK---KR-----------IIVTVI
LLIATIAL-CIM-------------C-C--------AF-DWSTI-----LIW--------
Q--------------------------------------------------TYSVL----
----------T-ALISS--------------------ALLT-GSITWFV-----------
-YTHGYNTSLR---K---------------------------------------------
------------------------------------------------------------
------------------------------------------------------------
------------------------------------------------------------
------------------------------------------------------------
------------------------------------------------------------
------------------------------------------------------------
------------------------------------------------------------
------------------------------------------------------------
------------------------------------------------------------
------------------------------------------------------------
------------------------------------------------------------
----------------
>3015040011
------------------------------------------------------------
------------------------------------------------------------
------------------------------------------------------------
------------------------------------------------------------
------------------------------------------------------------
------------------------------------------------------------
------------------------------------------------------------
------------------------------------------------------------
------------------------------------------------------------
------------------------------------------------------------
--------------------------------------------------MKK-------
--------IIVFVL------TI----LILFSGF--------PT-----------------
------------------------------------------------------------
------QGCP-LSNAQSAAIQALLDDACRISGVPGMSISIL---ADDEVFY-FSSGYADR
E----------KGLSAS-ENTLYELASVSKAF-TGIGILLMEKQGLL-S-MTDPIQKY--
LPW-FTLKH-----QGK----PIDM-Q-SITLNNFLHHTSGLTNGS--HS-QII--PQ--
-----------------GNT--PDMLQKTVE--------ALVDAEL----S-FYPGEQYN
YGTVNYDVLGLVIEIVSGQSYE-------DYMKKQVFQPLGLHQTYVYKED--AQ-----
--------ATGQLAQGYRS-----------------------------------------
------SFFMTTPY-DAP-----------DYAGNKPAGYIISCAKDMARWMGIQ----MG
IV-Q----DIPEIF-----HEII----------------EKSHHG------------DM-
S-----VP--DVN------GRFYAAGWSVNSQQ-------------------------TI
VEH-SGGNPNFATEVA--ILLKERTGICLLTNGANTN-----------------------
------------------------RNLVLKIKEILDGDLSQSYEM--------------S
GT-QF---LDITLSSAT------II------CCLLAVL---------FFLLGLRRK--KM
----NE---------------R--------QP---MTK---KR-----------IIVTVI
LLVATIAL-CIM-------------C-C--------AF-DWSTI-----LIW--------
Q--------------------------------------------------TYSVL----
----------T-ALISS--------------------VLLT-GSITWFV-----------
-YTHRYNTSLR---K---------------------------------------------
------------------------------------------------------------
------------------------------------------------------------
------------------------------------------------------------
------------------------------------------------------------
------------------------------------------------------------
------------------------------------------------------------
------------------------------------------------------------
------------------------------------------------------------
------------------------------------------------------------
------------------------------------------------------------
------------------------------------------------------------
----------------
>4237320011
------------------------------------------------------------
------------------------------------------------------------
------------------------------------------------------------
------------------------------------------------------------
------------------------------------------------------------
------------------------------------------------------------
------------------------------------------------------------
------------------------------------------------------------
------------------------------------------------------------
------------------------------------------------------------
--------------------------------------------------MKK-------
--------IIVFVL------TI----LILFSGF--------PT-----------------
------------------------------------------------------------
------QGCP-LSNAQSAAIQALLDDACRISGVPGMSISIL---ADDEVFY-FSSGYADR
E----------KGLSAS-ENTLYELASVSKAF-TGIGILLMEKQGLL-S-MTDPIQKY--
LPW-FTLKH-----QGK----PIDM-Q-SITLNNFLHHTSGLTNGS--HS-QII--PQ--
-----------------GNT--PDMLQKTVE--------ALVDAEL----S-FYPGEQYN
YGTVNYDVLGLVIEIVSGQSYE-------DYMKKQVFQPLGLHQTYVYKED--AQ-----
--------ATGELAQGYRS-----------------------------------------
------SFFMTTPY-DAP-----------DYTGNKPAGYIISCAKDMARWMGIQ----MG
IV-Q----DIPEIF-----HEII----------------EKSHHG------------DM-
S-----VP--DVN------GRFYAAGWSVNSQQ-------------------------TI
VEH-SGGNPNFATQVA--ILPKERTGVCLLTNSANTN-----------------------
------------------------RNLVLKIKEILDGDLSQSYEM--------------S
GT-QF---LDITLSSAT------II------CCLLAVL---------FFLLGLRRK--KM
----NE---------------R--------QP---MTK---KR-----------IIVTVI
LLVATIAL-CIM-------------C-F--------AF-DWSTI-----LIW--------
Q--------------------------------------------------TYSVL----
----------T-ALISS--------------------ALLT-GSITWFV-----------
-YTHRYNTSLR---K---------------------------------------------
------------------------------------------------------------
------------------------------------------------------------
------------------------------------------------------------
------------------------------------------------------------
------------------------------------------------------------
------------------------------------------------------------
------------------------------------------------------------
------------------------------------------------------------
------------------------------------------------------------
------------------------------------------------------------
------------------------------------------------------------
----------------
>3009740011
------------------------------------------------------------
------------------------------------------------------------
------------------------------------------------------------
------------------------------------------------------------
------------------------------------------------------------
------------------------------------------------------------
------------------------------------------------------------
------------------------------------------------------------
------------------------------------------------------------
------------------------------------------------------------
--------------------------------------------------MKK-------
--------TIVFVL------MI----LILFSGF--------PT-----------------
------------------------------------------------------------
------QGCP-LSNAQSAAIQALLDDACRISGVPGMSISIL---ADDEVFY-FSSGYADR
E----------KGLSAS-ENTLYELASVSKAF-TGIGILMMEKQGLL-S-MTDPIQKY--
LPW-FTLKH-----QGK----PIDM-Q-SITLNNFLHHTSGLTNGS--HS-QII--PQ--
-----------------GNT--PEMLRKTVE--------MLVDAEL----S-FYPGEQYN
YGTVNYDVLGLVIEIVSGQSYE-------DYMKKQVFQPLGLHQTYVYKED--AQ-----
--------ATGQLAQGYRS-----------------------------------------
------SFFMTTPY-DAP-----------DYAGNKPAGYIISCAKDMARWMGIQ----MG
IV-Q----DIPEIF-----HEII----------------EKSHHR------------DM-
S-----VP--DVN------GMFYAAGWSVNYEQ-------------------------TI
IEH-SGGNPNFATEVA--ILPNERTAVCLLTNGTNTN-----------------------
------------------------RNLVLKIKEILDGNLSQSYEI--------------S
GT-QF---LDITLSSAT------II------CCLLAVL---------FFLLGLRRK--KM
----NE---------------R--------QP---MTK---KR-----------IIVTVI
LLIATVAL-CIM-------------C-C--------AF-DWSTI-----LIW--------
Q--------------------------------------------------TYSVL----
----------T-ALISS--------------------ALLT-ASITWFV-----------
-YTHRYNASLR---K---------------------------------------------
------------------------------------------------------------
------------------------------------------------------------
------------------------------------------------------------
------------------------------------------------------------
------------------------------------------------------------
------------------------------------------------------------
------------------------------------------------------------
------------------------------------------------------------
------------------------------------------------------------
------------------------------------------------------------
------------------------------------------------------------
----------------
>3009770011
------------------------------------------------------------
------------------------------------------------------------
------------------------------------------------------------
------------------------------------------------------------
------------------------------------------------------------
------------------------------------------------------------
------------------------------------------------------------
------------------------------------------------------------
------------------------------------------------------------
------------------------------------------------------------
--------------------------------------------------MKK-------
--------TIVFVL------TI----LILFSGF--------PT-----------------
------------------------------------------------------------
------QGCP-LSNAQSAAIQALLDDACRISGVPGMSISIL---ADDEVFY-FSSGYADR
E----------KGLSSS-ENTLYELASVSKAF-TGIGILMMEKQGLL-S-MTDPIQKY--
LPW-FTLKH-----QGK----PIDM-Q-SITLNNFLHHTSGLTNGS--HS-QII--PQ--
-----------------GNT--PEMLRKTVE--------MLVDAEL----S-FYPGEQYN
YGTVNYDVLGLVIEIVSGQSYE-------DYMKKQVFQPLGLHQTYVYRED--AQ-----
--------ATGQLAQGYRS-----------------------------------------
------SFFMTTPY-DAP-----------DYAGNKPAGYIISCAKDMARWMGIQ----MG
IV-Q----DIPEIF-----HEII----------------EKSHHG------------DM-
S-----VP--DVN------GMFYAAGWSVNSEQ-------------------------TI
IEH-SGGNPNFATEVA--ILPNERTAVCLLTNGTNTN-----------------------
------------------------RNLVLKIKEILDGNLSQSYQI--------------S
GT-QF---LDITLSSAT------II------CCLLAVL---------FFLLGLRRK--KM
----NE---------------R--------QP---MTK---KR-----------IIVTVI
LLIATVAL-CIM-------------C-C--------AF-DWSTI-----LIW--------
Q--------------------------------------------------TYSVL----
----------T-ALISS--------------------ALLT-ASITWFV-----------
-YTHRYNASLR---K---------------------------------------------
------------------------------------------------------------
------------------------------------------------------------
------------------------------------------------------------
------------------------------------------------------------
------------------------------------------------------------
------------------------------------------------------------
------------------------------------------------------------
------------------------------------------------------------
------------------------------------------------------------
------------------------------------------------------------
------------------------------------------------------------
----------------
>3010210011
------------------------------------------------------------
------------------------------------------------------------
------------------------------------------------------------
------------------------------------------------------------
------------------------------------------------------------
------------------------------------------------------------
------------------------------------------------------------
------------------------------------------------------------
------------------------------------------------------------
------------------------------------------------------------
--------------------------------------------------MKK-------
--------TIVFVL------TI----LILFSGF--------AT-----------------
------------------------------------------------------------
------QGCT-LSNAQSGAIQALLDDACRISGVPGMSISIL---ADDEVFY-FSSGYADR
E----------KGLSAS-ENTQYELASVSKAF-TGIGILLMEKQGLL-S-MTDPIQKY--
LPW-FTLKY-----QGK----PIDM-Q-SITLNNFLHHTSGLTNGS--HS-QII--PQ--
-----------------GNT--PDMLQKTVE--------MLVDAEL----S-FYPGEQYN
YGTVNYDVLGLVIEIVSGQSYE-------DYMKKQVFQPLGLHQTYVYKED--AQ-----
--------ATGQLAQGYRS-----------------------------------------
------SFFMTIPY-DAP-----------DYAGNKPAGYIISCAKDMARWMGIQ----MG
IV-Q----DIPEIF-----HEII----------------EKSHHG------------DV-
S-----VP--DVN------GMFYAAGWSVNSEQ-------------------------TI
IEH-SGGNPNFATEVA--ILPNERTAVCLLTNGANTN-----------------------
------------------------RNLVLKIKEILDGDLSQSYEI--------------S
GT-QF---LDITLSSAT------II------CCLLAVL---------FFLLGLRRK--KM
----NE---------------R--------QP---MTK---KR-----------IIVTVI
LLIATIAL-CIM-------------C-C--------AF-DWSMI-----LIW--------
Q--------------------------------------------------TYSVL----
----------T-ALISS--------------------ALLT-ASITWFV-----------
-YTHRYNTSLR---K---------------------------------------------
------------------------------------------------------------
------------------------------------------------------------
------------------------------------------------------------
------------------------------------------------------------
------------------------------------------------------------
------------------------------------------------------------
------------------------------------------------------------
------------------------------------------------------------
------------------------------------------------------------
------------------------------------------------------------
------------------------------------------------------------
----------------
>3192940011
------------------------------------------------------------
------------------------------------------------------------
------------------------------------------------------------
------------------------------------------------------------
------------------------------------------------------------
------------------------------------------------------------
------------------------------------------------------------
------------------------------------------------------------
------------------------------------------------------------
------------------------------------------------------------
--------------------------------------------------MKK-------
--------TIVFVL------TI----LILFSGF--------AT-----------------
------------------------------------------------------------
------QGCP-LSNAQSAAIQALLDDACRISGVPGMSISIL---VDDEVFY-FSSGYADR
E----------KGLSAS-ENTLYELASVSKAF-MGIGILLMEKQGLL-S-MTDPIQKY--
LPW-FTLKH-----QGK----PIDM-Q-SITLNNFLHHTSGLTNGS--HS-QII--PQ--
-----------------GNT--PDMLKKTVK--------MLVDAEL----S-FYPGEQYN
YGTVNYDVLGLVIEIVSGQSYE-------DYMKKQVFQPLGLHQTYVYKED--AQ-----
--------ATGQLAQGYRS-----------------------------------------
------SFFMTTPY-DAP-----------DYAGNKPAGYIISCAKDMARWMGIQ----MG
IV-Q----DIPEIF-----HEII----------------EKSHHG------------DM-
S-----VS--DVN------GMFYAAGWSVNSEQ-------------------------TI
IEH-SGGNPNFATEVA--ILPNERTAVCLLTNGANTN-----------------------
------------------------RNLVLKIKEILDGNLSQSYEI--------------S
GT-QF---LDITLSSAT------II------CCLLAVL---------FFLLGLRRK--KM
----NE---------------R--------QP---MTK---KR-----------IIVTVI
LLIATIAL-CIM-------------C-C--------AF-DWSTI-----LIW--------
Q--------------------------------------------------TYSVL----
----------T-ALISS--------------------ALLT-GSLTWFV-----------
-YTHRYNTSLR---K---------------------------------------------
------------------------------------------------------------
------------------------------------------------------------
------------------------------------------------------------
------------------------------------------------------------
------------------------------------------------------------
------------------------------------------------------------
------------------------------------------------------------
------------------------------------------------------------
------------------------------------------------------------
------------------------------------------------------------
------------------------------------------------------------
----------------
>3902400011
------------------------------------------------------------
------------------------------------------------------------
------------------------------------------------------------
------------------------------------------------------------
------------------------------------------------------------
------------------------------------------------------------
------------------------------------------------------------
------------------------------------------------------------
------------------------------------------------------------
------------------------------------------------------------
--------------------------------------------------MKK-------
--------TIVFVL------TI----FILCSGF--------TT-----------------
------------------------------------------------------------
------QSYA-LSDPQSAAIQALLDDACRISGVPGMSISIL---ADDEVSY-FSSGYADR
E----------KEVPAS-ENTLYELASVSKAF-TGMGILLLEKQGLL-S-MTDTVQKY--
LPW-FTLKY-----QGK----PVDM-Q-NLTLNNFLHHTSGLTNIR--HA-QNI--PQ--
-----------------GNT--PDMLQKTVE--------MLADAEL----A-FPPGEQYN
YGTVNYDVLGLVIEIVSGQSYE-------DFMREQVFQPLGLYRTYVYKED--AQ-----
--------VTGQLAQGYRS-----------------------------------------
------SFFMTTPY-NAP-----------DYAGNKPAGYIISCTKDMARWMGIQ----MG
IV-Q----DIPEIF-----HTVI----------------EKSHQG------------DM-
S-----VS--AVD------EMYYAAGWSVNTDQ-------------------------TI
IEH-SGGNPNFSTQVS--ILPNERTAICLLTNGANTN-----------------------
------------------------ISLVLKVKDILDGNLTQSYAI--------------S
GT-QL---LDIILSSTT------II------LCLSAVL---------LFFLGLRRR--KT
----NE---------------R--------QP---MTK---KR-----------ITVTVI
LLIAAIAL-GIV-------------C-C--------AF-DWSTI-----LVW--------
Q--------------------------------------------------TYSVL----
----------T-AVISS--------------------ALLT-ASITWFV-----------
-YTHRYNVPLR---K---------------------------------------------
------------------------------------------------------------
------------------------------------------------------------
------------------------------------------------------------
------------------------------------------------------------
------------------------------------------------------------
------------------------------------------------------------
------------------------------------------------------------
------------------------------------------------------------
------------------------------------------------------------
------------------------------------------------------------
------------------------------------------------------------
----------------
>3010160011
------------------------------------------------------------
------------------------------------------------------------
------------------------------------------------------------
------------------------------------------------------------
------------------------------------------------------------
------------------------------------------------------------
------------------------------------------------------------
------------------------------------------------------------
------------------------------------------------------------
------------------------------------------------------------
--------------------------------------------------MKK-------
--------IIIFVL------TL----FILLSGF--------PT-----------------
------------------------------------------------------------
------PSYA-LSDSKSAAIQALLDDARHISGVPGMSISLL---ADDEVLY-FSSGLADR
E----------KGLPAS-ENTLYELASVSKAF-TGIGILLLEEQGLL-S-MTDPVQKY--
LPW-FTVKY-----QGK----LVDM-Q-SLTLNNFLHHTSGLTNSR--HI-QNI--PQ--
-----------------GNT--PDMLQKTVE--------MLVDAEL----E-FPPGEQYN
YGTVNYDVLGLVIEIVSRQSYE-------DFMKEQVFQPLGLHQTYVYKKD--AQ-----
--------ATGQLAQGYRS-----------------------------------------
------SFFMTTPF-KAP-----------DYAGNKPAGYIISNTKDMARWMGIQ----MG
IV-Q----NIPEIF-----HRVI----------------EKSHKG------------DM-
S-----VS--SVN------DMYYAAGWSVNADQ-------------------------TI
IEH-TGGNPNFRTEVL--ILLNERTAICLLSNGANTN-----------------------
------------------------INLVLKVKDILDGNLTQSYEI--------------S
GT-QL---LDIILSSIT------II------LCLLAVL---------LFLLGLRRR--KT
----NE---------------R--------HL---MTK---KR-----------SIVSVI
FLIATIAL-GIL-------------C-F--------AF-DWSTI-----LIW--------
Q--------------------------------------------------TYSVL----
----------T-ALISS--------------------VLLT-ASITWFV-----------
-YTHR-------------------------------------------------------
------------------------------------------------------------
------------------------------------------------------------
------------------------------------------------------------
------------------------------------------------------------
------------------------------------------------------------
------------------------------------------------------------
------------------------------------------------------------
------------------------------------------------------------
------------------------------------------------------------
------------------------------------------------------------
------------------------------------------------------------
----------------
>4341220030
------------------------------------------------------------
------------------------------------------------------------
------------------------------------------------------------
------------------------------------------------------------
------------------------------------------------------------
------------------------------------------------------------
------------------------------------------------------------
------------------------------------------------------------
------------------------------------------------------------
------------------------------------------------------------
--------------------------------------------------MKK-------
--------IIVVVL------MI----FILFLGS--------TT-----------------
------------------------------------------------------------
------QSYA-LSDSKSAAIQALLDDASRKSGVPGISISII---VDDEVFY-FSSGYADR
E----------KGLTAS-ENTLYELASVSKAF-TGMGIMLLEEQGLL-S-MTDPVQKY--
LPW-FTLKY-----QGK----PVDT-Q-SLTLNNFLHHTSGLTNIR--HT-QNI--PQ--
-----------------GNT--PDMLQKTVE--------MLVDAEL----A-FPPGEQYN
YGTVNYDVLGLVIEIVSQQSYE-------DFMKEQVFQPLGLYQTYVYKED--AQ-----
--------ATGQLAQGYRS-----------------------------------------
------SFFMTTPF-KAP-----------DYAGNKPAGYIISNTKDMARWMGIQ----MG
IV-Q----DIPEIF-----HTVI----------------EKSHRG------------DM-
S-----VS--AVN------DMYYAAGWSVNADQ-------------------------TI
IEH-TGGNPNFRTEVA--ILLNDRTAVCLLSNGANTN-----------------------
------------------------INLVLKVKDILDGNLTQSYEI--------------S
GT-QL---LDIILSSIT------II------LCLLAVL---------LFLLGLRKK--KM
----NK---------------R--------QP---MTK---KR-----------IIITVI
FLMATIVL-GIL-------------C-Y--------AI-DWSTI-----LIW--------
Q--------------------------------------------------TYSIL----
----------T-ALISS--------------------ALLT-ASITWFV-----------
-YTHR-------------------------------------------------------
------------------------------------------------------------
------------------------------------------------------------
------------------------------------------------------------
------------------------------------------------------------
------------------------------------------------------------
------------------------------------------------------------
------------------------------------------------------------
------------------------------------------------------------
------------------------------------------------------------
------------------------------------------------------------
------------------------------------------------------------
----------------
>3311030011
------------------------------------------------------------
------------------------------------------------------------
------------------------------------------------------------
------------------------------------------------------------
------------------------------------------------------------
------------------------------------------------------------
------------------------------------------------------------
------------------------------------------------------------
------------------------------------------------------------
------------------------------------------------------------
--------------------------------------------------MKK-------
--------IIVFVL------MI----FILFSGI--------AT-----------------
------------------------------------------------------------
------QSHA-LSDSKSAAIQALLDDASRISGVPGMSISIL---ADNEVFY-FSSGYADR
E----------KGLSAS-ENTLYELASVSKAF-TGMGILLLEEQGLL-S-MTDPVQKY--
LPW-FTLKY-----QGK----PVDM-Q-SLTLNNFLHHTSGLTNNR--HT-QNI--PQ--
-----------------GNT--PDMLQKTVE--------MLVDAEL----A-FPPGEQYN
YGTVNYDVLGLVIEIVSRQSYE-------DFMTEQVFQPLGLHQTYVYKED--AQ-----
--------ATGQLAQGYRS-----------------------------------------
------SFFMTTPF-NAP-----------DYAGNKPAGYIISNTKDMARWMGIH----MG
IV-Q----DIPEIF-----HTVI----------------EKSHRG------------DR-
S-----VP--AVN------EMYYAAGWSVNANQ-------------------------TI
IEH-PGGNPNFGTEVV--ILPNERIAICLLTNGTNIN-----------------------
------------------------RSMVLKVKDILDGNLTQSYEI--------------S
DT-QL---LDIILSSIT------II------LCLLAVL---------LFFLGLRRR--RT
----NE---------------R--------QP---MTK---KR-----------IIVAVI
FLIATIAL-GIL-------------C-F--------AF-DWSTI-----LIW--------
R--------------------------------------------------TYSVL----
----------T-ALISS--------------------AFLT-ASITWFV-----------
-YTHR-------------------------------------------------------
------------------------------------------------------------
------------------------------------------------------------
------------------------------------------------------------
------------------------------------------------------------
------------------------------------------------------------
------------------------------------------------------------
------------------------------------------------------------
------------------------------------------------------------
------------------------------------------------------------
------------------------------------------------------------
------------------------------------------------------------
----------------
>3980390011
------------------------------------------------------------
------------------------------------------------------------
------------------------------------------------------------
------------------------------------------------------------
------------------------------------------------------------
------------------------------------------------------------
------------------------------------------------------------
------------------------------------------------------------
------------------------------------------------------------
------------------------------------------------------------
--------------------------------------------------MKK-------
--------IIVFVL------TI----FILFSGF--------AT-----------------
------------------------------------------------------------
------QSYA-LSDSKSAAIQALLDDVCRISGVPGMSISIL---ADDEVFY-FSSGYADR
E----------KELFAS-ENTLYELASVSKAF-TGMGILLLEEQGLL-S-MTDPVQKY--
LPW-FTLKY-----QGK----PVDM-Q-SLTLNNFLYHTSGLTNIK--HT-QNI--PQ--
-----------------GNT--PDMLQKTVE--------MLVDAEL----V-FPPGEQYN
YGTVNYDVLGLVIEIVSRQSYE-------DFMREQVFQPLGLHQTHVYKED--AQ-----
--------DTGQFAQGYRS-----------------------------------------
------SFFMTTPF-KAP-----------DYAGNKPAGYIISNTKDMARWMGIQ----MG
IV-Q----DIPKIF-----HPVI----------------EKSHRG------------DM-
S-----VS--AVN------DMYYAAGWSVNADQ-------------------------TI
IEH-TGGNPNFRTEVV--IMLNERTAVCLLSNGANTN-----------------------
------------------------INLVLKVKDILDGNLTQSYEI--------------S
GT-QL---LDIILSSIT------IL------FCLLAVL---------LFLLGLRRR--KT
----YA---------------R--------QP---MTK---KK-----------IIVTVI
FLIATIAL-GIL-------------C-C--------AF-DWSTI-----LIW--------
Q--------------------------------------------------PYSVL----
----------T-ALISS--------------------ALLT-ANITWLV-----------
-YTHR-------------------------------------------------------
------------------------------------------------------------
------------------------------------------------------------
------------------------------------------------------------
------------------------------------------------------------
------------------------------------------------------------
------------------------------------------------------------
------------------------------------------------------------
------------------------------------------------------------
------------------------------------------------------------
------------------------------------------------------------
------------------------------------------------------------
----------------
>3536310011
------------------------------------------------------------
------------------------------------------------------------
------------------------------------------------------------
------------------------------------------------------------
------------------------------------------------------------
------------------------------------------------------------
------------------------------------------------------------
------------------------------------------------------------
------------------------------------------------------------
------------------------------------------------------------
--------------------------------------------------MKK-------
--------IIVFVL------TI----FILSSGF--------AT-----------------
------------------------------------------------------------
------QSYA-LSDSQSAAIQALLDDACRISGVPGMSISIL---ADDEVFY-FSSGYADR
E----------KGLSAS-ENTLYELASVSKAF-TGMGIMLLEEKGLL-S-MTDPVQKY--
LPW-FTLKY-----QGK----PVDM-Q-SLTLNNFLHHTSGLTNIM--HT-QNI--PQ--
-----------------GNT--PDMLQKTVE--------MLVDAEL----A-FPPGEQYN
YGTVNYDVLGLVIEIVSRQSYE-------DFMKEQVFQPLGLHQTYVYKED--AQ-----
--------ATGQLAQGYRS-----------------------------------------
------SFFMTTPF-KAP-----------DYAGNKPAGYIISNTKDMARWMGIQ----MG
IV-Q----DIPGIF-----HTVI----------------EKSHRG------------DM-
S-----VP--AVN------GMYYAAGWSVNAEQ-------------------------TI
IEH-TGGNPNFRTEVA--ILLNERTAVSLLSNGANTN-----------------------
------------------------INIVLKVKDILEGNLTQSYEI--------------S
GT-QL---LDIILSSIT------II------LCLLAVL---------LFLLGLRRR--KT
----NE---------------R--------QP---MTK---KR-----------ITVTVI
FLIATIAL-GIL-------------C-C--------AF-DWSTI-----LIW--------
Q--------------------------------------------------TYSVL----
----------T-ALISS--------------------ALLT-ASITWFV-----------
-YTHR-------------------------------------------------------
------------------------------------------------------------
------------------------------------------------------------
------------------------------------------------------------
------------------------------------------------------------
------------------------------------------------------------
------------------------------------------------------------
------------------------------------------------------------
------------------------------------------------------------
------------------------------------------------------------
------------------------------------------------------------
------------------------------------------------------------
----------------
>4167460011
------------------------------------------------------------
------------------------------------------------------------
------------------------------------------------------------
------------------------------------------------------------
------------------------------------------------------------
------------------------------------------------------------
------------------------------------------------------------
------------------------------------------------------------
------------------------------------------------------------
------------------------------------------------------------
--------------------------------------------------MKK-------
--------IIVFVL------TI----FILFSGF--------AT-----------------
------------------------------------------------------------
------QSYA-LSDSQSTAIQALLDDACRISGVPGMSISIL---ADDEVFY-FSSGYADR
E----------KGLSAS-ENTLYELASVSKAF-TGMGIMLLEEQGLL-S-MTDPVQKY--
LPW-FTLKY-----QGK----PVDM-Q-SLTLNNFLHHTSGLTNIR--HT-QNI--PQ--
-----------------GNT--PDMLQKTVE--------MLVDAEL----A-FPPGEQYN
YGTVNYDVLGLVIEIVSRQSYE-------DFMKEQVFQPLGLHQTYVYKED--AQ-----
--------ATGQLAQGYRS-----------------------------------------
------SFFMTTPF-KAP-----------DYAGNKPAGYIISNTKDMARWMGIQ----MG
IV-Q----DIPKIF-----HTVI----------------EKSHRG------------DM-
S-----VS--AVN------GMYYAAGWSVNAEQ-------------------------TI
IEH-TGGNPNFRTEVA--ILLNERTAVSLLSNGANTN-----------------------
------------------------INVVLKVKDILEGNLTQSYEI--------------S
DT-QL---LDIILSSIT------II------LCLLAVL---------LFLLGLRRR--KT
----NG---------------R--------QP---MTK---KR-----------ITVTVI
FLIATIAL-GIL-------------C-C--------AF-DWSTI-----LIW--------
Q--------------------------------------------------TYSVL----
----------T-ALISS--------------------ALLT-ASITWFV-----------
-YTHR-------------------------------------------------------
------------------------------------------------------------
------------------------------------------------------------
------------------------------------------------------------
------------------------------------------------------------
------------------------------------------------------------
------------------------------------------------------------
------------------------------------------------------------
------------------------------------------------------------
------------------------------------------------------------
------------------------------------------------------------
------------------------------------------------------------
----------------
>3420070011
------------------------------------------------------------
------------------------------------------------------------
------------------------------------------------------------
------------------------------------------------------------
------------------------------------------------------------
------------------------------------------------------------
------------------------------------------------------------
------------------------------------------------------------
------------------------------------------------------------
------------------------------------------------------------
--------------------------------------------------MKK-------
--------IIVFVL------TI----FILFSGF--------VT-----------------
------------------------------------------------------------
------QSYA-LSDSQSAAIQALLDDACRISGVPGMSISIL---ADDEVFY-FSSGYADR
E----------KGLSAS-ENTLYELASVSKAF-TGMGIMLLEEQGLL-S-MTDPIQKY--
LPW-FTLKY-----QGK----PVDM-Q-SLTLNNFLHHTSGLTNIR--HT-QNI--PQ--
-----------------GNT--PDMLQKTVE--------MLVDAEL----A-FPPGEQYN
YGTVNYDVLGLVIEIVSRQSYE-------DFMKEQVFQPLGLHQTYVYKED--AQ-----
--------ATGQLAQGYRS-----------------------------------------
------SFFMTTPF-KAP-----------DYAGNKPAGYIISNTKDMARWMGIQ----MG
IV-Q----DIPEIF-----HTVI----------------EKSHRG------------DM-
S-----VS--AVN------GMYYAAGWSVNAEQ-------------------------TI
IEH-TGGNPNFRTEVA--ILLNERIAVSLLSNGANTN-----------------------
------------------------INMVLKVKDILEGNLTQSYEI--------------S
GT-QL---LDIILSSIT------II------LCLLAVL---------LFLLGLRRR--KT
----NE---------------R--------QP---MTK---KR-----------ITVTVI
FLIATIAL-GIL-------------C-C--------AF-DWSTI-----LIW--------
Q--------------------------------------------------TYSVL----
----------T-ALISA--------------------ALLT-ASITWFV-----------
-YTHR-------------------------------------------------------
------------------------------------------------------------
------------------------------------------------------------
------------------------------------------------------------
------------------------------------------------------------
------------------------------------------------------------
------------------------------------------------------------
------------------------------------------------------------
------------------------------------------------------------
------------------------------------------------------------
------------------------------------------------------------
------------------------------------------------------------
----------------
>3130890011
------------------------------------------------------------
------------------------------------------------------------
------------------------------------------------------------
------------------------------------------------------------
------------------------------------------------------------
------------------------------------------------------------
------------------------------------------------------------
------------------------------------------------------------
------------------------------------------------------------
------------------------------------------------------------
--------------------------------------------------MKK-------
--------IIVFVL------TI----FILFSGF--------AT-----------------
------------------------------------------------------------
------KSYA-LSDSQSAAIQALLDDACRISGVPGMSISIL---ADDEVFY-FSSGYADR
E----------KGLSAS-ENTLYELASVSKAF-TGMGIMLLEEQGLL-S-MTDPVQKY--
LPW-FTLKY-----QGK----PVDM-Q-SLTLNNFLHHTSGLTNIR--HT-QNI--PQ--
-----------------GNT--PDMLQKTVE--------MLVDAEL----A-FPPGEHYN
YGTVNYDVLGLVIEIVSRQSYE-------DFMKEQVFQPLGLHQTYVYKED--AQ-----
--------ATGQLAQGYRS-----------------------------------------
------SFFMTTPF-KAP-----------DYAGNKPAGYIISNTKDMARWMGIQ----MG
IV-Q----DIPEIF-----HTVI----------------EKSHRG------------DM-
S-----VS--AVN------GMYYAAGWSVNAEQ-------------------------TI
IEH-TGGNPNFRTEVA--ILLNEGTAVSLLSNGANTN-----------------------
------------------------INMVLKVKDILEGNLTQSYEI--------------S
GT-QL---LDIILSSIT------II------LCLLAVL---------LFLLGLRRR--KT
----NE---------------R--------QP---MTK---KR-----------ITVTVI
FLIATIAL-GIL-------------C-C--------AF-DWSTI-----LIW--------
Q--------------------------------------------------TYSVL----
----------T-ALISS--------------------ALLT-ASITWFV-----------
-YTHR-------------------------------------------------------
------------------------------------------------------------
------------------------------------------------------------
------------------------------------------------------------
------------------------------------------------------------
------------------------------------------------------------
------------------------------------------------------------
------------------------------------------------------------
------------------------------------------------------------
------------------------------------------------------------
------------------------------------------------------------
------------------------------------------------------------
----------------
>3009560011
------------------------------------------------------------
------------------------------------------------------------
------------------------------------------------------------
------------------------------------------------------------
------------------------------------------------------------
------------------------------------------------------------
------------------------------------------------------------
------------------------------------------------------------
------------------------------------------------------------
------------------------------------------------------------
--------------------------------------------------MKK-------
--------IIVFVL------TI----FILFSGF--------AT-----------------
------------------------------------------------------------
------QSYA-LSDSQSAAIQALLDDACRISGVPGMSISIL---ADDEVFY-FSSGYADR
E----------KGLSAS-ENTLYELASVSKAF-TGMGIMLLEEQGLL-S-MTDPVQKY--
LPW-FTLKY-----QGK----PVDM-Q-SLTLNNFLHHTSGLTNIR--HT-QNI--PQ--
-----------------GNT--PDMLQKTVE--------MLVDAEL----A-FPPGEQYN
YGTVNYDVLGLVIEIVSRQSYE-------DFMKEQVFQPLGLHQTYVYKED--AQ-----
--------ATGQLAQGYRS-----------------------------------------
------SFFMTTPF-KAP-----------DYAGNKPAGYIISNTKDMARWMGIQ----MG
IV-Q----DIPEIF-----HTVI----------------KKSHRG------------DM-
S-----VS--AVN------GMYYAAGWSVNAEQ-------------------------TI
IEH-TGGNPNFRTEVA--ILLNERTAVSLLSNGANTN-----------------------
------------------------INMVLKVKDILEGNLTQSYEI--------------S
GT-QL---LDIILSSIT------II------LCLLAVL---------LFLLGLRRR--KT
----NE---------------R--------QP---MTK---KR-----------ITVTVI
FLIATIAL-GIL-------------C-C--------AL-DWSTI-----LIW--------
Q--------------------------------------------------TYSVL----
----------T-ALISS--------------------ALLT-ASITWFV-----------
-YTHR-------------------------------------------------------
------------------------------------------------------------
------------------------------------------------------------
------------------------------------------------------------
------------------------------------------------------------
------------------------------------------------------------
------------------------------------------------------------
------------------------------------------------------------
------------------------------------------------------------
------------------------------------------------------------
------------------------------------------------------------
------------------------------------------------------------
----------------
>4161240011
------------------------------------------------------------
------------------------------------------------------------
------------------------------------------------------------
------------------------------------------------------------
------------------------------------------------------------
------------------------------------------------------------
------------------------------------------------------------
------------------------------------------------------------
------------------------------------------------------------
------------------------------------------------------------
--------------------------------------------------MKK-------
--------IIVFVL------TI----FILFSGF--------AT-----------------
------------------------------------------------------------
------QSYA-LSDSQSAAIQALLDDACRISGVPGMSISIL---ADDEVFY-FSSGYADR
E----------KGLSAS-ENTLYELASVSKAF-TGMGIMLLEEQGLL-S-MTDPVQKY--
LPW-FTLKY-----QGK----PVDM-Q-SLTLNNFLHHTSGLTNIR--HT-QNI--PQ--
-----------------GNT--PDMLQKTVE--------MLVDAEL----A-FPPGEQYN
YGTVNYDVLGLVIEIVSRQSYE-------DFMKEQVFQPLGLHQTYVYKED--AQ-----
--------ATGQLAQGYRS-----------------------------------------
------SFFMTTPF-KAP-----------DYAGNKPAGYIISNTKDMARWMGIQ----MG
IV-Q----DIPEIF-----HTVI----------------EKSHRG------------DM-
S-----VS--AVN------GMYYAAGWSVNAEQ-------------------------TI
IEH-TGGNPNFRTEVA--ILLNERTAVSLLSNGANTN-----------------------
------------------------INMVLKVKDILEGNLTQSYEI--------------S
GT-QL---LDIILSSIT------II------LCLLAVL---------LFLLGLRRR--KT
----NE---------------R--------QP---MTK---KR-----------ITVTVI
FLIATIAL-GIL-------------C-C--------AF-DWSTI-----LIW--------
Q--------------------------------------------------TYSVL----
----------T-ALISS--------------------ALLT-ASITWFV-----------
-YTHR-------------------------------------------------------
------------------------------------------------------------
------------------------------------------------------------
------------------------------------------------------------
------------------------------------------------------------
------------------------------------------------------------
------------------------------------------------------------
------------------------------------------------------------
------------------------------------------------------------
------------------------------------------------------------
------------------------------------------------------------
------------------------------------------------------------
----------------
>3137800011
------------------------------------------------------------
------------------------------------------------------------
------------------------------------------------------------
------------------------------------------------------------
------------------------------------------------------------
------------------------------------------------------------
------------------------------------------------------------
------------------------------------------------------------
------------------------------------------------------------
------------------------------------------------------------
--------------------------------------------------MKK-------
--------IIVFVL------TI----FILFSGF--------TT-----------------
------------------------------------------------------------
------QSYA-LSDSQSAAIQALLDDACRISGVPGMSISIL---ADDEVFY-FSSGYADR
E----------KGLSAS-ENTLYELASVSKAF-TGMGIMLLEEQGLL-S-MTDPVQKY--
LPW-FTLKY-----QGK----PVDM-Q-SLTLNNFLHHTSGLTNIR--HL-QNI--PQ--
-----------------GNT--PDMLQKTVE--------MLVDAEL----A-FPPGEQYN
YGTVNYDVLGLVIEIVSRQSYE-------DFMKEQVFQPLGLHQTYVYKEA--AQ-----
--------VTGQLAQGYRS-----------------------------------------
------SFFMTTPF-KAP-----------DYAGNKPAGYIISNTKDMARWMGIQ----MG
IV-Q----DIPEIF-----HMVI----------------EKSHRG------------DM-
S-----VS--AVN------GMYYAAGWSVNAEQ-------------------------TI
IEH-TGGNPNFRTEVV--ILPNERTAVSLLSNGANTN-----------------------
------------------------TNMVLKVKDILEGNLTQSYEI--------------S
GT-QL---LDIILSSIT------II------LCLLAVL---------LFLLGLRRR--KT
----NE---------------R--------QP---MTK---KR-----------ITVTVI
FLIATIAL-GIL-------------C-C--------AF-DWSTI-----LIW--------
Q--------------------------------------------------TYSVL----
----------T-ALISS--------------------ALLT-ASITWFV-----------
-YTHR-------------------------------------------------------
------------------------------------------------------------
------------------------------------------------------------
------------------------------------------------------------
------------------------------------------------------------
------------------------------------------------------------
------------------------------------------------------------
------------------------------------------------------------
------------------------------------------------------------
------------------------------------------------------------
------------------------------------------------------------
------------------------------------------------------------
----------------
>3268280011
------------------------------------------------------------
------------------------------------------------------------
------------------------------------------------------------
------------------------------------------------------------
------------------------------------------------------------
------------------------------------------------------------
------------------------------------------------------------
------------------------------------------------------------
------------------------------------------------------------
------------------------------------------------------------
--------------------------------------------------MKK-------
--------IIVFVL------TI----FILFSGF--------AT-----------------
------------------------------------------------------------
------QSYA-LSDSQSAAIQALLDDACRISGVPGMSISIL---ADDEVFY-FSSGYADR
E----------KGLSAS-ENTLYELASVSKAF-TGMGIMLLEEQGLL-S-MTDPVQKY--
LPW-FTLKY-----QGK----PVDM-Q-SLTLNNFLHHTSGLTNIR--HL-QNI--PQ--
-----------------GNT--PDMLQRTVE--------MLVDAEL----A-FPPGEQYN
YGTVNYDVLGLVIEIVSRQSYE-------DFMKEQVFQPLGLHQTYVYKEA--AQ-----
--------ATGQLAQGYRS-----------------------------------------
------SFFMTTPF-KAP-----------DYAGNKPAGYIISNTKDMARWMGIQ----MG
IV-Q----DIPEIF-----HMVI----------------EKSHRG------------DM-
S-----VS--AVN------GMYYAAGWSVNAEQ-------------------------TI
IEH-TGGNPNFRTEVV--ILPNERTAVSLLSNGANTN-----------------------
------------------------TNMVLKVKDILEGNLTQSYEI--------------S
GT-QL---LDIILSSIT------II------LCLLAVL---------LFLLGLRRR--RT
----NE---------------R--------QP---MTK---KR-----------ITVTVI
FLTATIAL-GIL-------------C-C--------AF-DWSTI-----LMW--------
Q--------------------------------------------------TSSVL----
----------T-ALISS--------------------ALLT-ASITWFV-----------
-YTHR-------------------------------------------------------
------------------------------------------------------------
------------------------------------------------------------
------------------------------------------------------------
------------------------------------------------------------
------------------------------------------------------------
------------------------------------------------------------
------------------------------------------------------------
------------------------------------------------------------
------------------------------------------------------------
------------------------------------------------------------
------------------------------------------------------------
----------------
>3735660011
------------------------------------------------------------
------------------------------------------------------------
------------------------------------------------------------
------------------------------------------------------------
------------------------------------------------------------
------------------------------------------------------------
------------------------------------------------------------
------------------------------------------------------------
------------------------------------------------------------
------------------------------------------------------------
--------------------------------------------------MKK-------
--------IIVFVL------TI----FILFSGF--------AT-----------------
------------------------------------------------------------
------QSYA-LSDSQSAAIQALLDDACRISGVPGMSISIL---ADDEVFY-FSSGYADR
E----------KGLSAS-ENTLYELASVSKAF-TGMGIMLLEEQGLL-S-MTDPVQKY--
LPW-FTLKY-----QGK----PVDM-Q-SLTLNNFLHHTSGLTNIR--HL-QNI--PQ--
-----------------GNT--PDMLQKTVE--------MLVDAEL----A-FPPGEQYN
YGTVNYDVLGLVIEIVSRQSYE-------DFMKEQVFQPLGLHQTYVYKEA--AQ-----
--------ATGQLAQGYRS-----------------------------------------
------SFFMTTPF-KAP-----------DYAGNKPAGYIISNTKDMARWMGIQ----MG
IV-Q----DIPEIF-----HMVI----------------EKSHRG------------DM-
S-----VS--AVN------GMYYAAGWSVNAEQ-------------------------TI
IEH-TGGNPNFRTKVV--ILPNERTAVSLLSNGANTN-----------------------
------------------------TNMVLKVKDILEGNLTQSYEI--------------S
GT-QL---LDIILSSIT------II------LCLLAVL---------LFLLGLRSR--RT
----NE---------------R--------QP---MTK---KR-----------ITVTVI
FLTATIAL-GIL-------------C-C--------AF-DWSTI-----LMW--------
Q--------------------------------------------------TYSVL----
----------T-ALISS--------------------ALLT-ASITWFV-----------
-YTHR-------------------------------------------------------
------------------------------------------------------------
------------------------------------------------------------
------------------------------------------------------------
------------------------------------------------------------
------------------------------------------------------------
------------------------------------------------------------
------------------------------------------------------------
------------------------------------------------------------
------------------------------------------------------------
------------------------------------------------------------
------------------------------------------------------------
----------------
>3422820011
------------------------------------------------------------
------------------------------------------------------------
------------------------------------------------------------
------------------------------------------------------------
------------------------------------------------------------
------------------------------------------------------------
------------------------------------------------------------
------------------------------------------------------------
------------------------------------------------------------
------------------------------------------------------------
--------------------------------------------------MKK-------
--------IIVFVL------TI----FILFSGF--------AT-----------------
------------------------------------------------------------
------QSYA-LSDSQSAAIQALLDDACRISGVPGMSISIL---ADDEVFY-FSSGYADR
E----------KGLSAS-ENTLYELASVSKAF-TGMGIMLLEEQGLL-S-MTDPVQKY--
LPW-FTLKY-----QGK----PVDM-Q-SLTLNNFLHHTSGLTNIR--HL-QNI--PQ--
-----------------GNT--PDMLQKTVE--------MLVDAEL----A-FPPGEQYN
YGTVNYDVLGLVIEIVSRQSYE-------DFMKEQVFQPLGLHQTYVYKED--AQ-----
--------ATGQLAQGYRS-----------------------------------------
------SFFMTTPF-KAP-----------DYAGNKPAGYIISNTKDMARWLGIQ----MG
IV-Q----DIPEIF-----HTVI----------------EKSHRG------------DM-
S-----VS--AVN------GMYYAAGWSVNAEQ-------------------------TI
IEH-TGGNPNFRTEVV--ILPNERTAVSLLSNGENTN-----------------------
------------------------TNMVLKVKDILEGNLTQSYEI--------------S
ST-QL---LDIILSSIT------II------LCLLAVL---------LFFLGLRSR--RT
----NE---------------R--------QP---MTK---KR-----------ITVTVI
FLTATIAL-GIL-------------C-C--------AF-DWSTI-----LMW--------
Q--------------------------------------------------TYSVL----
----------T-ALISS--------------------ALLT-ASITWFV-----------
-YTHR-------------------------------------------------------
------------------------------------------------------------
------------------------------------------------------------
------------------------------------------------------------
------------------------------------------------------------
------------------------------------------------------------
------------------------------------------------------------
------------------------------------------------------------
------------------------------------------------------------
------------------------------------------------------------
------------------------------------------------------------
------------------------------------------------------------
----------------
>3010000011
------------------------------------------------------------
------------------------------------------------------------
------------------------------------------------------------
------------------------------------------------------------
------------------------------------------------------------
------------------------------------------------------------
------------------------------------------------------------
------------------------------------------------------------
------------------------------------------------------------
------------------------------------------------------------
--------------------------------------------------MKK-------
--------IIVFVL------TI----FILFSGF--------AT-----------------
------------------------------------------------------------
------QSYA-LSDSQSAAIQALLDDACRISGVPGMSISIL---ADDEVFY-FSSGYADR
E----------KGLSAS-ENTLYELASVSKAF-TGMGIMLLEEQGLL-S-MTDPVQKY--
LPW-FTLKY-----QGK----PVDM-Q-SLTLNNFLHHTSGLTNIR--HL-QNI--PQ--
-----------------GNT--PDMLQKTVE--------MLVDAEL----A-FPPGEQYN
YGTVNYDVLGLVIEIVSRQSYE-------DFMKEQIFQPLGLHQTYVYKED--AQ-----
--------ATGQLAQGYRS-----------------------------------------
------SFFMTTPF-KAP-----------DYAGNKPAGYIISNTKDMARWMGIQ----MG
IV-Q----DIPEIF-----HTVI----------------EKSHRG------------DM-
S-----VS--AVN------GMYYAAGWSVNADQ-------------------------TI
IEH-TGGNPNFRTEVV--ILPNERTAVSLLSNGTNTN-----------------------
------------------------TNMVLKVKDILEGNLTQSYEI--------------S
GT-QL---LDIILSSIT------II------FCLLSVL---------LFLLGLRRR--RT
----NE---------------R--------QP---MTK---KR-----------ITVTVI
FLIATIAL-GIL-------------C-C--------AF-DWSTI-----LMW--------
Q--------------------------------------------------TYSVL----
----------T-ALISS--------------------ALLT-ASITWFV-----------
-YTHR-------------------------------------------------------
------------------------------------------------------------
------------------------------------------------------------
------------------------------------------------------------
------------------------------------------------------------
------------------------------------------------------------
------------------------------------------------------------
------------------------------------------------------------
------------------------------------------------------------
------------------------------------------------------------
------------------------------------------------------------
------------------------------------------------------------
----------------
>3269700011
------------------------------------------------------------
------------------------------------------------------------
------------------------------------------------------------
------------------------------------------------------------
------------------------------------------------------------
------------------------------------------------------------
------------------------------------------------------------
------------------------------------------------------------
------------------------------------------------------------
------------------------------------------------------------
--------------------------------------------------MKK-------
--------IIVFVL------TI----FILFSGF--------AT-----------------
------------------------------------------------------------
------QSYA-LSDSQSAAIQALLDDACRISGVPGMSISIL---ADDEVFY-FSSGYADR
E----------KGLSAS-ENTLYELASVSKAF-TGMGIMLLEEQGLL-S-MTDPVQKY--
LPW-FTLKY-----QGK----PVDM-Q-SLTLNNFLHHTSGLTNIR--HL-QNI--PQ--
-----------------GNT--PDMLQKTVE--------MLVDAEL----A-FPPGEQYN
YGTVNYDVLGLVIEIVSRQSYE-------DFMKEQVFQPLGLHQTYVYKEA--AQ-----
--------ATGQLAQGYRS-----------------------------------------
------SFFMTTPF-KAP-----------DYAGNKPAGYIISNTKDMARWMGIQ----MG
IV-Q----DIPEIF-----HTVI----------------EKSHRG------------DM-
S-----VS--AVN------GMYYAAGWSVNADQ-------------------------TI
IEH-TGGNPNFRTEVV--ILPNERTAVSLLSNGTNTN-----------------------
------------------------TNMVLKVKDILEGNLTQSYEI--------------S
GT-QL---LDIILSSIT------II------FCLLSVL---------LFLLGLRRR--RT
----NE---------------R--------QP---MTK---KR-----------ITVTVI
FLIATIAL-GIL-------------C-C--------AF-DWSTI-----LMW--------
Q--------------------------------------------------TYSVL----
----------T-ALISS--------------------ALLT-ASITWFV-----------
-YTHR-------------------------------------------------------
------------------------------------------------------------
------------------------------------------------------------
------------------------------------------------------------
------------------------------------------------------------
------------------------------------------------------------
------------------------------------------------------------
------------------------------------------------------------
------------------------------------------------------------
------------------------------------------------------------
------------------------------------------------------------
------------------------------------------------------------
----------------
>3306350011
------------------------------------------------------------
------------------------------------------------------------
------------------------------------------------------------
------------------------------------------------------------
------------------------------------------------------------
------------------------------------------------------------
------------------------------------------------------------
------------------------------------------------------------
------------------------------------------------------------
------------------------------------------------------------
--------------------------------------------------MKK-------
--------IIVFVL------TI----FILFSGF--------AT-----------------
------------------------------------------------------------
------QSYA-LSDSQSAAIQALLDDACRISGVPGMSISIL---ADDEVFY-FSSGYADR
E----------KGLSAS-ENTLYELASVSKAF-TGMGIMLLEEQGLL-S-MTDPVQKY--
LPW-FTLKY-----QGK----PVDM-Q-SLTLNNFLHHTSGLTNIR--HL-QNI--PQ--
-----------------GNT--PDMLQKTVE--------MLVDAEL----A-FPPGEQYN
YGTVNYDVLGLVIEIVSRQSYE-------DFMKEQVFQPLGLHQTYVYKEA--AQ-----
--------ATGQLAQGYRS-----------------------------------------
------SFFMTTPF-KAP-----------DYAGNKPAGYIISNTKDMARWMGIQ----MG
IV-Q----DIPEIF-----HTVI----------------EKSHRG------------DM-
S-----VS--AVN------GMYYAAGWSVNADQ-------------------------TI
IEH-TGGNPNFRTEVV--ILPNERTAVSLLSNGTNTN-----------------------
------------------------TNMVLKVKDILEGNLTQSYEI--------------S
GT-QL---LDIILSSIT------II------FCLLAVL---------LFLLGLRRR--RT
----NE---------------R--------QP---MTK---KR-----------ITVTVI
FLIATIAL-GIL-------------C-C--------AF-DWSTI-----LMW--------
Q--------------------------------------------------TYSVL----
----------T-ALISS--------------------ALLT-ASITWFV-----------
-YTHR-------------------------------------------------------
------------------------------------------------------------
------------------------------------------------------------
------------------------------------------------------------
------------------------------------------------------------
------------------------------------------------------------
------------------------------------------------------------
------------------------------------------------------------
------------------------------------------------------------
------------------------------------------------------------
------------------------------------------------------------
------------------------------------------------------------
----------------
>3010220011
------------------------------------------------------------
------------------------------------------------------------
------------------------------------------------------------
------------------------------------------------------------
------------------------------------------------------------
------------------------------------------------------------
------------------------------------------------------------
------------------------------------------------------------
------------------------------------------------------------
------------------------------------------------------------
--------------------------------------------------MKK-------
--------IIVFVL------TI----FILFSGF--------AT-----------------
------------------------------------------------------------
------QSYA-LSDSQSAAIQALLDDACRISGVPGMSISIL---ADDEVFY-FSSGYADR
E----------KGVSAS-ENTLYELASVSKAF-TGMGIMLLEEQGLL-S-MTDPVQKY--
LPW-FTLKY-----QGK----PVDM-Q-SLTLNNFLHHTSGLTNIR--HT-QNI--PQ--
-----------------GNT--PDMLQKTVE--------MLVDAEL----A-FPPGEQYN
YGTVNYDVLGLVIEIVSRQSYE-------DFMKEQVFQPLGLHQTYVYKED--AQ-----
--------ATGQLAQGYRS-----------------------------------------
------AFFMTTPF-KAP-----------DYAGNKPAGYIISNTKDMARWMGIQ----MG
IV-Q----DIPEIF-----HTVI----------------EKSHRG------------DM-
S-----VS--AVN------GMYYAAGWSVNAEQ-------------------------TI
IEH-TGGNPNFRTEVV--ILPNERTAVSLLSNGTNTN-----------------------
------------------------TNMVLKVKDILEGNLTQSYEI--------------S
GT-QL---LDIILSSIT------II------FCLLAVL---------LFLLGLRRR--RT
----NE---------------R--------QP---MTK---KR-----------ITVTVI
FLIATIAL-GIL-------------C-C--------AF-DWSTI-----LMW--------
Q--------------------------------------------------TYSVL----
----------T-ALISS--------------------ALLT-ASITWFV-----------
-YTHR-------------------------------------------------------
------------------------------------------------------------
------------------------------------------------------------
------------------------------------------------------------
------------------------------------------------------------
------------------------------------------------------------
------------------------------------------------------------
------------------------------------------------------------
------------------------------------------------------------
------------------------------------------------------------
------------------------------------------------------------
------------------------------------------------------------
----------------
>3433980011
------------------------------------------------------------
------------------------------------------------------------
------------------------------------------------------------
------------------------------------------------------------
------------------------------------------------------------
------------------------------------------------------------
------------------------------------------------------------
------------------------------------------------------------
------------------------------------------------------------
------------------------------------------------------------
--------------------------------------------------MKK-------
--------IIVFVL------TI----FILFSGF--------AT-----------------
------------------------------------------------------------
------QSYA-LSDSQSAAIQALLDDACRISGVPGMSISIL---ADDEVFY-FSSGYADR
E----------KGVSAS-ENTLYELASVSKAF-TGMGIMLLEEQGLL-S-MTDPVQKY--
LPW-FTLKY-----QGK----PVDM-Q-SLTLNNFLHHTSGLTNIR--HL-QNI--PQ--
-----------------GNT--PDMLQKTVE--------MLVDAEL----A-FPPGEQYN
YGTVNYDVLGLVIEIVSRQSYE-------DFMKEQVFQPLGLHQTYVYKED--AQ-----
--------ATGQLAQGYRS-----------------------------------------
------SFFMTTPF-KAP-----------DYAGNKPAGYIISNTKDMARWMGIQ----MG
IV-Q----DIPEIF-----HTVI----------------EKSHRG------------DM-
S-----VS--AVN------GMYYAAGWSVNAEQ-------------------------TI
IEH-TGGNPNFRTEVV--ILPNERTAVSLLSNGTNTN-----------------------
------------------------TNMVLKVKDILEGNLTQSYEI--------------S
GT-QL---LDIILSSIT------II------FCLLAVL---------LFLLGLRRR--RT
----NE---------------R--------QP---MTK---KR-----------ITVTVI
FLIATIAL-GIL-------------C-C--------AF-DWSTI-----LMW--------
Q--------------------------------------------------TYSVL----
----------T-ALISS--------------------ALLT-ASITWFV-----------
-YTHR-------------------------------------------------------
------------------------------------------------------------
------------------------------------------------------------
------------------------------------------------------------
------------------------------------------------------------
------------------------------------------------------------
------------------------------------------------------------
------------------------------------------------------------
------------------------------------------------------------
------------------------------------------------------------
------------------------------------------------------------
------------------------------------------------------------
----------------
>3227030011
------------------------------------------------------------
------------------------------------------------------------
------------------------------------------------------------
------------------------------------------------------------
------------------------------------------------------------
------------------------------------------------------------
------------------------------------------------------------
------------------------------------------------------------
------------------------------------------------------------
------------------------------------------------------------
--------------------------------------------------MKK-------
--------IIVFVL------TI----FILFSGF--------AT-----------------
------------------------------------------------------------
------QSYA-LSDSQSAAIQALLDDACRISGVPGMSISII---ADDEVFY-FSSGYADR
E----------KGLSAS-ENTLYELASVSKAF-TGMGIMLLEEQGLL-S-RTDPVQKY--
LPW-FTLKY-----QGK----PVDM-Q-SLTLNNFLHHTSGLTNIR--HL-QNI--PQ--
-----------------GNT--PDMLQKTVE--------MLVDAEL----A-FPPGEQYN
YGTVNYDVLGLVIEIVSRQSYE-------DFMKEHVFQPLGLHQTYVYKED--AQ-----
--------ATGQLAQGYRS-----------------------------------------
------SFFMTTPF-KAP-----------DYAGNKPAGYIISNTKDMARWLGIQ----MG
IV-Q----DIPEIF-----HTVI----------------EKSHRG------------DM-
S-----VS--AVN------GMYYAAGWSVNAEQ-------------------------TI
IEH-TGGNPNFRTEVV--ILPNERTAVSLLSNGTNTN-----------------------
------------------------TNMVLKVKDILEGNLTQSYEI--------------S
GT-QL---LDIILSSIT------II------FCLLAVL---------LFLLGLRRR--RT
----NE---------------Q--------QP---MTK---KR-----------ITVTVI
FLIATIAL-GIL-------------C-C--------AF-DWSTI-----LMW--------
Q--------------------------------------------------TYSVL----
----------T-ALISS--------------------ALLT-ASITWFV-----------
-YTHR-------------------------------------------------------
------------------------------------------------------------
------------------------------------------------------------
------------------------------------------------------------
------------------------------------------------------------
------------------------------------------------------------
------------------------------------------------------------
------------------------------------------------------------
------------------------------------------------------------
------------------------------------------------------------
------------------------------------------------------------
------------------------------------------------------------
----------------
>3635160011
------------------------------------------------------------
------------------------------------------------------------
------------------------------------------------------------
------------------------------------------------------------
------------------------------------------------------------
------------------------------------------------------------
------------------------------------------------------------
------------------------------------------------------------
------------------------------------------------------------
------------------------------------------------------------
--------------------------------------------------MKK-------
--------IIVFVL------TI----FILFSGF--------AT-----------------
------------------------------------------------------------
------QSYA-LSDSQSAAIQALLDDACRISGVPGMSISIL---ADDEVFY-FSSGYADR
E----------KGLSAS-ENTLYELASVSKAF-TGMGIMLLEEQGLL-S-MTDPVQKY--
LPW-FTLKY-----QGK----PVDM-Q-SLTLNNFLHHTSGLTNIR--HL-QNI--PQ--
-----------------GNT--PDMLQKTVE--------MLVDAEL----A-FPPGEQYN
YGTVNYDVLGLVIEIVSRQSYE-------DFMKEQVFQPLGLHQTYVYKED--AQ-----
--------ATGQLAQGYRS-----------------------------------------
------SFFMTTPF-KAP-----------DYAGNKPAGYIISNTKDMARWMGIQ----MG
IV-Q----DIPEIF-----HTVI----------------EKSHRG------------DM-
S-----VS--AVN------GMYYAAGWSVNAEQ-------------------------TI
IEH-TGGNPNFRTEVV--ILPNERTAVSLLSNGTNTN-----------------------
------------------------TNMVLKVKDILEGNLTQSYEI--------------S
GT-QL---LDIILSSIT------II------FCLLSVL---------LFLLGLRSR--RT
----NE---------------R--------QP---MTK---KR-----------IIVTVI
FLTATIAL-GIL-------------C-C--------AF-DWSTI-----LMW--------
Q--------------------------------------------------TYSIL----
----------T-ALISS--------------------ALLT-ASITWFV-----------
-YTHR-------------------------------------------------------
------------------------------------------------------------
------------------------------------------------------------
------------------------------------------------------------
------------------------------------------------------------
------------------------------------------------------------
------------------------------------------------------------
------------------------------------------------------------
------------------------------------------------------------
------------------------------------------------------------
------------------------------------------------------------
------------------------------------------------------------
----------------
>3583510011
------------------------------------------------------------
------------------------------------------------------------
------------------------------------------------------------
------------------------------------------------------------
------------------------------------------------------------
------------------------------------------------------------
------------------------------------------------------------
------------------------------------------------------------
------------------------------------------------------------
------------------------------------------------------------
--------------------------------------------------MKK-------
--------IIVFVL------TI----FILFSGF--------AT-----------------
------------------------------------------------------------
------QSYA-LSDSQSAAIQALLDDACRISGVPGMSISII---ADDEVFY-FSSGYADR
E----------KGLSAS-ENTLYELASVSKAF-TGMGIMLLEEQGLL-S-MTDSVQKY--
LPW-FTLKY-----QGK----PVDM-Q-SLTLNNFLHHTSGLTNIR--HL-QNI--PQ--
-----------------GNT--PDMLQKTVE--------MLVDAEL----A-FPPGEQYN
YGTVNYDVLGLVIEIVSRQSYE-------DFMKEQVFQPLGLHQTYVYKEA--AQ-----
--------ATGQLAQGYRS-----------------------------------------
------SFFMTTPF-KAP-----------DYAGNKPAGYIISNTKDMARWLGIQ----MG
IV-Q----DIPEIF-----HTVI----------------EKSHRG------------DM-
S-----VS--AVN------GMYYAAGWSVNAEQ-------------------------TI
IEH-TGGNPNFRTEVV--ILPNERTAVSLLSNGTNTN-----------------------
------------------------TNMVLKVKDILEGNLTQSYEI--------------S
GT-QL---LDIILSSIT------II------FCLLAVL---------LFLLGLRRR--RT
----NE---------------R--------QP---MTK---KR-----------ITVTVI
FLIATIAL-GIL-------------C-C--------AF-DWSTI-----LMW--------
Q--------------------------------------------------TYSVL----
----------T-ALISS--------------------ALLT-ASITWFV-----------
-YTHR-------------------------------------------------------
------------------------------------------------------------
------------------------------------------------------------
------------------------------------------------------------
------------------------------------------------------------
------------------------------------------------------------
------------------------------------------------------------
------------------------------------------------------------
------------------------------------------------------------
------------------------------------------------------------
------------------------------------------------------------
------------------------------------------------------------
----------------
>3819350011
------------------------------------------------------------
------------------------------------------------------------
------------------------------------------------------------
------------------------------------------------------------
------------------------------------------------------------
------------------------------------------------------------
------------------------------------------------------------
------------------------------------------------------------
------------------------------------------------------------
-----------------MGVGLPVNVRLVRADYRFTLYCSL-------------------
---------------IIFQK---------------------------GEFMKK-------
--------IIVFVL------TI----FILFSGF--------AT-----------------
------------------------------------------------------------
------QSYA-LSDSQSAAIQALLDDACRISGVPGMSISII---ADDEVFY-FSSGYADR
E----------KGLSAS-ENTLYELASVSKAF-TGMGIMLLEEQGLL-S-MTDSVQKY--
LPW-FTLKY-----QGK----PVDM-Q-SLTLNNFLHHTSGLTNIR--HL-QNI--PQ--
-----------------GNT--PDMLQKTVE--------MLVDAEL----A-FPPGEQYN
YGTVNYDVLGLVIEIVSRQSYE-------DFMKEQVFQPLGLHQTYVYKEA--AQ-----
--------ATGQLAQGYRS-----------------------------------------
------SFFMTTPF-KAP-----------DYAGNKPAGYIISNTKDMARWLGIQ----MG
IV-Q----DIPEIF-----HTVI----------------EKSHRG------------DM-
S-----VS--AVN------GMYYAAGWSVNAEQ-------------------------TI
IEH-TGGNPNFRTEVV--ILPNERTAVSLLSNGTNTN-----------------------
------------------------TNMVLKVKDILEGNLTQSYEI--------------S
GT-QL---LDIILSSIT------II------FCLLAVL---------LFLLGLRRR--RT
----NE---------------R--------QP---MTK---KR-----------ITVTVI
FLIATIAL-GIL-------------C-C--------AF-DWSTI-----LMW--------
Q--------------------------------------------------TYSVL----
----------T-ALISS--------------------ALLT-ASITWFV-----------
-YTHR-------------------------------------------------------
------------------------------------------------------------
------------------------------------------------------------
------------------------------------------------------------
------------------------------------------------------------
------------------------------------------------------------
------------------------------------------------------------
------------------------------------------------------------
------------------------------------------------------------
------------------------------------------------------------
------------------------------------------------------------
------------------------------------------------------------
----------------
>3488440011
------------------------------------------------------------
------------------------------------------------------------
------------------------------------------------------------
------------------------------------------------------------
------------------------------------------------------------
------------------------------------------------------------
------------------------------------------------------------
------------------------------------------------------------
------------------------------------------------------------
------------------------------------------------------------
--------------------------------------------------MKK-------
--------IIVFVL------TI----FILFSGF--------AT-----------------
------------------------------------------------------------
------QSYA-LSDSQSAAIQALLDDACRISGVPGMSISIL---ADDEVFY-FSSGYADR
E----------KGLSAS-ENTLYELASVSKAF-TGMGIMLLEEQGLL-S-MTDPVQKY--
LPW-FTLKY-----QGK----LVDM-Q-SLTLNNFLHHTSGLTNIR--HL-QNI--PQ--
-----------------GNT--PDMLQKTVE--------MLVDAEL----A-FPPGEQYN
YGTVNYDVLGLVIEIVSRQSYE-------DFMKEQVFQPLGLHQTYVYKED--AQ-----
--------ATGQLAQGYRS-----------------------------------------
------SFFMTTPF-KAP-----------DYAGNKPAGYIISNTKDMARWLGIQ----MG
IV-Q----DIPEIF-----HTVI----------------GKSHRG------------DM-
S-----VS--AVN------GMYYAAGWSVNDEQ-------------------------TI
IEH-TGGNPNFRTEVV--ILPNERTAVSLLSNGTNTN-----------------------
------------------------TNMVLKVKDILEGNLTQSYEI--------------S
GT-QL---LDIILSSIT------II------FCLLAVL---------LFLLGLRRR--RT
----NE---------------R--------QP---MTK---KR-----------ITVTVI
FLIATIAL-GIL-------------C-C--------AF-DWSTI-----LMW--------
Q--------------------------------------------------TYSVL----
----------T-ALISS--------------------ALLT-ASITWFV-----------
-YTHR-------------------------------------------------------
------------------------------------------------------------
------------------------------------------------------------
------------------------------------------------------------
------------------------------------------------------------
------------------------------------------------------------
------------------------------------------------------------
------------------------------------------------------------
------------------------------------------------------------
------------------------------------------------------------
------------------------------------------------------------
------------------------------------------------------------
----------------
>3009540011
------------------------------------------------------------
------------------------------------------------------------
------------------------------------------------------------
------------------------------------------------------------
------------------------------------------------------------
------------------------------------------------------------
------------------------------------------------------------
------------------------------------------------------------
------------------------------------------------------------
------------------------------------------------------------
--------------------------------------------------MKK-------
--------IIVFVL------TI----FILFSGF--------AT-----------------
------------------------------------------------------------
------QSYA-LSDSQSAAIQALLDDACRISGVPGMSISIL---ADDEVFY-FSSGYADR
E----------KGLSAS-ENTLYELASVSKAF-TGMGIMLLEEQGLL-S-MTDPVQKY--
LPW-FTLKY-----QGK----PVDM-Q-SLTLNNFLHHTSGLTNIR--HL-QNI--PQ--
-----------------GNT--PDMLQKTVE--------MLVDAEL----A-FPPGEQYN
YGTVNYDVLGLVIEIVSRQSYE-------DFMKEQVFQPLGLHQTYVYKED--AQ-----
--------ATGQLAQGYRS-----------------------------------------
------SFFMTTPF-KAP-----------DYAGNKPAGYIISNTKDMARWLGIQ----MG
IV-Q----DIPEIF-----HTVI----------------EKSHRG------------DM-
S-----VS--PVN------GMYYAAGWSVNAEQ-------------------------TI
IEH-TGGNPNFRTEVV--ILPNERTAVSLLSNGTNTN-----------------------
------------------------TNMVLKVKDILEGNLTQSYEI--------------S
GT-QL---LDIILSSIT------II------FCLLAVL---------LFLLGLRRR--RT
----NE---------------R--------QP---MTK---KR-----------ITVTVI
FLFATIAL-GIL-------------C-C--------AF-DWSTI-----LMW--------
Q--------------------------------------------------TYSVL----
----------T-ASISS--------------------ALLT-ASITWFV-----------
-YTHR-------------------------------------------------------
------------------------------------------------------------
------------------------------------------------------------
------------------------------------------------------------
------------------------------------------------------------
------------------------------------------------------------
------------------------------------------------------------
------------------------------------------------------------
------------------------------------------------------------
------------------------------------------------------------
------------------------------------------------------------
------------------------------------------------------------
----------------
>3531290011
------------------------------------------------------------
------------------------------------------------------------
------------------------------------------------------------
------------------------------------------------------------
------------------------------------------------------------
------------------------------------------------------------
------------------------------------------------------------
------------------------------------------------------------
------------------------------------------------------------
------------------------------------------------------------
--------------------------------------------------MKK-------
--------IIVFVL------MI----FILFSGF--------AT-----------------
------------------------------------------------------------
------QSYA-LSDSQSAAIQALLDDACRISGVPGMSISIL---ADDEVFY-FSSGYADR
E----------KGLSAS-ENTLYELASVSKAF-TGMGIMLLEEQGLL-S-MTDPVQKY--
LPW-FTLKY-----QGK----PVDM-Q-SLTLNNFLHHTSGLTNIR--HL-QNI--RQ--
-----------------GNT--PDMLQKTVE--------MLVDAEL----A-FPPGEQYN
YGTVNYDVLGLVIEIVSRQSYE-------DFMKEQVFQPLGLHQTYVYKED--AQ-----
--------ATGQLAQGYRS-----------------------------------------
------SFFMTTPF-KAP-----------DYAGNKPAGYIISNTKDMAHWLGIQ----MG
IV-Q----DIPEIF-----HTVI----------------EKSHRG------------DM-
S-----VS--AVN------GMYYAAGWSVNAEQ-------------------------TI
IEH-TGGNPNFRTEVV--ILPNERTAVSLLSNGTNTN-----------------------
------------------------TNMVLKVKDILEGNLTQSYEI--------------S
GT-QL---LDIILSSIT------II------FCLLAVL---------LFLLGLRRR--RT
----NE---------------R--------QP---MTK---KR-----------ITVTVI
FLIATIAL-GIL-------------C-C--------AF-DWSTI-----LMW--------
Q--------------------------------------------------TYSVL----
----------T-ALISS--------------------ALLT-ASITWFV-----------
-YTHR-------------------------------------------------------
------------------------------------------------------------
------------------------------------------------------------
------------------------------------------------------------
------------------------------------------------------------
------------------------------------------------------------
------------------------------------------------------------
------------------------------------------------------------
------------------------------------------------------------
------------------------------------------------------------
------------------------------------------------------------
------------------------------------------------------------
----------------
>3009440011
------------------------------------------------------------
------------------------------------------------------------
------------------------------------------------------------
------------------------------------------------------------
------------------------------------------------------------
------------------------------------------------------------
------------------------------------------------------------
------------------------------------------------------------
------------------------------------------------------------
------------------------------------------------------------
--------------------------------------------------MKK-------
--------IIVFVL------MI----FILFSGF--------AT-----------------
------------------------------------------------------------
------QSYA-LSDSQSAAIQALLDDACRISGVPGMSISIL---ADDEVFY-FSSGYADR
E----------KGLSAS-ENTLYELASVSKAF-TGMGIMLLEEQGLL-S-MTDPVQKY--
LPW-FTLKY-----QGK----PVDM-Q-SLTLNNFLHHTSGLTNIR--HL-QNI--PQ--
-----------------GNT--PDMLQKTVE--------MLVDAEL----A-FPPGEQYN
YGTVNYDVLGLVIEIVSRQSYE-------DFMKEQVFQPLGLHQTYVYKED--AQ-----
--------ATGQLAQGYRS-----------------------------------------
------SFFMTTPF-KAP-----------DYAGNKPAGYIISNTKDMAHWLGIQ----MG
IV-Q----DIPEIF-----HTVI----------------EKSHRG------------DM-
S-----VS--AVN------GMYYAAGWSVNAEQ-------------------------TI
IEH-TGGNPNFRTEVV--ILPNERTAVSLLSNGTNTN-----------------------
------------------------TNMVLKVKDILEGNLTQSYEI--------------S
GT-QL---LDIILSSIT------II------FCLLAVL---------LFLLGLRRR--RT
----NE---------------R--------QP---MTK---KR-----------ITVTVI
FLIATIAL-GIL-------------C-C--------AF-DWSTI-----LMW--------
Q--------------------------------------------------TYSVL----
----------T-ALISS--------------------ALLT-ASITWLV-----------
-YTHR-------------------------------------------------------
------------------------------------------------------------
------------------------------------------------------------
------------------------------------------------------------
------------------------------------------------------------
------------------------------------------------------------
------------------------------------------------------------
------------------------------------------------------------
------------------------------------------------------------
------------------------------------------------------------
------------------------------------------------------------
------------------------------------------------------------
----------------
>3010320011
------------------------------------------------------------
------------------------------------------------------------
------------------------------------------------------------
------------------------------------------------------------
------------------------------------------------------------
------------------------------------------------------------
------------------------------------------------------------
------------------------------------------------------------
------------------------------------------------------------
------------------------------------------------------------
--------------------------------------------------MKK-------
--------IIVFVL------MI----FILFSGF--------AT-----------------
------------------------------------------------------------
------QSYA-LSDSQSAAIQALLDDACRISGVPGMSISIL---ADDEVFY-FSSGYADR
E----------KGLSAS-ENTLYELASVSKAF-TGMGIMLLEEQGLL-S-MTDPVQKY--
LPW-FTLKY-----QGK----PVDM-Q-SLTLNNFLHHTSGLTNIR--HL-QNI--PQ--
-----------------GNT--PDMLQKTVE--------MLVDAEL----A-FPPGEQYN
YGTVNYDVLGLVIEIVSRQSYE-------DFMKEQVFQPLGLHQTYVYKED--AQ-----
--------ATGQLAQGYRS-----------------------------------------
------SFFMTTPF-KAP-----------DYAGNKPAGYIISNTKDMARWLGIQ----MG
IV-Q----DIPEIF-----HTVI----------------EKSHRG------------DM-
S-----VS--AVN------GMYYAAGWSVNAEQ-------------------------TI
IEH-TGGNPNFRTEVV--ILPNERTAVSLLSNGTNTN-----------------------
------------------------TNMVLKVKDILEGNLTQSYEI--------------S
GT-QL---LDIILSSIT------II------FCLLAVL---------LFLLGLRRR--RT
----NE---------------R--------QP---MTK---KR-----------ITVTVI
FLIATIAL-GIL-------------C-C--------AF-DWSTI-----LMW--------
Q--------------------------------------------------TYSVL----
----------T-ALISS--------------------ALLT-ASITWLV-----------
-YTHR-------------------------------------------------------
------------------------------------------------------------
------------------------------------------------------------
------------------------------------------------------------
------------------------------------------------------------
------------------------------------------------------------
------------------------------------------------------------
------------------------------------------------------------
------------------------------------------------------------
------------------------------------------------------------
------------------------------------------------------------
------------------------------------------------------------
----------------
>3025700011
------------------------------------------------------------
------------------------------------------------------------
------------------------------------------------------------
------------------------------------------------------------
------------------------------------------------------------
------------------------------------------------------------
------------------------------------------------------------
------------------------------------------------------------
------------------------------------------------------------
------------------------------------------------------------
--------------------------------------------------MKK-------
--------IIVFVL------TI----FILFSGF--------AT-----------------
------------------------------------------------------------
------QSYA-LSDSQSAAIQALLDDACRISGVPGMSISIL---ADDEVFY-FSSGYADR
E----------KGLSAS-ENTLYELASVSKAF-TGMGIMLLEEQGLL-S-MTDPVQKY--
LPW-FTLKY-----QGK----PVDM-Q-SLTLNNFLHHTSGLTNIR--HL-QNI--PQ--
-----------------GNT--SDMLQKTVE--------MLVDAEL----A-FPPGEQYN
YGTVNYDVLGLVIEIVSRQSYE-------DFMKEQVFQPLGLHQTYVYKED--AQ-----
--------ATGQLAQGYRS-----------------------------------------
------SFFMTTPF-KAP-----------DYAGNKPAGYIISNTKDMARWLGIQ----MG
IV-Q----DIPEIF-----HTVI----------------EKSHRG------------DM-
S-----VS--AVN------GMYYAAGWSVNAEQ-------------------------TI
IEH-TGGNPNFRTEVV--ILPNERTAVSLLSNGTNTN-----------------------
------------------------TNMVLKVKDILEGNLTQSYEI--------------S
GT-QL---LDIILSSIT------II------FCLLAVL---------LFLLGLRRR--RT
----NE---------------R--------QP---MTK---KR-----------ITVTVI
FLIATIAL-GIL-------------C-C--------AF-DWSTI-----LMW--------
Q--------------------------------------------------TYSVL----
----------T-ALISS--------------------ALLT-ASITWLV-----------
-YTHR-------------------------------------------------------
------------------------------------------------------------
------------------------------------------------------------
------------------------------------------------------------
------------------------------------------------------------
------------------------------------------------------------
------------------------------------------------------------
------------------------------------------------------------
------------------------------------------------------------
------------------------------------------------------------
------------------------------------------------------------
------------------------------------------------------------
----------------
>3716920011
------------------------------------------------------------
------------------------------------------------------------
------------------------------------------------------------
------------------------------------------------------------
------------------------------------------------------------
------------------------------------------------------------
------------------------------------------------------------
------------------------------------------------------------
------------------------------------------------------------
------------------------------------------------------------
--------------------------------------------------MKK-------
--------IIVFVL------TI----FILFSGF--------AT-----------------
------------------------------------------------------------
------QSYA-LSDSQSAAIQALLDDACRISGVPGMSISIL---ADDEVFY-FSSGYADR
E----------KGLSAS-ENTLYELASVSKAF-TGMGIMLLEEQGLL-S-MTDPVQKY--
LPW-FTLKY-----QGK----PVDM-Q-SLTLNNFLHHTSGLTNIR--HL-QNI--PQ--
-----------------GNT--PDMLQKTVE--------MLVDAEL----A-FPPGEQYN
YGTVNYDVLGLVIEIVSRQSYE-------DFMKEQVFQPLGLHQTYVYKED--AQ-----
--------ATGQLAQGYRS-----------------------------------------
------SFFMTTPF-KAP-----------DYAGNKPAGYIISNTKDMARWLGIQ----MG
IV-Q----DIPEIF-----HTVI----------------EKSHRG------------DM-
S-----VS--AVN------GMYYAAGWSVNAEQ-------------------------TI
IEH-TGGNPNFRTEVV--ILPNERTAVSLLSNGTNTN-----------------------
------------------------TNMVLKVKDILEGNLTQSYEI--------------S
GT-QL---LDIILSSIT------II------FCLLAVL---------LFLLGLRRR--RT
----NE---------------R--------QP---MTK---KR-----------ITVTVI
FLIATIAL-GIL-------------C-C--------AF-DWSTI-----LMW--------
Q--------------------------------------------------TYSVL----
----------T-ALISS--------------------ALLT-ASITWLV-----------
-YTHR-------------------------------------------------------
------------------------------------------------------------
------------------------------------------------------------
------------------------------------------------------------
------------------------------------------------------------
------------------------------------------------------------
------------------------------------------------------------
------------------------------------------------------------
------------------------------------------------------------
------------------------------------------------------------
------------------------------------------------------------
------------------------------------------------------------
----------------
>3938520011
------------------------------------------------------------
------------------------------------------------------------
------------------------------------------------------------
------------------------------------------------------------
------------------------------------------------------------
------------------------------------------------------------
------------------------------------------------------------
------------------------------------------------------------
------------------------------------------------------------
------------------------------------------------------------
--------------------------------------------------MKK-------
--------IIVFVL------TI----FILFSGF--------AT-----------------
------------------------------------------------------------
------QSYA-LSDSQSAAIQALLDDACRISGVPGMSISIL---ADDEVFY-FSSGYADR
E----------KGLSAS-ENTLYELASVSKAF-TGMGIMLLEEQGLL-S-MTDPVQKY--
LPW-FTLKY-----QGK----PVDM-Q-SLTLNNFLHHTSGLTNIR--HT-QNI--PQ--
-----------------GNT--PDMLQKTVE--------MLVDAEL----A-FPPGEQYN
YGTVNYDVLGLVIEIVSRQSYE-------DFMKEQVFQPLGLHQTYVYKED--AQ-----
--------ATGQLAQGYRS-----------------------------------------
------SFFMTTPF-KAP-----------DYAGNKPAGYIISNTKDMARWMGIQ----MG
IV-Q----DIPEIF-----HTVI----------------EKSHRG------------DM-
S-----VS--AVN------GMYYAAGWSVNAEQ-------------------------TI
IEH-TGGNPNFRTEVV--ILPNERTAVSLLSNGTNTN-----------------------
------------------------TNMVLKVKDILEGNLTQSYEI--------------S
GT-QL---LDIILSSIT------II------FCLLSVL---------LFLLGLRRR--RT
----NE---------------R--------QP---MTK---KR-----------ITVTVI
FLTATIAL-GIL-------------C-C--------AF-DWSTI-----LMW--------
Q--------------------------------------------------TYSVL----
----------T-ALISS--------------------ALLT-ASITWFV-----------
-YTHR-------------------------------------------------------
------------------------------------------------------------
------------------------------------------------------------
------------------------------------------------------------
------------------------------------------------------------
------------------------------------------------------------
------------------------------------------------------------
------------------------------------------------------------
------------------------------------------------------------
------------------------------------------------------------
------------------------------------------------------------
------------------------------------------------------------
----------------
>3578400011
------------------------------------------------------------
------------------------------------------------------------
------------------------------------------------------------
------------------------------------------------------------
------------------------------------------------------------
------------------------------------------------------------
------------------------------------------------------------
------------------------------------------------------------
------------------------------------------------------------
------------------------------------------------------------
--------------------------------------------------MKK-------
--------INVFVL------TI----FILFSGF--------AT-----------------
------------------------------------------------------------
------QSYA-LSDSQSAAIQALLDDACRISGVPGMSISIL---ADDEVFY-FSSGYADR
E----------KGLSAS-ENTLYELASVSKAF-TGMGIMLLEEQGLL-S-MTDPVQKY--
LPW-FTLKY-----QGK----PVDM-Q-SLTLNNFLHHTSGLTNIR--HL-QNI--PQ--
-----------------GNT--PDMLQKTVE--------MLVDAEL----A-FPPGEQYN
YGTVNYDVLGLVIEIVSRQSYE-------DFMKEQVFQPLGLHQTYVYKED--AQ-----
--------ATGQLAQGYRS-----------------------------------------
------SFFMTTPF-KAP-----------DYAGNKPAGYIISNTKDMARWLGIQ----MG
IV-Q----DIPEIF-----YTVI----------------EKSHRG------------DM-
S-----VS--AVN------GMYYAAGWSVNAEQ-------------------------TI
IEH-TGGNPNFRTEVV--ILPNERTAVSLLSNGTNTN-----------------------
------------------------TNMVLKVKDILEGNLTQSYEI--------------S
GT-QL---LDIILSSIT------II------FCLLAVL---------LFLLGLRRR--RT
----NE---------------R--------QP---MTK---KR-----------ITVTVI
FLIATIAL-GIL-------------C-C--------AF-DWSTI-----LMW--------
Q--------------------------------------------------TYSVL----
----------T-ALISS--------------------ALLT-ASITWFV-----------
-YTHR-------------------------------------------------------
------------------------------------------------------------
------------------------------------------------------------
------------------------------------------------------------
------------------------------------------------------------
------------------------------------------------------------
------------------------------------------------------------
------------------------------------------------------------
------------------------------------------------------------
------------------------------------------------------------
------------------------------------------------------------
------------------------------------------------------------
----------------
>4359370011
------------------------------------------------------------
------------------------------------------------------------
------------------------------------------------------------
------------------------------------------------------------
------------------------------------------------------------
------------------------------------------------------------
------------------------------------------------------------
------------------------------------------------------------
------------------------------------------------------------
------------------------------------------------------------
--------------------------------------------------MKK-------
--------INVFVL------TI----FILFSGF--------AT-----------------
------------------------------------------------------------
------QSYA-LSDSQSAAIQALLDDACRISGVPGMSISIL---ADDEVFY-FSSGYADR
E----------KGLSAS-ENTLYELASVSKAF-TGMGIMLLEEQGLL-S-MTDPVQKY--
LPW-FTLKY-----QGK----PVDM-Q-SLTLNNFLHHTSGLTNIR--HL-QNI--PQ--
-----------------GNT--PDMLQKTVE--------MLVDAEL----A-FPPGEQYN
YGTVNYDVLGLVIEIVSRQSYE-------DFMKEQVFQPLGLHQTYVYKED--AQ-----
--------ATGQLAQGYRS-----------------------------------------
------SFFMTTPF-KAP-----------DYAGNKPAGYIISNTKDMARWLGIQ----MG
IV-Q----DIPEIF-----HTVI----------------EKSHRG------------DM-
S-----VS--AIN------GMYYAAGWSVNAEQ-------------------------TI
IEH-TGGNPNFRTEVV--ILPNERTAVSLLSNGTNTN-----------------------
------------------------TNMVLKVKDILEGNLTQSYEI--------------S
GT-QL---LDIILSSIT------II------FCLLAVL---------LFLLGLRRR--RT
----NE---------------R--------QP---MTK---KR-----------ITVTVI
FLIATIAL-GIL-------------C-C--------AF-DWSTI-----LMW--------
Q--------------------------------------------------TYSVL----
----------T-ALISS--------------------ALLT-ASITWFV-----------
-YTHR-------------------------------------------------------
------------------------------------------------------------
------------------------------------------------------------
------------------------------------------------------------
------------------------------------------------------------
------------------------------------------------------------
------------------------------------------------------------
------------------------------------------------------------
------------------------------------------------------------
------------------------------------------------------------
------------------------------------------------------------
------------------------------------------------------------
----------------
>3158660011
------------------------------------------------------------
------------------------------------------------------------
------------------------------------------------------------
------------------------------------------------------------
------------------------------------------------------------
------------------------------------------------------------
------------------------------------------------------------
------------------------------------------------------------
------------------------------------------------------------
------------------------------------------------------------
--------------------------------------------------MKK-------
--------IIVFVL------TI----FILFSGF--------AT-----------------
------------------------------------------------------------
------QSYA-LSDSQSAAIQALLDDACRISGVPGMSISIL---ADDEVFY-FSSGYADR
E----------KGLSAS-ENTLYELASVSKAF-TGMGIMLLEEQGLL-S-MTDPVQKY--
LPW-FTLKY-----QGK----PVDM-Q-SLTLNNFLHHTSGLTNIR--HL-QNI--PQ--
-----------------GNT--PDMLQKTVE--------MLVDAEL----A-FPPGEQYN
YGTVNYDVLGLVIEIVSRQSYE-------DFMKKQVFQPLGLYQTYVYKED--AQ-----
--------ATGQLAQGYRS-----------------------------------------
------SFFMTTPF-KAP-----------DYAGNKPAGYIISNTKDMARWLGIQ----MG
IV-Q----DIPEIF-----HTVI----------------EKSHRG------------DM-
S-----VS--AVN------GMYYAAGWSVNAEQ-------------------------TI
IEH-TGGNPNFRTEVV--ILPNERTAVSLLSNGTNTN-----------------------
------------------------TNMVLKVKDILEGNLTQSYEI--------------S
GT-QL---LDIILSSIT------II------FCLLAVL---------LFLLGLRRR--RT
----NE---------------R--------QP---MTK---KR-----------ITVTVI
FLIATIAL-GIL-------------C-C--------AF-DWSTI-----LMW--------
Q--------------------------------------------------TYSVL----
----------T-ALISS--------------------ALLT-ASITWFV-----------
-YTHR-------------------------------------------------------
------------------------------------------------------------
------------------------------------------------------------
------------------------------------------------------------
------------------------------------------------------------
------------------------------------------------------------
------------------------------------------------------------
------------------------------------------------------------
------------------------------------------------------------
------------------------------------------------------------
------------------------------------------------------------
------------------------------------------------------------
----------------
>4358770011
------------------------------------------------------------
------------------------------------------------------------
------------------------------------------------------------
------------------------------------------------------------
------------------------------------------------------------
------------------------------------------------------------
------------------------------------------------------------
------------------------------------------------------------
------------------------------------------------------------
------------------------------------------------------------
--------------------------------------------------MKK-------
--------IIVFVL------TI----FILFSGF--------AT-----------------
------------------------------------------------------------
------QSYA-LSDSQSAAIQALLDDACRISGVPGMSISIL---ADDEVFY-FSSGYADR
E----------KGLSAS-ENTLYELASVSKAF-TGMGIMLLEEQGLL-S-MTDPVQKY--
LPW-FTLKY-----QGK----PVDM-Q-SLTLNNFLHHTSGLTNIR--HL-QNI--PQ--
-----------------GNT--PDMLQKTVE--------MLVDAEL----A-FPPGEQYN
YGTVNYDVLGLVIEIVSRQSYE-------DFMKEQVFQPLGLHQTYVYKED--AQ-----
--------ATGQLAQGYRS-----------------------------------------
------SFFMTTPF-KAP-----------DYAGNKPAGYIISNTKDMARWLGIQ----MG
IV-Q----DIPEIF-----HTVI----------------EKSHRG------------DM-
S-----VS--AVN------GMYYAAGWSVNAEQ-------------------------TI
IEH-TGGNPNFRTEVV--ILPNERTAVSLLSNGTNTN-----------------------
------------------------TNMVLKVKDILEGNLTQSYEI--------------S
GT-QL---LDIILSSIT------II------FCLLAVL---------LFLLGLRRR--RT
----NK---------------R--------QP---MTK---KR-----------ITVTVI
FLIATIAL-GIL-------------C-C--------AF-DWSTI-----LMW--------
Q--------------------------------------------------TYSVL----
----------T-ALISS--------------------ALLT-ASITWFV-----------
-YTHR-------------------------------------------------------
------------------------------------------------------------
------------------------------------------------------------
------------------------------------------------------------
------------------------------------------------------------
------------------------------------------------------------
------------------------------------------------------------
------------------------------------------------------------
------------------------------------------------------------
------------------------------------------------------------
------------------------------------------------------------
------------------------------------------------------------
----------------
>3509830011
------------------------------------------------------------
------------------------------------------------------------
------------------------------------------------------------
------------------------------------------------------------
------------------------------------------------------------
------------------------------------------------------------
------------------------------------------------------------
------------------------------------------------------------
------------------------------------------------------------
------------------------------------------------------------
--------------------------------------------------MKK-------
--------IIVFVL------TI----FILFSGF--------AT-----------------
------------------------------------------------------------
------QSYA-LSDSQSAAIQALLDDACRISGVPGMSISIL---ADDEVFY-FSSGYADR
E----------KGLSAS-ENTLYELASVSKAF-TGMGIMLLEEQGLL-S-MTDPVQKY--
LPW-FTLKY-----QGK----PVDM-Q-SLTLNNFLHHTSGLTNIR--HL-QNI--PQ--
-----------------GNT--PDMLQKTVE--------MLVDAEL----A-FPPGEQYN
YGTVNYDVLGLVIEIVSRQSYE-------DFMKEQVFQPLGLHQTYVYKED--AQ-----
--------ATGQLAQGYRS-----------------------------------------
------SFFMTTPF-KAP-----------DYAGNKPAGYIISNTKDMARWLGIQ----MG
IV-Q----DIPEIF-----HTVI----------------EKSHRG------------DM-
S-----VS--AVN------GMYYAAGWSVNAEQ-------------------------TI
IEH-TGGNPNFRTEVV--ILPNERTAVSLLSNGTNTN-----------------------
------------------------TNMVLKVKDILEGNLTQSYEI--------------S
GT-QL---LDIILSSIT------II------FCLLAVL---------LFLLGLRRR--RT
----NE---------------R--------QP---MTK---KR-----------ITVTVI
FLIATIAL-GIL-------------C-C--------AF-DWSTI-----LMW--------
Q--------------------------------------------------TYSVL----
----------T-ALISS--------------------ALLT-ASITWFV-----------
-YTYR-------------------------------------------------------
------------------------------------------------------------
------------------------------------------------------------
------------------------------------------------------------
------------------------------------------------------------
------------------------------------------------------------
------------------------------------------------------------
------------------------------------------------------------
------------------------------------------------------------
------------------------------------------------------------
------------------------------------------------------------
------------------------------------------------------------
----------------
>3571070011
------------------------------------------------------------
------------------------------------------------------------
------------------------------------------------------------
------------------------------------------------------------
------------------------------------------------------------
------------------------------------------------------------
------------------------------------------------------------
------------------------------------------------------------
------------------------------------------------------------
------------------------------------------------------------
--------------------------------------------------MKK-------
--------IIVFVL------TI----FILFSGF--------AT-----------------
------------------------------------------------------------
------QSYA-LSDSQSAAIQALLDDACRISGVPGMSISIL---ADDEVFY-FSSGYADR
E----------KGLSAS-ENTLYELASVSKAF-TGMGIMLLEEQGLL-S-MTDPVQKY--
LPW-FTLKY-----QGK----PVDM-Q-SLTLNNFLHHTSGLINIR--HT-QNI--PQ--
-----------------GNT--PDMLQKTVE--------MLVDAEL----A-FPPGEQYN
YGTVNYDVLGLVIEIVSRQSYE-------DFMKEQVFQPLGLHQTYVYKED--AQ-----
--------ATGQLAQGYRS-----------------------------------------
------SFFMTTPF-KAP-----------DYAGNKPAGYIISNTKDMARWLGIQ----MG
IV-Q----DIPEIF-----HTVI----------------EKSHRG------------DM-
S-----VS--AVN------GMYYAAGWSVNAEQ-------------------------TI
IEH-TGGNPNFRTEVV--ILPNERTAVSLLSNGTNTN-----------------------
------------------------TNMVLKVKDILEGNLTQSYEI--------------S
GT-QL---LDIILSSIT------II------FCLLAVL---------LFLLGLRRR--RT
----NE---------------R--------QP---MTK---KR-----------ITVTVI
FLIATIAL-GIL-------------C-C--------AF-DWSTI-----LMW--------
Q--------------------------------------------------TYSVL----
----------T-ALISS--------------------ALLT-ASITWFV-----------
-YTHR-------------------------------------------------------
------------------------------------------------------------
------------------------------------------------------------
------------------------------------------------------------
------------------------------------------------------------
------------------------------------------------------------
------------------------------------------------------------
------------------------------------------------------------
------------------------------------------------------------
------------------------------------------------------------
------------------------------------------------------------
------------------------------------------------------------
----------------
>3010270011
------------------------------------------------------------
------------------------------------------------------------
------------------------------------------------------------
------------------------------------------------------------
------------------------------------------------------------
------------------------------------------------------------
------------------------------------------------------------
------------------------------------------------------------
------------------------------------------------------------
------------------------------------------------------------
--------------------------------------------------MKK-------
--------IIVFVL------TI----FILFSGF--------AT-----------------
------------------------------------------------------------
------QSYA-LSDSQSAAIQALLDDACRISGVPGMSISIL---ADDEVFY-FSSGYADR
E----------KGLSAS-ENTLYELASVSKAF-TGMGIMLLEEQGLL-S-MTDPVQKY--
LPW-FTLKY-----QGK----PVDM-Q-SLTLNNFLHHTSGLTNIR--HT-QNI--PQ--
-----------------GNT--PDMLQKTVE--------MLVDAEL----A-FPPGEQYN
YGTVNYDVLGLVIEIVSRQSYE-------DFMKEQVFQPLGLHQTYVYKED--AQ-----
--------ATGQLAQGYRS-----------------------------------------
------SFFMTTPF-KAP-----------DYAGNKPAGYIISNTKDMARWLGIQ----MG
IV-Q----DIPEIF-----HTVI----------------EKSHRG------------DM-
S-----VS--AVN------GMYYAAGWSVNAEQ-------------------------TI
IEH-TGGNPNFRTEVV--ILPNERTAVSLLSNGTNTN-----------------------
------------------------TNMVLKVKDILEGNLTQSYEI--------------S
GT-QL---LDIILSSIT------II------FCLLAVL---------LFLLGLRRR--RT
----NE---------------R--------QP---MTK---KR-----------ITVTVI
FLIATIAL-GIL-------------C-C--------AF-DWSTI-----LMW--------
Q--------------------------------------------------TYSVL----
----------T-ALISS--------------------ALLT-ASITWFV-----------
-YTHR-------------------------------------------------------
------------------------------------------------------------
------------------------------------------------------------
------------------------------------------------------------
------------------------------------------------------------
------------------------------------------------------------
------------------------------------------------------------
------------------------------------------------------------
------------------------------------------------------------
------------------------------------------------------------
------------------------------------------------------------
------------------------------------------------------------
----------------
>3309100011
------------------------------------------------------------
------------------------------------------------------------
------------------------------------------------------------
------------------------------------------------------------
------------------------------------------------------------
------------------------------------------------------------
------------------------------------------------------------
------------------------------------------------------------
------------------------------------------------------------
------------------------------------------------------------
--------------------------------------------------MKK-------
--------IIVFVL------TI----FILFSGF--------AT-----------------
------------------------------------------------------------
------QSYA-LSDSQSAAIQALLDDACRVSGVPGMSISIL---ADDEVFY-FSSGYADR
E----------KGLSAS-ENTLYELASVSKAF-TGMGIMLLEEQGLL-S-MTDPVQKY--
LPW-FTLKY-----QGK----PVDM-Q-SLTLNNFLHHTSGLTNIR--HT-QNI--PQ--
-----------------GNT--PDMLQKTVE--------MLVDAEL----A-FPPGEQYN
YGTVNYDVLGLVIEIVSRQSYE-------DFMKEQVFQPLGLHQTYVYKED--AQ-----
--------ATGQLAQGYRS-----------------------------------------
------SFFMTTPF-KAP-----------DYAGNKPAGYIISNTKDMARWLGIQ----MG
IV-Q----DIPEIF-----HTVI----------------EKSHRG------------DM-
S-----VS--AVN------GMYYAAGWSVNAEQ-------------------------TI
IEH-TGGNPNFRTEVV--ILPNERTAVSLLSNGTNTN-----------------------
------------------------TNMVLKVKDILEGNLTQSYEI--------------S
GT-QL---LDIILSSIT------II------FCLLAVL---------LFLLGLRRR--RT
----NE---------------R--------QP---MTK---KR-----------ITVTVI
FLIATIAL-GIL-------------C-C--------AF-DWSTI-----LMW--------
Q--------------------------------------------------TYSVL----
----------T-ALISS--------------------ALLT-ASITWFV-----------
-YTHR-------------------------------------------------------
------------------------------------------------------------
------------------------------------------------------------
------------------------------------------------------------
------------------------------------------------------------
------------------------------------------------------------
------------------------------------------------------------
------------------------------------------------------------
------------------------------------------------------------
------------------------------------------------------------
------------------------------------------------------------
------------------------------------------------------------
----------------
>3010630011
------------------------------------------------------------
------------------------------------------------------------
------------------------------------------------------------
------------------------------------------------------------
------------------------------------------------------------
------------------------------------------------------------
------------------------------------------------------------
------------------------------------------------------------
------------------------------------------------------------
------------------------------------------------------------
--------------------------------------------------MKK-------
--------IIVFVL------TI----FILASGF--------AT-----------------
------------------------------------------------------------
------QSYA-LSDSKSAAIQTLLDDASHISGVPGMSISIL---ADDEVFY-FSSGYADR
E----------KGLSAN-ENTLYELASVSKAF-TGMGILLLEEQGLL-S-MTDPVQKY--
LPW-FTLKY-----QGN----PVDM-Q-SLTLNNFLHHTSGLTNIR--HT-QNI--PQ--
-----------------GNT--QDMLQKTVE--------ILVDAEL----A-FPPGEQYN
YGTVNYDVLGLVIEIVSRQSYE-------DFMREQVFQPLGLHQTYVYKED--AQ-----
--------ATGQLAQGYRS-----------------------------------------
------SFFMTIPF-NAP-----------DYAGNKPAAYLISNTKDMARWMGIQ----MG
IV-Q----DIPEIF-----HTVI----------------EKSHRG------------DM-
S-----VS--AVN------DMYYAAGWSVNADQ-------------------------TI
IEH-PGGNPTFGTEVV--ILLNERTAICLLTNGANIN-----------------------
------------------------RNMVLKVKDILDGNLTQSYEI--------------S
ST-QL---LDIILSSIT------II------LCLLAVL---------LFLLGLRRR--KT
----NE---------------R--------QP---MTK---KR-----------IIVTVI
FLIATVAL-GIL-------------C-C--------AF-DWSTI-----LIW--------
Q--------------------------------------------------TYSVL----
----------T-ALISS--------------------AILT-ASITWFV-----------
-YTHR-------------------------------------------------------
------------------------------------------------------------
------------------------------------------------------------
------------------------------------------------------------
------------------------------------------------------------
------------------------------------------------------------
------------------------------------------------------------
------------------------------------------------------------
------------------------------------------------------------
------------------------------------------------------------
------------------------------------------------------------
------------------------------------------------------------
----------------
>3009730011
------------------------------------------------------------
------------------------------------------------------------
------------------------------------------------------------
------------------------------------------------------------
------------------------------------------------------------
------------------------------------------------------------
------------------------------------------------------------
------------------------------------------------------------
------------------------------------------------------------
------------------------------------------------------------
--------------------------------------------------MKK-------
--------IIVFIL------MI----FILFSGF--------AT-----------------
------------------------------------------------------------
------QSYA-LSDSKSAAIQALLDDARRISGVPGMSISIL---ADDEVFY-FSSGYADR
E----------KGLSAS-ENTLYELASVSKAF-TGMGIMLLEEQGLL-S-MTDPVQKY--
LPW-FTLKY-----QGK----PVDM-Q-SLTLNNFLHHTSGLTNIR--HI-QNI--PQ--
-----------------GNT--PDMLEKTVE--------MLVDAEL----A-FPPGEQYN
YGTVNYDVLGLVIEIVSLQSYE-------DFMREQVFQPLGLHQTYVYKED--AQ-----
--------ATGQLAQGYRS-----------------------------------------
------SFFMTTPF-KAP-----------DYAGNKPAAYIISNTKDMARWMGIQ----MG
IV-Q----DIPEIF-----HSVI----------------EKSHRG------------DM-
S-----VS--AVN------DMYYAAGWSVNADQ-------------------------TI
IEH-TGGNPNFRTQVA--ILLNERTAICLLSNGANTN-----------------------
------------------------INLVLKVKDILDGNLTQSYEI--------------S
GT-QL---LDIILSSIT------II------LCLLALL---------LILLGLRRR--KT
----NE---------------R--------QP---MTK---KR-----------IIVTVI
FLLATIAQ-GIL-------------C-C--------AF-DWSTI-----LIW--------
R--------------------------------------------------TYSVL----
----------T-ALISS--------------------ALLT-ASITWFV-----------
-YTHR-------------------------------------------------------
------------------------------------------------------------
------------------------------------------------------------
------------------------------------------------------------
------------------------------------------------------------
------------------------------------------------------------
------------------------------------------------------------
------------------------------------------------------------
------------------------------------------------------------
------------------------------------------------------------
------------------------------------------------------------
------------------------------------------------------------
----------------
>3213800011
------------------------------------------------------------
------------------------------------------------------------
------------------------------------------------------------
------------------------------------------------------------
------------------------------------------------------------
------------------------------------------------------------
------------------------------------------------------------
------------------------------------------------------------
------------------------------------------------------------
------------------------------------------------------------
--------------------------------------------------MKK-------
--------IIVFIL------MI----FILFSGL--------AT-----------------
------------------------------------------------------------
------QSYA-LSDSKSAAIQALLDDARRISGVPGMSISIL---ADDEVFY-FSSGYADR
E----------KGLSAS-ENTLYELASVSKAF-TGMGIMLLEEQGLL-S-MTDPVQKY--
LPW-FTLKY-----QGK----PVDM-Q-SLTLNNFLHHTSGLTNIR--HT-QNI--PQ--
-----------------GNT--PDMLQKTVE--------MLIDAEL----A-FPPGEQYN
YGTVNYDVLGLVIEIVSRQSYE-------DFMREQVFQPLGLHQTYVYKED--AQ-----
--------ATGQLAQGYRS-----------------------------------------
------SFFMTTPF-KAP-----------DYAGNKPAAYIISNTKDMARWMGIQ----MG
IV-Q----DIPEIF-----HTVI----------------EKSHRG------------DM-
S-----VS--AVN------DMYYAAGWSVNADQ-------------------------TI
IEH-TGGNPNFRTQVA--ILLNERTAICLLSNGANTN-----------------------
------------------------INLVLKVKDILDGNLTQSYEI--------------S
GT-QL---LDIILSSIT------II------LCLLAVL---------LILLGLRRR--KT
----NE---------------R--------QP---MTK---KR-----------IIVTVI
FLLATIAQ-GIL-------------C-C--------AF-DWSTI-----LIW--------
Q--------------------------------------------------TYSVL----
----------T-ALISS--------------------ALLT-ASITWFV-----------
-YTHR-------------------------------------------------------
------------------------------------------------------------
------------------------------------------------------------
------------------------------------------------------------
------------------------------------------------------------
------------------------------------------------------------
------------------------------------------------------------
------------------------------------------------------------
------------------------------------------------------------
------------------------------------------------------------
------------------------------------------------------------
------------------------------------------------------------
----------------
>3215730011
------------------------------------------------------------
------------------------------------------------------------
------------------------------------------------------------
------------------------------------------------------------
------------------------------------------------------------
------------------------------------------------------------
------------------------------------------------------------
------------------------------------------------------------
------------------------------------------------------------
------------------------------------------------------------
--------------------------------------------------MKK-------
--------IIVFIL------MI----FILFSGL--------AT-----------------
------------------------------------------------------------
------QSYA-LSDSKSAAIQALLDDARRISGVPGMSISIL---ADDEVFY-FSSGYADR
E----------KGLSAS-ENTLYELASVSKAF-TGMGIMLLEEQGLL-S-MTDPVQKY--
LPW-FTLKY-----QGK----PVDM-Q-SLTLNNFLHHTSGLTNIR--HT-QNI--PQ--
-----------------GNT--PDMLQKTVE--------MLIDAEL----A-FPPGEQYN
YGTVNYDVLGLVIEIVSRQSYE-------DFMREQVFQPLGLHQTYVYKED--AQ-----
--------ATGQLAQGYRS-----------------------------------------
------SFFMTTPF-KAP-----------DYAGNKPAAYIISNTKDMARWMGIQ----MG
IV-Q----DIPEIF-----HTVI----------------EKSHRG------------DM-
S-----VS--AVN------DMYYAAGWSVNADQ-------------------------TI
IEH-TGGNPNFRTQVA--ILLNERTAICLLSNSANTN-----------------------
------------------------INLVLKVKDILDGNLTQSYEI--------------S
GT-QL---LDIILSSIT------II------LCLLAVL---------LILLGLRRR--KT
----NE---------------R--------QP---MTK---KR-----------IIVTVI
FLLATIAQ-GIL-------------C-C--------AF-DWSTI-----LIW--------
Q--------------------------------------------------TYSVL----
----------T-ALISS--------------------ALLT-ASITWFV-----------
-YTHR-------------------------------------------------------
------------------------------------------------------------
------------------------------------------------------------
------------------------------------------------------------
------------------------------------------------------------
------------------------------------------------------------
------------------------------------------------------------
------------------------------------------------------------
------------------------------------------------------------
------------------------------------------------------------
------------------------------------------------------------
------------------------------------------------------------
----------------
>4161800011
------------------------------------------------------------
------------------------------------------------------------
------------------------------------------------------------
------------------------------------------------------------
------------------------------------------------------------
------------------------------------------------------------
------------------------------------------------------------
------------------------------------------------------------
------------------------------------------------------------
------------------------------------------------------------
--------------------------------------------------MKK-------
--------TIAFVL------TI----FIIFSGF--------AT-----------------
------------------------------------------------------------
------QSYA-LSDSKSSAIQALLDDACRISGVPGMSISIL---VDDEVFY-FSSGYADR
E----------KGLSAS-ENTLYELASVSKAF-TGMGIMLLEEQGLL-S-MTDPVQKY--
LPW-FTLKY-----QGK----PVDM-Q-SLTLNNFLHHTSGLTNIR--HKVQNI--PQ--
-----------------GNT--PDMLQKTVE--------MLVDAEL----A-FPPGEQYN
YGTVNYDVLGLVIEIVSRQSYE-------DFMREQVFQPLGLNQTYVYKED--AQ-----
--------ATGQLAQGYRS-----------------------------------------
------SFFMTTPF-KAP-----------DYAGNKPAGYIISNTKDMARWMGIQ----MG
IV-Q----DIPEIF-----HTVI----------------EKSHRG------------DM-
S-----VS--AVN------DMYYAAGWLVNADQ-------------------------TI
IEH-TGGNPNFRTEVA--ILLNERTAISLLSNGANTN-----------------------
------------------------INLVLKVKDILDGNLTQSYEI--------------S
GT-QL---LDIILSSIT------II------LCLLAVL---------LFLLGLRRR--KT
----NE---------------R--------QP---MTK---KR-----------IIVTVI
FLIATIAL-GIL-------------C-F--------AF-DWSTI-----LIW--------
Q--------------------------------------------------TYSVL----
----------T-ALISS--------------------ALLT-ASITWFV-----------
-YTHR-------------------------------------------------------
------------------------------------------------------------
------------------------------------------------------------
------------------------------------------------------------
------------------------------------------------------------
------------------------------------------------------------
------------------------------------------------------------
------------------------------------------------------------
------------------------------------------------------------
------------------------------------------------------------
------------------------------------------------------------
------------------------------------------------------------
----------------
>4041050011
------------------------------------------------------------
------------------------------------------------------------
------------------------------------------------------------
------------------------------------------------------------
------------------------------------------------------------
------------------------------------------------------------
------------------------------------------------------------
------------------------------------------------------------
------------------------------------------------------------
------------------------------------------------------------
--------------------------------------------------MKK-------
--------IIVFVL------TI----FILFSGF--------AT-----------------
------------------------------------------------------------
------QSYA-LSDSKSAAIQALLDDACRISGVPGMSISIL---ADDEVFY-FSSGYADR
E----------KGLSAS-ENTLYELASVSKAF-TGMGIMLLEEQGLL-S-MTDPVQKY--
LPW-FTLKY-----QGK----PVDM-Q-SLTLNNFLHHTSGLTNIR--HT-QNI--PQ--
-----------------GNT--PDMLQKTVE--------MLVDAEL----A-FPPGEQYN
YGTVNYDVLGLVIEIVSGQSYE-------DFMREQVFQPLGLHQTYVYKED--AQ-----
--------ATGQLAQGYRS-----------------------------------------
------SFFMTTPF-NAP-----------DYAGNKPAAYIISNTKDMARWMGIQ----MG
IV-Q----DIPEIF-----HTVI----------------EKSHRG------------DM-
S-----VS--AVN------DMYYAAGWSVNADQ-------------------------TI
IEH-PGGNPNFGTEVV--ILLNERTAICLLTNGANIN-----------------------
------------------------RSMVLKVKDILDGNLTQSYEI--------------S
GT-QL---LDIILSSIT------II------LCLLAVL---------LFLLGLRRR--KT
----NE---------------R--------QP---MTK---KR-----------IIVTVI
FLIATIAL-GIL-------------C-C--------AF-DWSTI-----LIW--------
R--------------------------------------------------TYSVL----
----------T-ALISS--------------------ALLT-ASITWFV-----------
-YTHR-------------------------------------------------------
------------------------------------------------------------
------------------------------------------------------------
------------------------------------------------------------
------------------------------------------------------------
------------------------------------------------------------
------------------------------------------------------------
------------------------------------------------------------
------------------------------------------------------------
------------------------------------------------------------
------------------------------------------------------------
------------------------------------------------------------
----------------
>3274360011
------------------------------------------------------------
------------------------------------------------------------
------------------------------------------------------------
------------------------------------------------------------
------------------------------------------------------------
------------------------------------------------------------
------------------------------------------------------------
------------------------------------------------------------
------------------------------------------------------------
------------------------------------------------------------
--------------------------------------------------MKK-------
--------IIVFVL------TI----LILLSGF--------VT-----------------
------------------------------------------------------------
------QSYA-LSDSKSAAIQALLDDASRISGVPGMSISIL---ADDEVFY-FSSGYADR
E----------KGLSAS-ENTLYELASVSKAF-TGMGIMLLEEQGLL-S-MTDPVQKY--
LPW-FTLKY-----QGK----PVDM-Q-SLTLNNFLHHTSGLTNSR--HT-QNI--PQ--
-----------------GNT--PDMLQKTVE--------MLVDAEL----A-FPPGEQYN
YGTVNYDVLGLVIEIVSRQSYE-------DFMREQVFQPLGLHQTYAYKED--AQ-----
--------ATGQLAQGYRT-----------------------------------------
------SFFMTTPF-KAP-----------DYAGNKPAGYIISNTKDMARWMGIQ----MG
IV-Q----DIPEIF-----HTVI----------------EKSHRG------------DM-
S-----VS--AVN------DMHYAAGWSVNADQ-------------------------TI
IEH-TGGNPNFRTEVA--ILLNERTAVCLLSNGANTN-----------------------
------------------------INLVLKVKDILDGNLTQSYEI--------------S
GT-QL---LDITLSSIT------II------LCLLAVL---------LFLLGLRRR--KT
----NE---------------R--------QP---MTK---KR-----------IIVTII
FLIATIAL-GIL-------------C-C--------AL-DWSTI-----LIW--------
R--------------------------------------------------TYSVL----
----------T-ALISS--------------------ALLT-ASITWFL-----------
-YTHR-------------------------------------------------------
------------------------------------------------------------
------------------------------------------------------------
------------------------------------------------------------
------------------------------------------------------------
------------------------------------------------------------
------------------------------------------------------------
------------------------------------------------------------
------------------------------------------------------------
------------------------------------------------------------
------------------------------------------------------------
------------------------------------------------------------
----------------
>3010390011
------------------------------------------------------------
------------------------------------------------------------
------------------------------------------------------------
------------------------------------------------------------
------------------------------------------------------------
------------------------------------------------------------
------------------------------------------------------------
------------------------------------------------------------
------------------------------------------------------------
------------------------------------------------------------
--------------------------------------------------MKK-------
--------IIVFVL------TI----FILFSEF--------AT-----------------
------------------------------------------------------------
------QSYA-LSDSKSAAIQALLDDASRISGVPGMSISIL---TDDEVFY-FSSGYADR
E----------NGLSAS-ENTLYELASVSKAF-TGMGIMLLEEQGLL-S-MTDPVQKY--
LPW-LTLKY-----QGK----PVDM-Q-SLTLNNFLHHTSGLTNIR--HT-QNI--PQ--
-----------------GNT--PDMLQKTVE--------MLVDAEL----A-FPPGEQYN
YGTVNYDVLGLVIEIVSRQSYE-------DFMREQVFQPLGLHQTYVYKED--AQ-----
--------ATGQLAQGYRS-----------------------------------------
------SFFMTTPF-NAP-----------DYAGNKPAGYIISNTKDMARWMGIQ----MG
IV-Q----DIPEIF-----HMVI----------------EKSHRG------------DM-
S-----VS--AVN------DMYYAAGWSVNADQ-------------------------TI
IEH-SGGNPNFRTEVA--ILLKERTAVCLLSNGTNTN-----------------------
------------------------INLVLKVKDILDGNLTQSYEI--------------S
GT-QL---LDIILSSIT------II------FCLLAVL---------LFLLGLRRR--KT
----NE---------------R--------QP---MTK---KR-----------IIVTVI
FLIATIVL-GIL-------------C-C--------AF-DWSTI-----LIW--------
Q--------------------------------------------------TYSVL----
----------T-ALISS--------------------ALLT-ASITWFV-----------
-YTHR-------------------------------------------------------
------------------------------------------------------------
------------------------------------------------------------
------------------------------------------------------------
------------------------------------------------------------
------------------------------------------------------------
------------------------------------------------------------
------------------------------------------------------------
------------------------------------------------------------
------------------------------------------------------------
------------------------------------------------------------
------------------------------------------------------------
----------------
>3208440032
------------------------------------------------------------
------------------------------------------------------------
------------------------------------------------------------
------------------------------------------------------------
------------------------------------------------------------
------------------------------------------------------------
------------------------------------------------------------
------------------------------------------------------------
------------------------------------------------------------
------------------------------------------------------------
--------------------------------------------------MKK-------
--------IIIFVL------TI----FILFSGF--------AT-----------------
------------------------------------------------------------
------QSYA-LSDSKTAAIQALLDDARRISGVPGMSISIL---ADDEVFY-FSSGYADR
E----------KGLSAS-ENTLYELASVSKAF-TGMGIMLLEEQGLL-S-MTDPVQKY--
LPW-FTLKY-----QGK----PVDM-Q-SLTLNNFLHHTSGLTNIR--HT-QNI--PQ--
-----------------GNT--PDMLQKTVE--------MLVDAEL----A-FPPGEQYN
YGTVNYDVLGLVIEIVSRQSYE-------DFMREQVFQPLGLHQTYVYKED--AQ-----
--------ATGQLAQGYRS-----------------------------------------
------SFFMTTPF-KAP-----------DYAGNKPAGYIISNTKDMARWMGIQ----MG
IV-Q----DIPEIF-----HTVI----------------EKSHNG------------DM-
S-----VS--AVN------DMYYAAGWSVNADQ-------------------------TI
IEH-TGGNPNFRTEVA--ILLNERTAVCLLSNGANTN-----------------------
------------------------INLVLKVKDILDGNLTQSYEI--------------S
ST-QL---LDITLSSIT------II------LCLLAVL---------LFLLGLRRR--KT
----NE---------------R--------QP---MTK---KR-----------IIVTII
FLIATIAL-GIL-------------C-C--------AL-DWSTI-----LIW--------
Q--------------------------------------------------TYSVL----
----------T-ALISS--------------------ALLT-ASITWFV-----------
-YTHR-------------------------------------------------------
------------------------------------------------------------
------------------------------------------------------------
------------------------------------------------------------
------------------------------------------------------------
------------------------------------------------------------
------------------------------------------------------------
------------------------------------------------------------
------------------------------------------------------------
------------------------------------------------------------
------------------------------------------------------------
------------------------------------------------------------
----------------
>3215510011
------------------------------------------------------------
------------------------------------------------------------
------------------------------------------------------------
------------------------------------------------------------
------------------------------------------------------------
------------------------------------------------------------
------------------------------------------------------------
------------------------------------------------------------
------------------------------------------------------------
------------------------------------------------------------
--------------------------------------------------MNK-------
--------IIVFVL------TI----FILFSGF--------AT-----------------
------------------------------------------------------------
------QSYA-LSDSKSAAIQALLDDARRISGVPGMSISIL---ADDEVFY-FSSGYADR
E----------KGLSAS-ENTLYELASVSKAF-TGMGIMLLEEQGLL-S-MTDPVQKY--
LPW-FTLKY-----QGK----PVDM-Q-SLTLNNFLYHTSGLTNIR--HT-QNI--PQ--
-----------------GNT--PDMLQKTVE--------MLVDAEL----A-FPPGEQYN
YGTVNYDVLGLVIEIVSRQSYE-------DFMREQVFQPLGLHQTYVYKED--AQ-----
--------ATGQLAQGYRS-----------------------------------------
------SFFMTTPF-KAP-----------DYAGNKPAGYIISNTKDMARWMGIQ----MG
IV-Q----DIPEIF-----HTVI----------------EKSHKG------------DM-
S-----VS--AVN------DMYYAAGWSVNTDQ-------------------------TI
IEH-TGGNPNFRTEVA--ILLNERTAVCLLSNGANTN-----------------------
------------------------INLVLKVKDILDGNLTQSYEI--------------S
GT-QL---LDITLSSIT------II------LCLLAVL---------LFLLGLRRR--KT
----NE---------------R--------QP---MTK---KR-----------IIVTII
FLIATIAL-GIL-------------C-C--------AL-DWSTI-----LIW--------
Q--------------------------------------------------TYSVL----
----------T-ALISS--------------------ALLT-ASITWFV-----------
-YTHR-------------------------------------------------------
------------------------------------------------------------
------------------------------------------------------------
------------------------------------------------------------
------------------------------------------------------------
------------------------------------------------------------
------------------------------------------------------------
------------------------------------------------------------
------------------------------------------------------------
------------------------------------------------------------
------------------------------------------------------------
------------------------------------------------------------
----------------
>3010100011
------------------------------------------------------------
------------------------------------------------------------
------------------------------------------------------------
------------------------------------------------------------
------------------------------------------------------------
------------------------------------------------------------
------------------------------------------------------------
------------------------------------------------------------
------------------------------------------------------------
------------------------------------------------------------
--------------------------------------------------MKK-------
--------IIVFVL------TI----FILFSGF--------AT-----------------
------------------------------------------------------------
------QSYA-LSDSKSAAIQALLDDASRISGVPGMSISIL---ADDEVFY-FSSGYADR
E----------KGLSAS-ENTLYELASVSKAF-TGMGIMLLEEQGLL-S-MTDPVQKY--
LPW-FTLKY-----QGK----PVDM-Q-SLTLNNFLHHTSGLTNIR--HT-QSI--PQ--
-----------------GNT--PDMLQKTVE--------MLVDAEL----A-FPPGEQYN
YGTVNYDVLGLVIEIVSRQSYE-------DFMREQVFQRLGLHQTYVYKED--AQ-----
--------ATGQLAQGYRS-----------------------------------------
------SFFMTTPF-KAP-----------DYAGNKPAGYIISNTKDMARWMGIQ----MG
IV-Q----DIPEIF-----HTVI----------------EKSHRG------------DR-
S-----VS--AVN------DMYYAAGWSVNADQ-------------------------TI
IEH-TGGNPNFRTEVV--ILLNEQTAVCLLSNGANTN-----------------------
------------------------INLVLKIKDILDGNLTQSYEI--------------S
GT-QL---LDIILSSIT------II------LCLLAVL---------LFLLGLHRR--KT
----NE---------------R--------QP---MTK---KR-----------IIVTVI
FLIATIAL-GIL-------------C-C--------AF-DWSTI-----LIW--------
Q--------------------------------------------------TYSVL----
----------T-ALISS--------------------ALLT-ASITWFV-----------
-YTHR-------------------------------------------------------
------------------------------------------------------------
------------------------------------------------------------
------------------------------------------------------------
------------------------------------------------------------
------------------------------------------------------------
------------------------------------------------------------
------------------------------------------------------------
------------------------------------------------------------
------------------------------------------------------------
------------------------------------------------------------
------------------------------------------------------------
----------------
>3010330011
------------------------------------------------------------
------------------------------------------------------------
------------------------------------------------------------
------------------------------------------------------------
------------------------------------------------------------
------------------------------------------------------------
------------------------------------------------------------
------------------------------------------------------------
------------------------------------------------------------
------------------------------------------------------------
--------------------------------------------------MKK-------
--------IIVFVL------TI----FILFSGF--------AT-----------------
------------------------------------------------------------
------QSYA-LSDSKSAAIQALLDDASRISGLPGMSISIL---ADDEVFY-FSSGYADR
E----------KGLSAS-ENTLYELASVSKAF-TGMGIMLLEEQGLL-S-MTDPVQKY--
LPW-FTLKY-----QGK----PVDM-Q-SLTLNNFLHHTSGLTNIR--HT-QSI--PQ--
-----------------GNT--PDMLQKTVE--------MLVDAEL----A-FPPGEQYN
YGTVNYDVLGLVIEIVSRQSYE-------DFMREQVFQRLGLHQTYVYKED--AQ-----
--------ATGQLAQGYRS-----------------------------------------
------SFFMTTPF-KAP-----------DYAGNKPAGYIISNTKDMARWMGIQ----MG
IV-Q----DIPEIF-----HTVI----------------EKSHRG------------DM-
S-----VS--AVN------DMYYAAGWSVNADQ-------------------------TI
IEH-TGGNPNFRTEVV--ILLNERTAVCLLSNGANTN-----------------------
------------------------INLVLKVKDILDGNLTQSYEI--------------S
GT-QL---LDIILSSIT------II------LCLLAVL---------LFLLGLRRR--KT
----NE---------------R--------QP---MTK---KR-----------IIVTVI
FLIATIAL-GIL-------------C-C--------AL-DWSTI-----LIW--------
Q--------------------------------------------------TYSVL----
----------T-ALISS--------------------ALLT-ASITWFV-----------
-YTHR-------------------------------------------------------
------------------------------------------------------------
------------------------------------------------------------
------------------------------------------------------------
------------------------------------------------------------
------------------------------------------------------------
------------------------------------------------------------
------------------------------------------------------------
------------------------------------------------------------
------------------------------------------------------------
------------------------------------------------------------
------------------------------------------------------------
----------------
>3010680011
------------------------------------------------------------
------------------------------------------------------------
------------------------------------------------------------
------------------------------------------------------------
------------------------------------------------------------
------------------------------------------------------------
------------------------------------------------------------
------------------------------------------------------------
------------------------------------------------------------
------------------------------------------------------------
--------------------------------------------------MKK-------
--------IIVFVL------TI----FILFSGF--------AT-----------------
------------------------------------------------------------
------QSYA-LSDSKSAAIQALLDDASRISGVPGMSISIL---ADDEVFY-FSSGYADR
E----------KGLSAS-ENTLYELASVSKAF-TGMGIMLLEEQGLL-S-MTDPVQKY--
LPW-FTLKY-----QGK----PVDM-Q-SLTLNNFLHHTSGLTNIR--HT-QSI--PQ--
-----------------GNT--PDMLQKTVE--------MLVDAEL----A-FPPGEQYN
YGTVNYDVLGLVIEIVSRQSYE-------DFMREQVFQRLGLHQTYVYKED--AQ-----
--------ATGQLAQGYRS-----------------------------------------
------SFFMTTPF-KAP-----------DYAGNKPAGYIISNTKDMARWMGIQ----MG
IV-Q----DIPEIF-----HTVI----------------EKSHRG------------DM-
S-----VS--AVN------DMYYAAGWSVNADQ-------------------------TI
IEH-TGGNPNFRTEVV--ILPNERTAVCLLSNGANTN-----------------------
------------------------INLVLKVKDILDGNLTQSYEI--------------S
GT-QL---LDIILSSIT------II------LCLLAVL---------LFLLGLRRR--KT
----NE---------------R--------QP---MTK---KR-----------IIVTVI
FLIATIAL-GIL-------------C-C--------AF-DWSTI-----LIW--------
Q--------------------------------------------------TYSVL----
----------T-ALISS--------------------ALLT-ASITWFV-----------
-YTH--------------------------------------------------------
------------------------------------------------------------
------------------------------------------------------------
------------------------------------------------------------
------------------------------------------------------------
------------------------------------------------------------
------------------------------------------------------------
------------------------------------------------------------
------------------------------------------------------------
------------------------------------------------------------
------------------------------------------------------------
------------------------------------------------------------
----------------
>3115160011
------------------------------------------------------------
------------------------------------------------------------
------------------------------------------------------------
------------------------------------------------------------
------------------------------------------------------------
------------------------------------------------------------
------------------------------------------------------------
------------------------------------------------------------
------------------------------------------------------------
------------------------------------------------------------
--------------------------------------------------MKK-------
--------IIVFVL------TI----FILFSGF--------AT-----------------
------------------------------------------------------------
------QSYA-LSDSKSAAIQALLDDASRISGVPGMSISIL---ADDEVFY-FSSGYADR
E----------KGLSAS-ENTLYELASVSKAF-TGMGIMLLEEQGLL-S-MTDPVQKY--
LPW-FTLKY-----QGK----PVDM-Q-SLTLNNFLHHTSGLTNIR--HT-QSI--PQ--
-----------------GNT--PDMLQKTVE--------MLVDAEL----A-FPPGEQYN
YGTVNYDVLGLVIEIVSRQSYE-------DFMREQVFQRLGLHQTYVYKED--AQ-----
--------ATGQLAQGYRS-----------------------------------------
------SFFMTTPF-KAP-----------DYAGNKPAGYIISNTKDMARWMGIQ----MG
IV-Q----DIPEIF-----HTVI----------------EKSHRG------------DM-
S-----VS--AVN------DMYYAAGWSVNADQ-------------------------TI
IEH-TGGNPNFRTEVV--ILLNERTAVCLLSNGANTN-----------------------
------------------------INLVLKVKDILDGNLTQSYEI--------------S
GT-QL---LDIILSSIT------II------LCLLAVL---------LFLLGLRRR--KT
----NE---------------R--------QP---MTK---KR-----------IIVTVI
FLIATIAL-GIL-------------C-C--------AF-DWSTI-----LIW--------
Q--------------------------------------------------TYSVL----
----------T-ALISS--------------------ALLT-ASITWFV-----------
-YTHR-------------------------------------------------------
------------------------------------------------------------
------------------------------------------------------------
------------------------------------------------------------
------------------------------------------------------------
------------------------------------------------------------
------------------------------------------------------------
------------------------------------------------------------
------------------------------------------------------------
------------------------------------------------------------
------------------------------------------------------------
------------------------------------------------------------
----------------
>3508470011
------------------------------------------------------------
------------------------------------------------------------
------------------------------------------------------------
------------------------------------------------------------
------------------------------------------------------------
------------------------------------------------------------
------------------------------------------------------------
------------------------------------------------------------
------------------------------------------------------------
------------------------------------------------------------
--------------------------------------------------MKK-------
--------IIVFVL------TI----FILFSGF--------AT-----------------
------------------------------------------------------------
------QSYA-LSDSKSAAIQALLDDASRISGVPGMSISIL---ADDEVFY-FSSGYADR
E----------KGLSAS-ENTLYELASVSKAF-TGMGIMLLEEQGLL-S-MTDPVQKY--
LPW-FTLKY-----QGK----PVDM-Q-SLTLNNFLHHTSGLTNIR--HT-QSI--PQ--
-----------------GNT--PDMLQKTVE--------MLVDAEL----A-FPPGEQYN
YGTVNYDVLGLVIEIVSRQSYE-------DFMREQVFQRLGLHQTYVYKED--AQ-----
--------ATGQLAQGYRS-----------------------------------------
------SFFMTTPF-KAP-----------DYAGNKPAGYIISNTKDMARWMGIQ----MG
IV-Q----DIPEIF-----HTVI----------------EKSHRG------------DM-
S-----VS--AVN------DMYYAAGWSVNADQ-------------------------TI
IEH-TGGNPNFRTEVV--ILLNERTAVCLLSNGANTN-----------------------
------------------------INLVLKVKDILDGNLTQSYEI--------------S
GT-QL---LDIILSSIT------II------LCLLAVL---------LFLLGLRRR--KT
----NG---------------R--------QP---MTK---KR-----------IIVTVI
FLIATIAL-GIL-------------C-C--------AF-DWSTI-----LIW--------
Q--------------------------------------------------TYSVL----
----------T-ALISS--------------------ALLT-ASITWFV-----------
-YTHR-------------------------------------------------------
------------------------------------------------------------
------------------------------------------------------------
------------------------------------------------------------
------------------------------------------------------------
------------------------------------------------------------
------------------------------------------------------------
------------------------------------------------------------
------------------------------------------------------------
------------------------------------------------------------
------------------------------------------------------------
------------------------------------------------------------
----------------
>3211760011
------------------------------------------------------------
------------------------------------------------------------
------------------------------------------------------------
------------------------------------------------------------
------------------------------------------------------------
------------------------------------------------------------
------------------------------------------------------------
------------------------------------------------------------
------------------------------------------------------------
------------------------------------------------------------
--------------------------------------------------MKK-------
--------IIVFVL------TI----FILFSGF--------AT-----------------
------------------------------------------------------------
------QSYA-LSDSKSVAIQALLDDASRTSGVPGMSISIL---ANDEVFY-FSSGYADL
E----------KGLSAS-ENTLYELASVSKAF-TGMGIMLLEEQGLL-S-MTDPVQKY--
LPW-FTLKY-----QGK----PVDM-Q-SLTLNNFLHHTSGLTNIR--HT-QNI--PQ--
-----------------GNT--PDMLQKTVE--------MLVDAEL----A-FPPGEQYN
YGTVNYDVLGLVIEIVSRQSYE-------DFMREQVFQPLGLHQTYVYKED--AQ-----
--------ATGQLAQGYRS-----------------------------------------
------SFFMTTPF-KAP-----------DYAGNKPAGYIISNTKDMARWMGIQ----MG
IV-Q----DIPEIF-----HTVI----------------EKSHRG------------DM-
S-----VS--AVN------DMYYAAGWSVNADQ-------------------------TI
IEH-TGGNPNFRTEVA--ILPNERTAVCLLSNGANTN-----------------------
------------------------INLVLKVKDILDGNLTQSYEI--------------S
GT-QL---LDIILSSIT------II------LCLLAVL---------LFLLGLRRR--KT
----NE---------------R--------QP---MTK---KR-----------IIVTVI
FLIATIAL-GIL-------------C-C--------AF-DWSTI-----LIW--------
Q--------------------------------------------------TYSVL----
----------T-ALISS--------------------ALLT-ASITWFV-----------
-YTHR-------------------------------------------------------
------------------------------------------------------------
------------------------------------------------------------
------------------------------------------------------------
------------------------------------------------------------
------------------------------------------------------------
------------------------------------------------------------
------------------------------------------------------------
------------------------------------------------------------
------------------------------------------------------------
------------------------------------------------------------
------------------------------------------------------------
----------------
>3009990011
------------------------------------------------------------
------------------------------------------------------------
------------------------------------------------------------
------------------------------------------------------------
------------------------------------------------------------
------------------------------------------------------------
------------------------------------------------------------
------------------------------------------------------------
------------------------------------------------------------
------------------------------------------------------------
--------------------------------------------------MKK-------
--------IIVFVL------TI----FILFSGF--------AT-----------------
------------------------------------------------------------
------QSYA-LSDSKSAAIQALLDDACRISGVPGMSISIL---ADDEVFY-FSSGYADR
E----------KGLSAS-ENTLYELASVSKAF-TGMGIMLLEEQGLL-S-MTDPVQKY--
LPW-FTLKY-----QGK----PVDM-Q-SLTLNNFLHHTSGLTNIR--HT-QNI--PQ--
-----------------GNT--PDMLQKTVE--------MLVDAEL----A-FPPGEQYN
YGTVNYDVLGLVIEIVSRQIYE-------DFMREQVFQPLDLHQTYVYKED--AQ-----
--------ATGQLAQGYRS-----------------------------------------
------SFFMTTPF-KAP-----------DYAGNKPAGYIISNTKDMARWMGIQ----MG
IV-Q----DIPEIF-----HTVI----------------EKSHRG------------DM-
S-----VS--AVN------DMYYAAGWSVNADQ-------------------------TI
IEH-TGGNPNFRTEVA--ILLNERTAVCLLSNGANTN-----------------------
------------------------INLVLKVKDILDGNLTQSYEI--------------S
GT-QL---LDIILSSIT------II------LCLLAVL---------LFLLGLRRR--KT
----NE---------------R--------QP---MTK---KR-----------IIVTVI
FLIATIAL-GIL-------------C-C--------AF-DWSTI-----LIW--------
Q--------------------------------------------------TYSVL----
----------T-ALISS--------------------ALLT-ASITWFV-----------
-YTHR-------------------------------------------------------
------------------------------------------------------------
------------------------------------------------------------
------------------------------------------------------------
------------------------------------------------------------
------------------------------------------------------------
------------------------------------------------------------
------------------------------------------------------------
------------------------------------------------------------
------------------------------------------------------------
------------------------------------------------------------
------------------------------------------------------------
----------------
>3501880011
------------------------------------------------------------
------------------------------------------------------------
------------------------------------------------------------
------------------------------------------------------------
------------------------------------------------------------
------------------------------------------------------------
------------------------------------------------------------
------------------------------------------------------------
------------------------------------------------------------
------------------------------------------------------------
--------------------------------------------------MKK-------
--------IIVFVL------TI----FILFSGF--------AT-----------------
------------------------------------------------------------
------QSYA-LSDSKSAAIQALLDDACRISGVPGMSISIL---ADDEVFY-FSSGYADR
E----------KGLSAS-ENTLYELASVSKAF-TGMGIMLLEEKGLL-S-MTDPVQKY--
LPW-FTLKY-----QGK----PVDM-Q-SLTLNNFLHHTSGLTNIR--HT-QNI--PQ--
-----------------GNT--PDMLQKTVE--------MLVDAEL----A-FPPGEQYN
YGTVNYDVLGLVIEIVSRQSYE-------DFMREQVFQPLGLHQTYVYKED--AQ-----
--------ATGQLAQGYRS-----------------------------------------
------SFFMTTPF-KAP-----------DYAGNKPAGYIISNTKDMARWMGIQ----MG
IV-Q----DIPEIF-----HTVI----------------EKSHRG------------DM-
S-----VS--AVN------DMYYAAGWSVNADQ-------------------------TI
IEH-TGGNPNFRTEVA--ILLNERTAVCLLSNGANTN-----------------------
------------------------INLVLKVKDILDGNLTQSYEI--------------S
GT-QL---LDIILSSIT------II------LCLLAVL---------LFLLGLRRR--KT
----NE---------------R--------QP---MTK---KR-----------IIVTVI
FLIATIAL-GIL-------------C-C--------AF-DWSTI-----LIW--------
Q--------------------------------------------------TYSVL----
----------T-ALISS--------------------ALLT-ASITWFV-----------
-YTHR-------------------------------------------------------
------------------------------------------------------------
------------------------------------------------------------
------------------------------------------------------------
------------------------------------------------------------
------------------------------------------------------------
------------------------------------------------------------
------------------------------------------------------------
------------------------------------------------------------
------------------------------------------------------------
------------------------------------------------------------
------------------------------------------------------------
----------------
>3096000005
------------------------------------------------------------
------------------------------------------------------------
------------------------------------------------------------
------------------------------------------------------------
------------------------------------------------------------
------------------------------------------------------------
------------------------------------------------------------
------------------------------------------------------------
------------------------------------------------------------
------------------------------------------------------------
--------------------------------------------------MKK-------
--------IIVFVL------TI----FILFSGF--------AT-----------------
------------------------------------------------------------
------QSYA-LSDSKSAAIQALLDDARRISGVPGMSISIL---ADDEVFY-FSSGYADR
E----------KGLSAS-ENTLYELASVSKAF-TGMGIMLLEEQGLL-S-MTDPVQKY--
LPW-FTLKY-----QGK----PVDM-Q-SLTLNNFLHHTSGLTNIR--HT-QNI--PQ--
-----------------GNT--PDMLQKTVE--------MLVDAEL----A-FPPGEQYN
YGTVNYDVLGLVIEIVSRQSYE-------DFMREQVFQPLGLHQTHVYKED--AQ-----
--------ATGQLAQGYRS-----------------------------------------
------SFFMTTPY-KAP-----------DYAGNKPAGYIISNTKDMARWMGIQ----MG
IV-Q----DIPEIF-----HTVI----------------EKSHRG------------DM-
S-----VS--AVN------DMYYAAGWSVNADQ-------------------------TI
IEH-TGGNPNFRTEVA--ILLNERTAVCLLSNGANTN-----------------------
------------------------INLVLKVKDILDGNLTQSYEI--------------S
GT-QL---LDIILSSIT------II------LCLLAVL---------LFLLGLRRR--KT
----NE---------------R--------QP---MTK---KR-----------IIVTVI
FLIATIAL-GIL-------------C-C--------AF-DWSTI-----LIW--------
Q--------------------------------------------------TYSVL----
----------T-ALISS--------------------ALLT-ASITWFV-----------
-YTHR-------------------------------------------------------
------------------------------------------------------------
------------------------------------------------------------
------------------------------------------------------------
------------------------------------------------------------
------------------------------------------------------------
------------------------------------------------------------
------------------------------------------------------------
------------------------------------------------------------
------------------------------------------------------------
------------------------------------------------------------
------------------------------------------------------------
----------------
>3115970011
------------------------------------------------------------
------------------------------------------------------------
------------------------------------------------------------
------------------------------------------------------------
------------------------------------------------------------
------------------------------------------------------------
------------------------------------------------------------
------------------------------------------------------------
------------------------------------------------------------
------------------------------------------------------------
--------------------------------------------------MKK-------
--------IIVFVL------TI----FILFSGF--------AT-----------------
------------------------------------------------------------
------QSYA-LSDSKSAAIQALLDDARRISGVPGMSISIL---ADDEVFY-FSSGYADR
E----------KGLSAS-ENTLYELASVSKAF-TGMGIMLLEEQGLL-S-MTDPVQKY--
LPW-FTLKY-----QGK----PVDM-Q-SLTLNNFLHHTSGLTNIR--HT-QNI--PQ--
-----------------GNT--PDMLQKTVE--------MLVDAEL----A-FPPGEQYN
YGTVNYDVLGLVIEIVSRQSYE-------DFMREQVFQPLGLHQTYVYKED--AQ-----
--------ATGQLAQGYRS-----------------------------------------
------SFFMTTPF-KAP-----------DYAGNKPAGYIISNTKDMARWMGIQ----MG
IV-Q----DIPEIF-----HTVI----------------EKSHRG------------DM-
S-----VS--AVN------DMYYAAGWSVNADQ-------------------------TI
IEH-TGGNPNFRTEVA--ILLNERTAVCLLSNGANTN-----------------------
------------------------INLVLKVKDILDGNLTQSYEI--------------S
GT-QL---LDIILSSIT------II------LCLLAVL---------LFLLGLRRR--KT
----NE---------------R--------QP---MTK---KR-----------KIVIVI
FLIATIAL-GIL-------------C-C--------AF-DWSTI-----LIW--------
Q--------------------------------------------------TYSVL----
----------T-ALISS--------------------ALLT-ASITWFV-----------
-YTHRLDASVR---K---------------------------------------------
------------------------------------------------------------
------------------------------------------------------------
------------------------------------------------------------
------------------------------------------------------------
------------------------------------------------------------
------------------------------------------------------------
------------------------------------------------------------
------------------------------------------------------------
------------------------------------------------------------
------------------------------------------------------------
------------------------------------------------------------
----------------
>3438490011
------------------------------------------------------------
------------------------------------------------------------
------------------------------------------------------------
------------------------------------------------------------
------------------------------------------------------------
------------------------------------------------------------
------------------------------------------------------------
------------------------------------------------------------
------------------------------------------------------------
------------------------------------------------------------
--------------------------------------------------MKK-------
--------TIVCVI------TI----LILFSGF--------AT-----------------
------------------------------------------------------------
------QSYASLSDTQSAAIHALLDDARRISGVPGMSISIL---ADDEMFY-FSSGYADR
E----------SGSSAS-ENTLYELASVSKAF-TGMGILLLEEQGLL-S-MTDTVQKY--
LPW-FTLKY-----QGK----PVDM-T-SLTLNNFLHHTSGLTNSR--HS-QNI--PQ--
-----------------GNT--PDLLQKTVE--------KLVDAGL----V-FPPGEQYS
YGTVNYDVLGLVIENVSGQSYE-------DFMREQVFQPLGLHQTYVYKEE--AQ-----
--------ATGQLAQGYRS-----------------------------------------
------SFFMTTPY-NAP-----------DYSGNKPAGYIISSTKDMARWMGIQ----MG
IV-K----DIPEIF-----HTVI----------------EKSHQG------------DM-
S-----VP--DVN------EMYYAAGWTVNANQ-------------------------TI
IEH-PGGNPNFGTEVI--ILPNERTAVCLLTNGANIN-----------------------
------------------------RSMVLKIKDILDGNLTQSYEI--------------S
GT-QL---LDIILSSTT------II------FCLLAVL---------FFLLGLRRR--KM
----NG---------------Q--------QP---MTK---KR-----------IIVTSI
LLIATIAL-CIM-------------C-C--------VL-DWSTI-----LIW--------
Q--------------------------------------------------TYSVL----
----------T-ALISS--------------------ALLT-ASITWFV-----------
-YTHRYNSLIR---GG---------------------------------------AERGF
FD-------------L--------------------------------------------
------------------------------------------------------------
------------------------------------------------------------
------------------------------------------------------------
------------------------------------------------------------
------------------------------------------------------------
------------------------------------------------------------
------------------------------------------------------------
------------------------------------------------------------
------------------------------------------------------------
------------------------------------------------------------
----------------
>3316830011
------------------------------------------------------------
------------------------------------------------------------
------------------------------------------------------------
------------------------------------------------------------
------------------------------------------------------------
------------------------------------------------------------
------------------------------------------------------------
------------------------------------------------------------
------------------------------------------------------------
------------------------------------------------------------
--------------------------------------------------MKK-------
--------TIVFVL------TI----LILFSGF--------AT-----------------
------------------------------------------------------------
------QSYAALSDTQSAAIHALLDDARRISGVPGMSISIL---ADDEIFY-FSSGYADR
E----------SGLSAS-ENTLYELASVSKAF-TGMGILLLEEQGLL-S-MTDTVQKY--
LPW-FTLKY-----QGK----PVDM-Q-SLTLNNFLHHTSGLTNGR--HS-QNI--PQ--
-----------------GNT--PDLLQKTVE--------MLVDAEL----A-FPPGEQYS
YGTVNYDVLGLVIEIVSGQSYE-------DFMREQVFQPLGLHQTYVYKEE--AQ-----
--------ATGQLAQGYRS-----------------------------------------
------SFFMTTPY-NAP-----------DYSGNKPAGYIISCTKDMARWMGIQ----MG
IV-K----DIPERF-----HTVI----------------EKSHQG------------DM-
S-----VP--AVN------EMYYAAGWTVNANQ-------------------------TI
IEH-PGGNPNFGTEVI--ILPNERTAVCLLTNGANIN-----------------------
------------------------RSMVLKVKDILDGNLTQSYEI--------------S
GT-QL---LDIILSSTT------II------FCLLAVL---------FFLLGLRRR--KM
----NG---------------R--------QP---MTK---KR-----------VIVTSI
LLIATIAL-CIM-------------C-C--------AL-DWSTI-----LIW--------
Q--------------------------------------------------TYSVL----
----------T-ALISS--------------------ALLT-ASITWFV-----------
-YTHRYNSLTR---GG---------------------------------------AERGF
FD-------------L--------------------------------------------
------------------------------------------------------------
------------------------------------------------------------
------------------------------------------------------------
------------------------------------------------------------
------------------------------------------------------------
------------------------------------------------------------
------------------------------------------------------------
------------------------------------------------------------
------------------------------------------------------------
------------------------------------------------------------
----------------
>3278070011
------------------------------------------------------------
------------------------------------------------------------
------------------------------------------------------------
------------------------------------------------------------
------------------------------------------------------------
------------------------------------------------------------
------------------------------------------------------------
------------------------------------------------------------
------------------------------------------------------------
------------------------------------------------------------
--------------------------------------------------MKK-------
--------TIVCVI------AI----LIVFSGF--------AT-----------------
------------------------------------------------------------
------QSYAALSDTQSAAIHALLDDARRISGVPGMSISIL---ADDEIFY-FSSGYADR
E----------SGLSAS-ENTLYELASVSKAF-TGMGILLLEEQGLL-S-MTDTVQKY--
LPW-FTLKY-----QGK----PVDM-Q-SLTLNNFLHHTSGLTNGK--HS-QNI--PQ--
-----------------GNT--PDLLRKTVE--------MLVDVEL----A-FPPGEQYN
YGTVNYDVLGLVIEIVSGQSYE-------DFMREQVFQPLGLHQTYVYKED--AQ-----
--------ATGQLAQGYRS-----------------------------------------
------SFFMTTPY-NAP-----------DFSGNKPAGYIISCTKDMARWMGIQ----MG
IV-T----DIPEIF-----HTVI----------------EKSHQG------------DM-
S-----VP--AVN------EMYYAAGWTVNANQ-------------------------TI
IEH-PGGNPNFGTEVI--ILPNERTAVCLLTNGANIN-----------------------
------------------------RSMVLKVKEILDGNLTQSYEI--------------S
GT-QL---LDIILSSTT------II------FCLLAVL---------FFLLGLRRR--KM
----NG---------------R--------QP---MTK---KR-----------IIVTAI
LLIATIAL-CIM-------------C-C--------VL-DWSTI-----LIW--------
Q--------------------------------------------------TYSVL----
----------T-ALISS--------------------ALLT-ASITWFV-----------
-YTHRYNSLIR---GG---------------------------------------AERGF
FD-------------L--------------------------------------------
------------------------------------------------------------
------------------------------------------------------------
------------------------------------------------------------
------------------------------------------------------------
------------------------------------------------------------
------------------------------------------------------------
------------------------------------------------------------
------------------------------------------------------------
------------------------------------------------------------
------------------------------------------------------------
----------------
>3319270011
------------------------------------------------------------
------------------------------------------------------------
------------------------------------------------------------
------------------------------------------------------------
------------------------------------------------------------
------------------------------------------------------------
------------------------------------------------------------
------------------------------------------------------------
------------------------------------------------------------
------------------------------------------------------------
--------------------------------------------------MKK-------
--------TIVCVI------AI----LIVFSGF--------AT-----------------
------------------------------------------------------------
------QSYAALSDTQSAAIHALLDDARRISGVPGMSISIL---ADDEIFY-FSSGYADR
E----------SGLSAS-ENTLYELASVSKAF-TGMGILLLEEQGLL-S-MTDTVQKY--
LPW-FTLKY-----QGK----PVDM-Q-SLTLNNFLHHTSGLTNGK--HS-QNI--PQ--
-----------------GNT--PDLLQKTVE--------MLVDVEL----A-FPPGEQYN
YGTVNYDVLGLVIEIVSGQSYE-------DFMREQVFQPLGLHQTYVYKED--AQ-----
--------ATGQLAQGYRS-----------------------------------------
------SFFMTTPY-NAP-----------DFSGNKPAGYIISCTKDMARWMGIQ----MG
IV-K----DIPEIF-----HTVI----------------EKSHQG------------DM-
S-----VP--AVN------EMYYAAGWTVNANQ-------------------------TI
IEH-PGGNPNFGTEVI--ILPNERTAVCLLTNGANIN-----------------------
------------------------RSIVLKVKEILDGNLTQSYEI--------------S
GT-QL---LDIILSSTT------II------FCLLAVL---------FFLLGLRRR--KM
----NG---------------R--------QP---MTK---KR-----------IIVTAI
LLMATIAL-CIM-------------C-C--------AL-DWPTI-----LIW--------
Q--------------------------------------------------PYSVL----
----------T-ALISS--------------------ALLT-ASITWLV-----------
-YNHRYNSLIK---GG---------------------------------------AERGF
FD-------------L--------------------------------------------
------------------------------------------------------------
------------------------------------------------------------
------------------------------------------------------------
------------------------------------------------------------
------------------------------------------------------------
------------------------------------------------------------
------------------------------------------------------------
------------------------------------------------------------
------------------------------------------------------------
------------------------------------------------------------
----------------
>4095310011
------------------------------------------------------------
------------------------------------------------------------
------------------------------------------------------------
------------------------------------------------------------
------------------------------------------------------------
------------------------------------------------------------
------------------------------------------------------------
------------------------------------------------------------
------------------------------------------------------------
------------------------------------------------------------
--------------------------------------------------MKK-------
--------TIVFVL------TI----LILFSGF--------AT-----------------
------------------------------------------------------------
------QSYA-LSDTQSAAIQALLDDASRISGVPGMSISIL---ADDEVFY-FSSGYADR
E----------NGLSAS-ENTLYELASVSKAF-TGMGILLLEEQGLL-S-MTDNVQKY--
LPW-FTLKY-----QGK----PVDM-Q-SLTLNNFLHHTSGLTNRR--HT-QNI--PQ--
-----------------GNT--PDLLQKTVE--------MLVDAEL----A-FPPGEQYN
YGTVNYDVLGLVIEIVSGQSYE-------DFMREQVFQPLSLHQTYVYKED--AQ-----
--------ATGQLAQGYRS-----------------------------------------
------SFFMTTPY-NAP-----------DFSGNKPAGYIISCTKDMARWMGIQMGIQMG
IV-Q----DIPEIF-----HTVI----------------EKSHQG------------DM-
S-----VS--AVN------EMYYAAGWSVNANQ-------------------------TI
IEH-PGGNPNFATEVA--ILPNERTAVCLLTNGANTN-----------------------
------------------------RSMVLKVKDILDGNITQSYEI--------------S
GT-QL---LDIILSSTT------II------LCLLAVL---------FFLLGLRRR--KT
----NE---------------R--------QP---MTK---RR-----------IIVTAI
LLIATIAL-CIM-------------C-G--------AL-DWSTI-----LIW--------
Q--------------------------------------------------TYSVL----
----------T-ALISL--------------------ALLT-ASITWFV-----------
-YTHRYNASLR---K---------------------------------------------
------------------------------------------------------------
------------------------------------------------------------
------------------------------------------------------------
------------------------------------------------------------
------------------------------------------------------------
------------------------------------------------------------
------------------------------------------------------------
------------------------------------------------------------
------------------------------------------------------------
------------------------------------------------------------
------------------------------------------------------------
----------------
>3206340011
------------------------------------------------------------
------------------------------------------------------------
------------------------------------------------------------
------------------------------------------------------------
------------------------------------------------------------
------------------------------------------------------------
------------------------------------------------------------
------------------------------------------------------------
------------------------------------------------------------
------------------------------------------------------------
--------------------------------------------------MKK-------
--------TIVCVI------TI----LILFSGF--------AT-----------------
------------------------------------------------------------
------QSYASLSDTQSAAIHALLDDARRISGVPGMSISIL---ADDEMFY-FSSGYADR
E----------SGLSAS-ENTLYELASVSKAY-TGMGILLLEEQGLL-S-MTDTVQKY--
LPW-FTLKY-----QGK----PVDM-Q-SLTLNNFLHHTSGLTNGR--HS-QNI--PQ--
-----------------GNT--PDLLHKTVE--------MLVDAEL----A-FPPGEQYS
YGTVNYDVLGLVIEIVSGQSYE-------DFMREQVFQPLSLHQTYVYKED--AQ-----
--------ATGQLAQGYRS-----------------------------------------
------SFFMTTPY-NAP-----------DYSGNKPAGYIISCTKDMARWMGIQ----MG
IV-K----DIPEIF-----HTVI----------------EKSHQG------------DM-
S-----VP--AVN------EMYYAAGWTVNANQ-------------------------TI
IEH-PGGNPNFGTEVV--ILPNERTAVCLLTNGANIN-----------------------
------------------------RSMVLKVKDILDGNLTQSYEI--------------S
GT-QL---LDIILSSTT------II------LCLLAVL---------FFLLGLRRR--KT
----NE---------------R--------QA---MTK---KR-----------IIVTAI
LLIATIAL-CIM-------------C-C--------AL-DWSTI-----LIW--------
Q--------------------------------------------------TYSVL----
----------T-ALISS--------------------ALLT-ASITWFV-----------
-YTHRYNASLR---K---------------------------------------------
------------------------------------------------------------
------------------------------------------------------------
------------------------------------------------------------
------------------------------------------------------------
------------------------------------------------------------
------------------------------------------------------------
------------------------------------------------------------
------------------------------------------------------------
------------------------------------------------------------
------------------------------------------------------------
------------------------------------------------------------
----------------
>3244580053
------------------------------------------------------------
------------------------------------------------------------
------------------------------------------------------------
------------------------------------------------------------
------------------------------------------------------------
------------------------------------------------------------
------------------------------------------------------------
------------------------------------------------------------
------------------------------------------------------------
------------------------------------------------------------
--------------------------------------------------MKK-------
--------TIVFVL------TI----LILFSGF--------AT-----------------
------------------------------------------------------------
------QSYASLSDTQSAAIQALLDDACRISGVPGMSISIL---ADDEVFY-FSSGYADR
E----------SGLSAS-ENTLYELASVSKAF-TGMGILLLEEQGLL-S-MTDTVQKY--
LPW-FTLKY-----QGK----PVDM-Q-SLTLNNFLHHTSGLTNAR--HT-QNI--PQ--
-----------------GNT--PDLLQKTVE--------MLVDAEL----A-FPPGEQYN
YGTVNYDVLGLVIEIVSGQSYE-------DFMREQVFQPLGLHQTYVYKED--AQ-----
--------ATGQLAQGYRS-----------------------------------------
------SFFMTTPY-NAP-----------DYSGNKPAGYIISCTKDMARWMGIQ----MG
IV-Q----DIPEIF-----HTVI----------------EKSHQG------------DM-
S-----VP--AVN------EMYYAAGWSVNANQ-------------------------TI
IEH-PGGNPNFGTEVA--ILPNERTAVCLLTNGANIN-----------------------
------------------------RSMVLKVKDILDGNLTQSYEI--------------S
GT-QL---LDIILSSTT------II------LCLLAVL---------FFLLGLRRR--KT
----NE---------------R--------QP---MTK---KR-----------IIVTAI
LLIATIAL-CIM-------------C-C--------AL-DWSTI-----LIW--------
Q--------------------------------------------------TYSVL----
----------T-ALISS--------------------ALLT-ASITWFV-----------
-YTHRYNASLR---K---------------------------------------------
------------------------------------------------------------
------------------------------------------------------------
------------------------------------------------------------
------------------------------------------------------------
------------------------------------------------------------
------------------------------------------------------------
------------------------------------------------------------
------------------------------------------------------------
------------------------------------------------------------
------------------------------------------------------------
------------------------------------------------------------
----------------
>3009490011
------------------------------------------------------------
------------------------------------------------------------
------------------------------------------------------------
------------------------------------------------------------
------------------------------------------------------------
------------------------------------------------------------
------------------------------------------------------------
------------------------------------------------------------
------------------------------------------------------------
------------------------------------------------------------
--------------------------------------------------MKK-------
--------TIVFVL------SI----LILFSGF--------AT-----------------
------------------------------------------------------------
------QSYASLSDTQSAAIQTLLDDAHRISGVPGMSISIL---ADDEVFY-FSSGYADR
E----------SGLSAS-ENTLYELASVSKAF-TGMGILLLEEQGLL-S-MTDTVQKY--
LPW-FTLKY-----QGK----PVDM-Q-SLTLNNFLHHTSGLTNSR--HS-QNI--PQ--
-----------------GNT--PDLLQKTVE--------MLVDAEL----A-FPPGEQYS
YGTVNYDVLGLVIEIVSGQRYE-------DFMSEQVFQPLGLHQTYVYKED--AQ-----
--------ATGQLAQGYRS-----------------------------------------
------SFFMTTPY-NAP-----------DYSGNKPAGYIISCTKDMARWMGIQ----MG
IV-Q----DIPEIF-----HTVI----------------EKSHQG------------DM-
S-----VP--AVN------EMYYAAGWTVNANQ-------------------------TI
IEH-PGGNPNFGTEVI--ILPNERTAVCLLTNGANIN-----------------------
------------------------RSMVLKVKDILDGNLTQSYEI--------------S
GT-QL---LDIILSSIT------II------LCLLAVL---------FFILGLRRR--KT
----NE---------------R--------QP---ITK---KR-----------IIVTAI
LLIATIAL-CIM-------------C-C--------VL-DWSTI-----LIW--------
Q--------------------------------------------------TYSVL----
----------T-ALISS--------------------ALLT-ASITWFV-----------
-YTHRYNASLR---K---------------------------------------------
------------------------------------------------------------
------------------------------------------------------------
------------------------------------------------------------
------------------------------------------------------------
------------------------------------------------------------
------------------------------------------------------------
------------------------------------------------------------
------------------------------------------------------------
------------------------------------------------------------
------------------------------------------------------------
------------------------------------------------------------
----------------
>4387840011
------------------------------------------------------------
------------------------------------------------------------
------------------------------------------------------------
------------------------------------------------------------
------------------------------------------------------------
------------------------------------------------------------
------------------------------------------------------------
------------------------------------------------------------
------------------------------------------------------------
------------------------------------------------------------
--------------------------------------------------MKK-------
--------TIVFVL------SI----LILFSGF--------AT-----------------
------------------------------------------------------------
------QSYASLSDTQSAAIQALLDDARRISGVPGMSISIL---ADDEVFY-FSSGYADR
E----------SGLSAS-ENTLYELASVRKAF-TGMGILLLEEQGLL-S-MTDTVQKY--
LPW-FTLKY-----QGK----PVDM-Q-GLTLNNFLHHTSGLTNVR--HS-QNI--PQ--
-----------------GNT--PDLLQKTVE--------MLVDAEL----A-FPPGEQYS
YGTVNYDVLGLVIEIVSGQSYE-------DFMREQVFQPLGLHQTYVYKED--AQ-----
--------ATGQLAQGYRS-----------------------------------------
------SFFMTTPY-NAP-----------DYSGNKPAGYIISCTKDMARWMGIQ----MG
IV-Q----DIPEIF-----HTVI----------------EKSHQG------------DM-
S-----VP--AVN------EMYYAAGWTVNANQ-------------------------TI
IEH-PGGNPNFGTEVI--ILPNERTAVCLLTNGANIN-----------------------
------------------------RSIVLKVKDILDGNLTQSYEI--------------S
GT-QL---LDIILSSTT------II------LCLLAVL---------FFILGLRRR--KT
----NE---------------R--------QP---ITK---KR-----------IIVTAI
LLIATIAL-CIM-------------C-C--------VL-DWSTI-----LIW--------
Q--------------------------------------------------TYSVL----
----------T-ALISS--------------------ALLT-ASITWFV-----------
-YTHRYNASLR---K---------------------------------------------
------------------------------------------------------------
------------------------------------------------------------
------------------------------------------------------------
------------------------------------------------------------
------------------------------------------------------------
------------------------------------------------------------
------------------------------------------------------------
------------------------------------------------------------
------------------------------------------------------------
------------------------------------------------------------
------------------------------------------------------------
----------------
>3318680011
------------------------------------------------------------
------------------------------------------------------------
------------------------------------------------------------
------------------------------------------------------------
------------------------------------------------------------
------------------------------------------------------------
------------------------------------------------------------
------------------------------------------------------------
------------------------------------------------------------
------------------------------------------------------------
--------------------------------------------------MKK-------
--------TIVFVL------SI----LILFSGF--------AT-----------------
------------------------------------------------------------
------QSYASLSDTQSAAIQALLDDARRISGVPGMSISIL---ADDEVFY-FSSGYADR
E----------SGLSAS-ENTLYELASVSKAF-TGMGILLLEEQGLL-S-MTDTVQKY--
LPW-FTLKY-----QGK----PVDM-Q-SLTLNNFLHHTSGLTNIR--HS-QNI--PQ--
-----------------GNT--PDLLQKTVE--------MLVDAEL----A-FPPGEQYS
YGTVNYDVLGLVIEIVSGQSYE-------DFMSEQVFQPLGLHQTYVYKED--AQ-----
--------ATGQLAQGYRS-----------------------------------------
------SFFMTTPY-NAP-----------DYSGNKPAGYIISCTKDMARWMGIQ----MG
IV-Q----DIPEIF-----HTVI----------------EKSHQG------------DM-
S-----VP--AVN------EMYYAAGWTVNANQ-------------------------TI
IEH-PGGNPNFGTEVI--ILPNERTAVCLLTNGANIN-----------------------
------------------------RSMVLKVKDILDGNLTQSYEI--------------S
GT-QL---LDIILSSTT------II------LCLLAVL---------FFILGLRRR--KT
----NE---------------R--------QP---MTK---KR-----------IIVTAI
LLIATIAL-CIM-------------C-C--------AL-DWPTI-----LIW--------
Q--------------------------------------------------TYSTL----
----------T-ALISS--------------------ALLT-ASITWFV-----------
-YTHLYNASLR---K---------------------------------------------
------------------------------------------------------------
------------------------------------------------------------
------------------------------------------------------------
------------------------------------------------------------
------------------------------------------------------------
------------------------------------------------------------
------------------------------------------------------------
------------------------------------------------------------
------------------------------------------------------------
------------------------------------------------------------
------------------------------------------------------------
----------------
>3983470011
------------------------------------------------------------
------------------------------------------------------------
------------------------------------------------------------
------------------------------------------------------------
------------------------------------------------------------
------------------------------------------------------------
------------------------------------------------------------
------------------------------------------------------------
------------------------------------------------------------
------------------------------------------------------------
--------------------------------------------------MKK-------
--------NIVFMI------AL----LILFTGF--------AT-----------------
------------------------------------------------------------
------PSYA-LSDSQSDSIQTLLNDASRISGVPGISISIL---ANNEVLY-FSSGYADR
E----------KGLSAS-ENTLYELASVSKAF-TGMGILLLEEQGLL-S-MSDSIQKY--
LPW-FTLKY-----QGK----QVDM-Q-SVTLNNFLHHTSGLTNGS--HS-QNI--PQ--
-----------------GNT--PDMLQKTVE--------MLVDSKL----S-FYPGEQYN
YGTINYDVLGLVIEMVSGQSYE-------DFMKKQVFQPLNLHQTYVYKED--AQ-----
--------ATGQLAQGYRS-----------------------------------------
------SFFMTTPY-NAP-----------DYAGNKPAGYIISSTKDMARWMGIQ----MG
MV-Q----DIPEIF-----HTVI----------------EKSHQG------------DR-
S-----VP--AVN------DMYYAAGWSVNANQ-------------------------TR
IEH-PGGNPAFGTEVV--ILLNEQTAICLLTNGANIN-----------------------
------------------------RDMVLKVKDILDGNLTQSYGI--------------S
GT-QL---LDIFLSSAT------II------LCLLAVL---------FFLLGLRRR--KT
----NE---------------R--------QP---MTK---GR-----------IIVTAI
LLIATIVQ-CIM-------------C-C--------AL-DWSTI-----LVW--------
K--------------------------------------------------TYSVL----
----------T-ALISS--------------------ALLT-ASMTWFV-----------
-YTHRYNASLR---K---------------------------------------------
------------------------------------------------------------
------------------------------------------------------------
------------------------------------------------------------
------------------------------------------------------------
------------------------------------------------------------
------------------------------------------------------------
------------------------------------------------------------
------------------------------------------------------------
------------------------------------------------------------
------------------------------------------------------------
------------------------------------------------------------
----------------
>4097260011
------------------------------------------------------------
------------------------------------------------------------
------------------------------------------------------------
------------------------------------------------------------
------------------------------------------------------------
------------------------------------------------------------
------------------------------------------------------------
------------------------------------------------------------
------------------------------------------------------------
------------------------------------------------------------
--------------------------------------------------MKK-------
--------IIVFMI------AL----LILFTGF--------AT-----------------
------------------------------------------------------------
------PSYV-LSDSQSDSIQTLLDDASRISGVPGMSISIL---ANNEVLY-FSSGYADR
E----------KGLSAS-ENTLYELASVSKAF-TGMGILLMEEQGLL-S-MLDPIQKY--
LPW-FTLKY-----QGK----HVDM-Q-SMTLNNFLHHTSGLTNGR--HT-QNI--PQ--
-----------------GNT--PDMLQKTVE--------MLVDSEL----S-FYPGEQYN
YGTVNYDVLGLVIEIVSGQSYE-------DFMREQVFQPLGLHQTYVYKED--AQ-----
--------ATGQLAQGYRS-----------------------------------------
------SFFMTTPY-NAP-----------DYSGNKPAAYIISNTKDMARWMGIQ----MG
IV-Q----DIPEIF-----HTII----------------EKSHQG------------DR-
S-----VP--AVN------EMYYAAGWSVNANQ-------------------------TI
IEH-PGGNPTFGTEMI--ILLNEKTAICLLTNGANIN-----------------------
------------------------RSMVLKVKDILDGNLTQSYGI--------------N
GT-QL---LDIILSSTT------II------LCLLAVL---------FFLLGLRRR--KT
----NE---------------R--------QP---MTK---KR-----------IIVTAI
LLIATIVQ-CII-------------C-Y--------AL-DWSAI-----LIW--------
Q--------------------------------------------------TYSVL----
----------T-ALISS--------------------ALLT-ASITWFV-----------
-YTHRYNASLR---K---------------------------------------------
------------------------------------------------------------
------------------------------------------------------------
------------------------------------------------------------
------------------------------------------------------------
------------------------------------------------------------
------------------------------------------------------------
------------------------------------------------------------
------------------------------------------------------------
------------------------------------------------------------
------------------------------------------------------------
------------------------------------------------------------
----------------
>4343900011
------------------------------------------------------------
------------------------------------------------------------
------------------------------------------------------------
------------------------------------------------------------
------------------------------------------------------------
------------------------------------------------------------
------------------------------------------------------------
------------------------------------------------------------
------------------------------------------------------------
------------------------------------------------------------
--------------------------------------------------MKK-------
--------NIVFMI------AL----LILFTGF--------AT-----------------
------------------------------------------------------------
------PSYA-LSDSQSDSIQTLLDDASRISGVPGMSISIL---ANNEVLY-FSSGYADR
E----------KGLSAS-ENTLYELASVSKAF-TGMGILLMEEQGLL-S-MSDSIQKY--
LPW-FTLKY-----QGK----HVDM-Q-SMTLNNFLHHTSGLTNGR--HT-QNI--PQ--
-----------------GNT--PDMLQKTVE--------MLVDSEL----S-FYPGEQHN
YGTVNYDVLGLVIEIVSGQSYE-------DFMREQVFQPLGLHQTYVYKED--AQ-----
--------ATGQLAQGYRS-----------------------------------------
------SFFMTTPY-NAP-----------DYSGNKPAAYIISNTKDMARWMGIQ----MG
IV-Q----DIPEIF-----HTVI----------------EKSHQG------------DR-
S-----VP--AVN------EMYYAAGWSVNANQ-------------------------TI
IEH-PGGNPNFGTEMV--ILLNERIAICLLTNGENIN-----------------------
------------------------RSMVLKVKDILDGNLTQSYGI--------------S
GT-QL---LDIILSSTT------II------LCLLAVL---------FFLLGLRRR--KT
----NE---------------R--------QP---MTK---KR-----------IIVTAI
LLIATIVQ-CII-------------C-Y--------AL-DWSEI-----LIW--------
R--------------------------------------------------TYSVL----
----------T-ALISS--------------------ALLT-ASITWFV-----------
-YTHRYNASLR---K---------------------------------------------
------------------------------------------------------------
------------------------------------------------------------
------------------------------------------------------------
------------------------------------------------------------
------------------------------------------------------------
------------------------------------------------------------
------------------------------------------------------------
------------------------------------------------------------
------------------------------------------------------------
------------------------------------------------------------
------------------------------------------------------------
----------------
>50000140095
------------------------------------------------------------
------------------------------------------------------------
------------------------------------------------------------
------------------------------------------------------------
------------------------------------------------------------
------------------------------------------------------------
------------------------------------------------------------
------------------------------------------------------------
------------------------------------------------------------
------------------------------------------------------------
--------------------------------------------------MKK-------
--------IIVFMI------AL----FILFTGF--------AT-----------------
------------------------------------------------------------
------PSYA-LSDSQSDSIQTLLDDASRISGVPGMSISIL---ENNEVLY-FSSGYADR
E----------KGLSAS-ENTLYELASVSKAF-TGMGILLMEEQGLL-S-MSDPIQKY--
LPW-FTLKY-----QGK----HVDM-Q-SITLNNFLHHTSGLTNSS--HS-QNI--PQ--
-----------------GNT--RDMLQKTVE--------MLVDSEL----S-FYPGEQYN
YGTVNYDVLGLVIEIVSGQSYE-------DFMREQVFQPLGLHQTYVYKED--AQ-----
--------ATGQLAQGYRS-----------------------------------------
------SFFMTTPY-NAP-----------DYSGNKPAGYIISCTKDMARWMGIQ----MG
IV-Q----DIPEIF-----HTVI----------------EKSHQG------------DM-
S-----VP--AVN------EMYYAAGWSVNANQ-------------------------TI
IEH-PGGNPNFGTEVA--ILPHERTAICLLTNGANIN-----------------------
------------------------RSMVLKVKDILDGNLTQSYGI--------------S
GT-QL---LDIILSSTT------II------LCLLAVL---------FFLLGLRRR--KT
----NE---------------R--------QP---MTK---KR-----------IIVTAI
LLIATIVQ-CIM-------------C-C--------AL-DWSTI-----LIW--------
Q--------------------------------------------------TYSVL----
----------T-ALISS--------------------ALLT-ASITWFV-----------
-YTHRYNASLR---K---------------------------------------------
------------------------------------------------------------
------------------------------------------------------------
------------------------------------------------------------
------------------------------------------------------------
------------------------------------------------------------
------------------------------------------------------------
------------------------------------------------------------
------------------------------------------------------------
------------------------------------------------------------
------------------------------------------------------------
------------------------------------------------------------
----------------
>3010400011
------------------------------------------------------------
------------------------------------------------------------
------------------------------------------------------------
------------------------------------------------------------
------------------------------------------------------------
------------------------------------------------------------
------------------------------------------------------------
------------------------------------------------------------
------------------------------------------------------------
------------------------------------------------------------
--------------------------------------------------MKK-------
--------IIVFMI------SL----LILFTGF--------AT-----------------
------------------------------------------------------------
------PSYA-LSDSQSDSIQTLLDDASRISGVPGMSISIL---ANNEVLY-FSSGYADR
E----------KGLSAS-ENTLYELASVSKAF-TGMGILLLEEQGLL-S-MSDPIQKY--
LPW-FTLKY-----QGK----HVDM-Q-SITLNNFLHHTSGLTNGS--HS-QNI--PQ--
-----------------GNT--PDMLQKTVE--------MLVDSEL----S-FYPGEQYN
YGTVNYDVLGLVIEIVSGQSYE-------DFMREQVFQPLGLHQTYVYKED--AQ-----
--------ATGQLAQGYRS-----------------------------------------
------SFFMTTPY-NAP-----------DYSGNKPAGYIISCTKDMARWMGIQ----MG
IV-Q----DIPEIF-----HTVI----------------EKSHQG------------DM-
S-----VP--AVN------EMYYAAGWSVNANQ-------------------------TI
IEH-PGGNPNFGTEVA--ILPNERTAICLLTNGANIN-----------------------
------------------------RSMVLKVKDILDGNLTQSYGI--------------S
GT-QL---LDIILSSTT------II------LCLLAVL---------FFLLGSRRR--KT
----NE---------------R--------QP---MTK---KR-----------IIVTAI
LLIATIVQ-CIM-------------C-C--------AL-DWSTI-----LIW--------
Q--------------------------------------------------TYSVL----
----------T-ALISL--------------------ALLT-ASITWFV-----------
-YTHRYNASLR---K---------------------------------------------
------------------------------------------------------------
------------------------------------------------------------
------------------------------------------------------------
------------------------------------------------------------
------------------------------------------------------------
------------------------------------------------------------
------------------------------------------------------------
------------------------------------------------------------
------------------------------------------------------------
------------------------------------------------------------
------------------------------------------------------------
----------------
>4057850011
------------------------------------------------------------
------------------------------------------------------------
------------------------------------------------------------
------------------------------------------------------------
------------------------------------------------------------
------------------------------------------------------------
------------------------------------------------------------
------------------------------------------------------------
------------------------------------------------------------
------------------------------------------------------------
--------------------------------------------------MKK-------
--------IIVFMI------AL----LILFTGF--------AT-----------------
------------------------------------------------------------
------PSYA-LSDSQSDSIQTLLDDASRISGVPGISISIL---ANNEVLY-FSSGYADR
E----------KGLSAS-ENTLYELASVSKAF-TGMGILLMEEQGLL-S-MSDSIQKY--
LPW-FTLKY-----QGK----HVDM-Q-SITLNNFLHHTSGLTNGS--HS-QNI--PQ--
-----------------GNT--PDMLQKTVE--------MLVDSEL----S-FYPGEQYN
YGTVNYDVLGLVIEIVSGQSYE-------DFMREQVFQPLGLHQTYVYKED--AQ-----
--------ATGQLAQGYRS-----------------------------------------
------SFFMTTPY-NAP-----------DYSGNKPAGYIISCTKDMARWMGIQ----MG
LV-Q----DIPEIF-----HTII----------------EKSHQG------------DM-
S-----VP--AVN------EMYYAAGWSVNANQ-------------------------TI
IEH-PGGNPNFGTAVA--ILPNERTAICLLTNGANIN-----------------------
------------------------RSMVLKVKDILDGNLTQSYGI--------------S
GT-QL---LDIILSSTT------II------LCLLAVL---------FFLLGLRRR--KT
----NE---------------R--------QP---MTK---KR-----------IIVTAI
LLIATIVQ-CIM-------------C-C--------AL-DWSTI-----LIW--------
Q--------------------------------------------------TYSVL----
----------T-ALISS--------------------ALLT-ASITWFV-----------
-YTHRYNASLR---K---------------------------------------------
------------------------------------------------------------
------------------------------------------------------------
------------------------------------------------------------
------------------------------------------------------------
------------------------------------------------------------
------------------------------------------------------------
------------------------------------------------------------
------------------------------------------------------------
------------------------------------------------------------
------------------------------------------------------------
------------------------------------------------------------
----------------
>4374280011
------------------------------------------------------------
------------------------------------------------------------
------------------------------------------------------------
------------------------------------------------------------
------------------------------------------------------------
------------------------------------------------------------
------------------------------------------------------------
------------------------------------------------------------
------------------------------------------------------------
------------------------------------------------------------
--------------------------------------------------MKK-------
--------IIVFMI------AL----LILFTGF--------AT-----------------
------------------------------------------------------------
------PSYA-LSDSQSDSIQTLLDDASRISGVPGMSISIL---ANNEVLY-FSSGYADR
E----------KGLSAS-ENTLYELASVSKAF-TGMGILLMEEQGLL-S-MSDSIQKY--
LPW-FTLKY-----QGK----HVDM-Q-SITLNNFLHHTSGLTNGS--HS-QNI--PQ--
-----------------GNT--PDMLQKTVE--------MLVDSEL----S-FYPGEQYN
YGTVNYDVLGLVIEIVSGQSYE-------DFMREQVFQPLGLHQTYVYKED--AQ-----
--------ATGQLAQGYRS-----------------------------------------
------SFFMTTPY-NAP-----------DYSGNKPAGYIISCTKDMARWMGIQ----MG
IV-Q----DIPEIF-----HTVI----------------EKSHQG------------DM-
S-----VP--AVN------EMYYAAGWSVNANQ-------------------------TI
IEH-PGGNPNFGTEVV--ILPNERTAICLLTNGANIN-----------------------
------------------------RSMVLKVKDILDGNLTQSYGI--------------S
GT-QL---LDIILSSTT------II------LCLLAVL---------FFLLGLRRR--KT
----NE---------------R--------QP---MTK---KR-----------IIVTAI
LLIATIVQ-CIM-------------C-C--------AL-DWSTI-----LIW--------
Q--------------------------------------------------TYSVL----
----------T-ALISS--------------------ALLT-ASITWFV-----------
-YTHR-------------------------------------------------------
------------------------------------------------------------
------------------------------------------------------------
------------------------------------------------------------
------------------------------------------------------------
------------------------------------------------------------
------------------------------------------------------------
------------------------------------------------------------
------------------------------------------------------------
------------------------------------------------------------
------------------------------------------------------------
------------------------------------------------------------
----------------
>3010230011
------------------------------------------------------------
------------------------------------------------------------
------------------------------------------------------------
------------------------------------------------------------
------------------------------------------------------------
------------------------------------------------------------
------------------------------------------------------------
------------------------------------------------------------
------------------------------------------------------------
------------------------------------------------------------
--------------------------------------------------MKK-------
--------IIVFMI------AL----LILCTGF--------AT-----------------
------------------------------------------------------------
------PSYA-LSDSQSDSIQTLLDDASRISGVPGISISIL---ANNEVLY-FSSGYADR
E----------KGLPAS-ENTLYELASVSKAF-TGMGILLMEEQGLL-S-MSDSIQKY--
LPW-FTLKY-----QGK----HVDM-Q-SITLNNFLHHTSGLTNGS--HI-QNI--PQ--
-----------------GNT--PDMLQRTVE--------MLVDSEL----S-FYPGEQYN
YGTVNYDVLGLVIEIVSGQSYE-------DFMREQVFQPLGLHQTYVYKED--AQ-----
--------ATGQLAQGYRS-----------------------------------------
------SFFMTTPY-NAP-----------DFSGNKPAGYIISCTKDMARWMGIQ----MG
IV-Q----DIPEIF-----HTVI----------------EKSHQG------------DM-
S-----VP--AVN------EMYYAAGWSVNANQ-------------------------TI
IEH-PGGNPNFGTEVV--ILPNERIAISLLTNGENIN-----------------------
------------------------RSMVLKIKDILDGNLTQSYGI--------------S
GT-QL---LDIILSSTT------II------LCLLAVL---------FFLLGLRRR--KT
----NE---------------R--------QP---MTK---KR-----------IIVTAI
LLFATIVQ-CIL-------------C-C--------AL-DWSTI-----LIW--------
R--------------------------------------------------TYSVL----
----------T-TLISS--------------------ALLT-ASITWFV-----------
-YTHRYNASLR---K---------------------------------------------
------------------------------------------------------------
------------------------------------------------------------
------------------------------------------------------------
------------------------------------------------------------
------------------------------------------------------------
------------------------------------------------------------
------------------------------------------------------------
------------------------------------------------------------
------------------------------------------------------------
------------------------------------------------------------
------------------------------------------------------------
----------------
>4382660011
------------------------------------------------------------
------------------------------------------------------------
------------------------------------------------------------
------------------------------------------------------------
------------------------------------------------------------
------------------------------------------------------------
------------------------------------------------------------
------------------------------------------------------------
------------------------------------------------------------
------------------------------------------------------------
--------------------------------------------------MKK-------
--------IIVFMI------AL----LILFTGF--------AT-----------------
------------------------------------------------------------
------PSYA-LSDSQSDSIQTLLDDASRISGVPGMSISIL---ANNEVLY-FSSGYADR
E----------KGLSAS-ENTLYELASVSKAF-TGMGILLMEEQGLL-S-MSDPVQKY--
LPW-FTLKY-----QGK----HVDM-Q-SITLNNFLHHTSGLTNGS--HS-QNI--PQ--
-----------------GNT--PDMLQKTVE--------MLVDSEL----S-FYSGEQYT
YGTVNYDVLGLVIEIVSRQSYE-------DFMREQVFQPLGLHQTYVYKED--AQ-----
--------ATGQLAQGYRS-----------------------------------------
------SFFMTTPY-NAP-----------DYSGNKPAGYIISCTKDMARWMGIQ----MG
IV-Q----DIPEIF-----HTVI----------------EKSHQG------------DM-
S-----VP--AVN------EMYYAAGWSVNANQ-------------------------TI
IEH-PGGNPNFGTEVV--IQPNERIAISLLTNGENIN-----------------------
------------------------RSMVLKIKDILDGNLTQSYGI--------------S
GT-QL---LDIILSSTT------II------LCLLAVL---------FFLLGLRRR--KT
----NE---------------R--------QP---MTK---KR-----------IIVTAI
LLFATIVQ-CIL-------------C-C--------AL-DWSTI-----LIW--------
R--------------------------------------------------TYSVL----
----------T-TLISS--------------------ALLT-ASITWFV-----------
-YTHRYNASLR---K---------------------------------------------
------------------------------------------------------------
------------------------------------------------------------
------------------------------------------------------------
------------------------------------------------------------
------------------------------------------------------------
------------------------------------------------------------
------------------------------------------------------------
------------------------------------------------------------
------------------------------------------------------------
------------------------------------------------------------
------------------------------------------------------------
----------------
>3215880011
------------------------------------------------------------
------------------------------------------------------------
------------------------------------------------------------
------------------------------------------------------------
------------------------------------------------------------
------------------------------------------------------------
------------------------------------------------------------
------------------------------------------------------------
------------------------------------------------------------
------------------------------------------------------------
--------------------------------------------------MKK-------
--------TIVFVI------TI----FILFSGF--------AA-----------------
------------------------------------------------------------
------QSYA-LSDSKSVAIQALLDDACRISGVPGMSISIL---ADDEVFY-FSSGYADR
E----------KGLSAS-ENTLYELASVSKAF-TGMGILLLEEQGLL-S-MTDPIQKY--
LPW-FTLKY-----QGK----PVDM-K-SLTLNNFLHHTSGLTNIR--HT-QNI--PQ--
-----------------GNT--PDMLQKTVE--------TLVDAEL----A-FSPGEQYS
YGTVNYDVLGLVIEIVSRQSYE-------DFMREQVFLPLGLHQTYVYKED--AQ-----
--------ASGQLAQGYRS-----------------------------------------
------SFFITTPF-NAP-----------DYAGNKPAGYIISNTKDMARWMGIQ----MS
TE-Q----DIPDIF-----HRVI----------------EKSHRG------------DM-
S-----VS--AVN------DMYYAAGWAVNADQ-------------------------TF
IEH-TGGNPNFRTEVA--LLPNERTAVCLLSNGANTN-----------------------
------------------------INLVLKVKDILDGNLTQSYEI--------------S
GT-QF---WDIILSSTT------II------LCLLAVL---------LFLLGLRKR--KT
----NE---------------Q--------QP---MTK---KR-----------TIVTII
FLIATIAQ-CIM-------------F-F--------AF-DWSTI-----LIW--------
R--------------------------------------------------TYSVL----
----------T-TLISS--------------------TLLT-ASITWFV-----------
-YTHR-------------------------------------------------------
------------------------------------------------------------
------------------------------------------------------------
------------------------------------------------------------
------------------------------------------------------------
------------------------------------------------------------
------------------------------------------------------------
------------------------------------------------------------
------------------------------------------------------------
------------------------------------------------------------
------------------------------------------------------------
------------------------------------------------------------
----------------
>3216890011
------------------------------------------------------------
------------------------------------------------------------
------------------------------------------------------------
------------------------------------------------------------
------------------------------------------------------------
------------------------------------------------------------
------------------------------------------------------------
------------------------------------------------------------
------------------------------------------------------------
------------------------------------------------------------
--------------------------------------------------MKK-------
--------TIVFVL------TI----LILFSGF--------AT-----------------
------------------------------------------------------------
------QSYA-LSDSKSVAIQALLDDASRTSGVPGMSISIL---ANDEVFY-FSSGYADL
E----------KGLSAS-ENTLYELASVSKAF-TGMGILLLEEQGLL-S-MTDPIQKY--
LPW-FTLKY-----QGK----PVDM-Q-SLTLNNFLHHTSGLTNIR--HT-QNI--PQ--
-----------------GNT--PDMLQKTVE--------TLVDAEL----A-FSPGEQYN
YGTVNYDVLGLVIEIVSRQSYE-------DFMREQVFLPLGLHQTYVYKED--AQ-----
--------ATGQLAQGYRS-----------------------------------------
------SFFITTPF-NAP-----------DYAGNKPAGYIISNTKDMARWMGIQ----MG
IV-Q----DIPEIF-----HRVI----------------EKSHRG------------DM-
S-----VS--AVN------DMYYAAGWSVNAEQ-------------------------TF
IEH-TGGNPNFRTEVA--ILPNERTAICLLSNGANTN-----------------------
------------------------INLVLKVKDILDGNLTQSYEI--------------S
GT-QL---LDIILSSTT------II------LCLLAVL---------LFLLGLRKR--KT
----NE---------------Q--------QP---ITK---KR-----------TIVTII
FLIATIAQ-CIM-------------F-F--------AF-DWSTI-----LIW--------
Q--------------------------------------------------TYSVL----
----------T-ALISS--------------------TLLT-ASITWYI-----------
-LTDKMPRSEN---KY---------------------------------------NVK--
------------------------------------------------------------
------------------------------------------------------------
------------------------------------------------------------
------------------------------------------------------------
------------------------------------------------------------
------------------------------------------------------------
------------------------------------------------------------
------------------------------------------------------------
------------------------------------------------------------
------------------------------------------------------------
------------------------------------------------------------
----------------
>4089190011
------------------------------------------------------------
------------------------------------------------------------
------------------------------------------------------------
------------------------------------------------------------
------------------------------------------------------------
------------------------------------------------------------
------------------------------------------------------------
------------------------------------------------------------
------------------------------------------------------------
------------------------------------------------------------
--------------------------------------------------MKK-------
--------IIVFVL------TI----FILISGF--------AT-----------------
------------------------------------------------------------
------QSYA-LSDSKSAAIQALLDDASRISGVPGMSISIL---ADDEVFY-FSSGYADR
E----------KGLSAS-ENTLYELASVSKAF-TGMGILLLEEQGLL-S-MTDPIQKY--
LPW-FTLKY-----QGK----PVDM-Q-NLTLNNFLHHTSGLTNIR--HI-QNI--PQ--
-----------------GNT--PDMLQKTVE--------TLVDAEL----A-FSPGEQYN
YGTVNYDVLGLVIEIVSRQSYE-------NFMKEQVFLPLGLHQTYVYKED--AQ-----
--------ATGQLAQGYRS-----------------------------------------
------SFFITTPF-NAP-----------DYAGNKPAGYIISNTKDMARWMGIQ----MG
IV-Q----DIPEIF-----HRAI----------------EKSHRG------------DM-
S-----VS--AVN------DMYYAAGWSVNAEQ-------------------------TF
IKH-TGGNPNFSTEVA--ILPNERTAICLLSNGANTN-----------------------
------------------------INLVLKVKNILNGNLTQSYEI--------------S
GT-QL---LDIILSSTT------II------LCLLAVL---------LFFLGLRKR--KT
----NE---------------Q--------QP---MTK---KR-----------TIVTII
FLIATIAQ-CIM-------------F-F--------AF-DWSTI-----LIW--------
Q--------------------------------------------------TYSVL----
----------T-ALISS--------------------ALLT-ASITWFV-----------
-YTHR-------------------------------------------------------
------------------------------------------------------------
------------------------------------------------------------
------------------------------------------------------------
------------------------------------------------------------
------------------------------------------------------------
------------------------------------------------------------
------------------------------------------------------------
------------------------------------------------------------
------------------------------------------------------------
------------------------------------------------------------
------------------------------------------------------------
----------------
>3499100011
------------------------------------------------------------
------------------------------------------------------------
------------------------------------------------------------
------------------------------------------------------------
------------------------------------------------------------
------------------------------------------------------------
------------------------------------------------------------
------------------------------------------------------------
------------------------------------------------------------
------------------------------------------------------------
--------------------------------------------------MKK-------
--------TIVFVL------TI----FILFSGF--------TT-----------------
------------------------------------------------------------
------QSYA-LSDSKSVAIQALLDDACRTSGVPGMSISIL---ADGEVFY-FSSGYADL
E----------KGLSAS-ENTLYELASVSKAF-TGMGILLLEEQGLL-S-MTDPIQKY--
LPW-FTLKY-----QGK----PVDM-Q-NLTLNNFLHHTSGLTNIR--HI-QNI--PQ--
-----------------GNT--PDMLQKTVK--------TLVDAEL----A-FSPGEQYN
YGTVNYDVLGLVIEIVSRQSYE-------DFMKEQVFLPLGLHQTYVYKED--AQ-----
--------ATEQLAQGYRS-----------------------------------------
------SFFITTPF-NAP-----------DYAGNKPAGYIISNTKDMARWMGIQ----MG
IV-Q----DIPEIF-----HRVI----------------EKSHRG------------DM-
S-----VS--AVN------DMYYAAGWLVNAEQ-------------------------TF
IEH-TGGNPNFSTEVA--ILPNERTAICLLSNGANTN-----------------------
------------------------INLVLKVKNILNGNLTQSYEI--------------S
GT-QL---LDIILSSTT------II------LCLLAVL---------LFLLGLRKR--KT
----NE---------------Q--------LP---MTK---KR-----------TIVTII
FLIATIAQ-CIM-------------F-F--------AF-DWSTI-----LIW--------
Q--------------------------------------------------TYSVL----
----------T-ALISS--------------------TLLT-ASITWFV-----------
-YTHRLDAPVR---K---------------------------------------------
------------------------------------------------------------
------------------------------------------------------------
------------------------------------------------------------
------------------------------------------------------------
------------------------------------------------------------
------------------------------------------------------------
------------------------------------------------------------
------------------------------------------------------------
------------------------------------------------------------
------------------------------------------------------------
------------------------------------------------------------
----------------
>3009810011
------------------------------------------------------------
------------------------------------------------------------
------------------------------------------------------------
------------------------------------------------------------
------------------------------------------------------------
------------------------------------------------------------
------------------------------------------------------------
------------------------------------------------------------
------------------------------------------------------------
------------------------------------------------------------
--------------------------------------------------MKK-------
--------TIVFVL------TI----FILFPGF--------AT-----------------
------------------------------------------------------------
------QSYA-LSDSKSEAIQALLDDARRTSGVPGMSISIL---ADGEVFY-FSSGYADL
E----------KGLSAS-ENTLYELASVSKAF-TGMGILLLEEQGLL-S-MTDPIQKY--
LPW-FTLKY-----QGK----PVDM-Q-NLTLNNFLHHTSGLTNIR--HT-QNI--PQ--
-----------------GNT--PDMLQKTVE--------TLADAEL----A-FSPGEQYK
YGTVNYDVLGLVIEIVSRQSYE-------DFMKEQVLLPLGLHQTYVYKED--AQ-----
--------ATGQLAQGYRS-----------------------------------------
------SFFITTPF-NAP-----------DYAGNKPAGYIISNTKDMARWMGIQ----MG
IV-Q----DIPEIF-----HRAI----------------EKLHRG------------DM-
S-----VS--AVN------DMYYAAGWSVNAEQ-------------------------TF
IEH-TGGNPNFSTKVA--ILPNERTAICLLSNGTNTN-----------------------
------------------------INLVLKVKNILSGNLTQSYEI--------------S
GT-QL---LDIILSSTT------II------LCLLAVL---------LFFLGLRKR--KT
----NE---------------Q--------QP---MTK---KR-----------TIVTII
FLIATIAQ-CIM-------------F-F--------AF-DWSTI-----LIW--------
Q--------------------------------------------------TYSVL----
----------T-ALISS--------------------TLLT-ASITWFV-----------
-YTHRLDASVR---K---------------------------------------------
------------------------------------------------------------
------------------------------------------------------------
------------------------------------------------------------
------------------------------------------------------------
------------------------------------------------------------
------------------------------------------------------------
------------------------------------------------------------
------------------------------------------------------------
------------------------------------------------------------
------------------------------------------------------------
------------------------------------------------------------
----------------
>3769730011
------------------------------------------------------------
------------------------------------------------------------
------------------------------------------------------------
------------------------------------------------------------
------------------------------------------------------------
------------------------------------------------------------
------------------------------------------------------------
------------------------------------------------------------
------------------------------------------------------------
------------------------------------------------------------
--------------------------------------------------MKK-------
--------TIVFVL------TI----FILFPGF--------AS-----------------
------------------------------------------------------------
------QSYA-LSDSKSEAIQALLDDARRTSGVPGMSISIL---ADGEVFY-FSSGYADL
E----------KGLSAS-ENTLYELASVSKAF-TGMGILLLEEQGLL-S-MTDPIQKY--
LPW-FTLKY-----QGK----PVDM-Q-NLTLNNFLHHTSGLTNIR--HT-QNI--PQ--
-----------------GNT--PDMLQKTVE--------TLVDAEL----A-FSPGEQYN
YGTVNYDVLGLVIEIVSRQSYE-------DFMKEQVFLPLGLHQTYVYKED--AQ-----
--------ATGQLAQGYRS-----------------------------------------
------SFFITTPF-NAP-----------DYAGNKPAGYIISNTKDMARWMGIQ----MG
IV-Q----DIPEIF-----HRAI----------------EKSHRG------------DM-
S-----VS--AVN------DMYYAAGWSVNAEQ-------------------------TF
IEH-NGGNPNFSTKVA--ILPNERTAICLLSNGANTN-----------------------
------------------------INLVLKVKNILNGNLTQSYEI--------------S
GT-QL---LDIILSSTT------II------LCLLAVL---------LFFLGLRKR--KT
----NE---------------Q--------QP---MTK---KR-----------TIVTII
FLIATIAQ-CIM-------------F-F--------AF-DWSTI-----LIW--------
Q--------------------------------------------------TYSVL----
----------T-ALISS--------------------TLLT-TSITWFV-----------
-YTQRLDASVQ---K---------------------------------------------
------------------------------------------------------------
------------------------------------------------------------
------------------------------------------------------------
------------------------------------------------------------
------------------------------------------------------------
------------------------------------------------------------
------------------------------------------------------------
------------------------------------------------------------
------------------------------------------------------------
------------------------------------------------------------
------------------------------------------------------------
----------------
>3062200011
------------------------------------------------------------
------------------------------------------------------------
------------------------------------------------------------
------------------------------------------------------------
------------------------------------------------------------
------------------------------------------------------------
------------------------------------------------------------
------------------------------------------------------------
------------------------------------------------------------
------------------------------------------------------------
--------------------------------------------------MKK-------
--------TIVFVL------TI----FILFPGF--------AS-----------------
------------------------------------------------------------
------QSYA-LSDSKSEAIQALLDDARRTSGVPGMSISIL---ADGEVFY-FSSGYADL
E----------KGLSAS-ENTLYELASVSKAF-TGMGILLLEEQGLL-S-MTDPIQKY--
LPW-FTLKY-----QGK----PVDM-Q-NLTLNNFLHHTSGLTNIR--HT-QNI--PQ--
-----------------GNT--PDMLQKTVE--------TLVDAEL----A-FSPGEQYN
YGTVNYDVLGLVIEIVSRQSYE-------DFMKEQVFLPLGLHQTYVYKED--AQ-----
--------ATGQLAQGYRS-----------------------------------------
------SFFITTPF-NAP-----------DYAGNKPAGYIISNTKDMARWMGIQ----MG
IV-Q----DIPEIF-----HRAI----------------EKSHRG------------DM-
S-----VS--AVN------DMYYAAGWSVNAEQ-------------------------TF
IEH-NGGNPNFSTKVA--ILPNERTAICLLSNGANTN-----------------------
------------------------INLVLKVKNILNGNLTQSYEI--------------S
GT-QL---LDIILSSTT------II------LCLLAVL---------LFFLGLRKR--KT
----NE---------------Q--------QP---MTK---KR-----------TIVTII
FLISTIAQ-CIM-------------F-F--------AF-DWSTI-----LIW--------
Q--------------------------------------------------TYSVL----
----------T-ALISS--------------------TLLT-ASITWFV-----------
-YTQRLDASVR---K---------------------------------------------
------------------------------------------------------------
------------------------------------------------------------
------------------------------------------------------------
------------------------------------------------------------
------------------------------------------------------------
------------------------------------------------------------
------------------------------------------------------------
------------------------------------------------------------
------------------------------------------------------------
------------------------------------------------------------
------------------------------------------------------------
----------------
>3281420011
------------------------------------------------------------
------------------------------------------------------------
------------------------------------------------------------
------------------------------------------------------------
------------------------------------------------------------
------------------------------------------------------------
------------------------------------------------------------
------------------------------------------------------------
------------------------------------------------------------
------------------------------------------------------------
--------------------------------------------------MKK-------
--------TIVFVL------TI----FILFPEF--------AS-----------------
------------------------------------------------------------
------QSYA-LSDSKSEAIQALLDDARRTSGVPGMSISIL---ADGEVFY-FSSGYADL
E----------KGLSAS-ENTLYELASVSKAF-TGMGILLLEEQGLL-S-MTDPIQKY--
LPW-FTLKY-----QGK----PVDM-Q-NLTLNNFLHHTSGLTNIR--HT-QNI--PQ--
-----------------GNT--PDMLQKTVE--------TLVDAEL----A-FSPGEQYN
YGTVNYDVLGLVIEIVSRQSYE-------DFMKEQVFLPLGLHQTYVYKED--AQ-----
--------ATGQLAQGYRS-----------------------------------------
------SFFITTPF-NAP-----------DYAGNKPAGYIISNTKDMARWMGIQ----MG
IV-Q----DIPEIF-----HRAI----------------EKSHRG------------DM-
S-----VS--AVN------DMYYAAGWSVNAEQ-------------------------TF
IEH-NGGNPNFSTKVA--ILPNERTAICLLSNGANTN-----------------------
------------------------INLVLKVKNILNGNLTQSYEI--------------S
GT-QL---LDIILSSTT------II------LCLLAVL---------LFFLGLRKR--KT
----NE---------------Q--------QP---MTK---KR-----------TIVTII
FLISTIAQ-CIM-------------F-F--------AF-DWSTI-----LIW--------
Q--------------------------------------------------TYSVL----
----------T-ALISS--------------------TLLT-ASITWFV-----------
-YTQRLDASVR---K---------------------------------------------
------------------------------------------------------------
------------------------------------------------------------
------------------------------------------------------------
------------------------------------------------------------
------------------------------------------------------------
------------------------------------------------------------
------------------------------------------------------------
------------------------------------------------------------
------------------------------------------------------------
------------------------------------------------------------
------------------------------------------------------------
----------------
>3165600011
------------------------------------------------------------
------------------------------------------------------------
------------------------------------------------------------
------------------------------------------------------------
------------------------------------------------------------
------------------------------------------------------------
------------------------------------------------------------
------------------------------------------------------------
------------------------------------------------------------
------------------------------------------------------------
--------------------------------------------------MKK-------
--------TIVFVL------TI----FILFSGF--------AT-----------------
------------------------------------------------------------
------KSYA-LSDSKSVAIQALLDDACRTSGVPGMSLSIL---ADGEVFY-FSSGYADL
E----------KGLSAS-ENTLYELASVSKAF-TGMGILLLEEQGLL-S-MTDPIQKY--
LPW-FTLKY-----QGK----PVDM-Q-NLTLNNFLHHTSGLTNIR--HT-QNI--PQ--
-----------------GNT--PDMLQKTVE--------TLVDAEL----A-FSPGEQYN
YGTVNYDVLGLVIEIVSRQSYE-------DFMKEQVFLPLGLHQTYVYKED--AQ-----
--------ATGQLAQGYRS-----------------------------------------
------SFFITTPF-NAP-----------DYAGNKPAGYIISNTKDMARWMGIQ----MG
IV-Q----DIPEIF-----HRAI----------------EKSHRG------------DM-
S-----VS--AVN------DMYYAAGWSVNAEQ-------------------------TF
IEH-NGGNPNFSTKVA--ILPNERTAICLLSNGANTN-----------------------
------------------------INLVLKVKNILNGNLTQSYEI--------------S
GT-QL---LDIILSSTT------II------LCLLAVL---------LFFLGLRKR--KT
----NE---------------Q--------QP---MTK---KR-----------TIVTII
FLIATIAH-CIM-------------F-F--------AF-DWSTI-----LIW--------
Q--------------------------------------------------TYSVL----
----------T-ALISS--------------------TLLT-ASITWFV-----------
-YTHRLDASVR---K---------------------------------------------
------------------------------------------------------------
------------------------------------------------------------
------------------------------------------------------------
------------------------------------------------------------
------------------------------------------------------------
------------------------------------------------------------
------------------------------------------------------------
------------------------------------------------------------
------------------------------------------------------------
------------------------------------------------------------
------------------------------------------------------------
----------------
>3258810011
------------------------------------------------------------
------------------------------------------------------------
------------------------------------------------------------
------------------------------------------------------------
------------------------------------------------------------
------------------------------------------------------------
------------------------------------------------------------
------------------------------------------------------------
------------------------------------------------------------
------------------------------------------------------------
--------------------------------------------------MKK-------
--------TIVFVL------TI----FILFSGF--------TT-----------------
------------------------------------------------------------
------QSYA-LSDSKSVAIQALLDDACRTSGVPGMSLSIL---ADGEVFY-FSSGYADL
E----------KGLSAS-ENTLYELASVSKAF-TGMGILLLEEQGLL-S-MTDPIQKY--
LPW-FTLKY-----QGK----PVDM-Q-NLTLNNFLHHTSGLTNIR--HT-QNI--PQ--
-----------------GNT--PDMLQKTVE--------TLVDAEL----A-FSPGEQYN
YGTVNYDVLGLVIEIVSRQSYE-------DFMKEQVFLPLGLHQTYVYKED--AQ-----
--------ATGQLAQGYRS-----------------------------------------
------SFFITTPF-NAP-----------DYAGNKPAGYIISNTKDMARWMGIQ----MG
IV-Q----DIPEIF-----HRAI----------------EKSHRG------------DM-
S-----VS--AVN------DMYYAAGWSVNAEQ-------------------------TF
IEH-NGGNPNFSTKVA--ILPNERTAICLLSNGANTN-----------------------
------------------------INLVLKVKNILNGNLTQSYEI--------------S
GT-QL---LDIILSSTT------II------LCLLAVL---------LFFLGLRKR--KT
----NE---------------Q--------QP---MTK---KR-----------TIVTII
FLIATIAQ-CIM-------------V-F--------AF-DWSTI-----LIW--------
Q--------------------------------------------------TYSVL----
----------T-ALISS--------------------TLLT-ASITWFV-----------
-YTHRLDASVR---K---------------------------------------------
------------------------------------------------------------
------------------------------------------------------------
------------------------------------------------------------
------------------------------------------------------------
------------------------------------------------------------
------------------------------------------------------------
------------------------------------------------------------
------------------------------------------------------------
------------------------------------------------------------
------------------------------------------------------------
------------------------------------------------------------
----------------
>3123190011
------------------------------------------------------------
------------------------------------------------------------
------------------------------------------------------------
------------------------------------------------------------
------------------------------------------------------------
------------------------------------------------------------
------------------------------------------------------------
------------------------------------------------------------
------------------------------------------------------------
------------------------------------------------------------
--------------------------------------------------MKK-------
--------TIVFVL------TI----FILFSGF--------AT-----------------
------------------------------------------------------------
------QSYA-LSDSKSVAIQALLDDACRTSGVPGMSISIL---ADGEVFY-FSSGYADR
E----------KGLSAS-ENTLYELASVSKAF-TGMGILLLEEQGLL-S-MTDPIQKY--
LPW-FTLKY-----QGK----PVDM-Q-KLTLNNFLYHTSGLTNIR--HI-QNI--PQ--
-----------------GNT--PDMLQKTVE--------TLVDAEL----A-FSPGEQYN
YGTVNYDVLGLVIEIVSRQSYE-------DFMKEQVFLPLGLHQTYVYKED--AQ-----
--------ATGQLAQGYRS-----------------------------------------
------SFFITTPF-NAP-----------DYAGNKPAGYIISNTKDMARWMGIQ----MG
IV-Q----DIPEIF-----HRAI----------------EKSHRG------------DM-
S-----VS--AVN------DMYYAAGWSVNAEQ-------------------------TF
IEH-TGGNPNFSTEVA--ILPNERTAICLLSNGANTN-----------------------
------------------------INLVLKVKNILNGNLTQSYEI--------------S
ST-QL---LDIILSSTT------II------LCLLAVL---------LFFSGLRKR--KT
----NE---------------Q--------QP---MTK---KR-----------TIVTII
FLIATIAQ-CIM-------------V-F--------AF-DWSTI-----LIW--------
Q--------------------------------------------------TYSVL----
----------T-ALISS--------------------TLLT-ASITWFV-----------
-YTHRLDASVR---K---------------------------------------------
------------------------------------------------------------
------------------------------------------------------------
------------------------------------------------------------
------------------------------------------------------------
------------------------------------------------------------
------------------------------------------------------------
------------------------------------------------------------
------------------------------------------------------------
------------------------------------------------------------
------------------------------------------------------------
------------------------------------------------------------
----------------
>3186820011
------------------------------------------------------------
------------------------------------------------------------
------------------------------------------------------------
------------------------------------------------------------
------------------------------------------------------------
------------------------------------------------------------
------------------------------------------------------------
------------------------------------------------------------
------------------------------------------------------------
------------------------------------------------------------
--------------------------------------------------MKK-------
--------TIVFVL------TI----FILFSGF--------AT-----------------
------------------------------------------------------------
------QSYA-LSDSKSVAIQALLDDACRTSGVPGMSLSIL---ADGEVFY-FSSGYADR
E----------KGLSAS-ENTLYELASVSKAF-TGMGIMLLEEQGLL-S-MTDPVQKY--
LPW-FTLKY-----QGK----PVDM-Q-SLTLNNFLHHTSGLTNIR--HT-QNI--PQ--
-----------------GNT--PDMLQKTVE--------TLVDAEL----A-FSPGEQYN
YGTVNYDVLGLVIEIVSRQSYE-------DFMKEQVFLPLGLHQTYVYKED--AQ-----
--------ATGQLAQGYRS-----------------------------------------
------SFFITTPF-NAP-----------DYAGNKPAGYIISNTKDMARWMGIQ----MG
IV-Q----DIPEIF-----HRAI----------------EKSHRG------------DM-
S-----VS--AVN------DMYYAAGWSVNAEQ-------------------------TF
IEH-TGGNPNFSTEVA--ILPNERTAICLLSNGANTN-----------------------
------------------------INLVLKVKNILNGNLTQSYEI--------------S
GT-QL---LDIILSSTT------II------LCLLAVL---------LFFLGLRKR--KT
----NE---------------Q--------QP---MTK---KR-----------TIVTII
FLIATIAQ-CIM-------------F-F--------AL-DWSTI-----LIW--------
Q--------------------------------------------------TYSVL----
----------T-ALISS--------------------TLLT-ASITWFV-----------
-YTHRLDASVR---K---------------------------------------------
------------------------------------------------------------
------------------------------------------------------------
------------------------------------------------------------
------------------------------------------------------------
------------------------------------------------------------
------------------------------------------------------------
------------------------------------------------------------
------------------------------------------------------------
------------------------------------------------------------
------------------------------------------------------------
------------------------------------------------------------
----------------
>3205780011
------------------------------------------------------------
------------------------------------------------------------
------------------------------------------------------------
------------------------------------------------------------
------------------------------------------------------------
------------------------------------------------------------
------------------------------------------------------------
------------------------------------------------------------
------------------------------------------------------------
------------------------------------------------------------
--------------------------------------------------MKK-------
--------TIVFVL------TI----FILFSGF--------AT-----------------
------------------------------------------------------------
------QSYA-LSDSKSVAIQALLDDACRTSGVPGMSLSIL---ADGEVFY-FSSGYADL
E----------KGLSAS-ENTLYELASVSKAF-TGMGILLLEEQGLL-S-MTDPIQKY--
LPW-FTLKY-----QGK----PVDM-Q-NLTLNNFLHHTSGLTNIR--HL-QNI--PQ--
-----------------GNT--PDMLLKTVE--------TLVDVEL----A-FSPGEQYN
YGTVNYDVLGLVIEIVSRQSYE-------NFMKEQVFLPLGLHQTYVYKED--AQ-----
--------ATGQLAQGYRS-----------------------------------------
------SFFITTPF-NAP-----------DYAGNKPAGYIISNTKDMARWMGIQ----MG
IV-Q----DIPEIF-----HRAI----------------EKSHRG------------DM-
S-----VS--AVN------DMYYAAGWSVNAEQ-------------------------TF
IAH-TGGNPNFSTEVA--ILPNERTAICLLSNGANTN-----------------------
------------------------INLVLKVKNILNGNLTQSYEI--------------S
GT-QL---LDIILSSTT------II------LCLLAVL---------LFFLGLRKR--KT
----NE---------------Q--------QP---MTK---KR-----------TIVTII
FLIATIAQ-CIM-------------F-F--------AF-DWSTI-----LIW--------
Q--------------------------------------------------TYSVL----
----------T-ALISS--------------------TLLT-ASITWFV-----------
-YTHRLDASVR---K---------------------------------------------
------------------------------------------------------------
------------------------------------------------------------
------------------------------------------------------------
------------------------------------------------------------
------------------------------------------------------------
------------------------------------------------------------
------------------------------------------------------------
------------------------------------------------------------
------------------------------------------------------------
------------------------------------------------------------
------------------------------------------------------------
----------------
>3534010011
------------------------------------------------------------
------------------------------------------------------------
------------------------------------------------------------
------------------------------------------------------------
------------------------------------------------------------
------------------------------------------------------------
------------------------------------------------------------
------------------------------------------------------------
------------------------------------------------------------
------------------------------------------------------------
--------------------------------------------------MKK-------
--------TIVFVL------TI----FILFSGF--------AT-----------------
------------------------------------------------------------
------QSYA-LSDSKSVAIQALLDDACRTSGVPGMSLSIL---ADGEVFY-FSSGYADL
E----------KGLSAS-ENTLYELASVSKAF-TGMGILLLEEQGLL-S-MTDPIQKY--
LPW-FTLKY-----QGK----PVDM-Q-NLTLNNFLHHTSGLTNIR--HL-QNI--PQ--
-----------------GNT--PDMLLKTVE--------TLVDVEL----A-FSPGEQYN
YGTVNYDVLGLVIEIVSRQSYE-------NFMKEQVFLPLGLHQTYVYKED--AQ-----
--------ATGQLAQGYRS-----------------------------------------
------SFFITTPF-NAP-----------DYAGNKPAGYIISNTKDMARWMGIQ----MG
IV-Q----DIPEIF-----HRAI----------------EKSHRG------------DM-
S-----VS--AVN------DMYYAAGWSVNAEQ-------------------------TF
IAH-TGGNPNFSTKVA--ILPNERTAICLLSNGANTN-----------------------
------------------------INLVLKVKNILNGNLTQSYEI--------------S
GT-QL---LDIILSSTT------II------LCLLAVL---------LFFLGLRKR--KT
----NE---------------Q--------QP---MTK---KR-----------TIVTII
FLIATIAQ-CIM-------------F-F--------AF-DWSTI-----LIW--------
Q--------------------------------------------------TYSVL----
----------T-ALISS--------------------TLLT-ASITWFV-----------
-YTHRLDASVR---K---------------------------------------------
------------------------------------------------------------
------------------------------------------------------------
------------------------------------------------------------
------------------------------------------------------------
------------------------------------------------------------
------------------------------------------------------------
------------------------------------------------------------
------------------------------------------------------------
------------------------------------------------------------
------------------------------------------------------------
------------------------------------------------------------
----------------
>3526410011
------------------------------------------------------------
------------------------------------------------------------
------------------------------------------------------------
------------------------------------------------------------
------------------------------------------------------------
------------------------------------------------------------
------------------------------------------------------------
------------------------------------------------------------
------------------------------------------------------------
------------------------------------------------------------
--------------------------------------------------MKK-------
--------TIVFVL------TI----SILFSGF--------AT-----------------
------------------------------------------------------------
------QSYA-LSDSKSVAIQALLDDACRTSGVPGMSLSIL---ADGEVFY-FSSGYADL
E----------KGLSAS-ENTLYELASVSKAF-TGMGILLLEEQGLL-S-MTDPIQKY--
LPW-FTLKY-----QGK----PVDM-Q-NLTLNNFLHHTSGLTNIR--HT-QNI--PQ--
-----------------GNT--PDMLQKTVE--------TLVDAEL----A-FSPGEQYN
YGTVNYDVLGLVIEIVSRQSYE-------DFMKEQVFLPLGLHQTYVYKED--AQ-----
--------ATGQLAQGYRS-----------------------------------------
------SFFITTPF-NAP-----------DYAGNKPAGYIISNTKDMARWMGIQ----MG
IV-Q----DIPEIF-----HRAI----------------EKSHRG------------DM-
S-----VS--AVN------DMYYAAGWSVNAEQ-------------------------TF
IEH-TGGNPNFSTEVA--ILPNERTAICLLSNGANTN-----------------------
------------------------INLVLKVKNILNGNLTQSYEI--------------S
ST-QL---LDIILSSTT------II------LCLLAVL---------LFFSGLRKR--KT
----NE---------------Q--------QP---MTK---KR-----------TIVTII
FLIATIAQ-CIM-------------F-F--------AF-DWSTI-----LIW--------
Q--------------------------------------------------TYSVL----
----------T-ALISS--------------------TLLT-ASITWFV-----------
-YTHRLDASVR---K---------------------------------------------
------------------------------------------------------------
------------------------------------------------------------
------------------------------------------------------------
------------------------------------------------------------
------------------------------------------------------------
------------------------------------------------------------
------------------------------------------------------------
------------------------------------------------------------
------------------------------------------------------------
------------------------------------------------------------
------------------------------------------------------------
----------------
>4359700011
------------------------------------------------------------
------------------------------------------------------------
------------------------------------------------------------
------------------------------------------------------------
------------------------------------------------------------
------------------------------------------------------------
------------------------------------------------------------
------------------------------------------------------------
------------------------------------------------------------
------------------------------------------------------------
--------------------------------------------------MKK-------
--------TLVFVL------TI----FILFSGF--------AT-----------------
------------------------------------------------------------
------QSYA-LSDSKSVAIQALLDDACRTSGVPGMSLSIL---ADGEVFY-FSSGYADL
E----------KGLSAS-ENTLYELASVSKAF-TGMGILLLEEQGLL-S-MTDPIQKY--
LPW-FTLKY-----QGK----PVDM-Q-NLTLNNFLHHTSGLTNIR--HT-QNI--PQ--
-----------------GNT--PDMLQKTVE--------TLVDAEL----A-FSPGEQYN
YGTVNYDVLGLVIEIVSRQSYE-------DFMKEQVFLPLGLHQTYVYKED--AQ-----
--------ATGQLAQGYRS-----------------------------------------
------SFFITTPF-NAP-----------DYAGNKPAGYIISNTKDMARWMGIQ----MG
IV-Q----DIPEIF-----HRAI----------------EKSHRG------------DM-
S-----VS--AVN------DMYYAAGWSVNAEQ-------------------------TF
IEH-TGGNPNFSTEVA--ILPNERTAICLLSNGANTN-----------------------
------------------------INLVLKVKNILNGNLAQSYEI--------------S
GT-QL---LDIILSSTT------II------LCLLAVL---------LFFLGLRKR--KT
----NE---------------Q--------QP---MTK---KR-----------TIVTII
FLIATIAQ-CIM-------------F-F--------AF-DWSTI-----LIW--------
Q--------------------------------------------------TYSVL----
----------T-ALISS--------------------TLLT-ASITWFV-----------
-YTHRLDASVR---K---------------------------------------------
------------------------------------------------------------
------------------------------------------------------------
------------------------------------------------------------
------------------------------------------------------------
------------------------------------------------------------
------------------------------------------------------------
------------------------------------------------------------
------------------------------------------------------------
------------------------------------------------------------
------------------------------------------------------------
------------------------------------------------------------
----------------
>3149180011
------------------------------------------------------------
------------------------------------------------------------
------------------------------------------------------------
------------------------------------------------------------
------------------------------------------------------------
------------------------------------------------------------
------------------------------------------------------------
------------------------------------------------------------
------------------------------------------------------------
------------------------------------------------------------
--------------------------------------------------MKK-------
--------TIVFVL------TI----FILFSGF--------AT-----------------
------------------------------------------------------------
------QSYA-LSDSKSVAIQALLDDACRTSGVPGMSLSIL---ADGEVFY-FSSGYADF
E----------KGLSAS-ENTLYELASVSKAF-TGMGILLLEEQGLL-S-MTDPIQKY--
LPW-FTLKY-----QGK----PVDM-Q-NLTLNNFLHHTSGLTNIR--HL-QNI--PQ--
-----------------GNT--PDMLQKTVE--------TLVDAEL----A-FSPGEQYN
YGTVNYDVLGLVIEIISQQSYE-------DFMKEQVFIPLGLHQTYVYKED--AQ-----
--------ATGQLAQGYRS-----------------------------------------
------SFFITTPF-NAP-----------DYAGNKPAGYIISNTKDMARWMGIQ----MG
IV-Q----DIPEIF-----HRAI----------------EKSHRG------------DM-
S-----VS--AVN------DMYYAAGWSVNAEQ-------------------------TF
IEH-TGGNPNFSTEVA--ILPNERTAICLLSNGANTN-----------------------
------------------------INLVLKVKNILNGNLTQSYEI--------------S
GT-QL---LDIILSSTT------II------LCLLAVL---------LFFLGLRKR--KT
----NE---------------Q--------QP---MTK---KR-----------TIVTII
FLIATIAQ-CIM-------------F-F--------AL-DWSTI-----LIW--------
Q--------------------------------------------------TYSVL----
----------T-ALISS--------------------TLLT-ASITWFV-----------
-YTHRLDASVR---K---------------------------------------------
------------------------------------------------------------
------------------------------------------------------------
------------------------------------------------------------
------------------------------------------------------------
------------------------------------------------------------
------------------------------------------------------------
------------------------------------------------------------
------------------------------------------------------------
------------------------------------------------------------
------------------------------------------------------------
------------------------------------------------------------
----------------
>3939850011
------------------------------------------------------------
------------------------------------------------------------
------------------------------------------------------------
------------------------------------------------------------
------------------------------------------------------------
------------------------------------------------------------
------------------------------------------------------------
------------------------------------------------------------
------------------------------------------------------------
------------------------------------------------------------
--------------------------------------------------MNK-------
--------TIVFVL------TI----FILFSGF--------AT-----------------
------------------------------------------------------------
------QSYA-LSDSKSVAIQALLDDACRTSGVPGMSLSIL---ADGEVFY-FSSGYADL
E----------KGLSAS-ENTLYELASVSKAF-TGMGILLLEEQGLL-S-MTDPIQKY--
LPW-FTLKY-----QGK----PVDM-Q-NLTLNNFLHHTSGLTNIR--HL-QNI--PQ--
-----------------GNT--PDMLQKTVE--------TLVDAEL----A-FSPGEQYN
YGTVNYDVLGLVIEIVSRQSYE-------DFMKEQVFIPLGLHQTYVYKED--AQ-----
--------ATGQLAQGYRS-----------------------------------------
------SFFITTPF-NAP-----------DYAGNKPAGYIISNTKDMARWMGIQ----MG
IV-Q----DIPEIF-----HRAI----------------EKSHRG------------DM-
S-----VS--AVN------DMYYAAGWSVNAEQ-------------------------TF
IEH-TGGNPNFSTKVA--ILPNERTAICLLSNGANTN-----------------------
------------------------INLVLKVKNILNGNLTQSYEI--------------S
GT-QL---LDIILSSTT------II------LCLLAVL---------LFFLGLRKR--KT
----NE---------------Q--------QP---MTK---KR-----------TIVTII
FLIATIAQ-CIM-------------F-F--------AL-DWSTI-----LIW--------
Q--------------------------------------------------TYSVL----
----------T-ALISS--------------------TLLT-ASITWFV-----------
-YTHRLDASFR---K---------------------------------------------
------------------------------------------------------------
------------------------------------------------------------
------------------------------------------------------------
------------------------------------------------------------
------------------------------------------------------------
------------------------------------------------------------
------------------------------------------------------------
------------------------------------------------------------
------------------------------------------------------------
------------------------------------------------------------
------------------------------------------------------------
----------------
>3807190011
------------------------------------------------------------
------------------------------------------------------------
------------------------------------------------------------
------------------------------------------------------------
------------------------------------------------------------
------------------------------------------------------------
------------------------------------------------------------
------------------------------------------------------------
------------------------------------------------------------
------------------------------------------------------------
--------------------------------------------------MKK-------
--------TIVFVL------TI----FILFSGF--------AT-----------------
------------------------------------------------------------
------QSYA-LSDSKSVAIQALLDDACRTSGVPGMSLSIL---ADGEVFY-FSSGYADL
E----------KGLSAS-ENTLYELASVSKAF-TGMGILLLEEQGLL-S-MTDPIQKY--
LPW-FTLKY-----QGK----PVDM-Q-NLTLNNFLHHTSGLTNIR--HL-QNI--PQ--
-----------------GNT--PDMLQKTVE--------TLVDAEL----A-FSPGEQYN
YGTVNYDVLGLVIEIVSRQSYE-------DFMKEQVFLPLGLHQTYVYKED--AQ-----
--------ATGQLAQGYRS-----------------------------------------
------SFFITTPF-NAP-----------DYAGNKPAGYIISNTKDMARWMGIQ----MG
IV-Q----DIPEIF-----HRAI----------------EKSHRG------------DM-
S-----VS--AVN------DMYYAAGWSVNAEQ-------------------------TF
IEH-TGGNPNFSTEVA--ILPNERTAICLLSNGANTN-----------------------
------------------------INLVLKVKNILNGNLTQSYEI--------------S
GT-QL---LDIILSSTT------II------LCLLAVL---------LFFLGLRKR--KT
----NE---------------Q--------QP---MTK---KR-----------TIVTII
FLIATIAQ-CIM-------------F-F--------AF-DWSTI-----LIW--------
Q--------------------------------------------------TYSVL----
----------T-ALISS--------------------TLLT-ASITWFV-----------
-YTHRLDASVR---K---------------------------------------------
------------------------------------------------------------
------------------------------------------------------------
------------------------------------------------------------
------------------------------------------------------------
------------------------------------------------------------
------------------------------------------------------------
------------------------------------------------------------
------------------------------------------------------------
------------------------------------------------------------
------------------------------------------------------------
------------------------------------------------------------
----------------
>3303370011
------------------------------------------------------------
------------------------------------------------------------
------------------------------------------------------------
------------------------------------------------------------
------------------------------------------------------------
------------------------------------------------------------
------------------------------------------------------------
------------------------------------------------------------
------------------------------------------------------------
------------------------------------------------------------
--------------------------------------------------MKK-------
--------TIVFVL------TI----FILFSGF--------TT-----------------
------------------------------------------------------------
------QSYA-LSDSKSVAIQALLDDACRTSGVPGMSLSIL---ADGEVFY-FSSGYADL
E----------KGLSAS-ENTLYELASVSKAF-TGMGILLLEEQGLL-S-MTDPIQKY--
LPW-FTLKY-----QGK----PVDM-Q-NLTLNNFLHHTSGLTNIR--HT-QNI--PQ--
-----------------GNT--PDMLQKTVE--------TLVDAEL----A-FSPGEQYN
YGTVNYDVLGLVIEIVSRQSYE-------DFMKEQVFIPLGLHQTYVYKED--AQ-----
--------ATGQLAQGYRS-----------------------------------------
------SFFITTPF-NAP-----------DYAGNKPAGYIISNTKDMARWMGIQ----MG
IV-Q----DIPEIF-----HRAI----------------EKSHRG------------DM-
S-----VS--AVN------DMYYAAGWSVNAEQ-------------------------TF
IEH-TGGNPNFSTEVA--ILPNERTAICLLSNGANTN-----------------------
------------------------INLVLKVKNILNGNLTQSYEI--------------S
GT-QL---LDIILSSTT------II------LCLLAVL---------LFFLGLRKR--KT
----NE---------------Q--------QP---MTK---KR-----------TIVTII
FLIATIAQ-CIM-------------F-F--------AL-DWSTI-----LIW--------
Q--------------------------------------------------TYSVL----
----------T-ALISS--------------------TLLT-ASITWFV-----------
-YTHRLDASVR---K---------------------------------------------
------------------------------------------------------------
------------------------------------------------------------
------------------------------------------------------------
------------------------------------------------------------
------------------------------------------------------------
------------------------------------------------------------
------------------------------------------------------------
------------------------------------------------------------
------------------------------------------------------------
------------------------------------------------------------
------------------------------------------------------------
----------------
>3139770011
------------------------------------------------------------
------------------------------------------------------------
------------------------------------------------------------
------------------------------------------------------------
------------------------------------------------------------
------------------------------------------------------------
------------------------------------------------------------
------------------------------------------------------------
------------------------------------------------------------
------------------------------------------------------------
--------------------------------------------------MKK-------
--------TIVFVL------TI----FILFSGF--------AT-----------------
------------------------------------------------------------
------QSYA-LSDSKSVAIQALLDDACRTSGVPGMSLSIL---ADGEVFY-FSSGYADL
E----------KGLSAS-ENTLYELASVSKAF-TGMGILLLEEQGLL-S-MTDPIQKY--
LPW-FTLKY-----QGK----PVDM-Q-NLTLNNFLHHTSGLTNIR--HL-QNI--PQ--
-----------------GNT--PDMLQKTVE--------TLVDAEL----A-FSPGEQYN
YGTVNYDVLGLVIEIVSRQSYE-------DFMKEQVFIPLGLHQTYVYKED--AQ-----
--------ATGQLAQGYRS-----------------------------------------
------SFFITTPF-NAP-----------DYAGNKPAGYIISNTKDMARWMGIQ----MG
IV-Q----DIPEIF-----HRAI----------------EKSHRG------------DM-
S-----VS--AVN------DMYYAAGWSVNAEQ-------------------------TF
IEH-TGGNPNFSTKVA--ILPNERTAICLLSNGANTN-----------------------
------------------------INLVLKVKNILNGNLTQSYEI--------------S
GT-QL---LDIILSSTT------II------LCLLAVL---------LFFLGLRKR--KT
----NE---------------Q--------QP---MTK---KR-----------TIVTII
FLIATIAQ-CIM-------------F-F--------AL-DWSTI-----LIW--------
Q--------------------------------------------------TYSVL----
----------T-ALISS--------------------TLLT-ASITWFV-----------
-FTHRLDASFR---K---------------------------------------------
------------------------------------------------------------
------------------------------------------------------------
------------------------------------------------------------
------------------------------------------------------------
------------------------------------------------------------
------------------------------------------------------------
------------------------------------------------------------
------------------------------------------------------------
------------------------------------------------------------
------------------------------------------------------------
------------------------------------------------------------
----------------
>3010130011
------------------------------------------------------------
------------------------------------------------------------
------------------------------------------------------------
------------------------------------------------------------
------------------------------------------------------------
------------------------------------------------------------
------------------------------------------------------------
------------------------------------------------------------
------------------------------------------------------------
------------------------------------------------------------
--------------------------------------------------MKK-------
--------TIVFVL------TI----FILFSGF--------AT-----------------
------------------------------------------------------------
------QSYA-LSDSKSVAIQALLDDACRTSGVPGMSLSIL---ADGEVFY-FSSGYADL
E----------KGLSAS-ENTLYELASVSKAF-TGMGILLLEEQGLL-S-MTDPIQKY--
LPW-FTLKY-----QGK----PVDM-Q-NLTLNNFLHHTSGLTNIR--HL-QNI--PQ--
-----------------GNT--PDMLQKTVE--------TLVDAEL----A-FSPGEQYN
YGTVNYDVLGLVIEIVSRQSYE-------DFMKEQVFIPLGLHQTYVYKED--AQ-----
--------ATGQLAQGYRS-----------------------------------------
------SFFITTPF-NAP-----------DYAGNKPAGYIISNTKDMARWMGIQ----MG
IV-Q----DIPEIF-----HRAI----------------EKSHRG------------DM-
S-----VS--AVN------DMYYAAGWSVNAEQ-------------------------TF
IEH-TGGNPNFSTKVA--ILPNERTAICLLSNGANTN-----------------------
------------------------INLVLKVKNILHGNLTQSYEI--------------S
GT-QL---LDIILSSTT------II------LCLLAVL---------LFFLGLRKR--KT
----NE---------------Q--------QP---MTK---KR-----------TIVTII
FLIATIAQ-CIM-------------F-F--------AL-DWSTI-----LIW--------
Q--------------------------------------------------TYSVL----
----------T-ALISS--------------------TLLT-ASITWFV-----------
-YTHRLDASFR---K---------------------------------------------
------------------------------------------------------------
------------------------------------------------------------
------------------------------------------------------------
------------------------------------------------------------
------------------------------------------------------------
------------------------------------------------------------
------------------------------------------------------------
------------------------------------------------------------
------------------------------------------------------------
------------------------------------------------------------
------------------------------------------------------------
----------------
>3639270011
------------------------------------------------------------
------------------------------------------------------------
------------------------------------------------------------
------------------------------------------------------------
------------------------------------------------------------
------------------------------------------------------------
------------------------------------------------------------
------------------------------------------------------------
------------------------------------------------------------
------------------------------------------------------------
--------------------------------------------------MKK-------
--------TIVFVL------TI----FILFSGF--------AT-----------------
------------------------------------------------------------
------QSYA-LSDSKSVAIQALLDDACRTSGVPGMSLSIL---ADGEVFY-FSSGYADL
E----------KGLSAS-ENTLYELASVSKAF-TGMGILLLEEQGLL-S-MTDPIQKY--
LPW-FTLKY-----QGK----PVDM-Q-NLTLNNFLHHTSGLTNIR--HL-QNI--PQ--
-----------------GNT--PDMLQKTVE--------TLVDAEL----A-FSPGEQYN
YGTVNYDVLGLVIEIVSRQSYE-------DFMKEQVFIPLGLHQTYVYKED--AQ-----
--------ATGQLAQGYRS-----------------------------------------
------SFFITTPF-NAP-----------DYAGNKPAGYIISNTKDMARWMGIQ----MG
IV-Q----DIPEIF-----HRAI----------------EKSHRG------------DM-
S-----IS--AVN------DMYYAAGWSVNAEQ-------------------------TF
IEH-TGGNPNFSTEVA--ILPNERTAICLLSNGANTN-----------------------
------------------------INLVLKVKNILNGNLTQSYEI--------------S
GT-QL---LDIILSSTT------II------LCLLAVL---------LFFLGLRKR--KT
----NE---------------Q--------QP---MTK---KR-----------TIVTII
FLIATIAQ-CIM-------------F-F--------AL-DWSTI-----LIW--------
Q--------------------------------------------------TYSVL----
----------T-ALISS--------------------TLLT-ASITWFV-----------
-YTHRLDASVR---K---------------------------------------------
------------------------------------------------------------
------------------------------------------------------------
------------------------------------------------------------
------------------------------------------------------------
------------------------------------------------------------
------------------------------------------------------------
------------------------------------------------------------
------------------------------------------------------------
------------------------------------------------------------
------------------------------------------------------------
------------------------------------------------------------
----------------
>3009710011
------------------------------------------------------------
------------------------------------------------------------
------------------------------------------------------------
------------------------------------------------------------
------------------------------------------------------------
------------------------------------------------------------
------------------------------------------------------------
------------------------------------------------------------
------------------------------------------------------------
------------------------------------------------------------
--------------------------------------------------MKK-------
--------TIVFVL------TI----FILFSGF--------AT-----------------
------------------------------------------------------------
------QSYA-LSDSKSVAIQALLDDACRTSGVPGMSLSIL---ADGEVFY-FSSGYADL
E----------KGLSAS-ENTLYELASVSKAF-TGMGILLLEEQGLL-S-MTDPIQKY--
LPW-FTLKY-----QGK----PVDM-Q-NLTLNNFLHHTSGLTNIR--HL-QNI--PQ--
-----------------GNT--PDMLQKTVE--------TLVDAEL----A-FSPGEQYN
YGTVNYDVLGLVIEIVSRQSYE-------DFMKEQVFIPLGLHQTYVYKED--AQ-----
--------ATGQLAQGYRS-----------------------------------------
------SFFITTPF-NAP-----------DYAGNKPAGYIISNTKDMARWMGIQ----MG
IV-Q----DIPEIF-----HRAI----------------EKSHRG------------DM-
S-----VS--AVN------DMYYAAGWSVNAEQ-------------------------TF
IEH-TGGNPNFSTEVA--ILPNERTAICLLSNGANTN-----------------------
------------------------INLVLKVKNILNGNLTQSYEI--------------S
GT-QL---LDIILSSTT------II------LCLLAVL---------LFFLGLRKR--KT
----NE---------------Q--------QP---MTK---KR-----------TIVTII
FLIATIAQ-CIM-------------F-F--------AL-DWSTI-----LIW--------
Q--------------------------------------------------TYSVL----
----------T-ALISS--------------------TLLT-ASITWFV-----------
-YTHRLDASVR---K---------------------------------------------
------------------------------------------------------------
------------------------------------------------------------
------------------------------------------------------------
------------------------------------------------------------
------------------------------------------------------------
------------------------------------------------------------
------------------------------------------------------------
------------------------------------------------------------
------------------------------------------------------------
------------------------------------------------------------
------------------------------------------------------------
----------------
>3131680011
------------------------------------------------------------
------------------------------------------------------------
------------------------------------------------------------
------------------------------------------------------------
------------------------------------------------------------
------------------------------------------------------------
------------------------------------------------------------
------------------------------------------------------------
------------------------------------------------------------
------------------------------------------------------------
--------------------------------------------------MKK-------
--------TIVFVL------TI----FILFSGF--------AT-----------------
------------------------------------------------------------
------QSYA-LSDSKSVAIQALLDDACRTSGVPGMSLSIL---ADGEVFY-FSSGYADL
E----------KGLSAS-ENTLYELASVSKAF-TGMGILLLEEQGLL-S-MTDPIQKY--
LPW-FTLKY-----QGK----PVDM-Q-NLTLNNFLHHTSGLTNIR--HL-QNI--PQ--
-----------------GNT--PDMLQKTVE--------TLVDAEL----A-FSPGEQYN
YGTVNYDVLGLVIEIVSRQSYE-------DFMKEQVFIPLGLHQTYVYKED--AQ-----
--------ATGQLAQGYRS-----------------------------------------
------SFFITTPF-NAP-----------DYAGNKPAGYIISNTKDMARWMGIQ----MG
IV-Q----DIPEIF-----HRAI----------------EKSHRG------------DM-
S-----VS--AVN------DMYYAAGWSVNAEQ-------------------------TF
IEH-TGGNPNFSTKVA--ILPNERTAICLLSNGANTN-----------------------
------------------------INLVLKVKNILNGNLTQSYEI--------------S
GT-QL---LDIILSSTT------II------LCLLAVL---------LFFLGLRKR--KT
----NE---------------Q--------QP---MTK---KR-----------TIVTII
FLIATIAQ-CIM-------------F-F--------AL-DWSTI-----LIW--------
Q--------------------------------------------------TYSVL----
----------T-ALISS--------------------TLLT-ASITWFV-----------
-YTHRLDASVR---K---------------------------------------------
------------------------------------------------------------
------------------------------------------------------------
------------------------------------------------------------
------------------------------------------------------------
------------------------------------------------------------
------------------------------------------------------------
------------------------------------------------------------
------------------------------------------------------------
------------------------------------------------------------
------------------------------------------------------------
------------------------------------------------------------
----------------
>3536980011
------------------------------------------------------------
------------------------------------------------------------
------------------------------------------------------------
------------------------------------------------------------
------------------------------------------------------------
------------------------------------------------------------
------------------------------------------------------------
------------------------------------------------------------
------------------------------------------------------------
------------------------------------------------------------
--------------------------------------------------MKK-------
--------TIVFVL------TI----FILFPGF--------AT-----------------
------------------------------------------------------------
------QSYA-LSDSKSEAIQALLDDACRTSGVPGMSISIL---ADGEVFY-FSSGYADL
E----------KGLSAS-ENTLYELASVSKAF-TGMGILLLEEQGLL-S-MTDPIQKY--
LPW-FTLKY-----QGK----PVDM-Q-NLTLNNFLHHTSGLTNIR--HL-QNI--PQ--
-----------------GNT--PDMLQKTVE--------TLVDAEL----A-FSPGEQYN
YGTVNYDVLGLVIEIVSRQSYE-------DFMKEQVFIPLGLHQTYVYKED--AQ-----
--------ATGQLAQGYRS-----------------------------------------
------SFFITTPF-NAP-----------DYAGNKPAGYIISNTKDMARWMGIQ----MG
IV-Q----DIPEIF-----HRAI----------------EKSHRG------------DM-
S-----VS--AVN------DMYYAAGWSVNAEQ-------------------------TF
IEH-TGGNPNFSTEVA--ILPNERTAICLLSNGANTN-----------------------
------------------------INLVLKVKNILNGNLTQSYEI--------------S
GT-QL---LDIILSSTT------II------LCLLAVL---------LFFLGLRKR--KT
----NE---------------Q--------QP---MTK---KR-----------TIVTII
FLIATIAQ-CIM-------------F-F--------AL-DWSTI-----LIW--------
Q--------------------------------------------------TYSVL----
----------T-ALISS--------------------TLLT-ASITWFV-----------
-YTHRLDASVR---K---------------------------------------------
------------------------------------------------------------
------------------------------------------------------------
------------------------------------------------------------
------------------------------------------------------------
------------------------------------------------------------
------------------------------------------------------------
------------------------------------------------------------
------------------------------------------------------------
------------------------------------------------------------
------------------------------------------------------------
------------------------------------------------------------
----------------
>3365970011
------------------------------------------------------------
------------------------------------------------------------
------------------------------------------------------------
------------------------------------------------------------
------------------------------------------------------------
------------------------------------------------------------
------------------------------------------------------------
------------------------------------------------------------
------------------------------------------------------------
------------------------------------------------------------
--------------------------------------------------MKK-------
--------TIVFVL------TI----FILFPGF--------AT-----------------
------------------------------------------------------------
------QSYA-LSDSKSEAIQALLDDACRTSGVPGMSISIL---ADGEVFY-FSSGYADL
E----------KGLSAS-ENTLYELASVSKAF-TGMGILLLEEQGLL-S-MTDPIQKY--
LPW-FTLKY-----QGK----PVDM-Q-NLTLNNFLHHTSGLTNIR--HI-QNI--PQ--
-----------------GNT--PDMLQKTVE--------TLVDAEL----A-FSPGEQYN
YGTVNYDVLGLVIEIVSRQSYE-------DFMKEQVFIPLGLHQTYVYKED--AQ-----
--------ATGQLALGYRS-----------------------------------------
------SFFITTPF-NAP-----------DYAGNKPAGYIISNTKDMARWMGIQ----MG
IV-Q----DIPEIF-----HRAI----------------EKSHRG------------DM-
S-----VS--AVN------DMYYAAGWSVNAEQ-------------------------TF
IEH-TGGNPNFSTEVA--ILPNERTAICLLSNGANTN-----------------------
------------------------INLVLKVKNILNGNLTQSYEI--------------S
GT-QL---LDIILSSTT------II------LCLLAVL---------LFFLGLRKR--KT
----NE---------------Q--------QP---MTK---KR-----------TIVTII
FLIATIAQ-CIM-------------F-F--------AF-DWSTI-----LIW--------
Q--------------------------------------------------TYSVL----
----------T-ALIST--------------------TLLT-ASITWFV-----------
-YTHRLDASVR---K---------------------------------------------
------------------------------------------------------------
------------------------------------------------------------
------------------------------------------------------------
------------------------------------------------------------
------------------------------------------------------------
------------------------------------------------------------
------------------------------------------------------------
------------------------------------------------------------
------------------------------------------------------------
------------------------------------------------------------
------------------------------------------------------------
----------------
>3009960011
------------------------------------------------------------
------------------------------------------------------------
------------------------------------------------------------
------------------------------------------------------------
------------------------------------------------------------
------------------------------------------------------------
------------------------------------------------------------
------------------------------------------------------------
------------------------------------------------------------
------------------------------------------------------------
--------------------------------------------------MKK-------
--------TIVFVL------TI----FILFPGF--------AT-----------------
------------------------------------------------------------
------QSYA-LSDSKSEAIQALLDDACRTSGVPGMSISIL---ADGEVFY-FSSGYADL
E----------KGLSAS-ENTLYELASVSKAF-TGMGILLLEEQGLL-S-MTDPIQKY--
LPW-FTLKY-----QGK----PVDM-Q-NLTLNNFLHHTSGLTNIR--HI-QNI--PQ--
-----------------GNT--PDMLQKTVE--------TLVDAEL----A-FSPGEQYN
YGTVNYDVLGLVIEIVSRQSYE-------DFMKEQVFIPLGLHQTYVYKED--AQ-----
--------ATGQLAQGYRS-----------------------------------------
------SFFITTPF-NAP-----------DYAGNKPAGYIISNTKDMARWMGIQ----MG
IV-Q----DIPEIF-----HRAI----------------EKSHRG------------DM-
S-----VS--AVN------DMYYAAGWSVNAEQ-------------------------TF
IEH-TGGNPNFSTEVA--ILPNERTAICLLSNGANTN-----------------------
------------------------INLVLKVKNILNGNLTQSYEI--------------S
GT-QL---LDIILSSTT------II------LCLLAVL---------LFFLGLRKM--KT
----NE---------------Q--------QP---MTK---KR-----------TIVTII
FLIATIAQ-CIM-------------F-F--------AF-DWSTI-----LIW--------
Q--------------------------------------------------TYSVL----
----------T-ALISS--------------------TLLT-ASITWFV-----------
-YTHRLDASVR---K---------------------------------------------
------------------------------------------------------------
------------------------------------------------------------
------------------------------------------------------------
------------------------------------------------------------
------------------------------------------------------------
------------------------------------------------------------
------------------------------------------------------------
------------------------------------------------------------
------------------------------------------------------------
------------------------------------------------------------
------------------------------------------------------------
----------------
>3545930011
------------------------------------------------------------
------------------------------------------------------------
------------------------------------------------------------
------------------------------------------------------------
------------------------------------------------------------
------------------------------------------------------------
------------------------------------------------------------
------------------------------------------------------------
------------------------------------------------------------
------------------------------------------------------------
--------------------------------------------------MKK-------
--------TIVFVL------TI----FILFPGF--------AT-----------------
------------------------------------------------------------
------QSYA-LSDSKSEAIQALLDDACRTSGVPGMSISIL---ADGEVFY-FSSGYADL
E----------KGLSAS-ENTLYELASVSKAF-TGMGILLLEEQGLL-S-MTDPIQKY--
LPW-FTLKY-----QGK----PVDM-Q-NLTLNNFLHHTSGLTNIR--HI-QNI--PQ--
-----------------GNT--PDMLQKTVE--------TLVDAEL----A-FSPGEQYN
YGTVNYDVLGLVIEIVSRQSYE-------DFMKEQVFIPLGLHQTYVYKED--AQ-----
--------ATGQLAQGYRS-----------------------------------------
------SFFITTPF-NAP-----------DYAGNKPAGYIISNTKDMARWMGIQ----MG
IV-Q----DIPEIF-----HRAI----------------EKSHRG------------DM-
S-----VS--AVN------DMYYAAGWSVNAEQ-------------------------TF
IEH-TGGNPNFSTEVA--ILPNERTAICLLSNGANTN-----------------------
------------------------INLVLKVKNILNGNLTQSYEI--------------S
GT-QL---LDIILSSTT------II------LCLLAVL---------LFFLGLRKR--KT
----NE---------------Q--------QP---MTK---KR-----------TIVTII
FLIATIAQ-CIM-------------F-F--------AF-DWSTI-----LIW--------
Q--------------------------------------------------TYSVL----
----------T-ALISS--------------------TLLT-ASITWFV-----------
-YTHRLDASVR---K---------------------------------------------
------------------------------------------------------------
------------------------------------------------------------
------------------------------------------------------------
------------------------------------------------------------
------------------------------------------------------------
------------------------------------------------------------
------------------------------------------------------------
------------------------------------------------------------
------------------------------------------------------------
------------------------------------------------------------
------------------------------------------------------------
----------------
>3420600011
------------------------------------------------------------
------------------------------------------------------------
------------------------------------------------------------
------------------------------------------------------------
------------------------------------------------------------
------------------------------------------------------------
------------------------------------------------------------
------------------------------------------------------------
------------------------------------------------------------
------------------------------------------------------------
--------------------------------------------------MKK-------
--------TIVFVL------TI----FILFPGF--------AT-----------------
------------------------------------------------------------
------QSYA-LSDSKSEAIQALLDDARRTSGVPGMSISIL---ADGEVFY-FSSGYADL
E----------KGLSAS-ENTLYELASVSKAF-TGMGILLLEEQGLL-S-MTDPIQKY--
LPW-FTLKY-----QGK----PVDM-Q-NLTLNNFLHHTSGLTNIK--HL-QNI--PQ--
-----------------GNT--PDMLQKTVE--------KLVDAEL----A-FSPGEQYN
YGTVNYDVLGLVIEIVSRQSYE-------DFMKEQVFIPLGLHQTYVYKED--AQ-----
--------ATGQLAQGYRS-----------------------------------------
------SFFITTPF-NAP-----------DYAGNKPAGYIISNTKDMARWMGIQ----MG
IV-Q----DIPEIF-----HRAI----------------EKSHRG------------DM-
S-----VS--AVN------DMYYAAGWSVNAEQ-------------------------TF
IEH-TGGNPNFSTEVA--ILPNERTAICLLSNGANTN-----------------------
------------------------INLVLKVKNILNGNLTQSYEI--------------S
GT-QL---LDIILSSTT------II------LCLLAVL---------LFFLGLRKR--KT
----NE---------------Q--------QP---MTK---KR-----------TIVTII
FLIATIAQ-CIM-------------F-F--------AF-DWSTI-----LIW--------
Q--------------------------------------------------TYSVL----
----------T-ALISS--------------------TLLT-ASITWFV-----------
-YTHRLDASIR---K---------------------------------------------
------------------------------------------------------------
------------------------------------------------------------
------------------------------------------------------------
------------------------------------------------------------
------------------------------------------------------------
------------------------------------------------------------
------------------------------------------------------------
------------------------------------------------------------
------------------------------------------------------------
------------------------------------------------------------
------------------------------------------------------------
----------------
>3513940011
------------------------------------------------------------
------------------------------------------------------------
------------------------------------------------------------
------------------------------------------------------------
------------------------------------------------------------
------------------------------------------------------------
------------------------------------------------------------
------------------------------------------------------------
------------------------------------------------------------
------------------------------------------------------------
--------------------------------------------------MKK-------
--------TIVFVL------TI----FILFPGF--------AT-----------------
------------------------------------------------------------
------QSYA-LSDSKSEAIQALLDDARRTSGVPGMSISIL---ADGEVFY-FSSGYADL
E----------KGLSAS-ENTLYELASVSKAF-TGMGILLLEEQGLL-S-MTDPIQKY--
LPW-FTLKY-----QGK----PVDM-Q-NLTLNNFLHHTSGLTNIR--HI-QNI--PQ--
-----------------GNT--PDMLQKTVE--------KLVDAEL----A-FSPGEQYN
YGTVNYDVLGLVIEIVSRQSYE-------DFMKEQVFIPLGLHQTYVYKED--AQ-----
--------ATGQLAQGYRS-----------------------------------------
------SFFITTPF-NAP-----------DYAGNKPAGYIISNTKDMARWMGIQ----MG
IV-Q----DIPEIF-----HRAI----------------EKSHRG------------DM-
S-----VS--AVN------DMYYAAGWSVNAEQ-------------------------TF
LEH-TGGNPNFSTEVA--ILPNERTAICLLSNGANTN-----------------------
------------------------INLVLKVKNILNGNLTQSYEI--------------S
GT-QL---LDIILSSTT------II------LCLLAVL---------LFFLGLRKR--KT
----NE---------------Q--------QP---MTK---KR-----------TIVTII
FLIATIAQ-CII-------------F-F--------AF-DWSTI-----LIW--------
Q--------------------------------------------------TYSVL----
----------T-ALISS--------------------TLLT-ASITWFV-----------
-YTHRLDASVR---K---------------------------------------------
------------------------------------------------------------
------------------------------------------------------------
------------------------------------------------------------
------------------------------------------------------------
------------------------------------------------------------
------------------------------------------------------------
------------------------------------------------------------
------------------------------------------------------------
------------------------------------------------------------
------------------------------------------------------------
------------------------------------------------------------
----------------
>3010010011
------------------------------------------------------------
------------------------------------------------------------
------------------------------------------------------------
------------------------------------------------------------
------------------------------------------------------------
------------------------------------------------------------
------------------------------------------------------------
------------------------------------------------------------
------------------------------------------------------------
------------------------------------------------------------
--------------------------------------------------MKK-------
--------TIVFVL------TI----FILFPGF--------AT-----------------
------------------------------------------------------------
------QSYA-LSDSKSEAIQALLDDACRTSGVPGMSISIL---ADGEVFY-FSSGYADL
E----------KGLSAS-ENTLYELASVSKAF-TGMGILLLEEQGLL-S-MTDPIQKY--
LPW-FTLKY-----QGK----PVDM-Q-NLTLNNFLHHTSGLTNIR--HI-QNI--PQ--
-----------------GNT--PDMLQKTVE--------KLVDAEL----A-FSPGEQYN
YGTVNYDVLGLVIEIVSRQSYE-------DFMKEQVFIPLGLHQTYVYKED--AQ-----
--------ATGQLAQGYRS-----------------------------------------
------SFFITTPF-NAP-----------DYAGNKPAGYIISNTKDMARWMGIQ----MG
IV-Q----DIPEIF-----HRAI----------------EKSHRG------------DM-
S-----VS--AVN------DMYYAAGWSVNAEQ-------------------------TF
IEH-TGGNPNFSTEVA--ILPNERTAICLLSNGANTN-----------------------
------------------------INLVLKVKNILSGNLTQSYEI--------------S
GT-QL---LDIILSSTT------II------LCLLAVL---------LFFLGLRKR--KT
----NE---------------Q--------QP---MTK---KR-----------TIVTII
FLIATIAQ-CIM-------------F-F--------AF-DWSTI-----LIW--------
Q--------------------------------------------------TYSVL----
----------T-ALISS--------------------TLLT-ASITWFV-----------
-YTHRLDASVR---K---------------------------------------------
------------------------------------------------------------
------------------------------------------------------------
------------------------------------------------------------
------------------------------------------------------------
------------------------------------------------------------
------------------------------------------------------------
------------------------------------------------------------
------------------------------------------------------------
------------------------------------------------------------
------------------------------------------------------------
------------------------------------------------------------
----------------
>3009400011
------------------------------------------------------------
------------------------------------------------------------
------------------------------------------------------------
------------------------------------------------------------
------------------------------------------------------------
------------------------------------------------------------
------------------------------------------------------------
------------------------------------------------------------
------------------------------------------------------------
------------------------------------------------------------
--------------------------------------------------MKK-------
--------TIVFVL------TI----FILFPGF--------AT-----------------
------------------------------------------------------------
------QSYA-LSDSKSEAIQALLDDARRTSGVPGMSISIL---ADGEVFY-FSSGYADF
E----------KGLSAS-ENTLYELASVSKAF-TGMGILLLEEQGLL-S-MTDPIQKY--
LPW-FTLKY-----QGK----PVDM-Q-NLTLNNFLHHTSGLTNIR--HI-QNI--PQ--
-----------------GNM--PDMLQKTVE--------KLVDAEL----A-FSPGEQYN
YGTVNYDVLGLVIEIVSRQSYE-------DFMKEQVFIPLGLHQTYVYKED--AQ-----
--------ATGQLAQGYRS-----------------------------------------
------SFFITTPF-NAP-----------DYAGNKPAGYIISNTKDMARWMGIQ----MG
IV-Q----DIPEIF-----HRAI----------------EKSHRG------------DM-
S-----VS--AVN------DMYYAAGWSVNAEQ-------------------------TF
IEH-TGGNPNFSTEVA--ILPNERTAICLLSNGANTN-----------------------
------------------------INLVLKVKNILNGNLTQSYEI--------------S
GT-QL---LDIILSSTT------II------LCLLAVL---------LFFLGLRKR--KT
----NE---------------Q--------QP---MTK---KR-----------TIVTII
FLIATIAQ-CIM-------------F-F--------AF-DWSTI-----LIW--------
Q--------------------------------------------------TYSVL----
----------T-ALISS--------------------TLLT-ASITWFV-----------
-YTHRLDASVR---K---------------------------------------------
------------------------------------------------------------
------------------------------------------------------------
------------------------------------------------------------
------------------------------------------------------------
------------------------------------------------------------
------------------------------------------------------------
------------------------------------------------------------
------------------------------------------------------------
------------------------------------------------------------
------------------------------------------------------------
------------------------------------------------------------
----------------
>3010600011
------------------------------------------------------------
------------------------------------------------------------
------------------------------------------------------------
------------------------------------------------------------
------------------------------------------------------------
------------------------------------------------------------
------------------------------------------------------------
------------------------------------------------------------
------------------------------------------------------------
------------------------------------------------------------
--------------------------------------------------MKK-------
--------TIVFVL------TI----FILFPGF--------AT-----------------
------------------------------------------------------------
------QSYA-LSDSKSEAIQALLDDARRTSGVPGMSISIL---ADGEVFY-FSSGYADL
E----------KGLSAS-ENTLYELASVSKAF-TGMGILLLEEQGLL-S-MTDPIQKY--
LPW-FTLKY-----QGK----PVDM-Q-NLTLNNFLHHTSGLTNIR--HI-QNI--PQ--
-----------------GNT--PDMLQKTVE--------KLVDAEL----A-FSPGEQYN
YGTVNYDVLGLVIEIVSRQSYE-------DFMKEQVFIPLGLHQTYVYKED--AQ-----
--------ATGQLAQGYRS-----------------------------------------
------SFFITTPF-NAP-----------DYAGNKPAGYIISNTKDMARWMGIQ----MG
IV-Q----DIPEIF-----HRAI----------------EKSHRG------------DM-
S-----VS--AVN------DMYYAAGWSVNAEQ-------------------------TF
IEH-TGGNPNFSTEVA--ILPNERTAICLLSNGANTN-----------------------
------------------------INLVLKVKNILNGNLTQSYEI--------------S
GT-QL---LDIILSSTT------II------LCLLAVL---------LFFLGLRKR--KT
----NE---------------Q--------QP---MTK---KR-----------TIVTII
FLIATIAQ-CIM-------------F-F--------AF-DWSTI-----LIW--------
Q--------------------------------------------------TYSVL----
----------T-ALISS--------------------TLLT-ASITWFV-----------
-YTHRLDASVR---K---------------------------------------------
------------------------------------------------------------
------------------------------------------------------------
------------------------------------------------------------
------------------------------------------------------------
------------------------------------------------------------
------------------------------------------------------------
------------------------------------------------------------
------------------------------------------------------------
------------------------------------------------------------
------------------------------------------------------------
------------------------------------------------------------
----------------
>3009800011
------------------------------------------------------------
------------------------------------------------------------
------------------------------------------------------------
------------------------------------------------------------
------------------------------------------------------------
------------------------------------------------------------
------------------------------------------------------------
------------------------------------------------------------
------------------------------------------------------------
------------------------------------------------------------
--------------------------------------------------MKK-------
--------TIVFVL------TI----FILFSGF--------AT-----------------
------------------------------------------------------------
------QGYA-LSDSKSVAIQALLDDACRTSGVPGMSISIL---ADGEVFY-FSSGYADL
E----------KGLSAS-ENTLYELASVSKAF-TGMGILLLEEQGLL-S-MTDPIQKY--
LPW-FTLKY-----QGK----PVDM-Q-NLTLNNFLHHTSGLTNIK--HL-QNI--PQ--
-----------------GNT--PDMLQKTVE--------TLVDAEL----A-FSPGEQYN
YGTVNYDVLGLVIEIVSRQSYE-------DFMKEQVFLPLGLHQTYVYKED--AQ-----
--------ATGQLAQGYRS-----------------------------------------
------SFFITTPF-NAP-----------DYAGNKPAGYIISNTKDMARWMGIQ----MG
IV-Q----DIPEIF-----HRAI----------------EKSHRG------------DM-
S-----VS--AVN------DMYYAAGWSVTSEQ-------------------------TF
IEH-TGRNPNFSTKVA--ILPNERTAICLLSNGANTN-----------------------
------------------------INLVLQVKNILNGNLTQSYEI--------------S
GT-QL---LDIILSSTT------II------LCLLAVL---------LFFLGLRKR--KT
----NE---------------Q--------QP---MTK---KR-----------TIVTII
FLIATIAQ-CIM-------------V-F--------AF-DWSTI-----LIW--------
Q--------------------------------------------------TYSVL----
----------T-ALISS--------------------TLLT-ASITWFV-----------
-YTHRLDASVR---K---------------------------------------------
------------------------------------------------------------
------------------------------------------------------------
------------------------------------------------------------
------------------------------------------------------------
------------------------------------------------------------
------------------------------------------------------------
------------------------------------------------------------
------------------------------------------------------------
------------------------------------------------------------
------------------------------------------------------------
------------------------------------------------------------
----------------
>3009860011
------------------------------------------------------------
------------------------------------------------------------
------------------------------------------------------------
------------------------------------------------------------
------------------------------------------------------------
------------------------------------------------------------
------------------------------------------------------------
------------------------------------------------------------
------------------------------------------------------------
------------------------------------------------------------
--------------------------------------------------MKK-------
--------TIVFVL------TI----FILFSGF--------AT-----------------
------------------------------------------------------------
------QGYA-LSDSKSVAIQALLDDACRTSGVPGMSISIL---ADGEVFY-FSSGYADL
E----------KGLSAS-ENTLYELASVSKAF-TGMGILLLEEQGLL-S-MTDPIQKY--
LPW-FTLKY-----QGK----PVDM-Q-NLTLNNFLHHTSGLTNIK--HL-QNI--PQ--
-----------------GNT--PDMLQKTVE--------TLVDAEL----A-FSPGEQYN
YGTVNYDVLGLVIEIVSRQSYE-------DFMKEQVFLPLGLHQTYVYKED--AQ-----
--------ATGQLAQGYRS-----------------------------------------
------SFFITTPF-NAP-----------DYAGNKPAGYIISNTKDMARWMGIQ----MG
IV-Q----DIPEIF-----HRAI----------------EKSHRG------------DM-
S-----VS--AVN------DMYYAAGWSVNAEQ-------------------------KF
IEH-TGRNPNFSTEVA--ILPNERTAICLLSNGANTN-----------------------
------------------------INLVLQVKNILNGNLTQSYEI--------------S
GT-QL---LDIILSSTT------II------LCLLAVL---------LFFLGLRKR--KT
----NE---------------Q--------QP---MTK---KR-----------TIVTII
FLIATIAQ-CIM-------------V-F--------AF-DWSTI-----LIW--------
Q--------------------------------------------------TYSVL----
----------T-ALISS--------------------TLLT-ASITWFV-----------
-YTHRLDASVR---K---------------------------------------------
------------------------------------------------------------
------------------------------------------------------------
------------------------------------------------------------
------------------------------------------------------------
------------------------------------------------------------
------------------------------------------------------------
------------------------------------------------------------
------------------------------------------------------------
------------------------------------------------------------
------------------------------------------------------------
------------------------------------------------------------
----------------
>3499190011
------------------------------------------------------------
------------------------------------------------------------
------------------------------------------------------------
------------------------------------------------------------
------------------------------------------------------------
------------------------------------------------------------
------------------------------------------------------------
------------------------------------------------------------
------------------------------------------------------------
------------------------------------------------------------
--------------------------------------------------MKK-------
--------TIVFVL------TI----FILFSGF--------AT-----------------
------------------------------------------------------------
------QGYA-LSDSKSVAIQALLDDACRTSGVPGMSISIL---ADGEVFY-FSSGYADL
E----------KGLSAS-ENTLYELASVSKAF-TGMGILLLEEQGLL-S-MTDPIQKY--
LPW-FTLKY-----QGK----PVDM-Q-NLTLNNFLHHTSGLTNIK--HL-QNI--PQ--
-----------------GNT--PDMLQKTVE--------TLVDAEL----A-FSPGEQYN
YGTVNYDVLGLVIEIVSRQSYE-------DFMKEQVFLPLSLHQTYVYKED--AQ-----
--------ATGQLAQGYRS-----------------------------------------
------SFFITTPF-NAP-----------DYAGNKPAGYIISNTKDMARWMGIQ----MG
IV-Q----DIPEIF-----HRAI----------------EKSHRG------------DM-
S-----VS--AVN------DMYYVAGWSVNAEQ-------------------------TF
IEH-TGRNPNFSTKVA--ILPNERTAICLLSNGANTN-----------------------
------------------------INLVLQVKNILNGNLTQSYEI--------------S
GT-QL---LDIILSSTT------II------LCLLAVL---------LFFLGLRKR--KT
----NE---------------Q--------QP---MTK---KR-----------TIVTII
FLIATIAQ-CIM-------------V-F--------AF-DWSTI-----LIW--------
Q--------------------------------------------------TYSVL----
----------T-ALISS--------------------TLLT-ASITWFV-----------
-YTHRLDASVR---K---------------------------------------------
------------------------------------------------------------
------------------------------------------------------------
------------------------------------------------------------
------------------------------------------------------------
------------------------------------------------------------
------------------------------------------------------------
------------------------------------------------------------
------------------------------------------------------------
------------------------------------------------------------
------------------------------------------------------------
------------------------------------------------------------
----------------
>3197590011
------------------------------------------------------------
------------------------------------------------------------
------------------------------------------------------------
------------------------------------------------------------
------------------------------------------------------------
------------------------------------------------------------
------------------------------------------------------------
------------------------------------------------------------
------------------------------------------------------------
------------------------------------------------------------
--------------------------------------------------MKK-------
--------TIVFVL------TI----FILFSGF--------AT-----------------
------------------------------------------------------------
------QSYA-LSDSKSVAIQALLDDACRTSGVPGMSLSIL---ADGEVFY-FSSGYADL
E----------KGLSAS-ENTLYELASVSKAF-TGMGILLLEEQGLL-S-MTDPIQKY--
LPW-FTLKY-----QGK----PVDM-Q-NLTLNNFLHHTSGLTNIR--HL-QNI--PQ--
-----------------GNT--PDMLQKTVE--------TLVDAEL----A-FSPGEQYN
YGTVNYDVLGLVIEIVSRQSYE-------DFMKEQVFLPLGLHQTYVYKED--AQ-----
--------ATGQLAQGYRS-----------------------------------------
------SFFITTPF-NAP-----------DYAGNKPAGYIISNTKDMVRWMGIQ----MG
IV-Q----DIPEIF-----HRAI----------------EKSHRG------------DM-
S-----VS--AVN------DMYYAAGWSVNAEQ-------------------------TF
IEH-TGRNPNFSTKVA--ILPNERTAICLLSNGANTN-----------------------
------------------------INLVLQVNDILNGNLTQSYEI--------------S
GT-QL---LDIILSSTT------II------LCLLAVL---------LFFLGLRKR--KM
----NE---------------Q--------QP---MIK---KR-----------TIVTII
FLIATIAQ-CIM-------------F-F--------AF-DWSTI-----LIW--------
Q--------------------------------------------------TYSVL----
----------T-ALISS--------------------TLLT-ASITWFV-----------
-YTHRLGASVR---K---------------------------------------------
------------------------------------------------------------
------------------------------------------------------------
------------------------------------------------------------
------------------------------------------------------------
------------------------------------------------------------
------------------------------------------------------------
------------------------------------------------------------
------------------------------------------------------------
------------------------------------------------------------
------------------------------------------------------------
------------------------------------------------------------
----------------
>3980120011
------------------------------------------------------------
------------------------------------------------------------
------------------------------------------------------------
------------------------------------------------------------
------------------------------------------------------------
------------------------------------------------------------
------------------------------------------------------------
------------------------------------------------------------
------------------------------------------------------------
------------------------------------------------------------
--------------------------------------------------MKK-------
--------TIVFVL------TI----FILFSGF--------AT-----------------
------------------------------------------------------------
------QSYA-LSDSKSVAIQALLDDACRTSGVPGMSLSIL---ADGEVFY-FSSGYADL
E----------KGLSAS-ENTLYELASVSKAF-TGMGILLLEEQGLL-S-MTDPIQKY--
LPW-FTLKY-----QGK----PVDM-Q-NLTLNNFLHHTSGLTNIR--HL-QNI--PQ--
-----------------GNT--PDMLQKTVE--------TLVDAEL----A-FSPGEQYN
YGTVNYDVLGLVIEIVSRQSYE-------DFMKEQVFLPLGLHQTYVYKED--AQ-----
--------ATGQLAQGYRS-----------------------------------------
------SFFITTPF-NAP-----------DYAGNKPAGYIISNTKDMVRWMGIQ----MG
IV-Q----DIPEIF-----HRAI----------------EKSHRG------------DM-
S-----VS--AVN------DMYYAAGWSVNAEQ-------------------------TF
IEH-TGRNPNFSTKVA--ILPNERTAICLLSNGANTN-----------------------
------------------------INLVLQVNDILNGNLTQSYEI--------------S
GT-QL---LDIILSSTT------II------LCLLAVL---------LFFLGLRKR--KM
----NE---------------Q--------QP---MTK---KR-----------TIVTII
FLIATIAQ-CIM-------------F-F--------AF-DWSTI-----LIW--------
Q--------------------------------------------------TYSVL----
----------T-ALISS--------------------TLLT-ASITWFV-----------
-YTHRLGASVR---K---------------------------------------------
------------------------------------------------------------
------------------------------------------------------------
------------------------------------------------------------
------------------------------------------------------------
------------------------------------------------------------
------------------------------------------------------------
------------------------------------------------------------
------------------------------------------------------------
------------------------------------------------------------
------------------------------------------------------------
------------------------------------------------------------
----------------
>3441860011
------------------------------------------------------------
------------------------------------------------------------
------------------------------------------------------------
------------------------------------------------------------
------------------------------------------------------------
------------------------------------------------------------
------------------------------------------------------------
------------------------------------------------------------
------------------------------------------------------------
------------------------------------------------------------
--------------------------------------------------MKK-------
--------TIVFVL------TI----FILFSGF--------AT-----------------
------------------------------------------------------------
------QSYA-LSDSKSVAIQALLDDACRTSGVPGMSLSIL---ADGEVFY-FSSGYADL
E----------KGLSAS-ENTLYELASVSKAF-TGMGILLLEEQGLL-S-MTDPIQKY--
LPW-FTLKY-----QGK----PVDM-Q-NLTLNNFLHHTSGLTNIR--HL-QNI--PQ--
-----------------GNT--PDMLQKTVE--------TLVDAEL----A-FSPGEQYN
YGTVNYDVLGLVIEIVSRQSYE-------DFMKEQVFLPLGLHQTYVYKED--AQ-----
--------ATGQLAQGYRS-----------------------------------------
------SFFITTPF-NAP-----------DYAGNKPAGYIISNTKDMVRWMGIQ----MG
IV-Q----DIPEIF-----HRAI----------------EKSHRG------------DM-
S-----VS--AVN------DMYYAAGWSVNAEQ-------------------------TF
IEH-TGRNPNFSTKVA--ILPNERTAICLLSNGANTN-----------------------
------------------------INLVLQVNNILNGNLTQSYEI--------------S
GT-QL---LDIILSSTT------II------LCLLAVL---------LFFLGLRKR--KM
----NE---------------Q--------QP---MTK---KR-----------TIVTII
FLIATIAQ-CIM-------------F-F--------AF-DWSTI-----LIW--------
Q--------------------------------------------------TYSVL----
----------T-ALISS--------------------TLLT-ASITWFV-----------
-YTHRLGASVR---K---------------------------------------------
------------------------------------------------------------
------------------------------------------------------------
------------------------------------------------------------
------------------------------------------------------------
------------------------------------------------------------
------------------------------------------------------------
------------------------------------------------------------
------------------------------------------------------------
------------------------------------------------------------
------------------------------------------------------------
------------------------------------------------------------
----------------
>3722520011
------------------------------------------------------------
------------------------------------------------------------
------------------------------------------------------------
------------------------------------------------------------
------------------------------------------------------------
------------------------------------------------------------
------------------------------------------------------------
------------------------------------------------------------
------------------------------------------------------------
------------------------------------------------------------
--------------------------------------------------MKK-------
--------TIVFVL------TI----FILFSGF--------AT-----------------
------------------------------------------------------------
------QSYA-LSDSKSVAIQALLDDACRTSGVPGMSLSIL---ADGEVFY-FSSGYADL
E----------KGLSAS-ENTLYELASVSKAF-TGMGILLLEEQGLL-S-MTDPIQKY--
LPW-FTLKY-----QGK----PVDM-Q-NLTLNNFLHHTSSLTNIR--HL-QNI--PQ--
-----------------GNT--PDMLQKTVE--------TLVDAEL----A-FSPGEQYN
YGTVNYDVLGLVIEIVSRQSYE-------DFMKEQVFLPLGLHQTYVYKED--AQ-----
--------ATGQLAQGYRS-----------------------------------------
------SFFITTPF-NAP-----------DYAGNKPAGYIISNTKDMVRWMGIQ----MG
IV-Q----DIPEIF-----HRAI----------------EKSHRG------------DM-
S-----VS--AVN------DMYYAAGWSVNAEQ-------------------------TF
IEH-TGRNPNFSTKVA--ILPNERTAICLLSNGANTN-----------------------
------------------------INLVLQVNNILNGNLTQSYEI--------------S
GT-QL---LDIILSSTT------II------LCLLAVL---------LFFLGLRKR--KM
----NE---------------Q--------QP---MTK---KR-----------TIVTII
FLIATIAQ-CIM-------------F-F--------AF-DWSTI-----LIW--------
Q--------------------------------------------------TYSVL----
----------T-ALISS--------------------TLLT-ASITWFV-----------
-YTHRLGASVR---K---------------------------------------------
------------------------------------------------------------
------------------------------------------------------------
------------------------------------------------------------
------------------------------------------------------------
------------------------------------------------------------
------------------------------------------------------------
------------------------------------------------------------
------------------------------------------------------------
------------------------------------------------------------
------------------------------------------------------------
------------------------------------------------------------
----------------
>3745200011
------------------------------------------------------------
------------------------------------------------------------
------------------------------------------------------------
------------------------------------------------------------
------------------------------------------------------------
------------------------------------------------------------
------------------------------------------------------------
------------------------------------------------------------
------------------------------------------------------------
------------------------------------------------------------
--------------------------------------------------MKK-------
--------TIVFVL------TI----FILFSGF--------AT-----------------
------------------------------------------------------------
------QSYA-LSDSKSVAIQALLDDACRTSGVPGMSLSIL---ADGEVFY-FSSGYADL
E----------KGLSAS-ENTLYELASVSKAF-TGMGILLLEEQGLL-S-MTDPIQKY--
LPW-FTLKY-----QGK----PVDM-Q-NLTLNNFLHHTSGLTNIR--HL-QNI--PQ--
-----------------GNT--PDMLQKTVE--------TLVDAEL----A-FSPGEQYN
YGTVNYDVLGLVIEIVSRQSYE-------DFMKEQVLLPLGLHQTYVYKED--AQ-----
--------ATGQLAQGYRS-----------------------------------------
------SFFITTPF-NAP-----------DYAGNKPAGYIISNTKDMTRWMGIQ----MG
IV-Q----DIPEIF-----HRAI----------------EKSHRG------------DM-
S-----VS--AVN------DMYYAAGWLVNVEQ-------------------------TF
IEH-TGGNPNFSTKVA--ILPNERTAICLLSNGANTN-----------------------
------------------------INLVLQVKNILNGNLTQSYEI--------------S
GT-QL---LDIILSSTT------II------LCLLAVL---------LFFLGLRKR--KT
----NE---------------Q--------QP---MTK---KR-----------TIVTII
FLIATIAQ-CIM-------------F-F--------AF-DWSTI-----LIW--------
Q--------------------------------------------------TYSVL----
----------T-ALISS--------------------TLLT-ASITWFV-----------
-YTQRLDASVR---K---------------------------------------------
------------------------------------------------------------
------------------------------------------------------------
------------------------------------------------------------
------------------------------------------------------------
------------------------------------------------------------
------------------------------------------------------------
------------------------------------------------------------
------------------------------------------------------------
------------------------------------------------------------
------------------------------------------------------------
------------------------------------------------------------
----------------
>3009980011
------------------------------------------------------------
------------------------------------------------------------
------------------------------------------------------------
------------------------------------------------------------
------------------------------------------------------------
------------------------------------------------------------
------------------------------------------------------------
------------------------------------------------------------
------------------------------------------------------------
------------------------------------------------------------
--------------------------------------------------MKK-------
--------TIVFVL------TI----FILFSGF--------AT-----------------
------------------------------------------------------------
------KSYA-LSDSKSVAIQALLDDACRTSGVPGMSISIL---ADGEVFY-FSSGYADL
E----------KGLSAS-ENTLYELASVSKAF-TGMGILLLEEQGLL-S-MTDPIQKY--
LPW-FTLKY-----QGK----PVDM-Q-NLTLNNFLHHTSGLTNIR--HI-QNI--PQ--
-----------------GNT--PDMLQKTVE--------TLVDAEL----A-FSPGEQYN
YGTVNYDVLGLVIEIVSRQSYE-------DFMKEQVFLPLGLHQTYVYKED--AQ-----
--------ATGQLAQGYRS-----------------------------------------
------SFFITTPF-NAP-----------DYAGNKPAGYIISNTKDMARWMGIQ----MG
IV-Q----DIPEIF-----HRAI----------------EKSHRG------------DM-
S-----VS--AVN------DMYYAAGWSVNAEQ-------------------------TF
IEH-TGGNPNFSTEVA--ILPNERTAICLLSNGANTN-----------------------
------------------------INLVLKVKNILNGNLAQSYEI--------------S
GT-QL---LDIILSSTT------II------LCLLAVL---------LFFLGLRKR--KT
----NE---------------Q--------QP---MTK---KR-----------TIVTII
FLIATIAQ-CIM-------------F-F--------AF-DWSTI-----LIW--------
Q--------------------------------------------------TYSVL----
----------T-ALISS--------------------TLLT-ASITWFV-----------
-YTHRLDASVR---K---------------------------------------------
------------------------------------------------------------
------------------------------------------------------------
------------------------------------------------------------
------------------------------------------------------------
------------------------------------------------------------
------------------------------------------------------------
------------------------------------------------------------
------------------------------------------------------------
------------------------------------------------------------
------------------------------------------------------------
------------------------------------------------------------
----------------
>3010140011
------------------------------------------------------------
------------------------------------------------------------
------------------------------------------------------------
------------------------------------------------------------
------------------------------------------------------------
------------------------------------------------------------
------------------------------------------------------------
------------------------------------------------------------
------------------------------------------------------------
------------------------------------------------------------
--------------------------------------------------MKK-------
--------TIVFVL------TI----FILFSGF--------AT-----------------
------------------------------------------------------------
------QGYA-LSDSKSVAIQALLDDACRTSGVPGISISIL---ADGEVFY-FSSGYADL
E----------KGQSAS-ENTLYELASVSKAF-TGMGILLLEEQGLL-S-MTDPIQKY--
LPW-FTLKY-----QGK----PVDM-Q-NLTLNNFLHHTSGLTNIR--HT-QNI--PQ--
-----------------GNT--PDMLQKTVE--------TLVDAEL----A-FSPGEQYN
YGTVNYDVLGLVIEIVSRQSYE-------DFMKEQVFLPLGLHQTYVYKED--AQ-----
--------ATGQLAQGYRS-----------------------------------------
------SFFITTPF-NAP-----------DYAGNKPAGYIISNTKDMARWMGIQ----MG
IV-Q----DIPEIF-----HRAI----------------EKSHRG------------DM-
S-----VS--AVN------DMYYAAGWSLNAEQ-------------------------TF
IEH-TGGNPNFSTEVA--ILPNERTAICLLSNGANTN-----------------------
------------------------INLVLQVKNILNGNLTQSYEI--------------S
GT-QL---LDIILSSTT------II------LCLLAVL---------LFFLGLRKR--KT
----NE---------------Q--------QP---MTK---KR-----------TIVTII
FLIATIAQ-CIM-------------F-F--------AF-DWSTI-----LIW--------
Q--------------------------------------------------TYSVL----
----------T-ALISS--------------------TLLT-ASITWFV-----------
-YTHRLDASVR---K---------------------------------------------
------------------------------------------------------------
------------------------------------------------------------
------------------------------------------------------------
------------------------------------------------------------
------------------------------------------------------------
------------------------------------------------------------
------------------------------------------------------------
------------------------------------------------------------
------------------------------------------------------------
------------------------------------------------------------
------------------------------------------------------------
----------------
>3383210011
------------------------------------------------------------
------------------------------------------------------------
------------------------------------------------------------
------------------------------------------------------------
------------------------------------------------------------
------------------------------------------------------------
------------------------------------------------------------
------------------------------------------------------------
------------------------------------------------------------
------------------------------------------------------------
--------------------------------------------------MKK-------
--------TIVFVL------TI----FILFSGF--------AT-----------------
------------------------------------------------------------
------QGYA-LSDSKSVAIQALLDDACRTSGVPGMSISIL---ADGEVFY-FSSGYADL
E----------KGQSAS-ENTLYELASVSKAF-TGMGILLLEEQGLL-S-MTDPIQKY--
LPW-FTLKY-----QGK----PVDM-Q-NLTLNNFLHHTSGLTNIR--HI-QNI--PQ--
-----------------GNT--PDMLQKTVE--------TLVDAEL----A-FSPGEQYN
YGTVNYDVLGLVIEIVSRQSYE-------DFMKEQVFLPLGLHQTYVYKED--AQ-----
--------ATGQLAQGYRS-----------------------------------------
------SFFITTPF-NAP-----------DYAGNKPAGYIISNTKDMARWMGIQ----MG
IV-Q----DIPEIF-----HRAI----------------EKSHRG------------DM-
S-----VS--AVN------DMYYAAGWSVNAEQ-------------------------TF
IEH-TGGNPNFSTEVA--ILPNERTAICLLSNGANTN-----------------------
------------------------INLVLKVKNILNGNLTQSYEI--------------S
GT-QL---LDIILSSTT------II------LCLLAVL---------LFFLGLRKR--KT
----NE---------------Q--------QP---MTK---KR-----------TIVTII
FLIATIAQ-CIM-------------F-F--------AF-DWSTI-----LIW--------
Q--------------------------------------------------TYSVL----
----------T-ALISS--------------------TLLT-ASITWFV-----------
-YTHRLDASVR---K---------------------------------------------
------------------------------------------------------------
------------------------------------------------------------
------------------------------------------------------------
------------------------------------------------------------
------------------------------------------------------------
------------------------------------------------------------
------------------------------------------------------------
------------------------------------------------------------
------------------------------------------------------------
------------------------------------------------------------
------------------------------------------------------------
----------------
>3521120011
------------------------------------------------------------
------------------------------------------------------------
------------------------------------------------------------
------------------------------------------------------------
------------------------------------------------------------
------------------------------------------------------------
------------------------------------------------------------
------------------------------------------------------------
------------------------------------------------------------
------------------------------------------------------------
--------------------------------------------------MKK-------
--------TIVFVL------TI----FILFSGF--------AT-----------------
------------------------------------------------------------
------QGYA-LSDSKSVAIQALLDDACRTSGVPGMSISIL---ADGEVFY-FSSGYADL
E----------KGQSAS-ENTLYELASVSKAF-TGMGILLLEEQGLL-S-MTDPIQKY--
LPW-FTLKY-----QGK----PVDM-Q-NLTLNNFLHHTSGLTNIR--HT-QNI--PQ--
-----------------GNT--PDMLQKTVE--------TLVDAEL----A-FSPGEQYN
YGTVNYDVLGLVIEIVSRQSYE-------DFMKEQVFLPLGLHQTYVYKED--AQ-----
--------ATGQLAQGYRS-----------------------------------------
------SFFITTPF-NAP-----------DYAGNKPAGYIISNTKDMARWMGIQ----MG
IV-Q----DIPEIF-----HRAI----------------EKSHRG------------DM-
S-----VS--AVN------DMYYAAGWSVNAEQ-------------------------TF
IEH-TGGNPNFSTEVA--ILPNERTAICLLSNGANTN-----------------------
------------------------INLVLKVKNILNGNLTQSYEI--------------S
GT-QL---LDIILSSTT------II------LCLLAVL---------LFFLGLRKR--KT
----NE---------------Q--------QP---MTK---KR-----------TIVTII
FLIATIAQ-CIM-------------F-F--------AF-DWSTI-----LIW--------
Q--------------------------------------------------TYSVL----
----------T-ALISS--------------------TLLT-ASITWFV-----------
-YTHRLDASVR---K---------------------------------------------
------------------------------------------------------------
------------------------------------------------------------
------------------------------------------------------------
------------------------------------------------------------
------------------------------------------------------------
------------------------------------------------------------
------------------------------------------------------------
------------------------------------------------------------
------------------------------------------------------------
------------------------------------------------------------
------------------------------------------------------------
----------------
>3103100011
------------------------------------------------------------
------------------------------------------------------------
------------------------------------------------------------
------------------------------------------------------------
------------------------------------------------------------
------------------------------------------------------------
------------------------------------------------------------
------------------------------------------------------------
------------------------------------------------------------
------------------------------------------------------------
--------------------------------------------------MKK-------
--------TIVFVL------TI----FILFSGF--------AT-----------------
------------------------------------------------------------
------QSYA-LSDSKSVAIQALLDDARRTSGVPGMSLSIL---ADGEVFY-FSSGYADL
E----------KGLSAS-ENTLYELASVSKAF-TGMGILLLEEQGLL-S-MTDPIQKY--
LPW-FTLKY-----QGK----PVDM-Q-NLTLNNFLHHTSGLTNIR--HL-QNI--PQ--
-----------------GNT--PDMLQKTVE--------TLVDAEL----A-FSPGEQYN
YGTVNYDVLGLVIEIVSRQSYE-------DFMKEQVFLPLGLHQTYVYKED--TQ-----
--------ATGQLAQGYRS-----------------------------------------
------SFFITTPF-NAP-----------DYAGNKPAGYIISNTKDMARWMGIQ----MG
IV-Q----DIPEIF-----HRAI----------------EKSHRG------------DM-
S-----VS--AVN------DMYYAAGWSVNAEQ-------------------------TF
IEH-TGRNPNFSTKVA--ILPNERTAICLLSNGANTN-----------------------
------------------------INLVLQVKNILNGNLTQSYEI--------------S
GT-QL---LDIILSSTT------II------LCLLAVL---------LFFLRLRKR--KT
----NE---------------Q--------QP---MTK---KR-----------TIVTII
FLIATIAQ-CIM-------------F-F--------AF-DWSTI-----LIW--------
Q--------------------------------------------------TYSVL----
----------T-ALISS--------------------TLLT-ASITWFV-----------
-YTHRLDASVR---K---------------------------------------------
------------------------------------------------------------
------------------------------------------------------------
------------------------------------------------------------
------------------------------------------------------------
------------------------------------------------------------
------------------------------------------------------------
------------------------------------------------------------
------------------------------------------------------------
------------------------------------------------------------
------------------------------------------------------------
------------------------------------------------------------
----------------
>3122770011
------------------------------------------------------------
------------------------------------------------------------
------------------------------------------------------------
------------------------------------------------------------
------------------------------------------------------------
------------------------------------------------------------
------------------------------------------------------------
------------------------------------------------------------
------------------------------------------------------------
------------------------------------------------------------
--------------------------------------------------MKK-------
--------TIVFVL------TI----FILFSGF--------AT-----------------
------------------------------------------------------------
------QSYA-LSDSKSVAIQALLDDACRTSGVPGMSLSIL---ADGEVFY-FSSGYADL
E----------KGLSAS-ENTLYELASVSKAF-TGMGILLLEEQGLL-S-MTDPIQKY--
LPW-FTLKY-----QGK----PVDM-Q-NLTLNNFLHHTSGLTNIR--HL-QNI--PQ--
-----------------GNT--PDMLQKTVE--------TLVDAEL----A-FSPGEQYN
YGTVNYDVLGLVIEIVSRQSYE-------DFMKEQVFLPLGLHQTYVYKED--TQ-----
--------ATGQLAQGYRS-----------------------------------------
------SFFITTPF-NAP-----------DYAGNKPAGYIISNTKDTARWMGIQ----MG
IV-Q----DIPEIF-----HRAI----------------EKSHRG------------DM-
S-----VS--AVN------DMYYAAGWSVNAEQ-------------------------TF
IEH-TGRNPNFSTKVA--ILPNERTAICLLSNGANTN-----------------------
------------------------INLVLQVKNILNGNLTQSYEI--------------S
GT-QL---LDIILSSTT------II------LCLLAVL---------LFFLGLRKR--KT
----NE---------------Q--------QP---MTK---KR-----------TIVTII
FLIATIAQ-CIM-------------F-F--------AF-DWSTI-----LIW--------
Q--------------------------------------------------TYSVL----
----------T-ALISS--------------------TLLT-ASITWFV-----------
-YTHRLDASVR---K---------------------------------------------
------------------------------------------------------------
------------------------------------------------------------
------------------------------------------------------------
------------------------------------------------------------
------------------------------------------------------------
------------------------------------------------------------
------------------------------------------------------------
------------------------------------------------------------
------------------------------------------------------------
------------------------------------------------------------
------------------------------------------------------------
----------------
>3009680011
------------------------------------------------------------
------------------------------------------------------------
------------------------------------------------------------
------------------------------------------------------------
------------------------------------------------------------
------------------------------------------------------------
------------------------------------------------------------
------------------------------------------------------------
------------------------------------------------------------
------------------------------------------------------------
--------------------------------------------------MKK-------
--------TIVFVL------TI----FILFSGF--------AT-----------------
------------------------------------------------------------
------QSYA-LSDSKSVAIQALLDDACRTSGVPGMSLSIL---ADGEVFY-FSSGYADL
E----------KGLSAS-ENTLYELASVSKAF-TGMGILLLEEQGLL-S-MTDPIQKY--
LPW-FTLKY-----QGK----PVDM-Q-NLTLNNFLHHTSGLTNIR--HL-QNI--PQ--
-----------------GNT--PDMLQKTVE--------TLVDAEL----A-FSPGEQYN
YGTVNYDVLGLVIEIVSRQSYE-------DFMKEQVFLPLGLHQTYVYKED--AQ-----
--------ATGQLAQGYRS-----------------------------------------
------SFFITTPF-NAP-----------YYTGNKPAGYIISNTKDMARWMGIQ----MG
IV-Q----DIPEIF-----HRAI----------------EKSHRG------------DM-
S-----VS--AVN------DMYYAAGWSVNAEQ-------------------------TF
IEH-TGGNPNFSTKVA--ILPNERTAICLLSNGANTN-----------------------
------------------------INLVLQVKNILNGNLTQSYEI--------------S
GT-QL---LDIILSSTT------II------LCLLAVL---------LFFLGLRKR--KT
----NE---------------Q--------QP---MTK---KR-----------TIVTII
FLIATIAQ-CIM-------------F-F--------AF-DWSTI-----LIW--------
Q--------------------------------------------------TYSVL----
----------T-ALISS--------------------TLLI-ASITWFV-----------
-YTHRLDASVR---K---------------------------------------------
------------------------------------------------------------
------------------------------------------------------------
------------------------------------------------------------
------------------------------------------------------------
------------------------------------------------------------
------------------------------------------------------------
------------------------------------------------------------
------------------------------------------------------------
------------------------------------------------------------
------------------------------------------------------------
------------------------------------------------------------
----------------
>3329930011
------------------------------------------------------------
------------------------------------------------------------
------------------------------------------------------------
------------------------------------------------------------
------------------------------------------------------------
------------------------------------------------------------
------------------------------------------------------------
------------------------------------------------------------
------------------------------------------------------------
------------------------------------------------------------
--------------------------------------------------MKK-------
--------TIVFVL------TI----SILFSGF--------AT-----------------
------------------------------------------------------------
------QSYA-LSDSKSVAIQALLDDACRTSGVPGMSLSIL---ADGEVFY-FSSGYADL
E----------KGLSAS-ENTLYELASVSKAF-TGMGILLLEEQGLL-S-MTDPIQKY--
LPW-FTLKY-----QGK----PVDM-Q-NLTLNNFLHHTSGLTNIR--HL-QNI--PQ--
-----------------GNT--PDMLQKTVE--------TLVDAEL----A-FSPGEQYN
YGTVNYDVLGLVIEIVSRQSYE-------DFMKEQVFLPLGLHQTYVYKED--AQ-----
--------ATGQLAQGYRS-----------------------------------------
------SFFITTPF-NAP-----------YYTGNKPAGYIISNTKDMARWMGIQ----MG
IV-Q----DIPEIF-----HRAI----------------EKSHRG------------DM-
S-----VS--AVN------DMYYAAGWSVNAEQ-------------------------TF
IEH-TGGNPNFSTKVA--ILPNERTAICLLSNGANTN-----------------------
------------------------INLVLQVKNILNGNLTQSYEI--------------S
GT-QL---LDIILSSTT------II------LCLLAVL---------LFFLGLRKR--KT
----NE---------------Q--------QP---MTK---KR-----------TIVTII
FLIATIAQ-CIM-------------F-F--------AF-DWSTI-----LIW--------
Q--------------------------------------------------TYSVL----
----------T-ALISS--------------------TLLT-ASITCFV-----------
-YTHRLDASVR---K---------------------------------------------
------------------------------------------------------------
------------------------------------------------------------
------------------------------------------------------------
------------------------------------------------------------
------------------------------------------------------------
------------------------------------------------------------
------------------------------------------------------------
------------------------------------------------------------
------------------------------------------------------------
------------------------------------------------------------
------------------------------------------------------------
----------------
>3010040011
------------------------------------------------------------
------------------------------------------------------------
------------------------------------------------------------
------------------------------------------------------------
------------------------------------------------------------
------------------------------------------------------------
------------------------------------------------------------
------------------------------------------------------------
------------------------------------------------------------
------------------------------------------------------------
--------------------------------------------------MKK-------
--------TIVFVL------TI----FILFSGF--------AT-----------------
------------------------------------------------------------
------QSYA-LSDSKSVAIQALLDDACRTSGVPGMSFSIL---ADGEVFY-FSSGYADL
E----------KGLSAS-ENTLYELASVSKAF-TGMGILLLEEQGLL-S-MTDPIQKY--
LPW-FTLKY-----QGK----PVDM-Q-NLTLNNFLHHTSGLTNIR--HL-QNI--PQ--
-----------------GNT--PDMLQKTVE--------TLVDAEL----A-FSPGEQYN
YGTVNYDVLGLVIEIVSRQSYE-------DFMKEQVFLPLGLHQTYVYKED--AQ-----
--------ATGQLVQGYRS-----------------------------------------
------SFFITTPF-NAP-----------YYTGNKPAGYIISNTKDMARWMGIQ----MG
IV-Q----DIPEIF-----HRAI----------------EKSHRG------------DM-
S-----VS--AVN------DMYYAAGWSVNAEQ-------------------------TF
IEH-TGGNPNFSTKVA--ILPNERTAICLLSNGANTN-----------------------
------------------------INLVLQVKNILNGNLTQSYEI--------------S
GT-QL---LDIILSSTT------II------LCLLAVL---------LFFLGLRKG--KT
----NE---------------Q--------QP---MTK---KR-----------TIVTII
FLIATIAQ-CIM-------------F-F--------AF-DWSTI-----LIW--------
Q--------------------------------------------------TYSVL----
----------T-ALISS--------------------TLLT-ASITWFV-----------
-YTHRLDASVR---K---------------------------------------------
------------------------------------------------------------
------------------------------------------------------------
------------------------------------------------------------
------------------------------------------------------------
------------------------------------------------------------
------------------------------------------------------------
------------------------------------------------------------
------------------------------------------------------------
------------------------------------------------------------
------------------------------------------------------------
------------------------------------------------------------
----------------
>3010200011
------------------------------------------------------------
------------------------------------------------------------
------------------------------------------------------------
------------------------------------------------------------
------------------------------------------------------------
------------------------------------------------------------
------------------------------------------------------------
------------------------------------------------------------
------------------------------------------------------------
------------------------------------------------------------
--------------------------------------------------MKK-------
--------TIVFVL------TI----FILFSGF--------VT-----------------
------------------------------------------------------------
------QSYA-LSDSKSVAIQALLDDACRTSGVPGMSLSIL---ADGEVFY-FSSGYADL
E----------KGLSAS-ENTLYELASVSKAF-TGMGILLLEEQGLL-S-MTDPIQKY--
LPW-FTLKY-----QGK----PVDM-Q-NLTLNNFLHHTSGLTNIR--HL-QNI--PQ--
-----------------GNT--PDMLQKTVE--------TLVDAEL----A-FSPGEQYN
YGTVNYDVLGLVIEIVSRQSYE-------DFMKEQVFLPLGLHQTYVYKED--AQ-----
--------ATGQLAQGYRS-----------------------------------------
------SFFITTPF-NAP-----------YYTGNKPAGYIISNTKDMARWMGIQ----MG
IV-Q----DIPEIF-----HRAI----------------EKSHRG------------DM-
S-----VS--AVN------DMYYAAGWSVNAEQ-------------------------TF
IEH-TGGNPNFSTKVA--ILPNERTAICLLSNGANTN-----------------------
------------------------INLVLQVKNILNGNLTQSYEL--------------S
GT-QL---LDIILSSTT------II------LCLLAVL---------LFFLGLRKG--KT
----NE---------------Q--------QP---MTK---KR-----------TIVTII
FLIATIAQ-CIM-------------F-F--------AF-DWSTI-----LIW--------
Q--------------------------------------------------TYSVL----
----------T-ALISS--------------------TLLT-ASITWFV-----------
-YTHRLDASVR---K---------------------------------------------
------------------------------------------------------------
------------------------------------------------------------
------------------------------------------------------------
------------------------------------------------------------
------------------------------------------------------------
------------------------------------------------------------
------------------------------------------------------------
------------------------------------------------------------
------------------------------------------------------------
------------------------------------------------------------
------------------------------------------------------------
----------------
>3805230011
------------------------------------------------------------
------------------------------------------------------------
------------------------------------------------------------
------------------------------------------------------------
------------------------------------------------------------
------------------------------------------------------------
------------------------------------------------------------
------------------------------------------------------------
------------------------------------------------------------
------------------------------------------------------------
--------------------------------------------------MKK-------
--------TIVFVL------TI----FILFSGF--------VT-----------------
------------------------------------------------------------
------QSYA-LSDSKSVAIQALLDDACRTSGVPGMSLSIL---ADGEVFY-FSSGYADL
E----------KGLSAS-ENTLYELASVSKAF-TGMGILLLEEQGLL-S-MTDPIQKY--
LPW-FTLKY-----QGK----PVDM-Q-NLTLNNFLHHTSGLTNIR--HL-QNI--PQ--
-----------------GNT--PDMLQKTVE--------TLVDAEL----A-FSPGEQYN
YGTVNYDVLGLVIEIVSRQSYE-------DFMKEQVFLPLGLHQTYVYKED--AQ-----
--------ATGQLAQGYRS-----------------------------------------
------SFFITTPF-NAP-----------YYTGNKPAGYIISNTKDMARWMGIQ----MG
IV-Q----DIPEIF-----HRAI----------------EKSHRG------------DM-
S-----VS--AVN------DMYYAAGWSVNAEQ-------------------------TF
IEH-TGGNPNFSTKVA--ILPNERTAICLLSNGANTN-----------------------
------------------------INLVLQVKNILNGNLTQSYEI--------------S
GT-QL---LDIILSSTT------II------LCLLAVL---------LFFLGLRKG--KT
----NE---------------Q--------QP---MTK---KR-----------TIVTII
FLIATIAQ-CIM-------------F-F--------AF-DWSTI-----LIW--------
Q--------------------------------------------------TYSVL----
----------T-ALISS--------------------TLLT-ASITWFV-----------
-YTHRLDASVR---K---------------------------------------------
------------------------------------------------------------
------------------------------------------------------------
------------------------------------------------------------
------------------------------------------------------------
------------------------------------------------------------
------------------------------------------------------------
------------------------------------------------------------
------------------------------------------------------------
------------------------------------------------------------
------------------------------------------------------------
------------------------------------------------------------
----------------
>3148610011
------------------------------------------------------------
------------------------------------------------------------
------------------------------------------------------------
------------------------------------------------------------
------------------------------------------------------------
------------------------------------------------------------
------------------------------------------------------------
------------------------------------------------------------
------------------------------------------------------------
------------------------------------------------------------
--------------------------------------------------MKN-------
--------TIVFVL------TI----FILFSGF--------AT-----------------
------------------------------------------------------------
------QSYA-LSDSKSVAIQALLDDACRTSGVPGMSLSIL---ADGEVFY-FSSGYADL
E----------KGLSAS-ENTLYELASVSKAF-TGMGILLLEEQGLL-S-MTDPIQKY--
LPW-FTLKY-----QGK----PVDM-Q-NLTLNNFLHHTSGLTNIR--HL-QNI--PQ--
-----------------GNT--PDMLQKTVE--------TLVDAEL----A-FSPGEQYN
YGTVNYDVLGLVIEIVSRQSYE-------DFMKEQVFLPLGLHQTYVYKED--AQ-----
--------ATGQLAQGYRS-----------------------------------------
------SFFITTPF-NAP-----------YYTGNKPAGYIISNTKDMARWMGIQ----MG
IV-Q----DIPEIF-----HRAI----------------EKSHRG------------DM-
S-----VS--AVN------DMYYAAGWSVNVEQ-------------------------TF
IEH-TGGNPNFSTKVA--ILPNERTAICLLSNGANTN-----------------------
------------------------INLVLQVKNILNGNLTQSYEI--------------S
GT-QL---LDIILSSTT------II------LCLLAVL---------LFFLGLRKG--KT
----NE---------------Q--------QP---MTK---KR-----------TIVTII
FLIATIAQ-CIM-------------F-F--------AF-DWSTI-----LIW--------
Q--------------------------------------------------TYSVL----
----------T-ALISS--------------------TLLT-ASITWFV-----------
-YTHRLDASVR---K---------------------------------------------
------------------------------------------------------------
------------------------------------------------------------
------------------------------------------------------------
------------------------------------------------------------
------------------------------------------------------------
------------------------------------------------------------
------------------------------------------------------------
------------------------------------------------------------
------------------------------------------------------------
------------------------------------------------------------
------------------------------------------------------------
----------------
>3426070011
------------------------------------------------------------
------------------------------------------------------------
------------------------------------------------------------
------------------------------------------------------------
[truncated: 1,444,408 more chars]
