# Supplementary material for: Structural basis of colibactin activation by the ClbP peptidase
Source: Nat Chem Biol. 2022 Oct 17;19(2):151–8. doi: 10.1038/s41589-022-01142-z (PMC9889268; doi:10.1038/s41589-022-01142-z)
Supplement: Supplementary file 3 — Data for sequence analyses [file 41589_2022_1142_MOESM3_ESM.zip › Velilla_Supp_File_1/ClbP_representative_nodes_alignment.fa]

>50000310011
-MKGIRVLIMGVALLALYAVVMRLNIGI----------VQASSLTDEEKSKIDRYIENAM
SEVDFPGIVISVVKGSETLLVKGYGYSDIGNKKKMSPNTLFEIGSNSKAFTGLGLLILEE
KGMLSLDDPVKKYLPWFSLKFKGKEYEVKLSHLLYHTSGLSPNSINNVLPMQDDNALERT
VRDIMKYKAISEPGVRFTYSTVNYDIIGLVIEKVSGKKYEKFMMEDVLQPLGLTKAVVGR
ENSMLDDNISIGYKYGLMGNKAYNAPVYRGNTPAGYISVNGIDMARWLKIQLQTEVV-DG
FPTSIIERSQKPDRSVPSNIVYPYDKPFSYAAGWLAFDG-VNGLLSHGGNNPNYSSYVII
SHEEKIGIAVMGNRNSSYTFGIARAIYSILRGDEPLPPPTDIPYLVGKLSLIIVILALLL
AVYGGIRLVLLIRNIRNGIMIKALNGKKSKLSAI--IW---LGISLLAGFVSYFFPSLLL
GGYIPWSFVSVWYPDGIWIVAIAFFGGVSVFSTYRIIKVFYCKEKPLQG-----------
----
>50000140074
-MSLRRVFIP---LL--VFICTVF------P------LTGAADAAELDRPTIDNYVTSMM
DKDNLPGVSIAIVNGSES-YTQGYGFSDLAARRKVTPDTLFELGSNSKAFAALGILLLTE
QGKIDLKAPVTRYLPWTEWKFGQEKVEPTVEDFLHQTSGMGSNSIALIQPSNHDKALTDT
VRNLAAQSLWYKPGEQFLYSTGNYDVLGAVIEAVSGQSYESFMASQVIKPLGLGHTYAGI
AALPPDVKLSSGYKLGFTGNRQYIAPTYRGNIPAGYILSNATDMAQWLKDQLGQQEGVPE
SLRRAIEQSHAPDNRVRATLTEPYDSPFRYGGGWLVFDQAKQPYLSHSGNNPNFSSYVIL
DPNQKIGIAVMGNRNSTYTYAIAQGLRDLLTGKQPVGAYQDTTTSVNLGATILFIIADLL
CIWMLYRTLKVLFAIRRGRRSFAGHSAGVYLKSV--LW---AFLGIVILGAAWYIPQQLF
WGY-SWPFIIVWAPFTVLPAMISVGVTAVLFAGLRITSTLFPRRHNDR---PANMPV---
----
>50000130011
---MNRLLIT---LL---CACMLLGTTLLPT------DSANAAGSGIPVESVDEYVLQMM
DSADLPGVSIAVLKDGET-YVKGYGEADTSRNIPVTPDTLFEVGSNSKAFTGVGLLLLVE
RGLVDLEAPVTRYLPWLELRTEEGAAEPTVAHFLYQTSGLGSNSVALIDPSTGDTALQDT
VRGLSEKPLWYHPGAQFLYSTGNYDVLGAIIETVSGMSYESYMSAEVLGPLGLRQTSAGR
VDLTAGKEVSQGYKPGLVGNRAYEAPVYRGNTPAGYILSSAADLSLWLSYQLTPAEA-PP
ELREAITRAQISDETVKATETPPYTMPFHYGGGWLVFDNGDHSLFTHGGNNPNFSSYILF
DPAQQTGVAVLGNRNTTATYAICQGLYALQQGLKPAAAPMDTIDAANVAGRIILMICVVL
CLWMIYLCGRDLRLIRKGVRIRRRPSSALYIKTA--GF---VILAAVAVGVAWYLPKLLF
WGY-PWRFIVVWAPFTIAPAMISIAITGILFPALRLLKMWFPQRPEVQTDRRAHLRVIEE
EVTL
>3315040011
---MNRLLIK---ML---CACILLGIAALPP------ASANTAGSGISAESVDEYVLRLM
DQMDLPGVSVAVLRGDKT-YVKGYGKADASRNIPVTPDTLFELGSNSKAFTGVGLLLLVE
RGLVDLEAPVTRYLPWLALQAKGESAEPTVGHFLHQTSGVGSDSVALIDPSTEDTALQDS
VRRLSENPLWYKPGSQFLYSTGNYDVLGAIIEAVSGMSYESYMSAEVLQPLGLEHTSAGR
AILQGGKEISQGYKPGLIGNREYQAPVYRGNTPAGYILSSAKDMASWLNLQMNPAAA-SS
ELRGAIARAQIPDETVRATETPPYTTPFRYGGGWLVFNKGDHTLFSHGGNNPNFSSYVLF
DPVKQLGVAVLGNRNTTATYAICEGLYALQQDLKPAAAPMDTMDTANLAGRIIIIICAAL
CLWMIYVWVKDLRLIRNGRRMRRGSSFALYLKTS--GF---VILAAFIVGVAWYIPKILF
WGY-PWRFIVVWAPFTIVPAMILIAITGTMFSALRLLKMWFPLHPEVQTDRRTQPQVIQE
EASL
>50000190011
---MNRLLIK---ML---CACILLGITALPP------ASANTAGSGISAESVDEYVLRLM
DQMDLPGVSVAVLRGDKT-YVKGYGKADASRNIPVTPDTLFELGSNSKAFTGVGLLLLVE
RGLVDLEAPVTRYLPWLALQAKGESAEPTVGHFLHQTSGLGSDSVALIDPSTEDNALQNT
VRGLSENPLWYKPGTQFLYSTGNYDVLGAIIEAVSGMSYESYMSAEVLQPLGLEQTSAGR
AILQGGKEISQGYKPGLISNREYQAPVYRGNTPAGYILSSAKDMANWLNLQMNPAAA-PS
ELRGAIARAQIPDETVKATETPPYTTPFHYGGGWLVFNKGDHTLYSHGGNNPNFSSYVLF
DPVKQIGVAVLGNRNTTATYAICEGLYALQQDLKPAAAPMDTMDTANLAGRIIILICAAL
CLWMIYVWVKDLRLIRSGRRMRRGPSIALYVKIS--GF---VILAVFIVAVAWYIPKMLF
WGY-PWRFIVVWAPFTIVPAMILIAITGTMFPALRLLKMWFPLHPKVQTDRRTQPQVTQE
EASL
>3142440011
MNTGRKILIAVH----------FALISALTAALLPMPANAVQQENTQSRAYLEEQLDALM
RDGAIPGLAVYVSSPNGQ-WTIFKGVQDLDNSVPVGPETIFEIGSNSKAFTGALAQLYIA
RGILDPNRSVQSYLPWFTPSYNGVEP--RVRDLMYHTSGLAFGTIEHVRSGNSDSA-EKI
VRSLVNDSLVFEPGTAFSYATLNYTVLALIIEEVTQKSFATLIRSEILEPLDLNKTWIPD
GTAAP-QTKSDGHKLRYGQAARVEAPLHIGHAPAGYIHSNLSDMRLWAEAILTAAKKPAS
ELDTAFAQSLKPNMSVAPSPT----YGSFYGTGWFVFNT-WGTEYYHAGANPTFSSCIDI
KPDNDTVIVVLANLNSNLVAESCRSILFYLETGNFGHSSE---FFK-TIDRYAMGLSA--
-LALVVVFVTLALCLYRCFCIFKEKRISTRIGVLKSGFSLAL-WVGLATGLALVLPSMLF
YML-PLSVLFEWGPLSLAPTIILLWCAAALA-------ALFRFLGTWQSTTLR-------
----
>50000530011
MNTGRKILIAVH----------FALISALTAAFLPMPANAVQQEHTQSRAYLEEQLDALM
RDGAIPGLAVYVSSPNGQ-WTIFKGVQDLDNSVPVGPETIFEIGSNSKAFTGALAQLYIA
RGVLDPNRSVQSYLPWFTPSYNGVEP--RVRDLMYHTSGLAFGTIEHVRSGNSDSA-EKI
VRSLVDDSLVFEPGTAFSYATLNYTVLALIIEEVTQKSFATLIKSEILEPLDLHKTWIPD
GTAAP-QTKSDGHKLRYGQAARVEAPLHIGHAPAGYIHSNLSDMRLWAEAILTAAKKPAS
ELDTAFAQSLKPNMSVAPSPT----YGSFYGTGWFVFNT-WGTEYYHAGANPTFSSCIDI
KPDNDTVIVVLANLNSNLVAESCRSILFYLETGNFGHSSE---FFK-TIDRYAMGLSA--
-LALVVVFVSLALCLYRCFCIFKEKRISTRIGVLKSGFSLAL-WVGLATGLALVLPSMLF
YML-PLSVLFEWGPLSLAPTIILLWCAVALA-------ALFRFLGTWQSTTLR-------
----
>50000170011
MNTGRRILIAVH----------FALISALTAAFLPMPANAEQQEHTQSRAHLEEQLDALM
RDGVIPGLAVYVSSPNGQ-WTIFKGVQDLDNSVPVGPETIFEIGSNSKAFTGALAQLYIA
RGILDPNRSVQSYLSWFTPSYNGVEP--RVRDLMYHTSGLAFGTIEHVKSGNSDSA-EKI
VRSLVNDSLVFEPGTTFSYATLNYTVLALIIEEVTQKSFATLIRSEILEPLDLNKTWIPD
GTAAP-QTKSDGHKLRYGQAARVEAPLHIGHAPAGYIHSNLSDMRLWAEAILTAAKKPAS
ELDTAFAQSLKPNMSVAPSPT----YGSFYGTGWFVFNT-WGTEYYHAGANPTFSSCIDI
KPDNDTVIVVLANLNSNLVAESCRSILFYLETGNFGHSSE---FFK-TIDRYAMGLSA--
-LALVVVFVSLALCLYRCFCIFKEKRISTRIGVLKSGFSLAL-WVGLATGLALVLPSMLF
YML-PLSVLFEWGPLSLAPTIILLWCAVALA-------ALFRFLGTWQSTTL--------
----
>3441280011
---MEHVSIKTLYH---LLCCMLLFISAMCALAQEHEP------IGAQDERLSTLIHQRM
QEAKVPALSVSVTIKGVR-QRFVYGVADVASQKANTLDTVYELGSMSKAFTGLVVQILIQ
EGRLRQGDDIITYLPEMRLNYQGKPASLTVADFLYHTSGLPFSTLARLENPMP--G-SAV
AQQLRNENLLFAPGAKFSYASANYDVLGAVIENVTGKTFTEVIAERLTQPLGMSATVAVK
GDEII-VNKASGYKLGFGKPVLFHAPLARNHVPAAYIHSTLPDMEIWIDAWLHRKALPA-
TLREAMSNSWRGNSDVPLAAD----NRILYASGWFIDQN-QGPYISHGGQNPNFSSCIAL
RPDQQIGIVALANMNSNLILQLCADIDNYLRIGKYADGAG---DAITATDTLFVYLTLLL
CFWGAVVVVRGAFRVYRATAHGPGKQQRLRLRVR--DYIIALAVPGLVAAMLYVAPGILS
PGL-DWRFILVWGPSSVLAIPFGIIPVSYTHLDVYKRQQ---------------------
----
>3220700011
---MEHVSIKTLYH---LLCCMLLFISAMCALAQEHEP------IGAQDERLSTLIHQRM
QEAKVPALSVSVTIKGVR-QRFVYGVADVASQKANTLDTVYELGSMSKAFTGLVVQILIQ
EGRLRQGDDIITYLPEMRLNYQGKPASLTVADFLYHTSGLPFSTLARLENPMP--G-SAV
AQQLRNENLLFAPGAKFSYASANYDVLGAVIENVTGKTFTEVIAERLTQPLGMSATVAVK
GDEII-VNKASGYKLGFGKPVLFHAPLARNHVPAAYIHSTLPDMEIWIDAWLHRKALPA-
TLREAMSNSWRGNSDVPLAAD----NRILYASGWFIDQN-QGPYISHGGQNPNFSSCIAL
RPDQQIGIVALANMNSNLILQLCADIDNYLRIGKYADGAG---DAITATDTLFVYLTLLL
CFWGAVVVVRGAFRVYRATAHGPGKQQRLRLRVR--DYIIALAVPGLVAAMLYVAPGILS
PGL-DWRFILVWGPSSVLAIPFGIILLAFVLTLNHQIKRILLHNKEWDDE----------
----
>4525870011
MTIMEHVSIKTLYH---LLCCMLLFISAMCALAQEHEP------IGAQDERLSTLIHQRM
QEAKVPALSVSVTIKGVR-QRFVYGVADVASQKANTLDTVYELGSMSKAFTGLVVQILIQ
EGRLRQGDDIITYLPEMRLNYQGKPASLTVADFLYHTSGLPFSTLARLENPMP--G-SAV
AQQLRNENLLFAPGAKFSYASANYDVLGAVIENVTGKTFTEVIAERLTQPLGMSATVAVK
GDKII-VNKASGYKLGFGKPVLFHAPLARNHVPAAYIHSTLPDMEIWIDAWLHRKALPA-
TLREAMSNSWRGNSDVPLAAD----NRILYASGWFIDQN-QGPYISHGGQNPNFSSCIAL
RPDQQIGIVALANMNSNLILQLCADIDNYLRIGKYADGAG---DAITATDTLFVYLTLLL
CFWGAVVVVRGAFRVYRATAHGPGKQQRLRLRVR--DYIIALAVPGLVAAMLYVAPGILS
PGL-DWRFILVWGPSSVLAIPFGIILLAFVLTLNHQIKRILLHNKEWDDE----------
----
>3258590011
---MKQINLLNSYF---VLVCFLCLFSIN-SLANSSPE------QHIQNAELAELIQSRM
LMGKVPALAVSIKFNDKF-QRFIYGFSDLQKQNENTADTVYEIGSMSKAFTGLAIQILAE
QGKLSLNDDIRQYLPNLTLLYQDRPVKLDIEDFLYHTSGLPFSTLSYLEIPSS----HTV
EQQLQGVNLKFKPKSRYFYASANYDVLGAVIEKVTGQSYRHAIATLITQPFGMSDTVAVS
DGEQI-VNKAKGYKVRFGYPIELDAPIAHNHVPSAYIHSTLTDMEKWMDRLLYANKLTP-
ILRRAIDQSLQGNLDIPVNGD----NHILYASGWFIEQR-QGTYINHGGQNPNFSSCLAL
RPDEQIGIVALANINTNIILQLCSDIDSYLHNQQYRDDVK---DLILFIDFIFSILSTIL
LIMIIVVGVRMGIRIYRYR----RRNGMLTLSYR--DCLIVLLAPLVIAGIFYVIPGFF-
FAV-NWHFTLLWLPSTLSVVLIYIVILTILLTLNHRIKKKISLNEELNND----------
----
>50000560011
---MKQINLLNSYF---VLVCFLCLFSIN-SLANSSPE------QHIQNAELAELIQSRM
LMGKVPALAVSIKFNDKF-QRFIYGFSDLQKQNENTADTVYEIGSMSKAFTGLAIQILAE
QGKLSLNDDIRQYLPNLTLLYQDRPVKLDIEDFLYHTSGLPFSTLSYLEIPSS----HTV
EQQLQGVNLKFKPKSRYFYASANYDVLGAVIEKVTGQSYRHAIATLITQPFGMSDTVAVS
DGEQI-VNKAKGYKVRFGYPIELDAPIAHNHVPSAYIHSTLTDMEKWMDRLLYANKVTP-
ILRRAIDQSLQGNLDVPVNGD----NHILYASGWFIEQR-QGTYINHGGQNPNFSSCLAL
RPDEQIGIVALANINTNIILQLCSDIDSYLHNQQYRDDVK---DLILFIDFIFSILSTIL
LIMIIVVGVRMGIRIYRYR----RRNGMLILSYR--DCLIVLLAPLVIAGIFYVIPGFF-
FAV-NWHFTLLWLPSTLSVVLIYIVILTILLTLNHRIKKKISLNEELNND----------
----
>3904260011
---MKRINLSSFYL---LLVFWLYLFSSS-SPAYSVPA------QRLDDAQLAELIQTRM
VEAKAPALAVSIVVDGKV-KRFNYGSPDLQQPGENTVNTAYEIGSMSKAFTGLAIQILNE
QGKLSLKDDIHQYLPHLNLLYQGKPAKLDIEDFLYHTSGLPFSTLAFLEIPSS----KTV
EQQLQNLNLQFKPKSHYFYASANYDVLGAVIEKVTGQSYHDAIATLITQPFGMSATVAVS
GEETI-ANKATGYKIRFGYPVPIEAPIASNHVPSAYIHSTLADMEKWLDRLLDPTKLDP-
TLRRAIERSWQGNTRVPVNNN----NSILYASGWLIEQR-QGTYINHGGQNPNYSSCIAL
RPDQQIGIVALANISSNIILELCSDIDSYLHNQPYSDEVR---DLFLFMDFIFSVLTAIT
MIIVVLVGLFIVLRIRNYR----QQNNKLSLNWL--DWGIVLLVPLIIAGIIYVSPGLG-
LGI-NWHFIALWLPSTLLIFITAIIFLVTLLTLNCRIKKKISHNKKGSK-----------
----
>50000620011
---MKRINLSSFYL---LLVFWLYLFSSS-SPAYSVPA------QRLDDAQLAELIQTRM
VEAKAPALAVSIVVDGKV-KRFNYGSPDLQQPGENTVNTAYEIGSMSKAFTGLAIQILNE
QGKLSLKDDIHQYLPNLNLLYQGKPAKLDIEDFLYHTSGLPFSTLAFLEIPSS----KTV
EQQLQNLNLQFKPKSHYFYASANYDVLGAVIEKVTGQSYHDAIATFITQPFGMSATVAVS
GEETI-ANKATGYKIRFGYPVPIEAPIASNHVPSAYIHSTLADMEKWLDRLLDPTKLDP-
TLRRAIERSWQGNTRVPVNNN----NSILYASGWLIEQR-QGTYINHGGQNPNYSSCIAL
RPDQQIGIVALANISSNIILELCSDIDSYLHNQPYSDEVR---DLFLFMDFIFSVLTAIT
MIIVVLVGLFIVLRIRNYR----QQNNKLSLNWL--DWGIVLLVPLIIAGIIYVSPGLG-
LGI-NWHFIALWLPSTLLIFITAIIFLVTLLTLNYRIKKKISHNKKGSK-----------
----
