# Supplementary material for: Structural basis of colibactin activation by the ClbP peptidase
Source: Nat Chem Biol. 2022 Oct 17;19(2):151–8. doi: 10.1038/s41589-022-01142-z (PMC9889268; doi:10.1038/s41589-022-01142-z)
Supplement: Supplementary file 3 — Data for sequence analyses [file 41589_2022_1142_MOESM3_ESM.zip › Velilla_Supp_File_1/Prodrug-peptidase_representative_nodes_alignment.fa]

>3043000011
----------------------------------------MKLNVWLKF----IILMTLI
VLPYR----------QV----------------------------------------DAQ
ETV-QFNEKKIQKHIEEQLSQAGIPGLSVVIVKGNETIYKKNYGYANTDKKRQVTNETLF
ELGSTSKAFTALAVLQLEKEGKIKLSDSLTKYVSWFEMEY-----KGK--------PYEI
TLYDLLHHTSGIPEKA-IGYIPITNGK--DSIEKTIRNVMPIGL----NREPGSSFEYST
VNYDLLGLVIEKATNKSFERYVQEHVLSKLDLLSTYAGREM--AP--------LDNMAQG
YKRNFLQSLPYDAPNYRGNTPAGYFISNINDMERWLKIQLGVEKS-RMF-----------
----------P----EELINDSHKANRKVAPD-NNGAS------YAAGWEVYQS--G---
--GGEISHGGSNPNYSSYIGFRDEEQIGVVVLANLNSNYTYYIGSSLLNMMIDKEVK-PL
-----LYD-----EYKKTDQIGTALFVISSLCLLTLLVMLFHLIRE---IIFRKRKFIL-
-P-TG----------------------------KTWLHMVLVV-AIYGLMIYALYQLPNL
LFGGL-PWAFIKVWAPSTVVLAIYAIGGVGLAYVIHTFLNL----CFP--RQKGKSLLTL
IVLGLISGFGNAFLIFVINET--------FVRSN------NLENGLLFYFVLGIVMYVFS
QRIIRTSIVSYTNELVYEKRMELTDKLLQTPYYKLELIEKGRIEATLNNDTEVISRSLNL
LVTAGTSLLTLLFCFLYLGVM-NMYAFLLSLCIIFITAGVYSLIGRQADKVWNETRDIQN
VYFRLIGDLRHGFKELRLHTGKRNDFREVMNESCNNYRVKRTIGDIKFANVFVLGELLFI
FVIGIVVFVFPEIFV-NMPKETISNYVIVFLYMTGPVNEILGGIPQLVNVRISWQRIQQM
VKSVDHIKANEQIATTK----------EYLDVPICLQLQNVSYKYKN-KDG-DFTGFGIG
PIDMEFNSGEIVFIAGGNGSGKSTLSKLITGLYEPNEGNVLLNGKEIAPEELNQYYSAIL
SDFHVFDRLYGINTEGMKAEIDHYLELLQLSDKVGIE-DGRFTTTQ-LSTGQKKRLALLV
TYLEDRPILLFDEWAADQDPGYRRFFYEELLPQMRAKGKCIIAITHDDQYFHLADKLIVM
EMGTVKVNKTKEALS-----------------
>3806750011
----------------------------------------MKLNIWLKF----IILMTLI
VLPYR----------QV----------------------------------------EAQ
ETV-QFNEKKIQKHIEEQISQAGIPGLSVVIVKGNETIYKKNYGYADTDKKRQVTNETLF
ELGSTSKAFTALAVLQLEKEGKIKLSDSLTKYVSWFEMEY-----KGK--------PYEI
TLYDLLHHTSGIPEKA-IGYIPITNGK--DSIEKTIRNVMPIGL----NREPGSSFEYST
VNYDLLGLVIEKATNQSFERYVQDHVLSKLDLLSTYAGREM--AP--------LDNMAQG
YKRNFLQSLPYDAPNYRGNTPAGYFISNINDMERWLKLQLGVEKP-RMF-----------
----------P----EELINDSHKANRKVAPD-NNGAS------YAAGWEVYQS--G---
--GGEISHGGSNPNYSSYIGFRDEEQIGVVVLANLNSNYTYYIGSSLLNMMIDKEVK-PL
-----LYD-----EYKKTDQIGTALFVISSLCLLTLLVMLFHLIRE---IIFRKRKFIL-
-P-TG----------------------------KKWLHMVLVV-AIYALMIYALYQLPNL
LFGGL-PWAFIKVWAPSTVVLAIYAIAGVGLAYVIHTFLNL----CFP--RQKGKSLLTL
IVLGLISGFGNAFLIFVINET--------FVRSN------NLENGLLFYFVLGIVMYVFS
QRIIRTSIVSYTNELVYEKRMELTDKLLQTPYYKLELIEKGRIEATLNNDTEVISRSLNL
LVTAGTSLLTLLFCFLYLGVM-NIYAFLLSLCIIFITAGVYSLIGRQADKVWNETRDIQN
VYFRLIGDLRHGFKELRLHTGKRNDFREVMNESCNNYRVKRTIGDIKFANVFVLGELLFI
FVIGIVVFVFPEIFV-NMPKETISNYVIVFLYMTGPVNEILGGIPQLVNVRISWQRIQQM
VKSVDHIKANEQIATTK----------EYLDVPICLQLQNVSYKYKN-KDG-DFTGFGIG
PIDMEFNSGEIVFIAGGNGSGKSTLSKLITGLYEPNEGNVLLNGKKIAPEELNQYYSAIL
SDFHVFDRLYGINTEGMKAEIDHYLELLQLSDKVGIE-DGRFTTTQ-LSTGQKKRLALLV
TYLEDRPILLFDEWAADQDPGYRRFFYEELLPQMRAKGKCIIAITHDDQYFHLADKLIVM
EMGTVKMNKTKEALS-----------------
>3204420011
----------------------------------------MKLNIWLKF----IILMTLI
VLPYR----------QV----------------------------------------EAQ
ETV-QFNEKKIQKHIEEQISQAGIPGLSVVIVKGNETIYKKNYGYADTDKKRQVTNETLF
ELGSTSKAFTALAVLQLEKEGKIKLSDSLTKYVSWFEMEY-----KGK--------PYEI
TLYDLLHHTSGIPEKA-IGYIPITNGK--DSIEKTIRNVMPIGL----NREPGSSFEYST
VNYDLLGLVIEKATNQSFERYVQDHLLSKLDLLSTYAGREM--AP--------LDNMAQG
YKRNFLQSLPYDAPNYRGNTPAGYFISNINDMERWLKLQLGVEKP-RMF-----------
----------P----EELINVSHKANRKVAPD-SNGAS------YAAGWEVYQS--G---
--GGEISHGGSNPNYSSYIGFRDEEQIGVVVLANLNSNYTYYIGSSLLNMMIDKEVK-PL
-----LYD-----EYKKTDQIGTALFVISSLCLLTLLVMLFHLIRE---IIFRKRKFIL-
-P-TG----------------------------KTWLHMVLVV-AIYGLMIYALYQLPNL
LFGGL-PWAFIKVWAPSTVVLAIYAIAGVGLAYVIHTFFNL----CFP--RQKGKSLLTL
IVLGLISGFGNAFLIFVINET--------FVRSN------NLENGLLFYFVLGIVMYVFS
QRIIRTSIVSYTNELVYEKRMELTDKLLQTPYYKLELIEKGRIEATLNNDTEVISRSLNL
LVTAGTSLLTLLFCFLYLGVM-NMYAFLLSLCIIFITAGVYSLIGRQADKVWNETRDIQN
VYFRLIGDLRHGFKELRLHTGKRNDFREVMNESCNNYRVKRTIGDIKFANVFVLGELLFI
FVIGIVVFVFPEIFV-NMPKETISNYVIVFLYMTGPVNEILGGIPQLVNVRISWQRIQQM
VKSVDHIKANEQIATTK----------EYLDVPICLLLQNVSYKYKN-KDG-DFTGFGIG
PIDMEFNSGEIVFIAGGNGSGKSTLSKLITGLYEPNEGNVLLNGKEIAPEELNQYYSAIL
SDFHVFDRLYGINTEGMKAEIDHYLELLQLSDKVGIE-NGRFTTTQ-LSTGQKKRLALLV
TYLEDRPILLFDEWAADQDPGYRRFFYEELLPQMRAKGKCIIAITHDDQYFHLADKLIVM
EMGTVKMNKTKEALS-----------------
>3131660011
----------------------------------------MKLNIWLKF----IILMTLI
VLPYR----------QV----------------------------------------EAQ
ETV-QVNEKKIQKHIEEQISQAGIPGLSVVIVKGNETIYKKNYGYANTDKKRQVTNETLF
ELGSTSKAFTALAVLQLEKEGKIKLSDSLTKYVSWFEMEY-----KGK--------PYEI
TLYDLLHHTSGIPEKA-IGYIPITNGK--DSIEKTIRNVMPIGL----NREPGSSFEYST
VNYDLLGLVIEKATNQSFERYVQDHVLSKLDLLSTYAGREM--AP--------LDNMAQG
YKRNFLQSLPYDAPNYRGNTPAGYFISNINDMERWLKLQLGVEKP-RMF-----------
----------P----EELINDSHKANRKVAPD-SNGAS------YAAGWEVYQS--G---
--GGEISHGGSNPNYSSYIGFRDEEQIGVVVLANLNSNYTYYIGSSLLNIMIDKEVK-PL
-----LYD-----EYKKTDQIGTALFVISSLCLLTLLVMLFHLIRE---IIFRKRKFIL-
-P-TG----------------------------KTWLHMVLVV-AIYGLMIYALYQLPNL
LFGGL-PWAFIKVWAPSTVVLAIYAIAGVGLAYVIHTFLNL----CFP--RQKGKSLLTL
IVLGLISGFGNAFLIFVINET--------FVRSN------NLENGLLFYFVLGIVMYVFS
QRIIRTSIVSYTNELVYEKRMELTDKLLQTPYYKLELIEKGRIEATLNNDTEVISRSLNL
LVTAGTSLLTLLFCFLYLGVM-NMYAFLLSLCIIFITAGVYSLIGRQADKVWNETRDIQN
VYFRLIGDLRHGFKELRLHTGKRNDFREVMNESCNNYRVKRTIGDIKFANVFVLGELLFI
FVIGIVVFVFPEIFV-NMPKETISNYVIVFLYMTGPVNEILGGIPQLVNVRISWQRIQQM
VKSVDHIKANEQIATTK----------EYLDVPICLQLQNVSYKYKN-KDG-DFTGFGIG
PIDMEFNSGEIVFIAGGNGSGKSTLSKLITGLYEPNEGNVLLNGKEIAPEELNQYYSAIL
SDFHVFDRLYGINTEGMKAEIGHYLELLQLSDKVGIE-NGRFTTTQ-LSTGQKKRLALLV
TYLEDRPILLFDEWAADQDPGYRRFFYEELLPQMRAKGKCIIAITHDDQYFHLADKLIVM
EMGTVKMNKTKEALS-----------------
>3580900011
----------------------------------------MKLNIWLKF----IILMTLI
VLPYR----------QV----------------------------------------EAQ
ETV-QVNEKKIQKHIEEQISQAGIPGLSVVIVKGNETIYKKNYGYANTDKKRQVTNETLF
ELGSTSKAFTALAVLQLEKEGKIKLSDSLTKYVSWFEMEY-----KGK--------PYEI
TLYDLLHHTSGIPEKA-IGYIPITNGK--DSIEKTIRNVMPIGL----NREPGSSFEYST
VNYDLLGLVIEKATNQSFERYVQDHVLSKLDLLSTYAGREM--AP--------LDNMAQG
YKRNFLQSLPYDAPNYRGNTPAGYFISNINDMERWLKLQLGVEKP-RMF-----------
----------P----EELINDSHKANRKVAPD-SNGAS------YAAGWEVYQS--G---
--GGEISHGGSNPNYSSYIGFRDEEQIGVVVLANLNSNYTYYIGSSLLNMMIDKEFK-PL
-----LYD-----EYKKTDQIGTALFVISSLCLLTLLVMLFHLIRE---IIFRKRKFIL-
-P-TG----------------------------KTWLHMVLVV-AIYGLMIYALYQLPNL
LFGGL-PWAFIKVWAPSTVVLAIYAIAGVGLAYVIHTFLNL----CFP--RQKGKSLLTL
IVLGLISGFGNAFLIFVINET--------FVRSN------NLENGLLFYFVLGIVMYVFS
QRIIRTSIVSYTNELVYEKRMELTDKLLQTPYYKLELIEKGRIEATLNNDTEVISRSLNL
LVTAGTSLLTLLFCFLYLGVM-NMYAFLLSLCIIFITAGVYSLIGRQADKVWNETRDIQN
VYFRLIGDLRHGFKELRLHTGKRNDFREVMNESCNNYRVKRTIGDIKFANVFVLGELLFI
FVIGIVVFVFPEIFV-NMPKETISNYVIVFLYMTGPVNEILGGIPQLVNVRISWQRIQQM
VKSVDHIKANEQIATTK----------EYLDVPICLQLQNVSYKYKN-KDG-DFTGFGIG
PIDMEFNSGEIVFIAGGNGSGKSTLSKLITGLYEPNEGNVLLNGKEIAPEELNQYYSAIL
SDFHVFDRLYGINTEGMKAEIDHYLELLQLSDKVGIE-DGHFTTTQ-LSTGQKKRLALLV
TYLEDRPILLFDEWAADQDPGYRRFFYEELLPQMRAKGKCIIAITHDDQYFHLADNLIVM
EMGTVKMNKTKEALS-----------------
>3205710011
----------------------------------------MKLNIWLKF----IILMTLI
VLPYR----------QV----------------------------------------EAQ
ETV-QVNEKKIQKHIEEQISQAGIPGLSVVIVKGNETIYKKNYGYANTDKKRQVTNETLF
ELGSTSKAFTALAVLQLEKEGKIKLSDSLTKYVSWFEMEY-----KGK--------PYEI
TLYDLLHHTSGIPEKA-IGYIPITNGK--DSIEKTIRNVMPIGL----NREPGSSFEYST
VNYDLLGLVIEKATNQSFERYVQDHVLSKLDLLSTYAGREM--VP--------LDNMAQG
YKRNFLQSLPYDAPNYRGNTPAGYFISNINDMERWLKLQLGVEKP-RMF-----------
----------P----EELINDSHKANRKVAPD-SNGAS------YAAGWEVYQS--G---
--GGEISHGGSNPNYSSYIGFRDEEQIGVVVLANLNSNYTYYIGSSLLNMMIDKEVK-PL
-----LYD-----EYKKTDQIGTALFVISSLCLLTLLVMLFHLIRE---IIFRKRKFIL-
-P-TG----------------------------KTWLHMVLVV-AIYGLMIYALYQLPNL
LFGGL-PWAFIKVWAPSTVVLAIYAIAGVGLAYVIHTFLNL----CFP--RQKGKSLLTL
IVLGLISGFGNAFLIFVINET--------FVRSN------NLENGLLFYFVLGIVMYVFS
QRIIRTSIVSYTNELVYEKRMELTDKLLQTPYYKLELIEKGRIEATLNNDTEVISRSLNL
LVTAGTSLLTLLFCFLYLGVM-NMYAFLLSLCIIFITAGVYSLIGRQADKVWNETRDIQN
VYFRLIGDLRHGFKELRLHTGKRNDFREVMNESCNNYRVKRTIGDIKFANVFVLGELLFI
FVIGIVVFVFPEIFV-NMPKETISNYVIVFLYMTGPVNEILGGIPQLVNVRISWQRIQQM
VKSVDHIKANEQIATTK----------EYLDVPICLQLQNVSYKYKN-KDG-DFTGFGIG
PIDMEFNSGEIVFIAGGNGSGKSTLSKLITGLYEPNEGNVLLNGKEIAPEELNQYYSAIL
SDFHVFDRLYGINTEGMKAEIDHYLELLQLSDKVGIE-DGRFTTTQ-LSTGQKKRLALLV
TYLEDRPILLFDEWAADQDPGYRRFFYEELLPQMRAKGKCIIAITHDDQYFHLADKLIVM
EMGTVKMNKTKEALS-----------------
>3431680011
----------------------------------------MKLNIWLKF----IILMTLI
VLPYR----------QV----------------------------------------EAQ
ETV-QVNEKKIQKHIEEQISQAGIPGLSVVIVKGNETIYKKNYGYANTDKKRQVTNETLF
ELGSTSKAFTALAVLQLEKEGKIKLSDSLTKYVSWFEMEY-----KGK--------PYEI
TLYDLLHHTSGIPEKA-IGYIPITNGK--DSIEKTIRNVMPIGL----NREPGSSFEYST
VNYDLLGLVIEKATNQSFERYVQDHVLSKLDLLSTYAGREM--AP--------LDNMAQG
YKRNFLQSLPYDAPNYRGNTPAGYFISNINDMERWLKLQLGVEKP-RMF-----------
----------P----EELINDSHKANRKVAPD-SNGAS------YAAGWEVYQS--G---
--GGEISHGGSNPNYSSYIGFRDEEQIGVVVLANLNSNYTYYIGSSLLNMMIDKEVK-PL
-----LYD-----EYKKTDQIGTALFVISSLCLLTLLVMLFHLIRE---IIFRKRKFIL-
-P-TG----------------------------KTWLHMVLVV-AIYGLMIYALYQLPNL
LFGGL-PWAFIKVWAPSTVVLAIYAIAGVGLAYVIHTFLNL----CFP--RQKGKSLLTL
IVLGLISGFGNAFLIFVINET--------FVRSN------NLENGLLFYFVLGIVMYVFS
QRIIRTSIVSYTNELVYEKRMELTDKLLQTPYYKLELIEKGRIEATLNNDTEVISRSLNL
LVTAGTSLLTLLFCFLYLGVM-NMYAFLLSLCIIFITAGVYSLIGRQADKVWNETRDIQN
VYFRLIGDLRHGFKELRLHTGKRNDFREVMNESCNNYRVKRTIGDIKFANVFVLGELLFI
FVIGIVVFVFPEIFV-NMPKETISNYVIVFLYMTGPVNEILGGIPQLVNVRISWQRIQQM
VKSVDHIKANEQIATTK----------EYLDVPICLQLQNVSYKYKN-KDG-DFTGFGIG
PIDMEFNSGEIVFIAGGNGSGKSTLSKLITGLYEPNEGNVLLNGKEIAPEELNQYYSAIL
SDFHVFDRLYGINTEGMKAEIDHYLELLQLSDKVGIE-DGRFTTTQ-LSTGQKKRLALLV
TYLEDRPILLFDEWAADQDPGYRRFFYEELLPQMRAKGKCIIAITHDDQYFHLADKLIVM
EMGTVKMNKTKEALS-----------------
>3010070011
----------------------------------------MKLNIWLKF----IILMTLI
VLPYR----------QV----------------------------------------EAQ
ETV-QFNEKKIQKHIEEQISQAGIPGLSVVIVKGNETIYKKNYGYADTDKKRQVTNETLF
ELGSTSKAFTALAVLQLEKEGKIKLSDSLTKYVSWFEMEY-----KGK--------PYEI
TLYDLLHHTSGIPEKA-IGYIPITNGK--DSIEKTIRNVMPIGL----NKEPGSSFEYST
VNYDLLGLVIEKATNQSFERYVQDHVLSKLDLLSTYAGREM--AP--------LDNMAQG
YKRNFLQSLPYDAPNYRGNTPAGYFISNINDMERWLKLQLGVEKP-RMF-----------
----------P----EELINDSHKANRKVAPD-SNGAS------YAAGWEVYQS--G---
--GGEISHGGSNPNYSSYIGFRDEEQIGVVVLANLNSNYTYYIGSSLLNMMIDKEVK-PL
-----LYD-----EYKKTDQIGTALFVISSLCSLTLLVMLFHLIRE---IIFRKRKFIL-
-P-TG----------------------------KTWLHMVLVV-AIYGLMIYALYQLPNL
LFGGL-PWAFIKVWAPSTVVLAIYAIAGVGLAYVIHTFLNL----CFP--RQKGKSLLTL
IVLGLISGFGNAFLIFVINET--------FVRSN------NLENGLLFYFVLGIVMYVFS
QRIIRTSIVSYTNELVYEKRMELTDKLLQTPYYKLELIEKGRIEATLNNDTEVISRSLNL
LVTAGTSLLTLLFCFLYLGVM-NMYAFLLSLCIIFITAGVYSLIGRQADKVWNETRDIQN
VYFRLIGDLRHGFKELRLHTGKRNDFREVMNESCNNYRVKRTIGDIKFANVFVLGELLFI
FVIGIVVFVFPEIFV-NMPKETISNYVIVFLYMTGPVNEILGGIPQLVNVRISWQRIQQM
VKSVDHIKANEQIATTK----------EYLDVPICLQLQNVSYKYKN-KDG-DFTGFGIG
PIDMEFNSGEIVFIAGGNGSGKSTLSKLITGLYEPNEGNVLLNGKEIAPEELNQYYSAIL
SDFHVFDRLYGINTEGMKAEIDHYLELLQLSDKVGIE-NGRFTTTQ-LSTGQKKRLALLV
TYLEDRPILLFDEWAADQDPSYRRFFYEELLPQMRAKGKCIIAITHDDQYFHLADKLIVM
EMGTVKMNKTKEALS-----------------
>3010540011
----------------------------------------MKLNIWLKF----IILMTLI
VLPYR----------QV----------------------------------------EAQ
ETV-QFDEKKIQKHIEEQISQAGIPGLSVVIVKGNETIYKKNYGYADTDKKRQVTNETLF
ELGSTSKAFTALAVLQLEKEGKIKLSDSLTKYVSWFEMEY-----KGK--------PYEI
TLYDLLHHTSGIPEKA-IGYIPITNGK--DSIEKTIRNVMPIGL----NKEPGSSFEYST
VNYDLLGLVIEKATNQSFERYVQDHVLSKLDLLSTYAGREM--AP--------LDNMAQG
YKRNFLQSLPYDAPNYRGNTPAGYFISNINDMERWLKLQLGVEKP-RMF-----------
----------P----EELINDSHKANRKVAPD-SNGAS------YAAGWEVYQS--G---
--GGEISHGGSNPNYSSYIGFRDEEQIGVVVLANLNSNYTYYIGSSLLNMMIDKEVK-PL
-----LYD-----EYKKTDQIGTALFVISSLCLLTLLVMLFHLIRE---IIFRKRKFIL-
-P-TG----------------------------KTWLHMVLVV-AIYGLMIYALYQLPNL
LFGGL-PWAFIKVWAPSTVVLAIYAIAGVGLAYVIHTFLNL----CFP--RQKGKSLLTL
IVLGLISGFGNAFLIFVINET--------FVRSN------NLENGLLFYFVLGIVMYVFS
QRIIRTSIVSYTNELVYEKRMELTDKLLQTPYYKLELIEKGRIEATLNNDTEVISRSLNL
LVTAGTSLLTLLFCFLYLGVM-NMYAFLLSLCIIFITAGVYSLIGRQADKVWNETRDIQN
VYFRLIGDLRHGFKELRLHTGKRNDFREVMNESCNNYRVKRTIGDIKFANVFVLGELLFI
FVIGIVVFVFPEIFV-NMPKETISNYVIVFLYMTGPVNEILGGIPQLVNVRISWQRIQQM
VKSVDHIKANEQIATTK----------ECLDVPICLQLQNVSYKYKN-KDG-DFTGFGIG
PIDMEFNSGEIVFIAGGNGSGKSTLSKLITGLYEPNEGNVLLNGKEIAPEELNQYYSAIL
SDFHVFDRLYGINTEGMKAEIDHYLELLQLSDKVGIE-NGRFTTTQ-LSTGQKKRLALLV
TYLEDRPILLFDEWAADQDPGYRRFFYEELLPQMRAKGKCIIAITHDDQYFHLADKLIVM
EMGTVKMNKTKEALS-----------------
>4437460011
----------------------------------------MKLNIWLKF----IILMTLI
VLPYR----------QV----------------------------------------EAQ
ETV-QFDEKKIQKHIEEQISQAGIPGLSVVIVKGNETIYKKNYGYADTDKKRQVTNETLF
ELGSTSKAFTALAVLQLEKEGKIKLSDSLTKYVSWFEMEY-----KGK--------PYEI
TLYDLLHHTSGIPEKA-IGYIPITNGK--DSIEKTIRNVMPIGL----NKEPGSSFEYST
VNYDLLGLVIEKATNQSFERYVQDHVLSKLDLLSTYAGREM--AP--------LDNMAQG
YKRNFLQSLPYDAPNYRGNTPAGYFISNINDMERWLKLQLGVEKP-RMF-----------
----------P----EELINDSHKANRKVAPD-SNGAS------YAAGWEVYQS--G---
--GGEISHGGSNPNYSSYIGFRDEEQIGGVVLANLNSNYTYYIGSSLLNMMIDKEVK-PL
-----LYD-----EYKKTDQIGTALFVISSLCLLTLLVMLFHLIRE---IIFRKRKFIL-
-P-TG----------------------------KTWLHMVLVV-AIYGLMIYALYQLPNL
LFGGL-PWAFIKVWAPSTVVLAIYAIAGVGLAYVIHTFLNL----CFP--RQKGKSLLTL
IVLGLISGFGNAFLIFVINET--------FVRSN------NLENGLLFYFVLGIVMYVFS
QRIIRTSIVSYTNELVYEKRMELTDKLLQTPYYKLELIEKGRIEATLNNDTEVISRSLNL
LVTAGTSLLTLLFCFLYLGVM-NMYAFLLSLCIIFITAGVYSLIGRQADKVWNETRDIQN
VYFRLIGDLRNGFKELRLHTGKRNDFREVMNESCNNYRVKRTIGDIKFANVFVLGELLFI
FVIGIVVFVFPEIFV-NMPKETISNYVIVFLYMTGPVNEILGGIPQLVNVRISWQRIQQM
VKSVDHIKANEQIATTK----------ECLDVPICLQLQNVSYKYKN-KDG-DFTGFGIG
PIDMEFNSGEIVFIAGGNGSGKSTLSKLITGLYEPNEGNVLLNGKEIAPEELNQYYSAIL
SDFHVFDRLYGINTEGMKAEIDHYLELLQLSDKVGIE-NGHFTTTQ-LSTGQKKRLALLV
TYLEDRPILLFDEWAADQDPGYRRFFYEELLPQMRAKGKCIIAITHDDQYFHLADKLIVM
EMGTVKMNKTKEALS-----------------
>3973700011
----------------------------------------MKLNIWLKF----IILMTLI
VLPYR----------QV----------------------------------------EAQ
ETV-QFNEKKIQKHIEEQISQAGIPGLSVVIVKGNETIYKKNYGYADTDKKRQVTNETLF
ELGSTSKAFTALAVLQLEKEGKIKLSDSLTKYVSWFEMEY-----KGK--------PYEI
TLYDLLHHTSGIPEKA-IGYIPITNGK--DSIEKTIRNVMPIGL----NREPGSSFEYST
VNYDLLGLVIEKATNQSFERYVQDHVLSKLDLLSTYAGREM--AP--------LDNMAQG
YKRNFLQSLPYDAPNYRGNTPAGYFISNINDMERWLKLQLGVEKP-RMF-----------
----------P----EELINDSHKANRKVAPD-NNGAS------YAAGWEVYQS--G---
--GGEISHGGSNPNYSSYIGFRDEEQIGVVVLANLNSNYTYYIGSSLLNMMIDKEVK-PL
-----LYD-----EYKKTDQIGTALFVMSSLCLLTLLVMLFHLIRE---IIFRKRRFKL-
-P-TG----------------------------KTWLHMVLVV-AIYALMIYALYQLPNL
LFGGL-PWAFIKVWAPSTVVLAIYAIAGVGLAYVIHTFLNL----CFP--RQKGKSLLTL
IVLGLISGFGNAFLIFVINET--------FVRSN------NLENGLLFYFVLGIVMYVFS
QRIIRTSIVSYTNELVYEKRMELTDKLLQTPYYKLELIEKGRIEATLNNDTEVISRSLNL
LVTAGTSLLTLLFCFLYLGVM-NMYAFLLSLCIIFITAGVYSLIGRQADKVWNETRDIQN
VYFRLIGDLRHGFKELRLHTGKRNDFREVMNESCNNYRVKRTIGDIKFANVFVLGELLFI
FVIGIVVFVFPEIFV-NMPKETISNYVIVFLYMTGPVNEILGGIPQLVNVRISWQRIQQM
VKSVDHIKANEQIATTK----------EYLDVPICLQLQNVSYKYKN-KDG-DFTGFGIG
PIDMEFNSGEIVFIAGGNGSGKSTLSKLITGLYEPNEGNVLLNGKEIAPEELNQYYSAIL
SDFHVFDRLYGINTEGMKAEIDHYLELLQLSDKVGIE-NGRFTTTQ-LSTGQKKRLALLV
TYLEDRPILLFDEWAADQDPGYRRFFYEELLPQMRAKGKCIIAITHDDQYFHLADKLIVM
EMGTVKMNKTKEALS-----------------
>3116010011
----------------------------------------MKLNIWLKF----IILMTLI
VLPYR----------QV----------------------------------------EAQ
ETV-QFNEKKIQKHIEEQISQAGIPGLSVVIVKGNETIYKKNYGYADTDKKRQVTNETLF
ELGSTSKAFTALAVLQLEKEGKIKLSDSLTKYVSWFEMEY-----KGK--------PYEI
TLYDLLHHTSGIPEKA-IGYIPITNGK--DSIEKTIRNVMPIGL----NREPGSRFEYST
VNYDLLGLVIEKATNQSFERYVQDHVLSKLDLLSTYAGREM--AP--------LDNMAQG
YKRNFLQSLPYDAPNYRGNTPAGYFISNINDMERWLKLQLGVEKP-RMF-----------
----------P----EELINDSHKANRKVAPD-NNGAS------YAAGWEVYQS--G---
--GGEISHGGSNPNYSSYIGFRDEEQIGVVVLANLNSNYTYYIGSSLLNMMIDKEVK-PL
-----LYD-----EYKKTDQIGTALFVISSLCLLTLLVMLFHLIRE---IIFRKRQFIL-
-P-TG----------------------------KTWLHMVLVV-AIYGLMIYALYQLPNL
LFGGL-PWAFIKVWAPSTVVLAIYAIAGVGLAYVIHTFLNL----CFP--RQKGKSLLTL
IVLGLISGFGNAFLIFVINET--------FVRSN------NLENGLLFYFVLGIVMYVFS
QRIIRTSIVSYTNELVYEKRMELTDKLLQTPYYKLELIEKGRIEATLNNDTEVISRSLNL
LVTAGTSLLTLLFCFLYLGVM-NMYAFLLSLCIIFITAGVYSLIGRQADKVWNETRDIQN
VYFRLIGDLRHGFKELRLHTGKRNDFREVMNESCNNYRVKRTIGDIKFANVFVLGELLFI
FVIGIVVFVFPEIFV-NMPKETISNYVIVFLYMTGPVNEILGGIPQLVNVRISWQRIQQM
VKSVDHIKANEQIATTK----------EYLDVPICLQLQNVSYKYKN-KDG-DFTGFGIG
PIDMEFNSGEIVFIAGGNGSGKSTLSKLITGLYEPNEGNVLLNGKEIAPEELNQYYSAIL
SDFHVFDRLYGINTEGMKAEIDHYLELLQLSDKVGIE-NGCFTTTQ-LSTGQKKRLALLV
TYLEDRPILLFDEWAADQDPGYRRFFYEELLPQMRAKGKCIIAITHDDQYFHLANKLIVM
EMGTVKMNKTKEALS-----------------
>3513300011
------------------------------------------------------------
----------------M----------------------------------------EAQ
ETV-QFNEKKIQKHIEEQISQAGIPGLSVVIVKGNETIYKKNYGYADTDKKRQVTNETLF
ELGSTSKAFTALAVLQLEKEGKIKLSDSLTKYVSWFEMEY-----KGK--------PYEI
TLYDLLHHTSGIPEKA-IGYIPITNGK--DSIEKTIRNVMPIGL----NREPGSSFEYST
VNYDLLGLVIEKATNQSFERYVQDHVLSKLDLLSTYAGREM--AP--------LDNMAQG
YKRNFLQSLPYDAPNYRGNTPAGYFISNINDMERWLKLQLGVEKP-RMF-----------
----------P----EELINDSHKANRKVAPD-SNGAS------YAAGWEVYQS--G---
--GGEISHGGSNPNYSSYIGFRDEEQIGVVVLANLNSNYTYYIGSSLLNMMIDKEVK-PL
-----LYD-----EYKKTDQIGTALFVISFLCLLTLLVMLFHLIRE---IIFRKRKFIL-
-P-TG----------------------------KTWLHMVLVV-AIYGLMIYALYQLPNL
LFGGL-PWAFIKVWAPSTVVLAIYAIAGVGLAYVIHTFLNL----CFP--RQKGKSLLTL
IVLGLISGFGNAFLIFVINET--------FVRSN------NLENGLLFYFVLGIVMYVFS
QRIIRTSIVSYTNELVYEKRMELTDKLLQTPYYKLELIEKGRIEATLNNDTEVISRSLNL
LVTAGTSLLTLLFCFLYLGVM-NMYAFLLSLCIIFITAGVYSLIGRQADKVWNETRDIQN
VYFRLIGDLRHGFKELRLHTGKRNDFREVMNESCNNYRVKRTIGDIKFANVFVLGELLFI
FVIGIVVFVFPEIFV-NMPKETISNYVIVFLYMTGPVNEILGGIPQLVNVRISWQRIQQM
VKSVDHIKANEQIATTK----------EYLDVPICLQLQNVSYKYKN-KDG-DFTGFGIG
PIDMEFNSGEIVFIAGGNGSGKSTLSKLITGLYEPNEGNVLLNGKEIAPEELNQYYSAIL
SDFHVFDRLYGINTEGMKAEINHYLELLQLSDKVGID-NGRFTTTQ-LSTGQKKRLALLV
TYLEDRPILLFDEWAADQDPGYRRFFYEELLPQMRAKGKCIIAITHDDQYFHLADKLIVM
EMGTVKMNKTKEALS-----------------
>3231000011
----------------------------------------MKLNIWLKF----IILMTLI
VLPYR----------QV----------------------------------------EAQ
ETV-QFNEKKIQKHIEEQISQAGIPGLSVVIVKGNETIYKKNYGYADTDKKRQVTNETLF
ELGSTSKAFTALAVLQLEKEGKIKLSDSLTKYVSWFEMEY-----KGK--------PYEI
TLYDLLHHTSGIPEKA-IGYIPIINGK--DSIEKTIRNVMPIGL----NREPGSSFEYST
VNYDLLGLVIEKATNQSFERYVQDHVLSKLDLLSTYAGREM--AP--------LDNMAQG
YKRNFLQSLPYDAPNYRGNTPAGYFISNINDMERWLKLQLGVEKP-RMF-----------
----------P----EELINDSHKANRKVAPD-SNGAS------YAAGWEVYQS--G---
--GGEISHGGSNPNYSSYIGFRDEEQIGVVVLANLNSNYTYYIGSSLLNMMIDKEVK-PL
-----LYD-----EYKKTDQIGTALFVISFLCLLTLLVMLFHLIRE---IIFRKRKFIL-
-P-TG----------------------------KTWLHMVLVV-AIYGLMIYALYQLPNL
LFGGV-PWAFIKVWAPSTVVLAIYAIAGVGLAYVIHTFLNL----CFP--RQKGKSLLTL
IVLGLISGFGNAFLIFVINET--------FVRSN------NLENGLLFYFVLGIVMYVFS
QRIIRTSIVSYTNELVYEKRMELTDKLLQTPYYKLELIEKGRIEATLNNDTEVISRSLNL
LVTAGTSLLTLLFCFLYLGVM-NMYAFLLSLCIIFITAGVYSLIGRQADKVWNETRDIQN
VYFRLIGDLRHGFKELRLHTGKRNDFREVMNESCNNYRVKRTIGDIKFANVFVLGELLFI
FVIGIVVFVFPEIFV-NMPKETISNYVIVFLYMTGPVNEILGGIPQLVNVRISWQRIQQM
VKSVDHIKANEQIATTK----------EYLDVPICLQLQNVSYKYKN-KDG-DFTGFGIG
PIDMEFNSGEIVFIAGGNGSGKSTLSKLITGLYEPNEGNVLLNGKEIAPEELNQYYSAIL
SDFHVFDRLYGINTEGMKAEINHYLELLQLSDKVGID-NGRFTTTQ-LSTGQKKRLALLV
TYLEDRPILLFDEWAADQDPGYRRFFYEELLPQMRAKGKCIIAITHDDQYFHLADKLIVM
EMGTVKMNKTKEALS-----------------
>3010610011
----------------------------------------MKLNIWLKF----IILMTLI
VLPYR----------QV----------------------------------------EAQ
ETV-QFNEKKIQKHIEEQISQAGIPGLSVVIVKGNETIYKKNYGYADTDKKRQVTNETLF
ELGSTSKAFTALAVLQLEKEGKIKLSDSLTKYVSWFEMEY-----KGK--------PYEI
TLYDLLHHTSGIPEKA-IGYIPITNGK--DSIEKTIRNVMPIGL----NREPGSSFEYST
VNYDLLGLVIEKATNQSFERYVQDHVLSKLDLLSTYAGREM--AP--------LDNMAQG
YKRNFLQSLPYDAPNYRGNTPAGYFISNINDMERWLKLQLGVEKP-RMF-----------
----------P----EELINDSHKANRKVAPD-SNGAS------YAAGWEVYQS--G---
--GGEISHGGSNPNYSSYIGFRDEEQIGVVVLANLNSNYTYYIGSSLLNMMIDKEVK-PL
-----LYD-----EYKKTDQIGTALFVISSLCLLTLLVMLFHLIRE---IIFRKRKFIL-
-P-TG----------------------------KTWLHMVLVV-AIYGLMIYALYQLPNL
LFGGL-PWAFIKVWAPSTVVLAIYAIAGVGLAYVIHTFLNL----CFP--RQKGKSLLTL
IVLGLISGFGNAFLIFVINET--------FVRSN------NLENGLLFYFVLGIVMYVFS
QRIIRTSIVSYTNELVYEKRMELTDKLLQTPYYKLELIEKGRIEATLNNDTEVISRSLNL
LVTAGTSLLTLLFCFLYLGVM-NMYAFLLSLCIIFITAGVYSLIGRQADKVWNETRDIQN
VYFRLIGDLRNGFKELRLHTGKRNDFREVMNESCNNYRVKRTIGDIKFANVFVLGELLFI
FVIGIVVFVFPEIFV-NMPKETISNYVIVFLYMTGPVNEILGGIPQLVNVRISWQRIQQM
VKSVDHIKANEQIATTK----------EYLDVPICLQLQNVSYKYKN-KDG-DFTGFGIG
PIDMEFNSGEIVFIAGGNGSGKSTLSKLITGLYEPNEGNVLLNGKEIAPEELNQYYSAIL
SDFHVFDRLYGINTEGMKAEINHYLELLQLSDKVGIE-NGRFTTTQ-LSTGQKKRLALLV
TYLEDRPILLFDEWAADQDPGYRRFFYEELLPQMRAKGKCIIAITHDDQYFHLADKLIVM
EMGTVKMNKTKEALS-----------------
>3009670011
----------------------------------------MKLNIWLKF----IILTTLI
VLPYR----------QV----------------------------------------EAQ
ETV-QFNEKKIQKHIEEQISQAGIPGLSVVIVKGNETIYKKNYGYADTDKKRQVTNETLF
ELGSTSKAFTALAVLQLEKEGKIKLSDSLTKYVSWFEMEY-----KGK--------PYEI
TLYDLLHHTSGIPEKA-IGYIPITNGK--DSIEKTIRNVMPIGL----NREPGSSFEYST
VNYDLLGLVIEKATNQSFERYVQDHVLSKLDLLSTYAGREM--AP--------LDNMAQG
YKRNFLQSLPYDAPNYRGNTPAGYFISNINDMEKWLKLQLGVEKP-RMF-----------
----------P----EELINDSHKANRKVAPD-NNGAS------YAAGWEVYQS--G---
--GGEISHGGSNPNYSSYIGFRDEEQIGVVVLANLNSNYTYYIGSSLLNMMIDKEVK-PL
-----LYD-----EYKKTDQIGTALFVISSLCLLTLLVMLFHLIRE---IIFRKRKFIL-
-P-TG----------------------------KTWLHMVLVV-AIYGLMIYALYQLPNL
LFGGL-PWAFIKVWAPSTVVLAIYAIAGVGLAYVIHTFLNL----CFP--RQKGKSLLTL
IVLGLISGFGNAFLIFVINET--------FVRSN------NLENGLLFYFVLGIVMYVFS
QRIIRTSIVSYTNELVYEKRMELTDKLLQTPYYKLELIEKGRIEATLNNDTEVISRSLNL
LVTAGTSLLTLLFCFLYLGVM-NMYAFLLSLCIIFITAGVYSLIGRQADKVWNETRDIQN
VYFRLIGDLRHGFKELRLHTGKRNDFREVMNESCNNYRVKRTIGDIKFANVFVLGELLFI
FVIGIVVFVFPEIFV-NMPKETISNYVIVFLYMTGPVNEILGGIPQLVNVRISWQRIQQM
VKSVDHIKANEQIATTK----------EYLDVPICLQLQNVSYKYKN-KDG-DFTGFGIG
PIDMEFNSGELVFIAGGNGSGKSTLSKLITGLYEPNEGNVLLNGKEIAPEELNQYYSAIL
SDFHVFDRLYGINTEGMKAEIDHYLELLQLSDKVGIE-NGRFTTTQ-LSTGQKKRLALLV
TYLEDRPILLFDEWAADQDPGYRRFFYEELLPQMRAKGKCIIAITHDDQYFHLADKLIVM
EMGTVKMNKTKEALS-----------------
>3010020011
----------------------------------------MKLNIWLKF----IILTTLI
VLPYR----------QV----------------------------------------EAQ
ETV-QFNEKKIQKHIEEQISQAGIPGLSVVIVKGNETIYKKNYGYADTDKKRQVTNETLF
ELGSTSKAFTALAVLQLEKEGEIKLSDSLTKYVSWFEMEY-----KGK--------PYEI
TLYDLLHHTSGIPEKA-IGYIPITNGK--DSIEKTIRNVMPIGL----NREPGSSFEYST
VNYDLLGLVIEKATNQSFERYVQDHVLSKLDLLSTYAGREM--AP--------LDNMAQG
YKRNFLQSLPYDAPNYRGNTPAGYFISNINDMEKWLKLQLGVEKP-RMF-----------
----------P----EELINDSHKANRKVAPD-NNGAS------YAAGWEVYQS--G---
--GGEISHGGSNPNYSSYIGFRDEEQIGVVVLANLNSNYTYYIGSSLLNMMIDKEVK-PL
-----LYD-----EYKKTDQIGTALFVISSLCLLTLLVMLFHLIRE---IIFRKRKFIL-
-P-TG----------------------------KTWLHMVLVV-AIYGLMIYALYQLPNL
LFGGL-PWAFIKVWAPSTVVLAIYAIAGVGLAYVIHTFLNL----CFP--RQKGKSLLTL
IVLGLISGFGNAFLIFVINET--------FVRSN------NLENGLLFYFVLGIVMYVFS
QRIIRTSIVSYTNELVYEKRMELTDKLLQTPYYKLELIEKGRIEATLNNDTEVISRSLNL
LVTAGTSLLTLLFCFLYLGVM-NMYAFLLSLCIIFITAGVYSLIGRQADKVWNETRDIQN
VYFRLIGDLRHGFKELRLHTGKRNDFREVMNESCNNYRVKRTIGDIKFANVFVLGELLFI
FVIGIVVFVFPEIFV-NMPKETISNYVIVFLYMTGPVNEILGGIPQLVNVRISWQRIQQM
VKSVDHIKANEQIATTK----------EYLDVPICLQLQNVSYKYKN-KDG-DFTGFGIG
PIDMEFNSGELVFIAGGNGSGKSTLSKLITGLYEPNEGNVLLNGKEIAPEELNQYYSAIL
SDFHVFDRLYGINTEGMKAEIDHYLELLQLSDKVGIE-NGRFTTTQ-LSTGQKKRLALLV
TYLEDRPILLFDEWAADQDPGYRRFFYEELLPQMRAKGKCIIAITHDDQYFHLADKLIVM
EMGTVKMNKTKEALS-----------------
>3488430011
----------------------------------------MKLNIWLKF----IILMTLI
VLPYR----------QV----------------------------------------EAQ
ETV-QFNEKKIQKHIEEQISQAGIPGLSVVIVKGNETIYKKNYGYADTDKKRQVTNETLF
ELGSTSKAFTALAVLHLEKEGKIKLSDSLTKYVSWFEMEY-----KGK--------PYEI
TLYDLLHHTSGIPEKA-IGYIPITNGK--DSIEKTIRNVMPIGL----NREPGSSFEYST
VNYDLLGLVIEKATNQSFERYVQDHVLSKLDLLSTYAGREM--AP--------LDNMAQG
YKRNFLQSLPYDAPNYRGNTPAGYFISNINDMERWLKLQLGVEKP-RMF-----------
----------P----EELINDSHKANRKVAPD-NNGAS------YAAGWEVYQS--G---
--GGEISHGGSNPNYSSYIGFRDEEQIGVVVLANLNSNYTYYIGSSLLNMMIDKEVK-PL
-----LYD-----KYKKTDQIGTALFVISSLCLLTLLVMLFHLIRE---IIFRKRKFIL-
-P-TG----------------------------KTWLHMVLVV-AIYGLMIYALYQLPNL
LFGGL-PWAFIKVWAPSTVVLAIYAIAGVGLAYVIHTFLNL----CFP--RQKGKSLLTL
IVLGLISGFGNAFLIFVINET--------FVRSN------NLENGLLFYFVLGIVMYVFS
QRIIRTSIVSYTNELVYEKRMELTDKLLQTPYYKLELIEKGRIEATLNNDTEVISRSLNL
LVTAGTSLLTLLFCFLYLGVM-NMYAFLLSLCIIFITAGVYSLIGRQADKVWNETRDIQN
VYFRLIGDLRHGFKELRLHTGKRNDFREVMNESCNNYRVKRTIGDIKFANVFVLGELLFI
FVIGIVVFVFPEIFV-NMPKETISNYVIVFLYMTGPVNEILGGIPQLVNVRISWQRIQQM
VKSVDHIKANEQIATTK----------EYLDVPICLQLQNVSYKYKN-KDG-DFTGFGIG
PIDMEFNSGEIVFIAGGNGSGKSTLSKLITGLYEPNEGNVLLNGKEIAPEELNQYYSAIL
SDFHVFDRLYGINTEGMKAEIDHYLELLQLSDKVGIE-NGRFTTTQ-LSTGQKKRLALLV
TYLEDRPILLFDEWAADQDPGYRRFFYEELLPQMRAKGKCIIAITHDDQYFHLADKLIVM
EMGTVKMNKTKEALS-----------------
>3420570011
----------------------------------------MKLNIWLKF----IILMTLI
VLPYR----------QV----------------------------------------EAQ
ETV-QFNEKKIQKHIEEQISQAGIPGLSVVIVKGNETIYKKNYGYADTDKKRQVTNETLF
ELGSTSKAFTALAVLQLEKEGKIKLSDSLTKYVSWFEMEY-----KGK--------PYEI
TLYDLLHHTSGIPEKA-IGYIPITNGK--DSIEKTIRNVMPIGL----NREPGSSFEYST
VNYDLLGLVIEKATNQSFERYVQDHVLSKLDLLSTYAGREM--AP--------LDNMAQG
YKRNFLQSLPYDAPNYRGNTPAGYFISNINDMEKWLKLQLGVEKP-RMF-----------
----------P----EELINDSHKANRKVAPD-NNGAS------YAAGWEVYQS--G---
--GGEISHGGSNPNYSSYIGFRDEEQIGVVVLANLNSNYTYYIGSSLLNMMIDKEVK-PL
-----LYD-----EYKKTDQIGTVLFVISSLCLLTLLVMLFHLIRE---IIFRKRKFIL-
-P-TG----------------------------KTWLHMVLVV-AIYGLMIYALYQLPNL
LFGGL-PWAFIKVWAPSTVVLAIYAIAGVGLAYVIHTFLNL----CFP--RQKGKSLLTL
IVLGLISGFGNAFLIFVINET--------FVRSN------NLENGLLFYFVLGIVMYVFS
QRIIRTSIVSYTNELVYEKRMELTDKLLQTPYYKLELIEKGRIEATLNNDTEVISRSLNL
LVTAGTSLLTLLFCFLYLGVM-NMYAFLLSLCIIFITAGVYSLIGRQADKVWNETRDIQN
VYFRLIGDLRHGFKELRLHTGKRNDFREVMNESCNNYRVKRTIGDIKFANVFVLGELLFI
FVIGIVVFVFPEIFV-NMPKETISNYVIVFLYMTGPVNEILGGIPQLVNVRISWQRIQQM
VKSVDHIKANEQIATTK----------EYLDVPICLQLQNVSYKYKN-KDG-DFTGFGIG
PIDMEFNSGEIVFIAGGNGSGKSTLSKLITGLYEPNEGNVLLNGKEIAPEELNQYYSAIL
SDFHVFDRLYGINTEGMKAEIDHYLELLQLSDKVGIE-NGRFTTTQ-LSTGQKKRLALLV
TYLEDRPILLFDEWAADQDPGYRRFFYEELLPQMRAKGKCIIAITHDDQYFHLADKLIVM
EMGTVKMNKTKEALS-----------------
>3639340011
----------------------------------------MKLNIWLKF----IILMTLI
VLPYR----------QV----------------------------------------EAQ
ETV-QFNEKKIQKHIEEQISQAGIPGLSVVIVKGNETIYKKNYGYADTDKKRQVTNETLF
ELGSTSKAFTALAVLQLEKEGKIKLSDSLTKYVSWFEMEY-----KGK--------PYEI
TLYDLLHHTSGIPEKA-IGYIPITNGK--DSIEKTIRNVMPIGL----NREPGSSFEYST
VNYDLLGLVIEKATNQSFERYVQDHVLSKLDLLSTYAGREM--AP--------LDNMAQG
YKRNFLQSLPYDAPSYRGNTPAGYFISNINDMEKWLKLQLGVEKP-RMF-----------
----------P----EELINDSHKANRKVAPD-NNGAS------YAAGWEVYQS--G---
--GGEISHGGSNPNYSSYIGFRDEEQIGVVVLANLNSNYTYYIGSSLLNMMIDKEVK-PL
-----LYD-----EYKKTDQIGTALFVISSLCLLTLLVMLFHLIRE---IIFRKRKFIL-
-P-TG----------------------------KTWLHMVLVV-AIYGLMIYALYQLPNL
LFGGL-PWAFIKVWAPSTVVLAIYAIAGVGLAYVIHTFLNL----CFP--RQKGKSLLTL
IVLGLISGFGNAFLIFVINET--------FVRSN------NLENGLLFYFVLGIVMYVFS
QRIIRTSIVSYTNELVYEKRMELTDKLLQTPYYKLELIEKGRIEATLNNDTEVISRSLNL
LVTAGTSLLTLLFCFLYLGVM-NMYAFLLSLCIIFITAGVYSLIGRQADKVWNETRDIQN
VYFRLIGDLRHGFKELRLHTGKRNDFREVMNESCNNYRVKRTIGDIKFANVFVLGELLFI
FVIGIVVFVFPEIFV-NMPKETISNYVIVFLYMTGPVNEILGGIPQLVNVRISWQRIQQM
VKSVDHIKANEQIATTK----------EYLDVPICLQLQNVSYKYKN-KDG-DFTGFGIG
PIDMEFNSGEIVFIAGGNGSGKSTLSKLITGLYEPNEGNVLLNGKEIAPEELNQYYSAIL
SDFHVFDRLYGINTEGMKAEIDHYLELLQLSDKVGIE-NGRFTTTQ-LSTGQKKRLALLV
TYLEDRPILLFDEWAADQDPGYRRFFYEELLPQMRAKGKCIIAITHDDQYFHLADKLIVM
EMGTVKMNKTKEALS-----------------
>4167480011
----------------------------------------MKLNIWLKF----IILMTLI
VLPYR----------QV----------------------------------------EAQ
ETV-QFNEKKIQKHIEEQISQAGIPGLSVVIVKGNETIYKKNYGYADTDKKRQVTNETLF
ELGSTSKAFTALAVLQLEKEGKIKLSDSLTKYVSWFEMEY-----KGK--------PYEI
TLYDLLHHTSGIPEKA-IGYIPITNGK--DSIEKTIRNVMPIGL----NREPGSSFEYST
VNYNLLGLVIEKATNQSFERYVQDHVLSKLDLLSTYAGREM--AP--------LDNMAQG
YKRNFLQSLPYDAPNYRGNTPAGYFISNINDMERWLKLQLGVEKP-RMF-----------
----------P----EELINDSHKANRKVAPD-NNGAS------YAAGWEVYQS--G---
--GGEISHGGSNPNYSSYIGFRDEEQIGVVVLANLNSNYTYYIGSSLLNMMIDKEVK-PL
-----LYD-----EYKKTDQIGTALFVISSLCLLTLLVMLFHLIRE---IIFRKRKFIL-
-P-TG----------------------------KTWLHMVLVV-AIYGLMIYALYQLPNL
LFGGL-PWAFIKVWAPSTVVLAIYAIAGVGLAYVIHTFLNL----CFP--RQKGKSLLTL
IVLGLISGFGNAFLIFVINET--------FVRSN------NLENGLLFYFVLGIVMYVFS
QRIIRTSIVSYTNELVYEKRMELTDKLLQTPYYKLELIEKGRIEATLNNDTEVISRSLNL
LVTAGTSLLTLLFCFLYLGVM-NMYAFLLSLCIIFITAGVYSLIGRQADKVWNETRDIQN
VYFRLIGDLRHGFKELRLHTGKRNDFREVMNESCNNYRVKRTIGDIKFANVFVLGELLFI
FVIGIVVFVFPEIFV-NMPKETISNYVIVFLYMTGPVNEILGGIPQLVNVRISWQRIQQM
VKSVDHIKANEQIATTK----------EYLDVPICLQLQNVSYKYKN-KDG-DFTGFGIG
PIDMEFNSGEIVFIAGGNGSGKSTLSKLITGLYEPNEGNVLLNGKEIAPEELNQYYSAIL
SDFHVFDRLYGINTEGMKAEIDHYLELLQLSDKVGIE-NGRFTTTQ-LSTGQKKRLALLV
TYLEDRPILLFDEWAADQDPGYRRFFYEELLPQMRAKGKCIIAITHDDQYFHLADKLIVM
EMGTVKMNKTKEALS-----------------
>3727630011
----------------------------------------MKLNIWLKF----IILMTLI
VLPYR----------QV----------------------------------------EAQ
ETV-QFNEKKIQKHIEEQISQAGIPGLSVVIVKGNETIYKKNYGYADIDNKRQVTNETLF
ELGSTSKAFTALAVLQLEKEGKIKLSDSLTKYVSWFEMKY-----KGK--------PYKI
TLYDLLHHTSGIPEKA-IGYIPITNGK--DSIDKTIRNVMPIGL----NREPGSSFEYST
VNYDLLGLVIEKATNQSFERYVQDHVLSKLDLLSTYAGREM--AP--------LDNMAQG
YKRNFLQSLPYDAPNYRGNTPAGYFISNINDMERWLKLQLGVEKP-RMF-----------
----------P----EELINDSHKANRKVAPD-SNGAS------YAAGWEVYQS--G---
--GGEISHGGSNPNYSSFIGFRDEEQIGVVVLANLNSNYTYYIGSSLLNMMIDKEVK-PL
-----LYD-----EYKKTDQIGTALFVISSLCLLTLLVMLFHLIRE---IIFRKRKFIL-
-P-TG----------------------------KTWLHMVLVV-AIYGLMIYALYQLPNL
LFGGL-PWAFIKVWAPSTVVLAIYAIAGVGLAYVIHTFLNL----CFP--RQKGKSLLTL
IVLGLISGFGNAFLIFVINET--------FVRSN------NLENGLLFYFVLGIVMYVFS
QRIIRTSIVSYTNELVYEKRMELTDKLLQTPYYKLELIEKGRIEATLNNDTEVISRSLNL
LVTAGTSLLTLLFCFLYLGVM-NMYAFLLSLCIIFITAGVYSLIGRQADKVWNETRDIQN
VYFRLIGDLRHGFKELRLHTGKRNDFREVMNESCNNYRVKRTIGDIKFANVFVLGELLFI
FVIGIVVFVFPEIFV-NMPKETISNYVIVFLYMTGPVNEILGGIPQLVNVRISWQRIQQM
VKSVDHIKANEQIATTK----------EYLDVPICLQLQNVSYKYKN-KDG-DFTGFGIG
PIDMEFNSGEIVFIAGGNGSGKSTLSKLITGLYEPNEGNVLLNGKEIAPEELNQYYSAIL
SDFHVFDRLYGINTEGMKAEIDHYLELLQLSDKVGIE-DGRFTTTQ-LSTGQKKRLALLV
TYLEDRPILLFDEWAADQDPSYRRFFYEELLPQMRAKGKCIIAITHDDQYFHLADKLIVM
EMGTVKVNKTKEALS-----------------
>3029100011
----------------------------------------MKLNIWLKF----IILMTLI
VLPYR----------QV----------------------------------------EAQ
ETV-QFNEKKIQKHIEEQISQAGIPGLSVVIVKGNETIYKKNYGYADTNKKRQVTNETLF
ELGSTSKAFTALAVLQLEKEGKIKLSDSLTKYVSWFEMEY-----KGK--------PYEI
TLYDLLHHTSGIPEKA-IGYIPITNGK--DSIEKTIRNVMPIGL----NREPGSSFEYST
VNYDLLGLVIEKATNQSFERYVQDHVLSKLDLLSTYAGREM--AP--------LDNMAQG
YKRNFLQSLPYDAPNYRGNTPAGYFISNINDMERWLKLQLGVEKP-RMF-----------
----------P----EELINDSHKANRKVAPD-SNGAS------YAAGWEVYQS--G---
--GGEISHGGSNPNYSSYIGFRDEEQIGVVVLANLNSNYTYYIGSSLLNMMIDKEVK-PL
-----LYD-----EYKKTDQIGTALFVISSLCLLTLLVMLFHLIRE---IIFRKRKFIL-
-P-TG----------------------------KTWLHMVLVV-AIYGLMIYALYQLPNL
LFGGL-PWAFIKVWAPSTVVLAIYAIAGVGLAYVIHTFLNL----CFP--RQKGKSLLTL
IVLGLISGFGNAFLIFVINET--------FVRSN------NLENGLLFYFVLGIVMYVFS
QRIIRTSIVSYTNELVYEKRMELTDKLLQTPYYKLELIEKGRIEATLNNDTEVISRSLNL
LVTAGTSLLTLLFCFLYLGVM-NMYAFLLSLCIIFITAGVYSLIGRQADKVWNETRDIQN
VYFRLIGDLRHGFKELRLHTGKRNDFREVMNESCNNYRVKRTIGDIKFANVFVLGELLFI
FVIGIVVFVFPEIFV-NMPKETISNYVIVFLYMTGPVNEILGGIPQLVNVRISWQRIQQM
VKSVDHIKANEQIATTK----------EYLDVPICLQLQNVSYKYKN-KDG-DFTGFGIG
PIDMEFNSGEIVFIAGGNGSGKSTLSKLITGLYEPNEGNILLNGKEIAPEELNQYYSAIL
SDFHVFDRLYGINTEGMKAEIDHYLELLQLSDKVGIE-NGRFTTTQ-LSTGQKKRLALLV
TYLEDRPILLFDEWAADQDPGYRRFFYEELLPQMRAKGKCIIAITHDDQYFHLADKLIVM
EMGTVKMKKIKEALS-----------------
>3780670011
----------------------------------------MKLNIWLKF----IILMTLI
VLPYR----------QV----------------------------------------EAQ
ETV-QFNEKKIQKHIEEQISQAGIPGLSVAIVKGNETIYKKNYGYADTNKKRQVTNETLF
ELGSTSKAFTALAVLQLEKEGKIKLSDSLTKYVSWFEMEY-----KGK--------PYEI
TLYDLLHHTSGIPEKA-IGYIPITNGK--DSIEKTIRNVMPIGL----NREPGSSFEYST
VNYDLLGLVIEKATNQSFERYVQDHVLSKLDLLSTYAGREM--AP--------LDNMAQG
YKRNFLQSLPYDAPNYRGNTPAGYFISNINDMERWLKLQLGVEKP-RMF-----------
----------P----EELINDSHKANRKVAPD-SNGAS------YAAGWEVYQS--G---
--GGEISHGGSNPNYSSYIGFRDEEQIGVVVLANLNSNYTYYIGSSLLNMMIDKEVK-PL
-----LYD-----EYKKTDQIGTALFVISSLCLLTLLVMLFHLIRE---IIFRKRKFIL-
-P-TG----------------------------KTWLHMVLVV-AIYGLMIYALYQLPNL
LFGGL-PWAFIKVWAPLTVVLAIYAIAGVGLAYVIHTFLNL----CFP--RQKGKSLLTL
IVLGLISGFGNAFLIFVINET--------FVRSN------NLENGLLFYFVLGIVMYVFS
QRIIRTSIVSYTNELVYEKRMELTDKLLQTPYYKLELIEKGRIEATLNNDTEVISRSLNL
LVTAGTSLLTLLFCFLYLGVM-NMYAFLLSLCIIFITAGVYSLIGRQADKVWNETRDIQN
VYFRLIGDLRHGFKELRLHTGKRNDFREVMNESCNNYRVKRTIGDIKFANVFVLGELLFI
FVIGIVVFVFPEIFV-NMPKETISNYVIVFLYMTGPVNEILGGIPQLVNVRISWQRIQQM
VKSVDHIKANEQIATTK----------EYLDVPICLQLQNVSYKYKN-KDG-DFTGFGIG
PIDMEFNSGEIVFIAGGNGSGKSTLSKLITGLYEPNEGNILLNGKEIAPEELNQYYSAIL
SDFHVFDRLYGINTEGMKAEIDHYLELLQLSDKVGIE-NGRFTTTQ-LSTGQKKRLALLV
TYLEDRPILLFDEWAADQDPGYRRFFYEELLPQMRAKGKCIIAITHDDQYFHLADKLIVM
EMGTVKMNKTKEALS-----------------
>3092100011
------------------------------------------------------------
----------------M----------------------------------------EAQ
ETV-QFNEKKIQKHIEEQISQAGIPGLSVVIVKGNETIYKKNYGYANTDKKRQVTNETLF
ELGSTSKAFTALAVLQLEKEGKIKLSDSLTKYVSWFEMEY-----KGK--------PYEI
TLYDLLHHTSGIPEKA-IGYIPITNGK--DSIEKTIRNVMPIGL----NREPGSSFEYST
VNYDLLGLVIEKATNQSFERYVQDHVLSKLDLLSTYAGREM--AP--------LDNMAQG
YKRNFLQSLPYDAPNYRGNTPAGYFISNINDMERWLKLQLGVEKP-RMF-----------
----------P----EELINDSHKANRKVAPD-SNGAS------YAAGWEVYQS--G---
--GGEISHGGSNPNYSSYIGFRDEEQIGVVVLANLNSNYTYYIGSSLLNMMIDKEVK-PL
-----LYD-----EYKKTDQIGTALFVISSLCLLTLLVMLFHLIRE---IIFRKRKFIL-
-P-TG----------------------------KTWLHMVLVV-AIYGLMIYALYQLPNL
LFGGL-PWAFIKVWAPSTVVLAIYAIAGVGLAYVIHTFLNL----CFP--RQKGKSLLTL
IVLGLISGFGNAFLIFVINET--------FVRSN------NLENGLLFYFVLGIVMYVFS
QRIIRTSIVSYTNELVYEKRMELTDKLLQTPYYKLELIEKGRIEATLNNDTEVISRSLNL
LVTAGTSLLTLLFCFLYLGVM-NMYAFLLSLCIIFITAGVYSLIGRQADKVWNETRDIQN
VYFRLIGDLRHGFKELRLHTGKRNDFREVMNESCNNYRVKRTIGDIKFANVFVLGELLFI
FVIGIVVFVFPEIFV-NMPKETISNYVIVFLYMTGPVNEILGGIPQLVNVRISWQRIQQM
VKSVDHIKANEQIATTK----------EYLDVPICLQLQNVSYKYKN-KDG-DFTGFGIG
PIDMDFNSGEIVFIAGGNGSGKSTLSKLITGLYEPNEGNVLLNGKEIAPEELNQYYSAIL
SDFHVFDRLYGINTEGMKAEIDHYLELLQLSNKVGIE-NGRFTTTQ-LSTGQKKRLALLV
TYLEDRPILLFDEWAADQDPGYRRFFYEELLPQMRAKGKCIIAITHDDQYFHLADKLIVM
EMGTVKMNKTKEALL-----------------
>3306250011
----------------------------------------MKLNIWLKF----IILMTLI
VLPYR----------QV----------------------------------------EAQ
ETV-QFNEKKIQKHIEEQISQAGIPGLSVVIVKGNETIYKKNYGYANTDKKRQVTNETLF
ELGSTSKAFTALAVLQLEKEGKIKLSDSLTKYVSWFEMEY-----KGK--------PYEI
TLYDLLHHTSGIPEKA-IGYIPITNGK--DSIEKTIRNVMPIGL----NREPGSSFEYST
VNYDLLGLVIEKATNQSFERYVQDHVLSKLDLLSTYAGRGM--AP--------LDNMAQG
YKRNFLQSLPYDAPNYRGNTPAGYFISNINDMERWLKLQLGVEKP-RMF-----------
----------P----EELINDSHKANRKVAPD-SNGAS------YAAGWEVYQS--G---
--GGEISHGGSNPNYSSYIGFRDEEQIGVVVLANLNSNYTYYIGSSLLNMMIDKEVK-PL
-----LYD-----EYKKTDQIGTALFVISSLCLLTLLVMLFHLIRE---IIFRKRKFIL-
-P-TG----------------------------KTWLHMVLVV-AIYGLMIYALYQLPNL
LFGGL-PWAFIKVWAPSTVVLAIYAIAGVGLAYVIHTFLNL----CFP--RQKGKSLLTL
IVLGLISGFGNAFLIFVINET--------FVRSN------NLENGLLFYFVLGIVMYIFS
QRIIRTSIVSYTNELVYEKRMELTDKLLQTPYYKLELIEKGRIEATLNNDTEVISRSLNL
LVTAGTSLLTLLFCFLYLGVM-NMYAFLLSLCIIFITAGVYSLIGRQADKVWNETRDIQN
VYFRLIGDLRHGFKELRLHTGKRNDFREVMNESCNNYRVKRTIGDIKFANVFVLGELLFI
FVIGIVVFVFPEIFV-NMPKETISNYVIVFLYMTGPVNEILGGIPQLVNVRISWQRIQQM
VKSVDHIKANEQIATTK----------EYLDVPICLQLQNVSYKYKN-KDG-DFTGFGIG
PIDMDFNSGEIVFIAGGNGSGKSTLSKLITGLYEPNEGNVLLNGKEIAPEELNQYYSAIL
SDFHVFDRLYGINTEGMKAEIDHYLELLQLSDKVGIE-NGRFTTTQ-LSTGQKKRLALLV
TYLEDRPILLFDEWAADQDPGYRRFFYEELLPQMRAKGKCIIAITHDDQYFHLADKLIVM
EMGTVKMNKTKEALL-----------------
>3418270011
----------------------------------------MKLNIWLKF----IILMTLI
VLPYR----------QV----------------------------------------EAQ
ETV-QFNEKKIQKHIEEQISQAGIPGLSVVIVKGNETIYKKNYGYANTDKKRQVTNETLF
ELGSTSKAFTALAVLQLEKEGKIKLSDSLTKYVSWFEMEY-----KGK--------PYEI
TLYDLLHHTSGIPEKA-IGYIPITNGK--DSIEKTIRNVMPIGL----NREPGSSFEYST
VNYDLLGLVIEKATNQSFERYVQDHVLSKLDLLSTYVGREM--AP--------LDNMAQG
YKRNFLQSLPYDAPNYRGNTPAGYFISNINDMERWLKLQLGVEKP-RMF-----------
----------P----EELINDSHKANRKVAPD-SNGAS------YAAGWEVYQS--G---
--GGEISHGGSNPNYSSYIGFRDEEQIGVVVLANLNSNYTYYIGSSLLNMMIDKEVK-PL
-----LYD-----EYKKTDQIGTALFVISSLCLLTLLVMLFHLIRE---IIFRKRKFIL-
-P-TG----------------------------KTWLHMVLVV-AIYGLMIYALYQLPNL
LFGGL-PWAFIKVWAPSTVVLAIYAIAGVGLAYVIHTFLNL----CFP--RQKGKSLLTL
IVLGLISGFGNAFLIFVINET--------FVRSN------NLENGLLFYFVLGIVMYIFS
QRIIRTSIVSYTNELVYEKRMELTDKLLQTPYYKLELIEKGRIEATLNNDTEVISRSLNL
LVTAGTSLLTLLFCFLYLGVM-NMYAFLLSLCIIFITAGVYSLIGRQADKVWNETRDIQN
VYFRLIGDLRHGFKELRLHTGKRNDFREVMNESCNNYRVKRTIGDIKFANVFVLGELLFI
FVIGIVVFVFPEIFV-NMPKETISNYVIVFLYMTGPVNEILGGIPQLVNVRISWQRIQQM
VKSVDHIKANEQIATTK----------EYLDVPICLQLQNVSYKYKN-KDG-DFTGFGIG
PIDMDFNSGEIVFIAGGNGSGKSTLSKLITGLYEPNEGNVLLNGKEIAPEELNQYYSAIL
SDFHVFDRLYGINTEGMKAEIDHYLELLQLSDKVGIE-NGRFTTTQ-LSTGQKKRLALLV
TYLEDRPILLFDEWAADQDPGYRRFFYEELLPQMRAKGKCIIAITHDDQYFHLADKLIVM
EMGTVKMNKTKEALL-----------------
>3427770011
----------------------------------------MKLNIWLKF----IILMTLI
VLPYR----------QV----------------------------------------EAQ
ETV-QFNEKKIQKHIEEQISQAGIPGLSVVIVKGNETIYKKNYGYADTNKKRQVTNETLF
ELGSTSKAFTALAVLQLEKEGKIKLSDSLTKYVSWFEMEY-----KGK--------PYEI
TLYDLLHHTSGIPEKA-IGYIPITNGK--DSIEKTIRNVMPIGL----NREPGSSFEYST
VNYDLLGLVIEKATNQSFERYVQDHVLSKLDLLSTYAGREM--AP--------LDNMAQG
YKRNFLQSLPYDAPNYRGNTPAGYFISNINDMERWLKLQLGVEKP-RMF-----------
----------P----EELINDSHKANRKVAPD-SNGAS------YAAGWEVYQS--G---
--GGEISHGGSNPNYSSYIGFRDEEQIGVVVLANLNSNYTYYIGSSLLNMIIDKEVK-PL
-----LYD-----EYKKTDQIGTALFVISSLCLLTLLVMLFHLIRE---IIFRKRKFIL-
-P-TG----------------------------KTWLHMVLVV-AIYGLMIYALYQLPNL
LFGGL-PWAFIKVWAPSTVVLAIYAIAGVGLAYVIHTFLNL----CFP--RQKGKSLLTL
IVLGLISGFGNAFLIFVINET--------FVRSN------NLENGLLFYFVLGIVMYVFS
QRIIRTSIVSYTNELVYEKRMELTDKLLQTPYYKLELIEKGRIEATLNNDTEVISRSLNL
LVTAGTSLLTLLFCFLYLGVM-NMYAFLLSLCIIFITAGVYSLIGRQADKVWNETRDIQN
VYFRLIGDLRHGFKELRLHTGKRNDFREVMNESCNNYRVKRTIGDIKFANVFVLGELLFI
FVIGIVVFVFPEIFV-NMPKETISNYVIVFLYMTGPVNEILGGIPQLVNVRISWQRIQQM
VKSVDHIKANEQIATTK----------EYLDVPICLQLQNVSYKYKN-KDG-DFTGFGIG
PIDMEFNSGEIVFIAGGNGSGKSTLSKLITGLYEPNEGNVLLNGKEIAPEELNQYYSAIL
SDFHVFDRLYGINTEGMKAEIDHYLELLQLSDKVGIE-NGRFTTTQ-LSTGQKKRLALLV
TYLEDRPILLFDEWAADQDPGYRRFFYEELLPQMRAKGKCIIAITHDDQYFHLADKLIVM
EMGTVKMNKTKEALL-----------------
>3570150011
----------------------------------------MKLNIWLKF----IILMTLI
VLPYR----------QV----------------------------------------EAQ
ETV-QFNEKKIQKHIEEQISQAGIPGLSVVIVKGNETIYKKNYGYADTNKKRQVTNETLF
ELGSTSKAFTALAVLQLEKEGKIKLSDSLTKYVSWFEMEY-----KGK--------PYEI
TLYDLLHHTSGIPEKA-IGYIPITNGK--DSIEKTIRNVMPIGL----NREPGSSFEYST
VNYDLLGLVIEKATNQSFERYVQDHVLSKLDLLSTYAGREM--AP--------LDNMAQG
YKRNFLQSLPYDAPNYRGNTPAGYFISNINDMERWLKLQLGVEKP-RMF-----------
----------P----EELINDSHKANRKVAPD-SNGAS------YAAGWEVYQS--G---
--GGEISHGGSNPNYSSYIGFRDEEQIGVVVLANLNSNYTYYIGSSLLNMMIDKEVK-PL
-----LYD-----EYKKTDQIGTALFVISSLCLLTLLVMLFHLIRE---IIFRKRKFIL-
-P-TG----------------------------KTWLHMVLVV-AIYGLMIYALYQLPNL
LFGGL-PWAFIKVWAPSTVVLAIYAIAGVGLAYVIHTFLNL----CFP--RQKGKSLLTL
IVLGLISGFGNAFLIFVINET--------FVRSN------NLENGLLFYFVLGIVMYVFS
QRIIRTSIVSYTNELVYEKRMELTDKLLQTPYYKLELIEKGRIEATLNNDTEVISRSLNL
LVTAGTSLLTLLFCFLYLGVM-NMYAFLLSLCIIFITAGVYSLIGRQADKVWNETRDIQN
VYFRLIGDLRHGFKELRLHTGKRNDFREVMNESCNNYRVKRTIGDIKFANVFVLGELLFI
FVIGIVVFVFPEIFV-NMPKETISNYVIVFLYMTGPVNEILGGIPQLVNVRISWQRIQQM
VKSVDHIKANEQIATTK----------EYLDVPICLQLQNVSYKYKN-KDG-DFTGFGIG
PIDMDFNSGEIVFIAGGNGSGKSTLSKLITGLYEPNEGNVLLNGKEIAPEELNQYYSAIL
SDFHVFDRLYGINTEGMKAEIDHYLELLQLSDKVGIE-NGRFTTTQ-LSTGQKKRLALLV
TYLEDRPILLFDEWAADQDPGYRRFFYEELLPQMRAKGKCIIAITHDDQYFHLADKLIVM
EMGTVKMNKTKEALL-----------------
>4427560011
----------------------------------------MKLNIWLKF----IILMTLI
VLPYR----------QV----------------------------------------EAQ
ETV-QFNEKKIQKHIEEQISQAGIPGLSVVIVKGNETIYKKNYGYANTDKKRQVTNETLF
ELGSTSKAFTALAVLQLEKEGKIKLSDSLTKYVSWFEMEY-----KGK--------PYEI
TLYDLLHHTSGIPEKA-IGYIPITNGK--DSIEKTIRNVMPIGL----NREPGSSFEYST
VNYDLLGLVIEKATNQSFERYVQDHVLSKLDLLSTYAGREM--AP--------LDNMAQG
YKRNFLQSLPYDAPNYRGNTPAGYFISNINDMERWLKLQLGVEKP-RMF-----------
----------P----EELINDSHKANRKVAPD-SNGAS------YAAGWEVYQS--G---
--GGEISHGGSNPNYSSYIGFRDEEQIGVVVLANLNSNYTYYIGSSLLNMMIDKEVK-PL
-----LYD-----EYKKTDQIGTALFVISSLCLLTLLVMLFHLIRE---IIFRKRKFIL-
-P-TG----------------------------KTWLHMVLVV-AIYGLMIYALYQLPNL
LFGGL-PWAFIKVWAPPTVVLAIYAIAGVGLAYVIHTFLNL----CFP--RQKGKSFLTL
IVLGLISGFGNAFLIFVINET--------FVRSN------NLENGLLFYFVLGIVMYIFS
QRIIRTSIVSYTNELVYEKRMELTDKLLQTPYYKLELIEKGRIEATLNNDTEVISRSLNL
LVTAGTSLLTLLFCFLYLGVM-NMYAFLLSLCIIFITAGVYSLIGRQADKVWNETRDIQN
VYFRLIGDLRHGFKELRLHTGKRNDFREVMNESCNNYRVKRTIGDIKFANVFVLGELLFI
FVIGIVVFVFPEIFV-NMPKETISNYVIVFLYMTGPVNEILGGIPQLVNVRISWQRIQQM
VKSVDHIKANEQIATAK----------EYLDVPICLQLQNVSYKYKN-KDG-DFTGFGIG
PIDMEFNSGEIVFIAGGNGSGKSTLSKLITGLYEPNEGNVLLNGKEIAPEELNQYYSAIL
SDFHVFDRLYGINTEGMKAEIDHYLELLQLSDKVGIE-NGHFTTTQ-LSTGQKKRLALLV
TYLEDRPILLFDEWAADQDPGYRRFFYEELLPQMRAKGKCIIAITHDDQYFHLADKLIVM
EMGTVKMNKTKEALS-----------------
>3581280011
----------------------------------------MKLNIWLKF----IILMTLI
VLPYR----------QV----------------------------------------EAQ
ETV-QFSEKKIQKHIEEQISQAGIPGLSVVIVKGNETIYKKNYGYADIDNKRQVTNETLF
ELGSTSKAFTALAVLQLEKEGKIKLSDSLTKYVSWFEMEY-----KGK--------PYEI
TLYDLLHHTSGIPEKA-IGYIPITNGK--DSIEKTIRNVMPIGL----NREPGSSFEYST
VNYDLLGLVIEKATNQSFERYVQDHVLSKLDLLSTYAGREM--AP--------LDNMAQG
YKRNFLQSLPYDAPNYRGNTPAGYFISNINDMERWLKLQLGVEKP-RMF-----------
----------P----EELINDSHKANRKVAPD-SNGAS------YAAGWEVYQS--G---
--GGEISHGGSNPNYSSYIGFRDEEQIGVVVLANLNSNYTYYIGSSLLNMMIDKEVK-PL
-----LYD-----EYKKTDQIGTALFVISSLCLLTLLVMLFHLIRE---IIFRKRKFIL-
-P-TG----------------------------KTWLHMVLVV-AIYGLMIYALYQLPNL
LFGGL-PWAFIKVWAPSTVVLAIYAIAGGGLAYVIHTFLNL----CFP--RQKGKSLLTL
IVLGLISGFGNAFLIFVINET--------FVRSN------NLENGLLFYFVLGIVMYIFS
QRIIRTSIVSYTNELVYEKRMELTDKLLQTPYYKLELIEKGRIEATLNNDTEVISRSLNL
LVTAGTSLLTLLFCFLYLGVM-NMYAFLLSLCIIFITAGVYSLIGRQADKVWNETRDIQN
VYFRLIGDLRHGFKELRLHTGKRNDFREVMNESCNNYRVKRTIGDIKFANVFVLGELLFI
FVIGIVVFVFPEIFV-NMPKETISNYVIVFLYMTGPVNEILGGIPQLVNVRISWQRIQQM
VKSVDHIKANEQIATTK----------EYLDVPICLQLQNVSYKYKN-KDG-DFTGFGIG
PIDMDFNSGEIVFIAGGNGSGKSTLSKLITGLYEPNEGNVLLNGKEIAPEELNQYYSAIL
SDFHVFDRLYGINTEGMKAEIDHYLELLQLSDKVGIE-NGRFTTTQ-LSTGQKKRLALLV
MYLEDRPILLFDEWAADQDPGYRRFFYEELLPQMRAKGKCIIAITHDDQYFHLADKLIVM
EMGTVKMNKTKEALL-----------------
>4359400011
----------------------------------------MKLNIWLKF----IILMTLI
VLPYR----------QV----------------------------------------EAQ
ETV-QFNEKKIQKHIEEQISQAGILGLSVVIVKGNETIYKKNYGYANTDKKRQVTNETLF
ELGSTSKAFTALAVLQLEKEGKIKLSDSLTKYVSWFEMEY-----KGK--------PYEI
TLYDLLHHTSGIPEKA-IGYIPITNGK--DSIEKTIRNVMPIGL----NREPGSSFEYST
VNYDLLGLVIEKATNQSFERYVQDHVLSKLDLLSTYAGREM--AP--------LDNMAQG
YKRNFLQSLPYDAPNYRGNTPAGYFISNINDMERWLKLQLGVEKP-RMF-----------
----------P----EELINDSHKANRKVAPD-SNGAS------YAAGWEVYQS--G---
--GGEISHGGSNPNYSSYIGFRDEEQIGVVVLANLNSNYTYYIGSSLLNMMIDKEVK-PL
-----LYD-----EYKKTDQLGTALFVISSLCLLTLLVMLFHLIRE---IIFRKRKFIL-
-P-TG----------------------------KTWLHMVLVV-AIYGLMIYALYQLPNL
LFGGL-PWTFIKVWAPSTVVLAIYAIAGVGLAYVIHTFLNL----CFP--RQKGKSLLTL
IVLGLISGFGNAFLIFVINET--------FVRSN------NLENGLLFYFVLGIVMYIFS
QRIIRTSIVSYTNELVYEKRMELTDKLLQTPYYKLELIEKGRIEATLNNDTEVISRSLNL
LVTAGTSLLTLLFCFLYLGVM-NMYAFLLSLCIIFITAGVYSLIGRQADKVWNETRDIQN
VYFRLIGDLRHGFKELRLHTGKRNDFREVMNESCNNYRVKRTIGDIKFANVFVLGELLFI
FVIGIVVFVFPEIFV-NMPKETISNYVIVFLYMTGPVNEILGGIPQLVNVRISWQRIQQM
VKSVDHIKANEQIATTK----------EYLDVPICLQLQNVSYKYKN-KDG-DFTGFGIG
PIDMEFNSGEIVFIAGGNGSGKSTLSKLITGLYEPNEGNILLNGKEIAPEELNQYYSAIL
SDFHVFDRLYGINTEGMKAEIDHYLELLQLSDKVGIE-NGRFTTTQ-LSTGQKKRLALLV
TYLEDRPILLFDEWAADQDPGYRRFFYEELLPQMRAKGKCIIAITHDDQYFHLADKLIVM
EMGTVKMNKTKGALS-----------------
>3510190011
----------------------------------------MKLNIWLKF----IILMTLI
VLPYR----------QV----------------------------------------EAQ
ETV-QFNEKKIQKHIEEQISQAGIPGLSVVIVKGNETIYKKNYGYADIDNKRQVTNETLF
ELGSTSKAFAALAVLQLEKEGKIKLSDSLTKYVSWFEMEY-----KGK--------PYEI
TLYDLLHHTSGIPEKA-IGYIPITNGK--DSIEKTIRNVMPIGL----NREPGSSFEYST
VNYDLLGLVIEKATNQSFERYVQDHVLSKLDLLSTYAGREM--AP--------LDNMAQG
YKRNFLQSLPYDAPNYRGNTPAGYFISNINDMERWLKLQLGVEKP-RMF-----------
----------P----KELINDSHKANRKVAPD-SNGAS------YAAGWEVYQS--G---
--GGEISHGGSNPNYSSYIGFRDEEQIGVVVLANLNSNYTYYIGSSLLNMMIDKEVK-PL
-----LYD-----EYKKTDQIGTALFVISSLCLLTLLVMLFHLIRE---IIFRKRKFIL-
-P-TG----------------------------KTWLHMVLVV-AIYGLMIYALYQLPNL
LFGGL-PWAFIKVWAPSTVVLAIYAIAGVGLVYVIHTFLNL----CFP--RQKGKSLLTL
IVLGLISGFGNAFLIFVINET--------FVRSN------NLENGLLFYFVLGIVMYVFS
QRIIRTSIVSYTNELVYEKRMELTDKLLQTSYYKLELIEKGRIEATLNNDTEVISRSLNL
LVTAGTSLLTLLFCFLYLGVM-NMYAFLLSLCIIFITAGVYSLIGRQADKVWNETRDIQN
VYFRLIGDLRHGFKELRLHTGKRNDFREVMNESCNNYRVKRTIGDIKFANVFVLGELLFI
FVIGIVVFVFPEIFV-NMPKETISNYVIVFLYMTGPVNEILGGIPQLVNVRISWQRIQQM
VKSVDHIKANEQIATTK----------EYLDVPICLQLQNVSYKYKN-KDG-DFTGFGIG
PIDMEFNSGEIVFIAGGNGSGKSTLSKLITGLYEPNEGNILLNGKEIAPEELNQYYSAIL
SDFHVFDRLYGINTEGMKAEIDHYLELLQLSDKVGIE-DGRFTTTQ-LSTGQKKRLALLV
TYLEDRPILLFDEWAADQDPGYRRFFYEELLPQMRAKGKCIIAITHDDQYFHLADKLIVM
EMGTVKMNKTKEALS-----------------
>3531370011
----------------------------------------MKLNIWLKF----IILMTLI
VLPYR----------QV----------------------------------------EAQ
ETV-QFNEKKIQKHIEEQISQAGIPGLSVVIVKGNETIYKKNYGYADIDNKRQVTNETLF
ELGSTSKAFTALAVLQLEKEGKIKLSDSLTKYVSWFEMEY-----KGK--------PYEI
TLYDLLHHTSGIPEKA-IGYIPITNGK--DSIEKTIRNVMPIGL----NREPGSSFEYST
VNYDLLGLVIEKATNQSFERYVQDHVLSKLDLLSTYAGREM--AP--------LDNMAQG
YKRNFLQSLPYDAPNYRGNTPAGYFISNINEMERWLKLQLGVEKP-RMF-----------
----------P----EELINDSHKANRKVAPD-SNGAS------YAAGWEVYQS--G---
--GGEISHGGSNPNYSSYIGFRDEEQIGVVVLANLNSNYTYYIGSSLLNMMIDKEVK-PL
-----LYD-----EYKKTDQIGTALFVISSLCLLTLLVMLFHLIRE---IIFRKRKFIL-
-P-TG----------------------------KTWLHMVLVV-AIYGLMIYALYQLPNL
LFGGL-PWAFIKVWAPSTVVLAIYAIAGVGMAYVIHTFLNL----CFP--RQKGKSLLTL
IVLGLISGFGNAFLIFVINET--------FVRSN------NLENGLLFYFVLGIVMYVFS
QRIIRTSIVSYTNELVYEKRMELTDKLLQTPYYKLELIEKGRIEATLNNDTEVISRSLNL
LVTAGTSLLTLLFCFLYLGVM-NMYAFLLSLCIIFITAGVYSLIGRQADKVWNETRDIQN
VYFRLIGDLRHGFKELRLHTGKRNDFREVMNESCNNYRVKRTIGDIKFANVFVLGELLFI
FVIGIVVFVFPEIFV-NMPKETISNYVIVFLYMTGPVNEILGGIPQLVNVRISWQRIQQM
VKSVDHIKANEQIATTK----------EYLDVPICLQLQNVSYKYKN-KDG-DFTGFGIG
PIDMEFNSGEIVFIAGGNGSGKSTLSKLITGLYEPNEGNILLNGKEIAPEELNQYYSAIL
SDFHVFDRLYGINTEGMKAEIDHYLELLQLSDKVGIE-NGRFTTTQ-LSTGQKKRLALLV
TYLEDRPILLFDEWAADQDPGYRRFFYEELLPQMRAKGKCIIAITHDDQYFHLADKLIVM
EMGTVKMNKTKEALS-----------------
>3322800011
------------------------------------------------------------
----------------M----------------------------------------EAQ
ETV-QFNEKKIQKHIEEQISQAGIPGLSVVIVKGNETIYKKNYGYADIDNKRQVTNETLF
ELGSTSKAFTALAVLQLEKEGKIKLSDSLTKYVSWFEMEY-----KGK--------PYEI
TLYDLLHHTSGIPEKA-IGYIPITNGK--DSIEKTIRNVMPIGL----NREPGSSFEYST
VNYDLLGLVIEKATNQSFERYVQDHVLSKLDLLSTYAGREM--AP--------LDNMAQG
YKRNFLQSLPYDAPNYRGNTPAGYFISNINDMERWLKLQLGVEKP-RMF-----------
----------P----EELINDSHKANRKVAPD-SNGAS------YAAGWEVYQS--G---
--GGEISHGGSNPNYSSYIGFRDEEQIGVVVLANLNSNYTYYIGSSLLNMMIDKEVK-PL
-----LYD-----EYKKTDQIGTALFVISSLCLLTLLVMLFHLIRE---IIFRKRKFIL-
-P-TG----------------------------KTWLHMVLVV-AIYGLMIYALYQLPNL
LFGGL-PWAFIKVWAPSTVVLAIYAIAGVGLAYVIHTFLNL----CFP--RQKGKSLLTL
IVLGLISGFGNAFLIFVINET--------FVRSN------NLENGLLFYFVLGIVMYVFS
QRIIRTSIVSYTNELVYEKRMELTDKLLQTPYYKLELIEKGRIEATLNNDTEVISRSLNL
LVTAGTSLLTLLFCFLYLGVM-NMYAFLLSLCIIFITAGVYSLIGRQADKVWNETRDIQN
VYFRLIGDLRHGFKELRLHTGKRNDFREVMNESCNNYRVKRTIGDIKFANVFVLGELLFI
FVIGIVVFVFPEIFV-NMPKETISNYVIVFLYMTGPVNEILGGIPQLVNVRISWQRIQQM
VKSVDHIKANEQIATTK----------EYLDVPICLQLQNVSYKYKN-KDG-DFTGFGIG
PIDMEFNSGEIVFIAGGNGSGKSTLSKLITGLYEPNEGNILLNGKEIAPEELNQYYSAIL
SDFHVFDRLYGINTEGMKAEIDHYLELLQLSDKVGIE-NGRFTTTQ-LSTGQKKRLALLV
TYLEDRPILLFDEWAADQDPGYRRFFYEELLPQMRAKGKCIIAITHDDQYFHLADKLIVM
EMGTVKMNKTKEALS-----------------
>4266650011
----------------------------------------MKLNIWLKF----IILMTLI
VLPYR----------QV----------------------------------------EAQ
ETV-QFNEKKIQKHIEEQISQAGIPGLSVVIVKGNETIYKKNYGYADIDNKRQVTNETLF
ELGSTSKAFTALAVLQLEKEGKIKLSDSLTKYVSWFEMEY-----KGK--------PYEI
TLYDLLHHTSGIPEKA-IGYIPITNGK--DSIEKTIRNVMPIGL----NREPGSSFEYST
VNYDLLGLVIEKATNQSFERYVQDHVLSKLDLLSTYAGREM--AP--------LDNMAQG
YKRNFLQSLPYDAPNYRGNTPAGYFISNINDMERWLKLQLGVEKP-RMF-----------
----------P----EELINDSHKANRKVAPD-SNGAS------YAAGWEVYQS--G---
--GGEISHGGSNPNYSSYIGFRDEEQIGVVVLANLNSNYTYYIGSSLLNMMIDKEVK-PL
-----LYD-----EYKKTDQIGTALFVISSLCLLTLLVMLFHLIRE---IIFRKRKFIL-
-P-TG----------------------------KTWLHMVLVV-AIYGLMIYALYQLPNL
LFGGL-PWAFIKVWAPSTVVLAIYAIAGVGLAYVIHTFLNL----CFP--RQKGKSLLTL
IVLGLISGFGNAFLIFVINET--------FVRSN------NLENGLLFYFVLGIVMYVFS
QRIIRTSIVSYTNELVYEKRMELTDKLLQTPYYKLELIEKGRIEATLNNDTEVISRSLNL
LVTAGTSLLTLLFCFLYLGVM-NMYAFLLSLCIIFITAGVYSLIGRQADKVWNETRDIQN
VYFRLIGDLRHGFKELRLHTGKRNDFREVMNESCNNYRVKRTIGDIKFANVFVLGELLFI
FVIGIVVFVFPEIFV-NMPKETISNYVIVFLYMTGPVNEILGGIPQLVNVRISWQRIQQM
VKSVDHIKANEQIATTK----------EYLDVPICLQLQNVSYKYKN-KDG-DFTGFGIG
PIDMEFNSGEIVFIAGGNGSGKSTLSKLIIGLYEPNEGNILLNGKEIAPEELNQYYSAIL
SDFHVFDRLYGINTEGMKAEIDHYLELLQLSDKVGIE-NGRFTTTQ-LSTGQKKRLALLV
TYLEDRPILLFDEWAADQDPGYRRFFYEELLPQMRAKGKCIIAITHDDQYFHLADKLIVM
EMGTVKMNKTKEALS-----------------
>3819400011
----------------------------------------MKLNIWLKF----IILMTLI
VLPYR----------QV----------------------------------------EAQ
ETV-QFNEKKIQKHIEEQISQAGIPGLSVVIVKGNETIYKKNYGYADIDNKRQVTNETLF
ELGSTSKAFTALAVLQLEKEGEIKLSDSLTKYVSWFEMEY-----KGK--------PYEI
TLYDLLHHTSGIPEKA-IGYIPITNGK--DSIEKTIRNVMPIGL----NREPGSSFEYST
VNYDLLGLVIEKATNQSFERYVQDHVLSKLDLLSTYAGREM--AP--------LDNMAQG
YKRNFLQSLPYDAPNYRGNTPAGYFISNINDMERWLKLQLGVEKP-RMF-----------
----------P----EELINDSHKANRKVAPD-SNGAS------YAAGWEVYQS--G---
--GGEISHGGSNPNYSSYIGFRDEEQIGVVVLANLNSNYTYYIGSSLLNMMIDKEVK-PL
-----LYD-----EYKKTDQIGTALFVISSLCLLTLLVMLFHLIRE---IIFRKRKFIL-
-P-TG----------------------------KTWLHMVLVV-AIYGLMIYALYQLPNL
LFGGL-PWAFIKVWAPSTVVLAIYAIAGVGLAYVIHTFLNL----CFP--RQKGKSLLTL
IVLGLISGFGNAFLIFVINET--------FVRSN------NLENGLLFYFVLGIVMYVFS
QRIIRTSIVSYTNELVYEKRMELTDKLLQTPYYKLELIEKGRIEATLNNDTEVISRSLNL
LVTAGTSLLTLLFCFLYLGVM-NMYAFLLSLCIIFITAGVYSLIGRQADKVWNETRDIQN
VYFRLIGDLRHGFKELRLHTGKRNDFREVMNESCNNYRVKRTIGDIKFANVFVLGELLFI
FVIGIVVFVFPEIFV-NMPKETISNYVIVFLYMTGPVNEILGGIPQLVNVRISWQRIQQM
VKSVDHIKANEQIATTK----------EYLDVPICLQLQNVSYKYKN-KDG-DFTGFGIG
PIDMEFNSGEIVFIAGGNGSGKSTLSKLITGLYEPNEGNILLNGKEIAPEELNQYYSAIL
SDFHVFDRLYGINTEGMKAEIDHYLELLQLSDKVGIE-NGRFTTTQ-LSTGQKKRLALLV
TYLEDRPILLFDEWAADQDPGYRRFFYEELLPQMRAKGKCIIAITHDDQYFHLADKLIVM
EMGTVKMNKTKEALS-----------------
>3010710011
----------------------------------------MKLNIWLKF----IILMTLI
VLPYR----------QV----------------------------------------EAQ
ETV-QFNEKKIQKHIEEQISQAGIPGLSVVIVKGNETIYKKNYGYADIDNKRQVTNETLF
ELGSTSKAFTALAVLQLEKEGKIKLSDSLTKYVSWFEMEY-----KGK--------PYEI
TLYDLLHHTSGIPEKA-IGYIPITNGK--DSIEKTIRNVMPIGL----NREPGSSFEYST
VNYDLLGLVIEKATNQSFERYVQDHVLSKLDLLSTYAGREM--AP--------LDNMAQG
YKRNFLQSLPYDAPNYRGNTPAGYFISNINDMERWLKLQLGVEKP-RMF-----------
----------P----EELINDSHKANRKVAPD-SNGAS------YAAGWEVYQS--G---
--GGEISHGGSNPNYSSYIGFRDEEQIGVVVLANLNSNYTYYIGSSLLNMMIDKEVK-PL
-----LYD-----EYKKTDQIGTALFVISSLCLLTLLVMLFHLIRE---IIFRKRKFIL-
-P-TG----------------------------KTWLHMVLVV-AIYGLMIYALYQLPNL
LFGGL-PWAFIKVWAPSTVVLAIYAIAGVGLAYVIHTFLNL----CFP--RQKGKSLLTL
IVLGLISGFGNAFLIFVINET--------FVRSN------NLENGLLFYFVLGIVMYVFS
QRIIRTSIVSYTNELVYEKRMELTDKLLQTPYYKLELIEKGRIEATLNNDTEVISRSLNL
LVTAGTSLLTLLFCFLYLGVM-NMYAFLLSLCIIFITAGVYSLIGRQADKVWNETRDIQN
VYFRLIGDLRHGFKELRLHTGKRNDFREVMNESCNNYRVKRTIGDIKFANVFVLGELLFI
FVIGIVVFVFPEIFV-NMPKETISNYVIVFLYMTGPVNEILGGIPQLVNVRISWQRIQQM
VKSVDHIKANEQIATTK----------EYLDVPICLQLQNVSYKYKN-KDG-DFTGFGIG
PIDMEFNSGEIVFIAGGNGSGKSTLSKLITGLYEPNEGNILLNGKEIAPEELNQYYSAIL
SDFHVFDRLYGINTEGMKAEIDHYLELLQLSDKVGIE-NGRFTTTQ-LSTGQKKRLALLV
TYLEDRPILLFDEWAADQDPGYRRFFYEELLPQMRAKGKCIIAITHDDQYFHLADKLIVM
EMGTVKMNKTKEALS-----------------
>3574030011
----------------------------------------MKLNIWLKF----IILMTLI
VLPYR----------QV----------------------------------------EAQ
ETV-QFNEKKIQKHIEEQISQAGIPGLSVVIVKGNETIYKKNYGYADIDNKRQVTNETLF
ELGSTSKAFTALAVLQLEKEGKIKLSDSLTKYVSWFEMEY-----KGK--------PYEI
TLYDLLHHTSGIPEKA-IGYIPITNGK--DSIEKTIRNVMPIGL----NREPGSSFEYST
VNYDLLGLVIEKATNQSFERYVQDHVLSKLDLLSTYAGREM--AP--------LDNMAQG
YKRNFLQSLPYDAPNYRGNTPAGYFISNINDMERWLKLQLGVEKP-RMF-----------
----------P----EELINDSHKANRKVAPD-SNGAS------YAAGWEVYQS--G---
--GGEISHGGSNPNYSSYIGFRDEEQIGVVVLANLNSNYTYYIGSSLLNMMIDKEVK-PL
-----LYD-----EYKKTDQIGTALFVISSLCLLTLLVMLFHLIRE---IIFRKRKFIL-
-P-TG----------------------------KTWLHMVLVV-AIYGLMIYALYQLPNL
LFGGL-PWAFIKVWAPSTVVLAIYAIAGVGLAYVIHTFLNL----CFP--RQKGKSLLTL
IVLGLISGFGNAFLIFVINET--------FVRSN------NLENGLLFYFVLGIVMYIFS
QRIIRTSIVSYTNELVYEKRMELTDKLLQTPYYKLELIEKGRIEATLNNDTEVISRSLNL
LVTAGTSLLTLLFCFLYLGVM-NMYAFLLSLCIIFITAGVYSLIGRQADKVWNETRDIQN
VYFRLIGDLRHGFKELRLHTGKRNDFREVMNESCNNYRVKRTIGDIKFANVFVLGELLFI
FVIGIVVFVFPEIFV-NMPKETISNYVIVFLYMTGPVNEILGGIPQLVNVRISWQRIQQM
VKSVDHIKANEQIATTK----------EYLDVPICLQLQNVSYKYKN-KDG-DFTGFGIG
PIDMEFNSGEIVFIAGGNGSGKSTLSKLITGLYEPNEGNILLNGKEIAPEELNQYYSAIL
SDFHVFDRLYGINTEGMKAEIDHYLELLQLSDKVGIE-NGRFTTTQ-LSTGQKKRLALLV
TYLEDRPILLFDEWAADQDPGYRRFFYEELLPQMRAKGKCIIAITHDDQYFHLADKLIVM
EMGTVKMNKTKEALS-----------------
>3715980011
----------------------------------------MKLNIWLKF----IILMTLI
VLPYR----------QV----------------------------------------EAQ
ETV-QFNEKKIQKHIEEQISQAGIPGLSVVIVKGNETIYKKNYGYANTDKKRQVTNETLF
ELGSTSKAFTALAVLQLEKEGKIKLSDSLTKYVSWFEMEY-----KGK--------PYEI
TLYDLLHHTSGIPEKA-IGYIPITNGK--DSIEKTIRNVMPIGL----NREPGSSFEYST
VNYDLLGLVIEKATNQSFERYVQDHVLSKLDLLSTYAGREM--AP--------LDNMAQG
YKRNFLQSLPYDAPNYRGNTPAGYFISNINDMERWLKLQLGVEKP-RMF-----------
----------P----EELINDSHKANRKVAPD-SNGAS------YAAGWEVYQS--G---
--GGEISHGGSNPNYSSYIGFRDEEQIGVVVLANLNSNYTYYIGSSLLNMMIDKEVK-PL
-----LYD-----EYKKTDQIGTALFVISSLCLLTLLVMLFHLIRE---IIFRKRKFIL-
-P-TG----------------------------KTWLHMVLVV-AIYGLMIYALYQLPNL
LFGGL-PWAFIKVWAPSTVVLAIYAIAGVGLAYVIHTFLNL----CFP--RQKGKSLLTL
IVLGLISGFGNAFLIFVINET--------FVRLN------NLENGLLFYFVLGIVMYIFS
QRIIRTSIVSYTNELVYEKRMELTDKLLQTPYYKLELIEKGRIEATLNNDTEVISRSLNL
LVTAGTSLLTLLFCFLYLGVM-NMYAFLLSLCIIFITAGVYSLIGRQADRVWNETRDIQN
VYFRLIGDLRHGFKELRLHTGKRNDFREVMNESCNNYRVKRTIGDIKFANVFVLGELLFI
FVIGIVVFVFPEIFV-NMPKETISNYVIVFLYMTGPVNEILGGIPQLVNVRISWQRIQQM
VKSVDHIKANEQIATTK----------EYLDVPICLQLQNVSYKYKN-KDG-DFTGFGIG
PIDMEFNSGEIVFIAGGNGSGKSTLSKLITGLYEPNEGNILLNGKEIAPEELNQYYSAIL
SDFHVFDRLYGINTEGMKVEIDHYLELLQLSDKVGIE-NGRFTTTQ-LSTGQKKRLALLV
TYLEDRPILLFDEWAADQDPGYRRFFYEELLPQMRAKGKCIIAITHDDQYFHLADKLIVM
EMGTVKMNKTKEALS-----------------
>3435970011
----------------------------------------MKLNIWLKF----IILMTLI
GLPYR----------QV----------------------------------------EAQ
ETV-QFNEKKIQKHIEEQISQAGIPGLSVVIVKGNETIYKKNYGYANTDKKRQVTNETLF
ELGSTSKAFTALAVLQLEKEGKIKLSDSLTKYVSWFEMEY-----KGK--------PYEI
TLYDLLHHTSGIPEKA-IGYIPITNGK--DSIEKTIRNVMPIGL----NREPGSSFEYST
VNYDLLGLVIEKATNQSFERYVQDHVLSKLDLLSTYAGREM--VP--------LDNMAQG
YKRNFLQSLPYDAPNYRGNTPAGYFISNINDMERWLKLQLGVEKP-RMF-----------
----------P----EELINDSHKANRKVAPD-SNGAS------YAAGWEVYQS--G---
--GGEISHGGSNPNYSSYIGFRDEEQIGVVVLANLNSNYTYYIGSSLLNMMIDKEVK-PL
-----LYD-----EYKKTDQIGTALFVISSLCLLTLLVMLFHLIRE---IIFRKRKFIL-
-P-TG----------------------------KTWLHMVLVV-AIYGLMIYALYQLPNL
LFGGL-PWAFIKVWAPSTVVLAIYAIAGVGLAYVIHTFLNL----CFP--RQKGKSLLTL
IVLGLISGFGNAFLIFVINET--------FVRSN------NLENGLLFYFVLGIVMYIFS
QRIIRTSIVSYTNELVYEKRMELTDKLLQTPYYKLELIEKGRIEATLNNDTEVISRSLNL
LVTAGTSLLTLLFCFLYLGVM-NMYAFLLSLCIIFITAGVYSLIGRQADKVWNETRDIQN
VYFRLIGDLRHGFKELRLHTGKRNDFREVMNESCNNYRVKRTIGDIKFANVFVLGELLFI
FVIGIVVFVFPEIFV-NMPKETISNYVIVFLYMTGPVNEILGGIPQLVNVRISWQRIQQM
VKSVDHIKANEQIATTK----------EYLDVPICLQLQNVSYKYKN-KDG-DFTGFGIG
PIDMEFNSGEIVFIAGGNGSGKSTLSKLITGLYEPNEGNILLNGKEIAPEELNQYYSAIL
SDFHVFDRLYGINTEGMKAEIDHYLELLQLSDKVGIE-NGRFTTTQ-LSTGQKKRLALLV
TYLEDRPILLFDEWAADQDPGYRRFFYEELLPQMRAKGKCIIAITHDDQYFHLADKLIVM
EMGTVKMNKTKEALS-----------------
>3009450011
----------------------------------------MKLNIWLKF----IILMTLI
VLPYR----------QV----------------------------------------EAQ
ETV-QFNEKKIQKHIEEQISQAGIPGLSVVIVKGNETIYKKNYGYANTDKKRQVTNETLF
ELGSTSKAFTALAVLQLEKEGKIKLSDSLTKYVSWFEMEY-----KGK--------PYEI
TLYDLLHHTSGIPEKA-IGYIPITNGK--DSIEKTIRNVMPIGL----NREPGSSFEYST
VNYDLLGLVIEKATNQSFERYVQDHVLSKLDLLSTYAGREM--AP--------LDNIAQG
YKRNFLQSLPYDAPNYRGNTPAGYFISNINDMERWLKLQLGVEKP-RMF-----------
----------P----EELINDSHKANRKVAPD-TNGAS------YAAGWEVYQS--G---
--GGEISHGGSNPNYSSYIGFRDEEQIGVVVLANLNSNYTYYIGSSLLNMMIDKEVK-PL
-----LYD-----EYKKTDQIGTALFVISSLCLLTLLVMLFHLIRE---IIFRKRKFIL-
-P-TG----------------------------KTWLHMVLVV-AIYGLMIYALYQLPNL
LFGGL-PWAFIKVWAPSTVVLAIYAIAGVGLAYVIHTFLNL----CFP--RQKGKSLLTL
IVLGLISGFGNAFLIFVINET--------FVRSN------NLENGLLFYFVLGIVMYIFS
QRIIRTSIVSYTNELVYEKRMELTDKLLQTPYYKLELIEKGRIEATLNNDTEVISRSLNL
LVTAGTSLLTLLFCFLYLGVM-NMYAFLLSLCIIFITAGVYSLIGRQADKVWNETRDIQN
VYFRLIGDLRHGFKELRLHTGKRNDFREVMNESCNNYRVKRTIGDIKFANVFVLGELLFI
FVIGIVVFVFPEIFV-NMPKETISNYVIVFLYMTGPVNEILGGIPQLVNVRISWQRIQQM
VKSVDHIKANEQIATTK----------EYLDVPICLQLQNVSYKYKN-KDG-DFTGFGIG
PIDMEFNSGEIVFIAGGNGSGKSTLSKLITGLYEPNEGNILLNGKEIAPEELNQYYSAIL
SDFHVFDRLYGINTEGMKAEIDHYLELLQLSDKVGIE-NGRFTTTQ-LSTGQKKRLALLV
TYLEDRPILLFDEWAADQDPGYRRFFYEELLPQMRAKGKCIIAITHDDQYFHLADKLIVM
EMGTVKMNKTKEALS-----------------
>4343670011
----------------------------------------MKLNIWLKF----IILMTLI
VLPYR----------QV----------------------------------------EAQ
ETV-QFNEKKIQKHIEEQISQAGIPGLSVVIVKGNETIYKKNYGYANTDKKRQVTNETLF
ELGSTSKAFTALAVLQLEKEGKIKLSDSLTKYVSWFEMEY-----KGK--------PYEI
TLYDLLHHTSGIPEKA-IGYIPITNGK--DSIEKTIRNVMPIGL----NREPGSSFEYST
VNYDLLGLVIEKATNQSFERYVQDHVLSKLDLLSTYAGREM--AP--------LDNMAQG
YKRNFLQSLPYDAPNYRGNTPAGYFISNINDMERWLKLQLGVEKP-RMF-----------
----------P----EELINDSHKANRKVAPD-SNGAS------YAAGWEVYQS--G---
--GGEISHGGSNPNYSSYIGFRDEEQIGVVVLANLNSNYTYYIGSSLLNMMIDKEVK-PL
-----LYD-----EYKKTDQIGTALFVISSLCLLTLLVMLFHLIRE---IIFRKRKFIL-
-P-TG----------------------------KTWLHMVLVV-AIYGLMIYALYQLPNL
LFGGL-PWAFIKVWAPSTVVLAIYAIAGVGLAYVIHTFLNL----CFP--RQKGKSLLTL
IVLGLISGFGNAFLIFVINET--------FVRSN------NLENGLLFYFVLGIVMYVFS
QRIIRTSIVSYTNELVYEKRMELTDKLLQTPYYKLELIEKGRIEATLNNDTEVISRSLNL
LVTAGTSLLTLLFCFLYLGVM-NMYAFLLSLCIIFITAGVYSLIGRQADKVWNETRDIQN
VYFRLIGDLRHGFKELRLHTGKRNDFREVMNESCNNYRVKRTIGDIKFANVFVLGELLFI
FVIGIVVFVFPEIFV-NMPKETISNYVIVFLYMTGPVNEILGGIPQLVNVRISWQRIQQM
VKSVDHIKANEQIATTK----------EYLDVPICLQLQNVSYKYKN-KDG-DFTGFGIG
PIDMEFNSGEIVFIAGGNGSGKSTLSKLITGLYEPNEGNILLNGKEIAPEELNQYYSAIL
SDFHVFDRLYGINTEGMKAEIDHYLELLQLSDKVGIE-NGRFTTTQ-LSTGQKKRLALLV
TYLEDRPILLFDEWAADQDPGYRRFFYEELLPQMRAKGKCIIAITHDDQYFHLADKLIVM
EMGTVKMNKTKEALS-----------------
>4385140011
----------------------------------------MKLNIWLKF----IILMTLI
VLPYR----------QV----------------------------------------EAQ
ETV-QFNEKKIQKHIEEQISQAGIPGLSVVIVKGNETIYKKNYGYANTDKKRQVTNETLF
ELGSTSKAFTALAVLQLEKEGKIKLSDSLTKYVSWFEMEY-----KGK--------PYEI
TLYDLLHHTSGIPEKA-IGYIPITNGK--DSIEKTIRNVMPIGL----NREPGSSFEYST
VNYDLLGLVIEKATNQSFERYVQDHVLSKLDLLSTYAGREM--AS--------LDNMAQG
YKRNFLQSLPYDAPNYRGNTPAGYFISNINDMERWLKLQLGVEKP-RMF-----------
----------P----EELINDSHKANRKVAPD-SNGAS------YAAGWEVYQS--G---
--GGEISHGGSNPNYSSYIGFRDEEQIGVVVLANLNSNYTYYIGSSLLNMMIDKEVK-PL
-----LYD-----EYKKTDQIGTALFVISSLCLLTLLVMLFHLIRE---IIFRKRKFIL-
-P-TG----------------------------KTWLHMVLVV-AIYGLMIYALYQLPNL
LFGGL-PWAFIKVWAPSTVVLAIYAIAGVGLAYVIHTFLNL----CFP--RQKGKSLLTL
IVLGLISGFGNAFLIFVINET--------FVRSN------NLENGLLFYFVLGIVMYIFS
QRIIRTSIVSYTNELVYEKRMELTDKLLQTPYYKLELIEKGRIEATLNNDTEVISRSLNL
LVTAGTSLLTLLFCFLYLGVM-NMYAFLLSLCIIFITAGVYSLIGRQADKVWNETRDIQN
VYFRLIGDLRHGFKELRLHTGKRNDFREVMNESCNNYRVKRTIGDIKFANVFVLGELLFI
FVIGIVVFVFPEIFV-NMPKETISNYVIVFLYMTGPVNEILGGIPQLVNVRISWQRIQQM
VKSVDHIKANEQIATTK----------EYLDVPICLQLQNVSYKYKN-KDG-DFTGFGIG
PIDMEFNSGEIVFIAGGNGSGKSTLSKLITGLYEPNEGNILLNGKEIAPEELNQYYSAIL
SDFHVFDRLYGINTEGMKAEIDHYLELLQLSDKVGIE-NGRFTTTQ-LSTGQKKRLALLV
TYLEDRPILLFDEWAADQDPGYRRFFYEELLPQMRAKGKCIIAITHDDQYFHLADKLIVM
EMGTVKMNKTKEALS-----------------
>3142440011
---------------MNTGRK--------------------ILIAVH--------FALIS
ALTAA--------L-LPM------------------------------------PANAVQ
QEN-TQSRAYLEEQLDALMRDGAIPGLAVYVSSPNGQ-WTIFKGVQDLDNSVPVGPETIF
EIGSNSKAFTGALAQLYIARGILDPNRSVQSYLPWFTPSY-----NGV--------EP--
RVRDLMYHTSGLAFGT-IEHVRSGNSD---SAEKIVRSLVNDSL----VFEPGTAFSYAT
LNYTVLALIIEEVTQKSFATLIRSEILEPLDLNKTWIPDGT--A--------APQTKSDG
HKLRYGQAARVEAPLHIGHAPAGYIHSNLSDMRLWAEAILTAAKKPASE-----------
----------L----DTAFAQSLKPNMSVAPSPTYGSF------YGTGWFVFN--TW---
--GTEYYHAGANPTFSSCIDIKPDNDTVIVVLANLNSNLVAESCRSILFYLETGNFG-HS
-----SEF-----FK-TIDRYAMGLSA---LALVVVFVTLALCLYRCFCIFKEKRISTR-
---------------------------IGVL-KSG---FSLAL-WV-GLATGLALVLPSM
LFYML-PLSVLFEWGPLSLAPTIILLWCAAALA-------A----LFRFLGTWQSTTLR-
------------------------------------------------------------
------------------------------------------------------------
------------------------------------------------------------
------------------------------------------------------------
------------------------------------------------------------
------------------------------------------------------------
------------------------------------------------------------
------------------------------------------------------------
------------------------------------------------------------
--------------------------------
>50000530011
---------------MNTGRK--------------------ILIAVH--------FALIS
ALTAA--------F-LPM------------------------------------PANAVQ
QEH-TQSRAYLEEQLDALMRDGAIPGLAVYVSSPNGQ-WTIFKGVQDLDNSVPVGPETIF
EIGSNSKAFTGALAQLYIARGVLDPNRSVQSYLPWFTPSY-----NGV--------EP--
RVRDLMYHTSGLAFGT-IEHVRSGNSD---SAEKIVRSLVDDSL----VFEPGTAFSYAT
LNYTVLALIIEEVTQKSFATLIKSEILEPLDLHKTWIPDGT--A--------APQTKSDG
HKLRYGQAARVEAPLHIGHAPAGYIHSNLSDMRLWAEAILTAAKKPASE-----------
----------L----DTAFAQSLKPNMSVAPSPTYGSF------YGTGWFVFN--TW---
--GTEYYHAGANPTFSSCIDIKPDNDTVIVVLANLNSNLVAESCRSILFYLETGNFG-HS
-----SEF-----FK-TIDRYAMGLSA---LALVVVFVSLALCLYRCFCIFKEKRISTR-
---------------------------IGVL-KSG---FSLAL-WV-GLATGLALVLPSM
LFYML-PLSVLFEWGPLSLAPTIILLWCAVALA-------A----LFRFLGTWQSTTLR-
------------------------------------------------------------
------------------------------------------------------------
------------------------------------------------------------
------------------------------------------------------------
------------------------------------------------------------
------------------------------------------------------------
------------------------------------------------------------
------------------------------------------------------------
------------------------------------------------------------
--------------------------------
>50000170011
---------------MNTGRR--------------------ILIAVH--------FALIS
ALTAA--------F-LPM------------------------------------PANAEQ
QEH-TQSRAHLEEQLDALMRDGVIPGLAVYVSSPNGQ-WTIFKGVQDLDNSVPVGPETIF
EIGSNSKAFTGALAQLYIARGILDPNRSVQSYLSWFTPSY-----NGV--------EP--
RVRDLMYHTSGLAFGT-IEHVKSGNSD---SAEKIVRSLVNDSL----VFEPGTTFSYAT
LNYTVLALIIEEVTQKSFATLIRSEILEPLDLNKTWIPDGT--A--------APQTKSDG
HKLRYGQAARVEAPLHIGHAPAGYIHSNLSDMRLWAEAILTAAKKPASE-----------
----------L----DTAFAQSLKPNMSVAPSPTYGSF------YGTGWFVFN--TW---
--GTEYYHAGANPTFSSCIDIKPDNDTVIVVLANLNSNLVAESCRSILFYLETGNFG-HS
-----SEF-----FK-TIDRYAMGLSA---LALVVVFVSLALCLYRCFCIFKEKRISTR-
---------------------------IGVL-KSG---FSLAL-WV-GLATGLALVLPSM
LFYML-PLSVLFEWGPLSLAPTIILLWCAVALA-------A----LFRFLGTWQSTTL--
------------------------------------------------------------
------------------------------------------------------------
------------------------------------------------------------
------------------------------------------------------------
------------------------------------------------------------
------------------------------------------------------------
------------------------------------------------------------
------------------------------------------------------------
------------------------------------------------------------
--------------------------------
>3441280011
------------------MEH--------------------VSIKTLYHLLC-CMLLFIS
AMCAL--------A-QEH------------------------------------EP----
--I-GAQDERLSTLIHQRMQEAKVPALSVSVTIKGVR-QRFVYGVADVASQKANTLDTVY
ELGSMSKAFTGLVVQILIQEGRLRQGDDIITYLPEMRLNY-----QGK--------PASL
TVADFLYHTSGLPFST-LARLENPMP-----GSAVAQQLRNENL----LFAPGAKFSYAS
ANYDVLGAVIENVTGKTFTEVIAERLTQPLGMSATVAVKGD--E--------IIVNKASG
YKLGFGKPVLFHAPLARNHVPAAYIHSTLPDMEIWIDAWLHRKALPA-T-----------
----------L----REAMSNSWRGNSDVPLAADNRIL------YASGWFIDQ--NQ---
--GPYISHGGQNPNFSSCIALRPDQQIGIVALANMNSNLILQLCADIDNYLRIGKYA-DG
-----AGD-----AITATDTLFVYLTLLLCFWGAVVVVRGAFRVYRATAHGPGKQQRLR-
---------------------------LRVR---D---YIIALAVP-GLVAAMLYVAPGI
LSPGL-DWRFILVWGPSSVLAIPFGIIPVSYTHLDVYKRQQ-------------------
------------------------------------------------------------
------------------------------------------------------------
------------------------------------------------------------
------------------------------------------------------------
------------------------------------------------------------
------------------------------------------------------------
------------------------------------------------------------
------------------------------------------------------------
------------------------------------------------------------
--------------------------------
>4525870011
---------------MTIMEH--------------------VSIKTLYHLLC-CMLLFIS
AMCAL--------A-QEH------------------------------------EP----
--I-GAQDERLSTLIHQRMQEAKVPALSVSVTIKGVR-QRFVYGVADVASQKANTLDTVY
ELGSMSKAFTGLVVQILIQEGRLRQGDDIITYLPEMRLNY-----QGK--------PASL
TVADFLYHTSGLPFST-LARLENPMP-----GSAVAQQLRNENL----LFAPGAKFSYAS
ANYDVLGAVIENVTGKTFTEVIAERLTQPLGMSATVAVKGD--K--------IIVNKASG
YKLGFGKPVLFHAPLARNHVPAAYIHSTLPDMEIWIDAWLHRKALPA-T-----------
----------L----REAMSNSWRGNSDVPLAADNRIL------YASGWFIDQ--NQ---
--GPYISHGGQNPNFSSCIALRPDQQIGIVALANMNSNLILQLCADIDNYLRIGKYA-DG
-----AGD-----AITATDTLFVYLTLLLCFWGAVVVVRGAFRVYRATAHGPGKQQRLR-
---------------------------LRVR---D---YIIALAVP-GLVAAMLYVAPGI
LSPGL-DWRFILVWGPSSVLAIPFGIILLAFVLTLNHQIKR----ILLHNKEWDDE----
------------------------------------------------------------
------------------------------------------------------------
------------------------------------------------------------
------------------------------------------------------------
------------------------------------------------------------
------------------------------------------------------------
------------------------------------------------------------
------------------------------------------------------------
------------------------------------------------------------
--------------------------------
>3010430011
---------------MTIMEH--------------------VSIKTLYHLLC-CMLLFIS
AMCAL--------A-QEH------------------------------------EP----
--I-GAQDERLSTLIHQRMQEAKVPALSVSVTIKGVR-QRFVYGVADVASQKANTLDTVY
ELGSMSKAFTGLVVQILIQEGRLRQGDDIITYLPEMRLNY-----QGK--------PASL
TVADFLYHTSGLPFST-LARLENPMP-----GSAVAQQLRNENL----LFAPGAKFSYAS
ANYDVLGAVIENVTGKTFTEVIAERLTQPLGMSATVAVKGD--E--------IIVNKASG
YKLGFGKPVLFHAPLARNHVPAAYIHSTLPDMEIWIDAWLHRKALPA-T-----------
----------L----REAMSNSWRGNSDVPLAADNRIL------YASGWFIDQ--NQ---
--GPYISHGGQNPNFSSCIALRPDQQIGIVALANMNSNLILQLCADIDNYLRIGKYA-DG
-----AGD-----AITATDTLFVYLTLLLCFWGAVVVVRGAFRVYRATAHGPGKQQRLR-
---------------------------LRVR---D---YIIALAVP-GLVAAMLYVAPGI
LSPGL-DWRFILVWGPSSVLAIPFGIILLAFVLTLNHQIKR----ILLHNKEWDDE----
------------------------------------------------------------
------------------------------------------------------------
------------------------------------------------------------
------------------------------------------------------------
------------------------------------------------------------
------------------------------------------------------------
------------------------------------------------------------
------------------------------------------------------------
------------------------------------------------------------
--------------------------------
>3220700011
------------------MEH--------------------VSIKTLYHLLC-CMLLFIS
AMCAL--------A-QEH------------------------------------EP----
--I-GAQDERLSTLIHQRMQEAKVPALSVSVTIKGVR-QRFVYGVADVASQKANTLDTVY
ELGSMSKAFTGLVVQILIQEGRLRQGDDIITYLPEMRLNY-----QGK--------PASL
TVADFLYHTSGLPFST-LARLENPMP-----GSAVAQQLRNENL----LFAPGAKFSYAS
ANYDVLGAVIENVTGKTFTEVIAERLTQPLGMSATVAVKGD--E--------IIVNKASG
YKLGFGKPVLFHAPLARNHVPAAYIHSTLPDMEIWIDAWLHRKALPA-T-----------
----------L----REAMSNSWRGNSDVPLAADNRIL------YASGWFIDQ--NQ---
--GPYISHGGQNPNFSSCIALRPDQQIGIVALANMNSNLILQLCADIDNYLRIGKYA-DG
-----AGD-----AITATDTLFVYLTLLLCFWGAVVVVRGAFRVYRATAHGPGKQQRLR-
---------------------------LRVR---D---YIIALAVP-GLVAAMLYVAPGI
LSPGL-DWRFILVWGPSSVLAIPFGIILLAFVLTLNHQIKR----ILLHNKEWDDE----
------------------------------------------------------------
------------------------------------------------------------
------------------------------------------------------------
------------------------------------------------------------
------------------------------------------------------------
------------------------------------------------------------
------------------------------------------------------------
------------------------------------------------------------
------------------------------------------------------------
--------------------------------
>3258590011
------------------MKQ--------------------INLLNSYFVLV-CFLCLFS
IN-SL--------A-NSS------------------------------------PE----
--Q-HIQNAELAELIQSRMLMGKVPALAVSIKFNDKF-QRFIYGFSDLQKQNENTADTVY
EIGSMSKAFTGLAIQILAEQGKLSLNDDIRQYLPNLTLLY-----QDR--------PVKL
DIEDFLYHTSGLPFST-LSYLEIPSS------HTVEQQLQGVNL----KFKPKSRYFYAS
ANYDVLGAVIEKVTGQSYRHAIATLITQPFGMSDTVAVSDG--E--------QIVNKAKG
YKVRFGYPIELDAPIAHNHVPSAYIHSTLTDMEKWMDRLLYANKLTP-I-----------
----------L----RRAIDQSLQGNLDIPVNGDNHIL------YASGWFIEQ--RQ---
--GTYINHGGQNPNFSSCLALRPDEQIGIVALANINTNIILQLCSDIDSYLHNQQYR-DD
-----VKD-----LILFIDFIFSILSTILLIMIIVVGVRMGIRIYRYR----RRNGMLT-
---------------------------LSYR---D---CLIVLLAP-LVIAGIFYVIPGF
F-FAV-NWHFTLLWLPSTLSVVLIYIVILTILLTLNHRIKK----KISLNEELNND----
------------------------------------------------------------
------------------------------------------------------------
------------------------------------------------------------
------------------------------------------------------------
------------------------------------------------------------
------------------------------------------------------------
------------------------------------------------------------
------------------------------------------------------------
------------------------------------------------------------
--------------------------------
>50000560011
------------------MKQ--------------------INLLNSYFVLV-CFLCLFS
IN-SL--------A-NSS------------------------------------PE----
--Q-HIQNAELAELIQSRMLMGKVPALAVSIKFNDKF-QRFIYGFSDLQKQNENTADTVY
EIGSMSKAFTGLAIQILAEQGKLSLNDDIRQYLPNLTLLY-----QDR--------PVKL
DIEDFLYHTSGLPFST-LSYLEIPSS------HTVEQQLQGVNL----KFKPKSRYFYAS
ANYDVLGAVIEKVTGQSYRHAIATLITQPFGMSDTVAVSDG--E--------QIVNKAKG
YKVRFGYPIELDAPIAHNHVPSAYIHSTLTDMEKWMDRLLYANKVTP-I-----------
----------L----RRAIDQSLQGNLDVPVNGDNHIL------YASGWFIEQ--RQ---
--GTYINHGGQNPNFSSCLALRPDEQIGIVALANINTNIILQLCSDIDSYLHNQQYR-DD
-----VKD-----LILFIDFIFSILSTILLIMIIVVGVRMGIRIYRYR----RRNGMLI-
---------------------------LSYR---D---CLIVLLAP-LVIAGIFYVIPGF
F-FAV-NWHFTLLWLPSTLSVVLIYIVILTILLTLNHRIKK----KISLNEELNND----
------------------------------------------------------------
------------------------------------------------------------
------------------------------------------------------------
------------------------------------------------------------
------------------------------------------------------------
------------------------------------------------------------
------------------------------------------------------------
------------------------------------------------------------
------------------------------------------------------------
--------------------------------
>3904260011
------------------MKR--------------------INLSSFYLLLV-FWLYLFS
SS-SP--------A-YSV------------------------------------PA----
--Q-RLDDAQLAELIQTRMVEAKAPALAVSIVVDGKV-KRFNYGSPDLQQPGENTVNTAY
EIGSMSKAFTGLAIQILNEQGKLSLKDDIHQYLPHLNLLY-----QGK--------PAKL
DIEDFLYHTSGLPFST-LAFLEIPSS------KTVEQQLQNLNL----QFKPKSHYFYAS
ANYDVLGAVIEKVTGQSYHDAIATLITQPFGMSATVAVSGE--E--------TIANKATG
YKIRFGYPVPIEAPIASNHVPSAYIHSTLADMEKWLDRLLDPTKLDP-T-----------
----------L----RRAIERSWQGNTRVPVNNNNSIL------YASGWLIEQ--RQ---
--GTYINHGGQNPNYSSCIALRPDQQIGIVALANISSNIILELCSDIDSYLHNQPYS-DE
-----VRD-----LFLFMDFIFSVLTAITMIIVVLVGLFIVLRIRNYR----QQNNKLS-
---------------------------LNWL---D---WGIVLLVP-LIIAGIIYVSPGL
G-LGI-NWHFIALWLPSTLLIFITAIIFLVTLLTLNCRIKK----KISHNKKGSK-----
------------------------------------------------------------
------------------------------------------------------------
------------------------------------------------------------
------------------------------------------------------------
------------------------------------------------------------
------------------------------------------------------------
------------------------------------------------------------
------------------------------------------------------------
------------------------------------------------------------
--------------------------------
>50000620011
------------------MKR--------------------INLSSFYLLLV-FWLYLFS
SS-SP--------A-YSV------------------------------------PA----
--Q-RLDDAQLAELIQTRMVEAKAPALAVSIVVDGKV-KRFNYGSPDLQQPGENTVNTAY
EIGSMSKAFTGLAIQILNEQGKLSLKDDIHQYLPNLNLLY-----QGK--------PAKL
DIEDFLYHTSGLPFST-LAFLEIPSS------KTVEQQLQNLNL----QFKPKSHYFYAS
ANYDVLGAVIEKVTGQSYHDAIATFITQPFGMSATVAVSGE--E--------TIANKATG
YKIRFGYPVPIEAPIASNHVPSAYIHSTLADMEKWLDRLLDPTKLDP-T-----------
----------L----RRAIERSWQGNTRVPVNNNNSIL------YASGWLIEQ--RQ---
--GTYINHGGQNPNYSSCIALRPDQQIGIVALANISSNIILELCSDIDSYLHNQPYS-DE
-----VRD-----LFLFMDFIFSVLTAITMIIVVLVGLFIVLRIRNYR----QQNNKLS-
---------------------------LNWL---D---WGIVLLVP-LIIAGIIYVSPGL
G-LGI-NWHFIALWLPSTLLIFITAIIFLVTLLTLNYRIKK----KISHNKKGSK-----
------------------------------------------------------------
------------------------------------------------------------
------------------------------------------------------------
------------------------------------------------------------
------------------------------------------------------------
------------------------------------------------------------
------------------------------------------------------------
------------------------------------------------------------
------------------------------------------------------------
--------------------------------
>3010410011
-----------------MNNV--------------------GLIRIGVLLISLLFALTGR
AFADM--------AG---------------------------------------VK----
--P-AADLAQTVSELTRRWDASQIPTGGLSVVVNGQA-QTLRLGEQ---------EAGVF
ELASCSKAFTGLLIAVLEQEGALSRQDAITRWIPELNQRP-----ELG--------YSAI
RLNNLLFHSSGLSGDT-LDLLRPSDAA--NALEQLPGLLRDTPL----AYPVGAREEYAT
LNYSLLGLAAERATGKSFAALLREKIFLPLGMKDTFVEGDP--AA--------TAPRIPG
YKLSFTVARPYEAPRYLQNTPAGYILSTPEDMALWLQFLLQPPPQ---------------
--QSDARLDVL----QWALQQAKRPYGGDSDS-----------GYAYGWDVEA--GA---
--TTSWSHPGQNPNAGAYVAFDPQTGVGVALLGNSNSPQVIQLGRAVFEHLRGASPQ-PL
-PERFAAD-----TGDWGATVAAVVFWLCALLTLPVLRRLQTRSA-------------E-
-P-ADGEGKGSQVDAAIVQESFVQSAE-----RVSWRAFLGRLLVLNVALASVLMIAPPL
-TLGL-GWANLLVWGPTSLLAAAAGLVVCVNALSLFFFQASRHSDKFNSKTFSSLMIAKV
VGLTVISGLLNSALVLCIIQA--------IDSPA------ANLAYSAALLFNCIYFYISA
RKAAELQIMRFGHAFVQGWRMEIIRKLLASDYKSVERLSPGKIQSVVGEDSQELAKSVLA
FVPFFANLLTIVFLFAYLMAFKSALATSILLACAVPMIGLYYYVSERANRIMPQALQTRS
EFMDTVEDLQKGYKGLRREAVKRSFHRHA-QAVSDRFKGLRIQYDRGFLSAFFIGESLLT
VLLVAVALLFPLLIP-RFDGDASKEYLIILLYLIGPLNAVMSAMPELVRLRSLMRNMVAF
SQSIQSVESGVAGATLQ--------QAKTLQPVKTLQLEGVRFNYPA-PGG-ESECFGVG
PVSMTAERGKAYFLTGGNGSGKSTLAMILAGLYAPAQGALRIDGVEVSQSQLLEHTRAIF
SDNWLFKRVYDPALIAARDAINRNIALLGMADKSTLLDDGAFDNIK-LSTGQRKRLSLAM
LLADPSPVVVLDEWAADQDPRSKSRFYKEWVPMLKAQGRIVFVVTHDDEYFSEADALITM
KNGQLIEFKEDSYVY-----------------
>50000150011
-----------------MNNV--------------------GLIRIGVLLISLLLALTGR
AFADM--------AG---------------------------------------VK----
--P-AADLAQTVSELTRRWDASQIPTGGLSVVVNGQA-HTLRLGAQ---------EAGVF
ELASCSKAFTGLLIAVLEQEGALSRQDAITRWIPELNQRP-----ELG--------YSAI
RLNNLLFHSSGLSGDT-LDLLRPSDAA--NALEQLPGLLRDTPL----AYPVGAREEYAT
LNYSLLGLAAERATGKSFAVLLREKIFLPLGMKDTFVEGDP--AA--------TAPRISG
YKLSFTVARPYEAPRYLQNTPAGYILSTPEDMARWLQFLLQPP-K---------------
--LSDSRLDVL----QWASQQAKRPYGGDSDA-----------GYAYGWDVEA--GA---
--TTSWSHPGQNPNAGAYVAFDPQTGVGVALLGNSNSPQVIQLGRAVFEHLRGASPQ-PL
-PERFAAD-----TGDWIATVAAVVFWLCALLTLPVLRRLQARSA-------------G-
-P-ADGGAKGFQVDAAIVQESFVQSAE-----RVSWRAFLGRLLVLNVALASVLMIAPPL
-TLGL-GWANLLVWGPTSLLAAAAGLVVCVNALSLFFFQASRHSDKFNSKTFSSLMIAKV
VGLTVISGLLNSALVLCIIQA--------IDSPA------ANLAYSAALLFNCIYFYISA
RKAAELQIMRFGHAFVQGWRMEIIRKLLASDYKSVERLSPGKIQSVVGEDSQELAKSVLA
FVPFFANLLTIVFLFAYLMAFKSTLATSILLACAVPMIGLYYYVSERANRIMPQALQTRS
EFMDTVEDLQKGYKGLRREAVKRSFHRHA-QAVSDRFKGLRIQYDRGFLSAFFIGESLLT
VLLVAVALLFPLLIP-RFDGDASKEYLIILLYLIGPLNAVMSAMPELVRLRSLMRNMVAF
SQSIQSVESGAAGATLQ--------SVKTLQPVKTLQLEGVRFNYPA-PGG-ESECFGVG
PVSMTAASGKAYFLTGGNGSGKSTLAMILAGLYAPAQGALRIDGVEVSQSQLLEHTRAIF
SDNWLFKRIYDPALIAARDAINRNIALLGMADKSTLLDDGAFDNIK-LSTGQRKRLSLAM
LLADPSPVVVLDEWAADQDPRSKSRFYKEWVPMLKAQGRIVFVVTHDDEYFSEADALITM
KNGQLIEFKEDSYVY-----------------
>3277700011
-----------------MTKA--------------------GFFRMGVFLLSLCLVLTGR
AFADA--------AN---------------------------------------PG----
--P-GADMRQLAGELSQRWDAGQVPTGGLSVVVGGQA-RTLRLGKG---------EAGVF
ELASCSKAFTGLLIALLEQEGALSRDDALTKWVPELARHP-----KMG--------YSAV
RLKNLLFHTSGLSEDT-LDLLRPNSGP--NALEQLPALLKDVPL----AYPVGSKEEYAT
LNYSLLGLVAERATGKSFAALMRERIFLPLGMSHTFVEGDP--AA---P---AAAARIPG
YKVGFTAAQPFRAPRYLQNAPAGYVLSTPEDMAAWLRFLLQREAR---------------
-PTGDERQAAL----YAALRQAKRPYGGDGDA-----------GYAYGWDVEA--GK---
--TTSWSHPGQNPNAGAYVAFDPETGVGVALLGNSNSPQVMQLGRAIFERLRAADAQ-AL
-PSSFAAD-----VGDWISTAAAALFWLGGALLWPALAR-WGKGA------SG-------
---AAADISANRLETAIIRESFVQSAE-----NPGWRAFLGRLIVQNAALVSALAIAPPL
-LVGL-GWANLLIWGPASLPVAAAGLLFFANAVSLFFFLAARRSEAFSSKTFSSLMIAKV
VGLTVISGLLNSALVLCIIQA--------IGSPS------SHLLYSAVLLFNCVYFYISS
RKAAEQQIMRFGHSFVQGWRMEIIRKLLASDYKSIERLSPGKIQTVVGEDSQELAKSVLA
FVPFFANLLTIVFLFAYLMAFKSALATSVLLACVLPMVGLYYYVSERANRIMPQALSTRS
EFMDTVEDLQKGYKGLRRATVKRNFHRHA-QAVSDRFKALRIQYDRGFLGAFFIGESLLT
VLLVAVALVFPLLIP-RFDADASKEYLIILLYLIGPLNAVMSAMPELIRLQSLMRNMVAF
CQSIHSDAPA------Q--------AAPRIASVKTLELDAVSFHYPA-SGI-EGERFGVG
PVSLRAESGKAYFLTGGNGSGKSTLAMILAGLYAPAQGALKVNGAEVPHCQLLELTRAIF
SDNWLFKRVYDPELLQAREEINRNIALLGLADKAALQSDGAFDNIK-LSTGQRKRLSLAM
LLADPSPLVVLDEWAADQDPRAKARFYQEWLPMLKAQGRIVFVVTHDDEYFAEADALITM
KNGRLIELKEDSYAC-----------------
>3798730011
-----------------MSNA--------------------GLIRLGIFLVVIYLALVGR
AFADT--------IS---------------------------------------LK----
--Q-VADLEQVVDDLSRRWDVDQVPTGGISVVVGDNV-HTLRLGKA---------EAGAF
ELASCSKAFTGLLIAVLEQEGVLNRQDVITQWIPELAERP-----EMG--------YSAI
QIKNLLFHTSGIAGNT-LDLLQPNSAP--DALSQLPALLKEIPL----AYPVGAREEYAT
LNYSLLGLVAERATGKLFATLLREKIFLPLGMKDTTVEG--------AA---AASARVPG
YKISFTAAQPYDAPRYWQNTPAGYVLSTPQDMAIWLQFLLHRLPLSHG------------
DGDSDKKLSAL----YAALEQAKRPYGGDGDA-----------GYAYGWDVET--DA---
--TTNWSHLGQNPNATAYIAFDPKAGVGVSLLGNSNSPQVIQLGQAIFEHLRGVSPE-SL
-PASFSSD-----MGDRASTVAAGIFWLGGTLILLAVMYKRGKKD------KGGSDETD-
-A-DNASVLASRVESAIIQESFVQSAE-----NRGWRSFLCRLIVQNMALVSVLAITPPL
-LLGL-GWSNLLVWGPLSLPVAAIGLIFFVNAVMLFFFLVAQSSGGYTSKTFSSLMIVKV
VGLTVISGLLNSALVLCIIQA--------IESPS------ANLLYSAVLLFNCIYFYISA
RRAAEQQIMRFGHSFVQGWRMEIIRKLLASDYKNIERLSPGKIQSVIGEDSQELAKSVLA
FVPFFANLLTIVFLFSYLMVFKSPLATAVLLACALPMIGLYYYVSERANRIMPQALSTRS
EFMDTVEDLQKGYKGLRRAAVKRSFYRHA-QVVSDRFKALRIQYDRGFLNAFFIGESLLT
ALLVAVALVFPLLIP-RFDGDASKEYLIILLYLIGPLNAVMAAMPELIRLRSLMNNMVAF
SQSMQADSPS------E--------TPPPIQDVKTLELSAVCFHYPA-TAG-EGECFGVG
PVSLKAERGKSYFLTGGNGSGKSTLAMILAGLYAPAQGAVKINGEAVSQCQLLEQTRAIF
SDNWLLKRVYDPALLQSREVINQNIALLGLAQKATLLCDGAFDNIK-LSTGQRKRLSLAM
LLADPSPLVVLDEWAADQDPRAKARFYKEWLPMLKAQGRIVFVVTHDDEYFSEADALITM
KNGQLIELKEESYAD-----------------
>3125020011
-----------------MNNT--------------------GLIRIGIFLVAIYLALVGS
VFADT--------ID---------------------------------------QKQIIS
QKQ-DSDLEQIVSELSRRWDIEQVPTGGLSVIVGDKV-RTWRLGKE---------EAGTF
ELASSSKAFTGLLIALLEQEGVLNQQDAITRWIPELAEHP-----EMG--------YSAV
LLKNLLFHTSGISGDT-IDLLQPYDAP--DALAKLPVLLQKIPL----AYPVGAKEEYAT
LNYSLLGLAAERATGKSFATLMREKIFLPLGMKNTTVEGDR--SVEGSA---AASARIPG
YKISFTRARPYDAPRYLQNTPAGYVFSTPQDMGIWLQFLLHRQPLSNN------------
KGDGDEQRSAL----YAALEQAKRPYGGNGDA-----------GYAYGWDVKT--DI---
--TTSWSHPGQNPNATAYVAFDPKAGVAVSLLGNSNSPQVIQLGQAIFEHLRGASAK-GL
-PENFPVD-----DGDWISTVAAVIFWLGGILLFVAVMYKRENRD------KGGRD----
----GASVLASRVETAIIQESFVRSAES-IAEKPVWRAFLSRLIVQNVALVSVLAITPPL
-LLGL-SWTNLRVWGPLSLPVAAVGLLFLVNAVSLFFFLLTQRSGRYTSKTFSSLMIAKV
VGLTVISGLLNSALVLFIIQA--------IDSPP------AYFLYSAILLFSCIYFYISA
RKAAEQQIMRFGHAFVQGWRMEIIRKLLASDYKNIEQLSSGKIQSVVGENSQELAKSVLA
FVPFFANLLTIIFLFTYLMVFKSPVATSVLLACALPMIVLYYCISERANRIMPQALSTRS
EFMDTVEDLQKGYKGLRREAVKRSFYRHA-QGVSDRFKALRIQYDLGFLNAFFIGESLLT
ILLVAVALMFPLLIP-HFDGNVSKEYLIILLYLIGPLNAVMSAMPELIRLKSLMNNMVMF
SQSIQADSPA------E--------VMPKIQDVKTLELSAVYFHYPA-TG---GECFGVG
PISLKAESGKSYFLTGGNGSGKSTLAMILAGLYAPERGTVRINGEEASQHQLLEQTRAIF
SDNWLFKRVYDPALLPLREAVNQNIALLGLTQKATLLSDGAFDNIK-LSTGQRKRLSLAM
LLADPSPLVVLDEWAADQDPRSKARFYKEWLPMLKAQNRIVFVVTHDDEYFSEADVLITM
KNGQLIELKGESYA------------------
>3133080032
-----------------MSNA--------------------GLIRIGIFLVALYLALVGS
VFADT--------ID---------------------------------------QKQVIS
QKQ-DPDLEQIVGELSRRWDVAQVPTGGLSVIVGDKV-RTWRLGKE---------EAGTF
ELASTSKAFTGLLIALLEQEGVLNRQDAITQWIPELAERP-----EMG--------YSAV
LLKNLLFHTSGISGDT-IDLLRPYGES--DALAKLPVLLKEIPL----AYPVGAKEEYAT
LNYSLLGLAAERATGKSFATLMREKIFLPLGMKNTTVEGDL--PAEGST---AVSARIPG
YKISFTRAQPYDAPRYLQNTPAGYVFSTPQDMAIWLQFLLHQQPLSND------------
KGDGDEQRSAL----YAALEQAKRPYGGNGST-----------GYAYGWDVKT--DV---
--TTSWSHPGQNPNATAYVAFDPKAGVGVSLLGNSNSPQVIQLGQAIFEHLRGASPA-GL
-PENFPVD-----DGDWISTVAAVIFWLGGALLFVAVMYKRGNKD------KGGRDESV-
-P-DGASVLESRVETAIIQESFVRSAES-TAGKPVWRAFLSRLLVQNVVLVSVLAITPPL
-LLGL-SWANLLVWGPLSLPVAAVGLLFFINAVSLFFFLVTQRSDRYTSKTFSSLMIAKI
VGLTVISGLLNSALVLFIIQA--------IDSPS------TYLLYSAVLLFSCIYFYIST
RKAAEQQIMRFGHSFVQGWRMEIIRKLLASDYKNIEQLSSGKIQSVVGENSQELAKSVLA
FVPFFANLLTIIFLFTYLMVFKSPVATSVLLACALPMIVLYYCISERANRIMPQALSIRS
EFMDTVEDLQKGYKGLRREAVKHSFYRHA-QGVSDRFKALRIQYDIGFLNAFFIGESLLT
ILLVAVALMFPLLIP-HFDGNVSKEYLIILLYLIGPLNAVMSAMPELIRLKSLMNNMVMF
SQSIQANSPA------E--------TMPKIQDVKTFELSAVHFHYPA-TG---GECFGVG
PISLKAESGKSYFLTGGNGSGKSTLAMILAGLYAPERGTVRINGEEASRHQLLEQTRAIF
SDNWLFKRVYDPALLPLREAVNQNIALLGLTQKATLLSDGAFDNIK-LSTGQRKRLSLAM
LLADPSPLVVLDEWAADQDPRSKARFYKEWLPMLKAQNRIVFVVTHDDEYFSEADVLITM
KNGQLIELKEESYA------------------
>3010120011
-----------------MNKV--------------------GLSRFVAVVISLCLNLSVY
A--------------------------------------------------------APA
ANP-RPNLNQMIGELRQRWDSSQVPTGGLSVVVGNEV-HTLRLGKA---------EPGAF
ELASCSKAVTGLLIAMLEREGRLSRDDAITRWVPELAENP-----KTG--------YAAV
RLSNLLSHTSGLSADT-LDLLRPDSGG--DALARLPLLLKDVPL----AHAVGSREEYAT
LNYSLLGLVAERATGKPFAVLLRERIFQPLGMRHTFVDGDP--AP-------EALERVPG
YKIGFASARSYAAPRYRQNTPAGYVISTPEDMARWLQFLLRPTPA---------------
-AGSDERLAAL----YAAREVAKRPS----AV-----------GYAYGWDVET--GK---
--TTSWSHPGQNPNGSAYVAFDPQSGVGVSLLGNSNSPQVVDLGRAVFEHLRNTTPR-PL
-PHRQVAD-----SGDLVASGLAALYWLGGLLLLPLWLLRGRWSA------P-----TG-
-S-KDGGELASRLEATIIQESLVQSAE-----KESWLAFTGRLLIRNLALILMLVTAPTL
-ALGL-NWPNLLVWGPPSLPMAAAGLFFLANAISLFFFLAARHSDSFGRKTFSSLMVAKV
VGLTVLSGLLNSALILCILQA--------IDGRS------AGLLPNAGLLLCCIYFYIVS
RKAAEQQIMHFGHAFVQGWRMEIIRRLLAADYRSLERLSPGKIQAVIGEDSQELAKSVLA
FVPFFTNLLTIIFLFAYLMAFKSMAATALLLACTLPMIALYYYVSERADRIMPQALQSRS
EFMDTVEDLQKGYKGLRREVVRRAFYQHA-LAVSERFKQFRIRYDRGFLGAFFVGESLLT
TLLVAVALLFPFMIA-GFDSVIAKEYLIILLYLIGPLNAVMAAVPELVRLQSLRRSMAEF
SQSIHPAATS------P--------LGPMPAKIRTLELSAVRFRYPS-AGN-EGECFGIG
PVSLKAECGKAYFLTGGNGSGKSTLAMILAGLYAPEQGTLKIDGAVVSSCQLQELTRTIF
SDNWLLRRVYDPALLQLRAAINHNIAALGLADKTALNADGTFDNIS-LSTGQRKRLSLAM
LLADPSPLVVLDEWAADQDPRAKAVFYREWLPLLRAQGRIIFVVTHDDEYFAEADALITM
KNGQLIESKIGKVESHAY--------------
>3010510011
-----------------MNKL--------------------RLQHFLALLLGCCLHVAAA
P--------------------------------------------------------QPV
-----ADPDRLIGELQQRWDASQVPTGGLSLVVGDQV-RSLRLGRA---------EPGAF
ELASCSKAVTGLLIAVLEGEGKLSRDDAVTRWLPELAANP-----KSG--------YGKV
TLGHLLSHTSGISEHT-LDLLRPAGSA--DALSQLPTLLKDVPL----AHPVGSKEEYAT
LNYSLLGLVAERAAGKPFAALLREKVFLPLGMPQTFVDGDP--VG-------AQVSRIAG
YKIGFGSARPYPAPRYRQNTPAGYVVSTPEDMGRWLQFLLRPVPA---------------
-G--DAGLAGL----YAARERAKQPHAAAGAA-----------GYAYGWDVEP--GQ---
--TTSWSHPGQNPDGGAYVAFDPQTGVGVALLGNSNSPQVIELGRAAFEQLRHGAAQ-PL
-PQKLAAD-----SGDRAASVLTVLTWLTGLALGPLWWLCRRRT-------------TA-
-P-EEGGDLASRMEASIIRESLVQSAR-----KESGLAFAGRMLAHNLALGLLLATAPPL
-AWGL-GWTNMLVWGPASLPFAAGGLVFLTNAVSLFFFLAARQSERFDSRVFSTLMVVRV
VGLTLVSGLLNSALILCILQA--------IDGGQ------VNLIASAALLLCCVYFYIAC
RKAAEQQIMHFGHAFVQGWRMEIVRRLLAADYRSLEQLSPGKIQSVVGEDSQELAKSVLA
FVPFFTNLLTIIFLFAYLMIFKSLVATAVLLACVVPMIILYHFVSERADHIMPQALQSRS
EFMDTVEDLQKGYKGLRRDVVRRAFYQHA-LAVSERFKQFRIRYDQGFLGAFFVGESLLT
VLLVAVALVFPFLIA-GFDGAAAREYLIILLYLIGPLNGVMSPVPELVRLQSLRRSMVAF
RQSIQPAATG------Q--------AAQLPSVVRTLELSAVRFHYPT-T-S-DGESFGIG
PVSLRAERGKAYFLTGGNGSGKSTLAMILAGLYAPEQGTLKVDGAVVSSGQLQELTRTIF
SDNWLLRRVYDPALLQAREAINHNIATLGLADKTALEADGAFTSIR-LSTGQRKRVALAM
LLADPSPVVVLDEWAADQDPRAKATFYREWLPLLKAQGRIVFVVTHDDEYFAEADALITM
KNGQMIESHRESHVC-----------------
>3138720011
-----------------MTNY--------------------RNIRIGIFIAAMWVGLAGH
AEQIN--------PEPVSPAQVSLGADNSSSVSSSESSSSNQSISSKQAFKKKLIEKQSV
ERE-QIDLEKIADELKQNWDNVQAPTGGLSMVVGNRV-YTLRLGKQ---------EEGMF
ELASTSKAFTGLLIALLEQEGVLNREDLITQWIPELTENL-----QMN--------YSSI
QIQNLLFHNSGISSDT-LDLLQPNTNQ--SALSQLPELLKNVPL----THAAGTHQEYAT
LNYSLLGLVAERATGHSFATLLREKVFLPLGMKHTVVEGSA--PAENAVAETSQSTRIPG
YKISFMAALPYDAPRYWQNAPAGYVLSTPQDMAVWLQFLLHRLPLEQ-------------
---EGHSLSAL----YKALEQAKRPYAGEGGL-----------GYAYGWDVET--DNVLG
YASTHWSHPGQNPNAAAYVAFDPEAGVGVTLLGNSNSPQIMALGQSIFKYLRGASPQ-LL
-PENPSID-----MNDWVSSVLAVIFWLGGALLLLAFIYQYKSGK------KQFN-----
-------------------------------YDYFIKHLSIHFIVLNVALIALLALVPRL
-LLGL-GWSSLWVWGPLSLPVAAAGLILFVNAIALFFSPLAKSKDRLQRVEGNES-----
------------------------------------------------------------
------------------------------------------------------------
------------------------------------------------------------
------------------------------------------------------------
------------------------------------------------------------
------------------------------------------------------------
------------------------------------------------------------
------------------------------------------------------------
------------------------------------------------------------
--------------------------------
>3133070032
-----------------MSDV--------------------NRVRRRVFSTVIGFALLVG
IFPPV--------DA------IIKGD----------------------------AIKPVS
QEP-QTKLEKVVNEIPRRWDIGQVPSAGLTIVAGDQS-MVLRLGKA---------EKGMF
ELASTSKAFTGLLIALLEQEQRLKREDAITDWIPELAEHP-----QMG--------YSAV
QIQDLLSHRSGIAENT-IDLLRPNTAP--DALSHLPALLKNVPL----AYPVGTQEEYAT
LNYSLLGLVAERATGKPFSVLLKEKVFQPLGMKHTFVEERI--SGER-----TTKLLIPG
YKISFMVARPYDAPRYLQNTPAGYVLSTPEDMAIWLQFLLHKLSP---------------
----HHSLSAL----YAALAQVQRPHAQERDD-----------GYAYGWDVAT--DQ---
--TTYWSHPGQNPNAAAYVAFDPQAGVGIALLGNSNSPQVMELGRSIFHYLRGASGQ-MM
-PERFATD-----VNDGMFTVAATIFWLVGALLLLAVIYKRKSGR------KNLG-----
-------------------------------KSFPITFFLITFIVLNTLLISVLAMSPAG
-FLAW-SWPNLLVWGPVSLPVAAVGLIFFANTINLFFNLFCFKPLFFRSVKVPSRKS---
------------------------------------------------------------
------------------------------------------------------------
------------------------------------------------------------
------------------------------------------------------------
------------------------------------------------------------
------------------------------------------------------------
------------------------------------------------------------
------------------------------------------------------------
------------------------------------------------------------
--------------------------------
>3370850011
-----------------MINV--------------------GRVRKGFFFVAIGFALMIG
TPAIV--------GAPVDDVAVIQGNIKQ---------SGTEQISTEQ-----TSSEQAN
QKT-QAKLEKIVNELHRRWDIEQVPTAGLSIVVDDQV-ISLRLGKA---------EKGLF
ELASTTKAFTGLLIALLEQEGVLNLYDEITNWLPELAEYP-----QMG--------YPSV
QIQDLLFHNSGIAEST-IDLLRPNMKP--DALSQLPALLKNVPL----AYSVGTREEYAT
LNYSLLGLIAERATGKPFPVLLREKVFLPLGMMSTKVEESI--PAKN-----TEELPIPG
YKISFTTAQPYDAPRYLQNTPAGYILSTPQDMAIWLQFLLHRLPSNEVLLNESILNESIL
KKDNNHSFSAL----YAAREQAKHPYAGDGNE-----------GYAYGWDVVT--DQ---
--TTYWSHPGQNPNAAAYVAFDPQEGVGIALLGNSNSPQVIELGQAIFEYLRGASPQ-IL
-PEHFSVD-----INDRISTAVAAIFWLGGALFLLATIYKRGK-----------------
-------------------------------KNIG-KFFFIAFIALNTLLISGLAIAPSL
-LLGW-SWSNLLVWGPLSLPVAAVGLIFLANIINLFFFNLF----FFYSVKPSGKY----
------------------------------------------------------------
------------------------------------------------------------
------------------------------------------------------------
------------------------------------------------------------
------------------------------------------------------------
------------------------------------------------------------
------------------------------------------------------------
------------------------------------------------------------
------------------------------------------------------------
--------------------------------
>3444470011
-----------------MINS--------------------IRVRSKFFFIVIWLVAWI-
----P--------GTSANTIDVIQDDINP---------VNLEIIGDAE-----HDKVKRG
LEQ-QMKLVQVISGLYRRWDVKQVPTAGLSIVVNGQA-VSLRLGKA---------EKGIF
ELASTSKAFTGLLIALLEREGVLNRQDLITRWLPELAEHP-----EMG--------YSAI
RIHDLLFHTSGIAKTT-LDLLQPDTSP--DALTHLPSLLKNVPL----AYPVATKEEYAT
LNYSLLGLVAERAAGKPFATLLREKIFLPLGMRNTTVESRV--SAEK-----TEPLLIQG
YKISFTVALPYDAPRYLQNTPAGYVQSTQQDMLIWLQFLLHQLPLREWV-----------
----TSSLAEL----YAALELAQRPYAGSGKQ-----------GYAYGWDVET--DQ---
--TTYWSHPGQNPNATAYIAFDPQVGVGLALLGNSNSPQVIELGQSIFEYLRGASAK-VL
-PEQFPID-----MNDRISTVMAAIFWLGGVLCLLMLFYKRKKKS------KREI-----
-------------------------------KGIG-KPFFMVFIALNILLISMLMITPPL
-LLGW-SWSNLLVWGPLSLPVAAAGLIFFANTINLFFFLTM----K-----SSQ------
------------------------------------------------------------
------------------------------------------------------------
------------------------------------------------------------
------------------------------------------------------------
------------------------------------------------------------
------------------------------------------------------------
------------------------------------------------------------
------------------------------------------------------------
------------------------------------------------------------
--------------------------------
>3124270011
-------------------------------------------MKCF------IMVFLLL
FSCIN-------------------------------------------------------
-----SADENLKSQILQYMEFGKIPSLVIVMVDKNQKSNVILLTNENKSSTQSFDENTIF
ELASVSKSFTGLIAAKMIEEGKIFPQTKVSSILPSIKTTY-----DNK--------SVEV
TFLQLLNHTSGVPFKT-IDMLYSQP-Q--KGLEQVIDDIKLINL----QTMPGQQHAYAT
LNYDIAARMMEKVSGQSYQQLLQTYILQPLQMKATSTVPEA--A-----------KKAIG
HQISFLQARPYDAPFVLANVPAGYIQTNASDMLNWLKFLVSNTDS--AL-----------
----------L-----DAKKRVFSGKFGIDTNESEKTI------YTLGWYKQG-------
---NRVFHTGMNPTFSSYVSVDLDSGAAVAVMANVNSNITFELGKQIMQQLAQGGDF-TE
LNAVKDLE-----LFDTFDRTFLIISVFVILACLFL---IYLNLKW-----KNIRWLSN-
--------------------------WG-VGK------AAILSTVFG-IALLIVLTFPNL
-LLGL-SWATFMIWIPNSFWVLYFPLVLL----LLLCLS-L----FSRALYRRR----SV
H-----------------------------------------------------------
------------------------------------------------------------
------------------------------------------------------------
------------------------------------------------------------
------------------------------------------------------------
------------------------------------------------------------
------------------------------------------------------------
------------------------------------------------------------
------------------------------------------------------------
--------------------------------
>3796820011
------------------MNG--------------------AVMKCF------IMVFLLL
FSCIS-------------------------------------------------------
-----SADENLKSQILQYMEFGKIPNLVIVMVDKNKKSNIILLTNENKNGTQNLDEETIF
ELASVSKSFTGLIAAKMIEEGKIFPQTKVSSILPSIKTTY-----DNK--------SVEV
TFLQLLNHTSGVPFKT-IDMLYSQP-Q--KGLAQVIDDIKLIDL----QTMPGQQHAYAT
LNYDIAARMMEKVSGQSYQQLLRTYILLPLQMKATSTVPEV--A-----------KKAIG
HQISFLQARPYDAPFVLANVPAGYIQTNASDMLNWLKFLVSNTDS--AL-----------
----------L-----DAKKLVFSGKFGIDTNESEKTI------YTLGWYKQG-------
---NRVFHTGMNPTFSSYVSVDLDSGAAVAVMANVNSNITFELGKQIMQQLAQGEGF-TG
LNAVKDLE-----LFDTFDRTFLIVSVFVILACLFL---IYLNLKW-----KNIRWLSN-
--------------------------WG-VGK------TAILSAVFG-IALLIVLTFPNV
-LLGL-SWATFMIWMPNSFWVLYFPLVLL----LLLCLS-L----FSRALYRRR----SV
H-----------------------------------------------------------
------------------------------------------------------------
------------------------------------------------------------
------------------------------------------------------------
------------------------------------------------------------
------------------------------------------------------------
------------------------------------------------------------
------------------------------------------------------------
------------------------------------------------------------
--------------------------------
>3133080011
-----------------------------------------MKFKYL------FIFFSFI
FINIS--------YAATEST----------------------------------------
------GNDALEKQLVEYMNVGKIPGLSIVILDSKKDAKFIFLGKERMNADKNIDGTTLF
ELASTSKAFTGFIAARLIEEGKIKGDTKVSSILPALSFYY-----DSK--------PVEV
TFLQLLHHTSGIPFSS-IDFVYGGQDN--TSLADMLNKIDKIEL----QSVPGNSHSYST
INYGIAARMMEIVTQMSYQQLLQTYVLAPFNMNQTSVEAFV--E-----------NKSTG
HQISYLAPRPYNAPFVVANVPAGYIQTNAIDMEKWLRFLSGDDYP--AL-----------
----------E-----RAKKRMFTPDKAVVTNEGNNSH------YAMGWYVDG-------
---EKIFHTGMNPSFSSFVGVHVGSGAAVAVMANVNSNVTFAIGEQILDQLSSNQQI-LK
LTSPDDVK-----LFDSFDRVFLIISLIILAFILFIGFRIYRNIFV-----KERASFPK-
--------------------------KN-RFI------L-ILLIIFCMFCTVLSLILPMA
-ILNI-SWKTFVIWMPGSFLLMSALLISSLLVSILNCSI-V----LVRRIQFAK----E-
------------------------------------------------------------
------------------------------------------------------------
------------------------------------------------------------
------------------------------------------------------------
------------------------------------------------------------
------------------------------------------------------------
------------------------------------------------------------
------------------------------------------------------------
------------------------------------------------------------
--------------------------------
>3451730011
-----------------------------------------MKIRLL------VIFFSII
FMTAS--------FAKSEPTNHIEPNNHI---------------------------GQNS
HIE-PNNHTELKKQLIDYMEVGKIPGLSLVIIDKHNKTHLITLGKQNENQDGDIKQETVF
ELGSTSKAFTGLIAAQLIEEGKIKQETTVSSVLPSLSFYT-----DNQ--------PIEV
SFIQLLNHSSGIPFSS-VDFIYGGNSS--DSLENMINRIERIDL----QNSPGTLYSYAT
INYDIAARMMEVVTQQPYSELLKKYVLTPLKMNDTSVDVMV--N-----------HKATG
YQISYLAPRPYDAPFFISNVPAGYIQTNAIDMAKWLRFLLKDNDS--PL-----------
----------S-----KYKKRMFEPNTQLSTNEGEDVH------YALGWSINN-------
---DKIYHTGMNPNFSSFIGMNTQSNVAVAVMANVNSNVTFTIGEQILKQLSSGDGT-IN
LTSANDVE-----LFDTFDRVFIALGVLLFLSLLIIIFRIYRNSIT-----KKSRHLSG-
--------------------------AK-KVI------V-IISILACLGLTLLSFVFPSV
-LLNM-SWNSLIIWMPMSFILMSTLLILTLIMSLIHLLI-I----FFRHISYAK----NQ
NKQEHVND----------------------------------------------------
------------------------------------------------------------
------------------------------------------------------------
------------------------------------------------------------
------------------------------------------------------------
------------------------------------------------------------
------------------------------------------------------------
------------------------------------------------------------
------------------------------------------------------------
--------------------------------
>3138830011
-----------------------------------------MRIRLL------LAFFSLL
FMTMS--------FAKNDST----------------------------------------
------DHAELKKQLLEYMEVGKIPGLSLVFIDQQNNTHLITLGKKNETPGEIIKPETIF
ELGSTTKAFTGLIAAKFLEDGIIKPDTTVSSILPELSFYY-----EDK--------PIDV
SFIQLLHHSSGIPFSS-VDFIYGGNSD--DSLGQMIKNIGRINL----EDKPDTRYSYAT
INYDIAARMMEVVTHQPYSNLLQDYVLTPIKMSDTSIDPAV--S-----------NKATG
YQISYLEPRPHDAPFFTSNIPAGYIQTNATDMEKWLRFLIEDNDS--QL-----------
----------S-----QYKKRKLEPNTKLSTNEGENVH------YALGWLINN-------
---DKVYHTGMNPDFSSFVGFNRESHVAVAVMANVNSNVPFAIGEQILKQLSSGDKT-IK
LTPANDIE-----LFDTFDRIFLIVSALLSLFLIWIVFRVYRNIAK-----KNQQLLSE-
--------------------------IK-KFT------V-IVLVFFCLFLMLLCFSFPSI
-LLNM-SWNSLIIWMPMSFISMLAILMSTLVMSLINLLV-I----FSKHISYAK----K-
------------------------------------------------------------
------------------------------------------------------------
------------------------------------------------------------
------------------------------------------------------------
------------------------------------------------------------
------------------------------------------------------------
------------------------------------------------------------
------------------------------------------------------------
------------------------------------------------------------
--------------------------------
>3133070011
-----------------------------------------MKIRLL------LAFFSLL
FMSMS--------FAQNEST----------------------------------------
------DPAELKEQLLEYMDVGKIPGLSLMFIDKQNQIHLITLGKQNENPGENVKPETIF
ELGSTSKAFTGLIAAKLLEEGKIKPDTTVSSILPELSFYY-----EDK--------PVEV
SFIQLLHHSSGVPFSS-VDFIYGGYSG--DSLAQMIKNIGRINL----EDSPDTRYSYAT
INYDIAARMMEVITQQPYSELLQDYVLTPLKMSDTSIDSVV--S-----------NKATG
YQISYLAPRPYDAPFFISNTPAGYIQTNAIDMEKWLRFLIEDNDS--LL-----------
----------S-----QYKKRMLEPNTKLSTNEGENVH------YALGWSINN-------
---DKIYHTGMNPNFSSFVGFNTQSHVAVVVMANVNSNVPFTIGEQILQQLSSGNGT-IK
LKSANDIE-----LFDTFDRLFLIASAFLSLFSIWVAFRIYRNVVN-----KNRQPLSA-
--------------------------IK-KFT------V-IILVFFCLSLMFLCFFFPSI
-LLNM-SWNSLIIWMPMSFILMLTLLISTLVMSLINLLV-I----FFKHISYAK----N-
------------------------------------------------------------
------------------------------------------------------------
------------------------------------------------------------
------------------------------------------------------------
------------------------------------------------------------
------------------------------------------------------------
------------------------------------------------------------
------------------------------------------------------------
------------------------------------------------------------
--------------------------------
>3125030011
-----------------------------------------MKIRLL------LAFFSML
FMTMS--------FAKNEST----------------------------------------
------DHAELKEQLLEYMDVGKIPGLSLMFIDKQNNTHLITLGKQNETPGENVKPETLF
ELGSTSKAFTGLIAAKLLEEGKIKPETTVSSVLPELSFCY-----EDK--------PVEV
SFIQLLHHSSGVPFSS-VDFIYGGSGH--DSLAQMIKNIGRINL----EDNPDTRYSYAT
INYDIAARMMEVVTQQPYSELLQDYVLTPLKMNDTSIDPAV--R-----------NKATG
YQISYLAPRPYDAPFFISNIPAGYIQTNVTDMEKWLRFLIEDNDS--PL-----------
----------S-----QYKKRILEPNTKLPTNEGENVH------YALGWSINN-------
---NKIYHTGMNPNFSSFVGFNTQSHVAVVVMANVNSNVPFTIGEQILQQLSAGNGL-IK
LTSANDIE-----LFDTFDRLFLIVSAFLSLFSIWVAFRICRNIVN-----KDKRPLSA-
--------------------------IK-KFT------V-IILAFFCCSLIFLCFFFPAI
-LLNM-SWDSLIIWMPMSFILMLTLLMSTLVMSLINLLI-I----FFKHISYAK----NQ
SPSL--------------------------------------------------------
------------------------------------------------------------
------------------------------------------------------------
------------------------------------------------------------
------------------------------------------------------------
------------------------------------------------------------
------------------------------------------------------------
------------------------------------------------------------
------------------------------------------------------------
--------------------------------
>3142710011
-----------------------------------------MKIRLL------LAFFSLL
FISMS--------FAQNEST----------------------------------------
------DPAELKEQLLEYMDVGKIPGLSLMFIDKQNNTHLIMLGKQNENPGENVKPETLF
ELGSTSKAFTGLIAAKLLEEGKIKPETSVSSVLPELSFYY-----EDK--------PVEV
SFIQLLHHSSGVPFSS-VDFIYGGSGH--DSLAQMIKNIGRINL----EDNPDTRYSYAT
INYDIAARMMEVVTQQPYAELLQDYVLTPLKMNDTSIDSAV--S-----------NKATG
YQISYLAPRPYDAPFFISNIPAGYIQTNAIDMEKWLRFLIEDNDS--PL-----------
----------S-----QYKKRILEPDTKLPTNEGENVH------YALGWSINN-------
---DKIYHTGMNPNFSSFVGFNTQSHVAVVVMANVNSNVPFTIGEQILQQLSSGNGT-IK
LTSANDIE-----LFDTFDRLFLIASAFLSLFLIWVSFRIYRNIVN-----KDKQPLSA-
--------------------------IK-KFT------V-IILVFFCFSLMFLCFFFPSI
-LLNM-SWNSLIIWMPMSFILMLTLLMSTLVMSLINLLI-I----FFKHISYAK----NQ
SLYLR-------------------------------------------------------
------------------------------------------------------------
------------------------------------------------------------
------------------------------------------------------------
------------------------------------------------------------
------------------------------------------------------------
------------------------------------------------------------
------------------------------------------------------------
------------------------------------------------------------
--------------------------------
>4213130011
MGKSPLPTSFVTETILNDKES--------------------LMRKFI---ALLTFLFIVS
TVSV------SVGH-------------AG----------------------------N--
-GE-ESKIDVISNYVEEHFKELKVQGLSIGIIQNGKV-QFLNYGYSDLEKRLETSEHTNY
EIGSLTKSFTALAIMNLEKEGQLSLQDSVSKYFPDFYGIF-----NEK--------KQEI
TIEQLLHHTSGIGEDS-IKLLREDASA--KALPKLVDKVKGIKL----EDIPGKQFEYAT
INYDILGAIIEKVSGKLYEGYIKSSILTPLQMNNSYVGVES-----------NDQQLSKG
FKISYFTPREYQSPIFRNNYPAGYLVSNIENMINWLQLQLGDTTT--NI-----------
----------G----P-LVNATHEADKTVSSVN-NSF-------YGKGWFVAS--NR---
--FDELYHGGMNPNFSSYISFSKKSNSGIVILANTNSDNFYEMSSNLSSFLYGDELK-PL
------EK-----SADKMDVVYSVFSIILFSLVALLIWFCGYIVYGAK-IGKRHR---G-
-F-EK---------------------GS-MKK------LIINLMLL-VPVLYGIYLFPFA
-FSGV-DWYTAVVWSPSSFIIFVGSILTLLVFMYITYFMLL----LFPSKNTYFKDAPEI
LTLGVIAGICNAVVIFLITSA--------L-NGI------GDLSYTVYYFVLALIIYISG
RRTLEIKLVDVAQTIIESIRKKIFDRLFQISYEKFEKMESGRIIATITDDINRIGNLAGL
AVVITTSFITIISAFIYLGTV-SGVGTIISLLIIVMMAGIYAYFDSKAGKHLNVARETQN
KFLSKVEGLIYGFKDISLHRTKKSEYWEEVRKINSEYKSNNVYAFKMFVNAFMLGESLFI
IVMGFIVFGFSFVFH-LIDEHELTTFIMILLYLLGPINGILNAIPQLAQIRVAIDRVKSL
LGQFPDMEHKDK-P--V--------IQDYYEEIDSLSSSQLTFTYGN-E---ETDGFTVG
PIDFAVNKGEILFIIGGNGSGKSTLIKLITGLYKPLTGSIRINNKEIDQGIIGEYISSVF
SDSHLFERFYNTDLSEKKEIIDDYLQLLELDKKVDVH-HDTLSTVS-LSTGQKKRLHLLR
CYLEDKPIYIFDELAADQDPHFRKIFYRELLPQMKAEGKIVIAVTHDDHYFDVADKIFKL
DMGRMDNISHQYNK------------------
>3024180011
------------------MKK--------------------KMYQYV--FVVISAFLIS-
----S-----GSLF-------------AQ----------------------------AN-
-IG-QDSYEDIYEKIESVLKKADIPGLSFTLVDKNNV-YIKSFGYADIENKIPVTSKTLF
ELGSTSKAFTALAILQMEKDSLIRLDDFVSYYLPWFKLIY-----DGA--------EVQI
TIKQLLHHTSGVPMEA-ISGIPQGESD--DMLEKTVRIINELKL----KRLPGKKYEYST
INYDILGLIIEKVSNLSFEEYLREHIFAPLELESTSVGKPV-----------NN-YFAKG
YKISFFSPREYYAPKYRGNNPAGYVISNGDDMAKWLKYQLSIDTN--SF-----------
----------D----G-IINKSHLPDLTVTPHG-LAS-------YASGWMVEP--YG---
--DIKIYHEGLNPNFSSFVGFLPDKKIGIAILANSNSNYAAYLGNIILKTLNNDEIS-EI
------SE-----PENSLDKIFSLISIILIVFLTGIFVLLAWIVKG---IIKKERQFKV-
-P-DS---------------------KS-VFK------LIGYLLLT-FPFIYGIYLLPGA
-LMNF-SWKAAVVWAPNSYYIGCVLFICAVLGTWILSIISA----IIPTRSQYYRSLPTI
VVLSIMSGLANMIIILLLINA--------I-GSE------AKLAYLLYYFILVLVFYISS
RKVVQVKLINISLSVVYELRMKLINKIFLSSFQKFEKIDNGRVYATLNQDTATISNSVNI
VISLITNIITIVGVFVYLGTI-SLTATVIILTVIACIAILYFVVSKRTMILFEQVRDTAN
IFSGLIDGLLYGFKELSLSGLKKNEYTNEIEASCSELKNKSGLAFLKFVNSFLIGETLLI
MVLGTVSFLIPFLFP-EIPNYKLLGFIMIVLYLIGPINGVLNSIPNILQIKVSWKRIKGF
IDEINPDLRITDIL--K--------VKNTSLIVKNLSVHGLVFEYKN-SE--EESPFKVG
PINLNVNSGEILFVIGGNGSGKSTLANLLTGLYTSDEGFIEINNKRVNNNELGDYFSTIF
SNNHIFKKLYGVNTDNKKEEQDYLLKLLRLEEKVSIN-NGSFSTID-LSNGQRKRLSLMK
CFLENSQIFLFDEWAADQDPEYKKIFYRKLLPEMKKQGKIIIAITHDDNYFDVADRIIKM
NNGEMKELIHQEYINL----------------
>4373970011
-------------MI--MIKS--------------------TIISTL---VSLGTSLLMV
----------TSLF-------------SQ----------------------------SNL
QLN-PKMIASIDEEVTTMMEEGKIPGLSLVIFHKGQE-HIRTYGLANIDSNEPVTKNTRF
ELGSNSKAFTALALLSLVEDKSVDLEASVSSYIPWFRVRY-----KDS--------IVKV
KVKDLLYHTSGIPWET-LSKIPETNQD--DALDRTVRVLIDQKL----DHLPGEAYEYAT
INYDILALIIEKVSNKDFETYLTEHVFQPLHLTNTSIGIPE-----------SDNAMSKG
YKISFFEPRLFIAPPYKGNNAAGYVISNAVDVSKWMRYQINPTES--SL-----------
----------T----K-IIEKSHERDTRVPLHD-MSS-------YAGGWNVSL--DG---
--SNELYHSGLNPNYSSYININKDTQNAIAVLTNSNSSYTNSIANNVLSIIKGKKVE-RD
------FN-----PDSGIDSSFTIASIVLAFYCLAVLIYLLINLSQ---IVLRYRKYEK-
-A-SL---------------------KK-IRH------IFIMMLVL-VPYLYGIYLYPEA
-LAGF-DWDSIKIWAPQSFEWMIILILIAISLSMITYILNL----FFPETDKFKKKLPQV
FVISILTGLSGIAVIMLVTSA--------I-NSD------KEFYYFAFYYLLVLGIYLLG
RKFVQTNLIELTNETVYDLRVQIVDKIFKTTYHDFEKISRGRVYTTLTDDTNVIGNSATV
FLGFITSIITAVGGFIYLASI-EPWATIITISVMIFLSGLSYFLVYTTKNYVEEARSEKN
VFMRLVSGIIDGYKEISMSRIKKLEYKDDISSSANRFREKQNISSIKSYDVSLVAELLLV
LLLGFAAFGISEFFP-NVKNYAIISFVMILLYLIGPINTLLQAIPQILQISVSWNRIKEF
IEDIPTKLNTDTPI--V--------PK--LNPLLDMTLNDITFQYKG-DDD-HTSNFSIG
PINLKINVGEILFIVGGNGSGKTTLAKLLTGLYLPDSGHISLNGKKIEDGQLSEYLSAVF
NPTYLFEKLYNVDFQKHKAKFERYVELFDLNDKVYVTDENKYSTLN-LSSGQRKRLALLN
CFLEDSPIYLFDEWAADQDPEYRKFFYRNLLPDMKRQGKMIIVITHDDHYFDVADRLMKM
ERGMLVDYQLPNWSKNTVEILDK---------
>3890110011
-----------------MKNN--------------------TQGRKM---LLLLLLLAMV
----------MAGK-------------TQ----------------------------TA-
-SK-AFDTAEIDKIVLSTMKKGDIPGLSLLLVKGNSQ-LIRTYGYSDISRRQPVTDATLF
QLGSCSKAFTALAVLQLVKENRVQLDMPVQQYLPWFRVRY-----NDS--------AVNI
SMRQLLHHTSGIPWQS-IAAIPAADQA--DALERTVKSINGIQL----HRLPGKEYEYAT
INYDILALIVQQQSGMSFETYVNSRVLAPLGLTHTAMGEPA-----------DSSHLATG
YKISFLKARAYEAPVFKGNNAAGYVIADAGDMLQWLRFQMGFYPQ--QS-----------
----------L----YPLALQTQQRDESVAPEA-LKS-------YAMGWQVSL--QG---
--NGEISHTGENPNYTSYIAFRPSLKTGVVVMANSNSHFTPVIGDKIGKLLAGEKIE-EV
------YD-----VDNGSDVVFTIVSAVLGCYSLLAIAYLFFAFIQ---IKQGKRYFTK-
-A-AG---------------------TK-LKQ------QALSLLLL-TPLLYGIYLMPQV
--IGF-NWKAVQVWSPDSFTTLVATLLLAIGASTCVVMVNS----FFPGKQNGREKAVAV
VLVSVVSGIANMALILLITSS--------LKDTD------IALGYIIYYYLVTLFVYIRS
RQYVQASLIYITRDIIYKTRLELIEKVFATSYQKFEKLDRGRVYATLNNDIATVGESANM
IVMLVTSVITACGIFLYLAMQ-QFWASVLTIALIFAISVLYSVVSRKTAVYFEQARDRQS
DFLRLINGMIDGFKEISLHRVTKTSYQKDIEEVTGSFKEKTTRAQMKFLHASLIGELSFV
FLLGAVALGIPKMFP-GIPLYSVMNFVVLLLYLNGPLNTILNAVPAVMQLKVSWGRIQGF
VKAIPGNLALQHAP--A--------AI-TEGKLYSFRAENLSYTYTD-DE--GNATFSVG
PVSFEAARGEILFIIGGNGSGKTTLAKMMLGLYEPSAGTLLVNDQVVLPAQVGEYFSAIF
SPGFLFDKMYGVDMHEKGALAQKYLCLLGLEHKVTIE-NNQFSTIH-LSSGQRKRLALLQ
CYLEDRPIYLFDEWTADQDPEYRSFFYRELLPQMKKEGKIVIAITHDDHYFDVADRILKM
DMGEMDYVSNGFK---VDALFTTNV-------
>3010340011
---------MKLKTC--LLMF--------------------AVRRYI---GLIPGAMILY
----------SAAF-------------AQ----------------------------AG-
-NK-AGMAERIEQEVTQYMSKGHIPGLSVVLIDHDSL-TIRSFGYADLVTKTPVNASTVF
ELGSCSKAFTAMAIYLLEQQGRLQLDASVNHYIPWFQVKY-----KGA--------VVPV
TIRQLLHHTSGIPWHT-IAGIPVSDSD--TALQQTVRNVTRVEL----DHLPGNKYEYAT
INYDILALVAQTVTGQLFEAFMQASIFDALGLNSTSIGQPR-----------DGLLKSAG
YKIGFFAARRYQAPVYRGNYAAGYVLSNATDMASWLKFQLGLAPQ--PL-----------
----------Y----E-LIGKTQQRDESVAAHD-NAF-------YASGWQVAL--DG---
--TGELLHDGLNPNFSSYIAFRPKEQLGVVVLANSNSPYTPVIGNKLIKMLAHEKVV-KE
------YD-----PGDNGDSMFSGIALAVGVYLLAVLACLVWVIRD---IIKKTRQFAG-
-F-SL---------------------SK-LLS------FGKALVLI-VPFLYGIYQLPQW
-LLNF-NWEAVLVWQPVSLEAALVLLAAAIPGSYLVYLLSL----LFPEENPVKRRIPSI
VLLTILSGLSNVLLIIFVTSA--------M-DTE------IKIRYLFFYYLLIIGLYLMG
RRFVQISLIKITRGIVYELRVKLINKIFSTDYEKFESIDRGKVYTALNDDANVIGESTTL
MISLITSTITVIGAFLYLMSL-AFWATLLTSLIIVSIAVVYYFVTRSANTFYNEARDSRN
VFMRLINGMIDGYKELSLHRQKKVEYQEDVRESAHQYKIMMSAADIRFTNAFLVGESLLV
VLLGAVSIGMPKLFP-GITTDTITSFIIVLLYLIGPVNAILNNIPDILRVKIGWERIRKF
IQEIPASPETDGRQ--D--------IL--TSAAYKFEARGISFQYGQ-------GGFGVG
PIDLEVQRGEILFITGGNGSGKTTLAKMLTGLYPLNEGAVLINDKVQQGSQIGEYFSVVF
NPTYLFEKLYNVDLADREQDLKDYLGVLDLQQKVEIR-NNRYSTIK-LSGGQRKRLALLQ
CYLEDKPIYLFDEWAADQDPSYRKFFYRTMLPDMKRAGKIIIAITHDDHYFDVADKLIKL
DKGQLDHIKDLEATVH----------------
>3009870011
------------------------------------------MRKNN---LYVFLILIIS
SLGIS-----PSLF-------------AQ----------------------------LK-
--D-EAINSQIQNQVSELMEKGDIPGLSIVVLENGKS-LIKSYGYADLELKKPVSPKTLF
QIGSCSKAFTALAVEQLIRQEKINVNANVSQYIPWFHPDY-----KKK--------PVKI
TVNQLLHHTSGIAWST-ISDIPESDSK--DALEKTIRIIAGLPL----NRLPGEKYEYAT
VNYDVLALIIEKVTGETFETYLQDSIINKLKLQYTSVGKPL-----------DNELMSEG
YKVGFFKARSYEAPVFKGNNSAGYVITNAIDMSEWLKFQMGMIPS--DL-----------
----------Y----P-LAKSTHSRDETVPLHG-MDA-------YAAGWEIAL--NG---
--TGEIFHGGLNPNFSAHILLRPDRKLAVAVIANSNSTYTPVIARKIMQLLASEKQE-NQ
------PD-----PGDNNDTIYSVVFFGLLSYLLMTVLFICFMFSD---LIKKERIYLG-
-F-SF---------------------AM-VNQ------FLLAICFI-LPFLYGFYFLPRA
-FLGF-DWRSIFIWSPISLSYLIVTAFIAITLTYLAYFLNR----CFPNKNKHKDVIPGV
VLFSLLSGIANVILIILVTSL--------V-GSK------IPLHYILSYYALILVVYLLG
RRFVQMNLTKLTRGIVYDLKVKLLSKIFSTSYQHFEKIDRGKIYTALNDDVDVIGQSAST
LVSLVTSIITTIGVFVYLASI-SLVVTLAVIVLFVAFSLAYYFVVQSTNIYFKDAREERN
VYMRLINGIVDGFKELSLHGNKKILYRDEVTKSAKAYKEKRSVADIRFINAFLVGESLLL
VLLALVAFCVPKFFP-EIPVYTALNFVIILLYMIGPINTILGSVPQLLQFKIAWQKIQTF
LAQIPANQDLHKKT--G--------EV--TSLVKSIKLEQVKFHYKN-A---ENNDFSVG
PINLEIKSGQIVFIIGGNGSGKTTLAKLITGLYSSDEGTVFINNMKTDSHCLGEYFSTVF
SPFHLFEKLYNIDCTDKDEAIQKYLKLLDLEKKVTIN-DNKYSTIN-LSAGQRKRLALLQ
CYLEDSPIYLFDEWAADQDPSYRHFFYRTLLPEMRKQGKIVIAITHDDHYFDIADHVLKM
DEGKLSTVDVVAPGETPDHFYGFKAPLLP---
>3928210011
------------------------------------------MKKYI---LFLTLFFLPA
----H-----SWLM-------------AQ----------------------------EK-
TWP-AFTFEQIDKKVRQWMKQGNIPGMSLVVINGNKQ-FIKSYGYADLQQQLPVSSNTLF
ELGSCSKAFTALAAARLIEEGKLKPDSSVQYYLPWWNVTY-----KYK--------KATI
TVRQLLHHTSGIPWNT-ISKIPQTDGR--NALEQTVQELKNQEL----SELPGKKYEYAT
INYDVVALIIQQLTKQSFETYLQQQVINPLGLKHTTVGLQP-----------GKTITATG
YKNGFFKPRPYTSPLFRGNNAAGYVISNAVDVAEWVKLQMGLTTN--SL-----------
----------L----DHAAALTHERDETVPLHA-MSA-------YAMGWHVSL--NG---
--NREIFHDGLNPNFTSYITFKQSNKTAVAVLANSNSSLTAIIGDRVMRMLNAEEMP-KE
------FD-----TGDGLDKGFSIFTIAISIYLVAVFTFLLIIITA---IIKGKRTYTG-
-F-SI---------------------RT-VQQ------LALLLLVF-CPFLAGIYLLPQA
-ITGF-NWSALLVWSPISLPVALALVIAAMVASYIVYLVGL----LFPEKNNLKRLAPRL
FLLSILSGLANMAIIIIITSS--------L-DSK------VELKYLIFYYLLTIGLYLFG
RRFVQTNLIRFSRDLTNDLRIKLIDKMFSTSYQKFEKIDRGRVYTALNDDLNTIGESTNV
FMTLVSSSITAIGAFVYLATI-AFWSAMLTIILLSIIMLLYYSVSRKMNSNFEQARDARN
VFIRLTNGMIDGFKEISLHRNKKRQYKDDVAECAIEFKEKVAVASIRFVDVNLVGESVLI
VSLGVVVFAFPRLFP-GIPSYTIMNFVIILLYLIAPVNGILNSVPAVMQLRIAWNRITQF
SKEIPANLNLAETP--L--------L---VPVVRSIKAKGLKFKYKN-----EAGTFTVG
PVNLEAESGEILFIIGGNGSGKTTLAKMLTGLYEADEGILMINDEVVLPAVIGEYFSAVF
SPVHLFEKLYNIDTIVKSDEIDRYLTLLDLYDKVSIS-DNRYSTIA-LSGGQRKRLALLQ
CYLEDSPVYLFDEWAADQDPDYRYFFYRTLLPEMKKKGKIVIAITHDDHYFDVADKVMKM
NQGQLENYIVKPAKYLNNLS------------
>3009870032
------------------MHY--------------------HLSTKI---TLTALFVFLF
----------FQVS-------------AQ----------------------------VK-
-SL-DSLLKKADSEVNKAMKKGNIPGLSLVIIANGQQ-IIRNYGYADLQNKVPVTSNTLF
EIGSCSKAFTALAMARLVDRGQINPDASVSDYLPWFRVTF-----KGK--------AVKI
SIKQLLHHTSGIPWKT-ISNISPIDNP--DALEQTVRTLQNQKL----AHLPGKKFEYAT
INYDICALIIQSVTQQPFENYVQEQVINPLKLSHTQVGYPV-----------NSSLMAKG
YKSAFYHPEPFTPPVFKGNNAAGYVISNATDMSEWLKFQMGLKPS--VL-----------
----------F----K-SALWTQQRDESVELHQ-MSS-------YAMGWEVAL--NG---
--SGEIYHDGFNPSFTAYTAFRPRTKTGVVIMANASSNYTAYLGALIIKIISGDEPG-KG
------YE-----VKDGGDSAYSIVSVILVLYILVIIGYSIFMFIE---IGQKKRAYSN-
-L-NF---------------------SK-VSA------MLKCLFIL-LPFVYAVYLLPKA
-TVGF-NWSAIFVWSPFSLQVCLVLLTAAVSLSYLTYVFSI----VYPAKNTFRGKMPLL
VLLGILAGFANMIIIILITSS--------L-NTD------ADLKYFYFYYLLMALLYLMG
RRYVQIQLIRFSRGLTYNLRIELVGKILGTSHQKFEKIPRGNIYTSLNDDVGVIGESTNV
FIILITNFITAIGAFIYLASI-AFWATLITVCLVVIILIVYYFAGNSTNVYFEQARNSQN
IFMNLTSDMIEGFKEISLQKGKKQEYQGRVSDAAQYYKEKIVTASIRFVNVSLIGETLLI
IVLGVVAFGFPKMFP-SIQVYTISSFVVILLYLIGPINSILSSIPALLQVRIAWNRIQEF
IKTIPVNNKEVQEM--L--------PV--DKNIQHIAAHQLTFAYQS-----DNGEFSVG
PINLEINKGEIIFIIGGNGSGKTTLAKLLTGLYTPTSGEVRINGKAINPALLGEYYSAIF
SPAYLFDTLYNVDLDHKREKIDSYLKTLGLEGKVSII-ENRFSTLE-LSGGQKKRLALLQ
CYLEDSPIYLFDEWAADQDPDYRKFFYRNLLPEMRAQGKIVIAITHDDHYFDVADKVLKM
DMGQLEYYRKLIIQ------------------
>3010570011
-----------------MLSS--------------------TIKKAF---ALVGLLLLLC
----------QVGF-------------SQ----------------------------KK-
-PV-QEILKQADEEVARAMKRGNIPGLSMALIINGQE-FIRNYGYANVHDNVKVSSNTLF
EIGSCSKAFTALAAAELISEGRINPNAPVTDYLPWFTVQY-----KSK--------PARL
LVSNLIHHTSGIPWSS-ISAIQPLNGA--DALYKTVCAINHQKL----DRLPGKKFEYAT
INYDILALIVQTVSGQPFETYVQKNVIDKLELRHTQIGYPV-----------YSKLLATG
YKSGFLTAWPFQPPVFKGNNAAGYVISDILDMSRWLKLQMGLQPT--SL-----------
----------Y----P-SMLLTHQRDETVGLHD-MGS-------YAMGWDVLL--DG---
--SSEINHDGFNPSFTAYMAFRKPAKTGVVILANASSNFTAYLGNKVIKLAAGDDPA-KD
------YD-----PGDGGDSGYAIVSLALVLYICANFIYLGYLLID---IRKRNRIYEG-
-F-KR---------------------SV-PVS------LLKFLLIL-IPFAYAIYLLPTA
-SAGF-TWSAIFVWSPYSLPVCLIGLAAAVTISFVSYALSL----LYPSVNKFKGKAPML
VLLGIMAGFANMIVVVLITSS--------L-NST------VHLRYLLFYYVLVSLLYLTG
RRYVQIQLIKFSRGLTYDLKSQIIDKILNTSYQKFEKIRKGNIYTALNDDVSVIGESTNV
FIVLITNLITAIGAFVYLASI-AFWATLLTVGLIVAILIIYYFAGASNNVFFEQARDSQN
KFMSLASDMIEGFKELSLKRGKKTDYGKDLQQSAGFYKEKITKASVRFVNVFLIGETLLI
VILGVVAFGFPKFFP-SIQVYTISSFVVILLYLIGPINSILNSVPVILQVRVAWNRIKDF
IDQIPSATVGKQTE--L--------PS--KSTIDTMEIRDLCFQYQN-----DAGMFSVG
PVNLEIYKGQIIFIIGGNGSGKTTLAKLITGLYQADSGNILIDGEEASNTPLGEYYSAIF
SPAFLFEKMYDINFEGKTEKIAEYLELLGLTDKVSIS-NGRFSTLN-LSGGQKKRLALLQ
CFLEDSPVYLFDEWAADQDPGYRKFFYHTLLPQMRASGKIVIAITHDDQYFDVADCVYKM
NQGQMEVYEKERIPVI----------------
>50000310011
---------MKGIRVLI-MGV--------------------ALLALY----AVVMRLNIG
IVQ-------------------------------------------------------AS
SLT-DEEKSKIDRYIENAMSEVDFPGIVISVVKGSETLLVKGYGYSDIGNKKKMSPNTLF
EIGSNSKAFTGLGLLILEEKGMLSLDDPVKKYLPWFSLKF-----KGK--------EYEV
KLSHLLYHTSGLSPNS-INNVLPMQDD--NALERTVRDIMKYKA----ISEPGVRFTYST
VNYDIIGLVIEKVSGKKYEKFMMEDVLQPLGLTKAVVGREN--SM-------LDDNISIG
YKYGLMGNKAYNAPVYRGNTPAGYISVNGIDMARWLKIQLQTEVV-DGF-----------
----------P----TSIIERSQKPDRSVPSNI-VYP-YDKPFSYAAGWLAFD-G-V---
--NGLLSHGGNNPNYSSYVIISHEEKIGIAVMGNRNSSYTFGIARAIYSILRGDEPL-PP
-----PTD-----IPYLVGKLSLIIVILALLLAVYGGIRLVLLIRN---IRNGIMIKAL-
-N-GK---------------------KS-KLSAIIWL-GISLL------AGFVSYFFPSL
LLGGYIPWSFVSVWYPDGIWIVAIAFFGGVSVFSTYRIIKV----FYCKEKPLQG-----
------------------------------------------------------------
------------------------------------------------------------
------------------------------------------------------------
------------------------------------------------------------
------------------------------------------------------------
------------------------------------------------------------
------------------------------------------------------------
------------------------------------------------------------
------------------------------------------------------------
--------------------------------
>50000140074
---------------MS-LRR--------------------VFIPLL---VFICTV----
-FP-L---------------------------------------------------TGAA
DAA-ELDRPTIDNYVTSMMDKDNLPGVSIAIVNGSES-YTQGYGFSDLAARRKVTPDTLF
ELGSNSKAFAALGILLLTEQGKIDLKAPVTRYLPWTEWKF-----GQE--------KVEP
TVEDFLHQTSGMGSNS-IALIQPSNHD--KALTDTVRNLAAQSL----WYKPGEQFLYST
GNYDVLGAVIEAVSGQSYESFMASQVIKPLGLGHTYAGIAA--LP-------PDVKLSSG
YKLGFTGNRQYIAPTYRGNIPAGYILSNATDMAQWLKDQLGQQEGVPES-----------
----------L----RRAIEQSHAPDNRVRATL-TEP-YDSPFRYGGGWLVFD-QAK---
--QPYLSHSGNNPNFSSYVILDPNQKIGIAVMGNRNSTYTYAIAQGLRDLLTGKQPV-GA
-----YQD-----TTTSVNLGATILFIIADLLCIWMLYRTLKVLFA---IRRGRRSFAG-
-H-SA---------------------GV-YLKSVLWA-FLGIV------ILGAAWYIPQQ
LFWGY-SWPFIIVWAPFTVLPAMISVGVTAVLFAGLRITST----LFPRRHNDRPA---N
---MPV------------------------------------------------------
------------------------------------------------------------
------------------------------------------------------------
------------------------------------------------------------
------------------------------------------------------------
------------------------------------------------------------
------------------------------------------------------------
------------------------------------------------------------
------------------------------------------------------------
--------------------------------
>3010050011
------------------MNR--------------------LLIKIF----CICMLLGTA
ILPSD---------------------------------------------------SANA
AGS-GISKEAVDKYVLQLMDSVDLPGASIVLLKGDET-YTKGYGEADTGRKIPVTPDTLF
EIGSNSKAFTAVGLLLLVERGLVDLEAPIKQYLPRLELQW-----EGG--------TAEP
TVSHFLHQTSGLGSDS-VTLINPSIRD--NALQDTVHRLSENPL----WYQPGTQFLYST
GNYDVLGAIIETVSGMSYESFMSAEVLQPLGLNQTFAGRKA--LP-------EGKAISQG
YKPGLIGNRNYNAPIYRGNTPAGYILSSANDMARWLSLQMNPSAA-PPE-----------
----------L----RSAIALAQIPDETVKATV-SPP-YTVPFQYGGGWLIFT-NGD---
--HKHFSHGGNNPNYSSYVLFNPEQQVGVAVLGNRNTTATYAICQGLYALQQGLTPT-AA
-----PLD-----TIDTVNLTGRVILAVCSVLCLWMIYVWIKDLRL---IRNRVRMLRR-
-A-YS---------------------TL-YVKSACLI-ILAAL------IAGMAWYLPKL
LFWGY-PWRFIAVWAPFTIAPAMILIAITGVLFPALRLLKL----WYPLSLEGQTDQQKQ
---PRVIQEEVSL-----------------------------------------------
------------------------------------------------------------
------------------------------------------------------------
------------------------------------------------------------
------------------------------------------------------------
------------------------------------------------------------
------------------------------------------------------------
------------------------------------------------------------
------------------------------------------------------------
--------------------------------
>50000130011
------------------MNR--------------------LLITLL----CACMLLGTT
LLPTD---------------------------------------------------SANA
AGS-GIPVESVDEYVLQMMDSADLPGVSIAVLKDGET-YVKGYGEADTSRNIPVTPDTLF
EVGSNSKAFTGVGLLLLVERGLVDLEAPVTRYLPWLELRT-----EEG--------AAEP
TVAHFLYQTSGLGSNS-VALIDPSTGD--TALQDTVRGLSEKPL----WYHPGAQFLYST
GNYDVLGAIIETVSGMSYESYMSAEVLGPLGLRQTSAGRVD--LT-------AGKEVSQG
YKPGLVGNRAYEAPVYRGNTPAGYILSSAADLSLWLSYQLTPAEA-PPE-----------
----------L----REAITRAQISDETVKATE-TPP-YTMPFHYGGGWLVFD-NGD---
--HSLFTHGGNNPNFSSYILFDPAQQTGVAVLGNRNTTATYAICQGLYALQQGLKPA-AA
-----PMD-----TIDAANVAGRIILMICVVLCLWMIYLCGRDLRL---IRKGVRIRRR-
-P-SS---------------------AL-YIKTAGFV-ILAAV------AVGVAWYLPKL
LFWGY-PWRFIVVWAPFTIAPAMISIAITGILFPALRLLKM----WFPQRPEVQTDRRAH
---LRVIEEEVTL-----------------------------------------------
------------------------------------------------------------
------------------------------------------------------------
------------------------------------------------------------
------------------------------------------------------------
------------------------------------------------------------
------------------------------------------------------------
------------------------------------------------------------
------------------------------------------------------------
--------------------------------
>3315040011
------------------MNR--------------------LLIKML----CACILLGIA
ALPPA---------------------------------------------------SANT
AGS-GISAESVDEYVLRLMDQMDLPGVSVAVLRGDKT-YVKGYGKADASRNIPVTPDTLF
ELGSNSKAFTGVGLLLLVERGLVDLEAPVTRYLPWLALQA-----KGE--------SAEP
TVGHFLHQTSGVGSDS-VALIDPSTED--TALQDSVRRLSENPL----WYKPGSQFLYST
GNYDVLGAIIEAVSGMSYESYMSAEVLQPLGLEHTSAGRAI--LQ-------GGKEISQG
YKPGLIGNREYQAPVYRGNTPAGYILSSAKDMASWLNLQMNPAAA-SSE-----------
----------L----RGAIARAQIPDETVRATE-TPP-YTTPFRYGGGWLVFN-KGD---
--HTLFSHGGNNPNFSSYVLFDPVKQLGVAVLGNRNTTATYAICEGLYALQQDLKPA-AA
-----PMD-----TMDTANLAGRIIIIICAALCLWMIYVWVKDLRL---IRNGRRMRRG-
-S-SF---------------------AL-YLKTSGFV-ILAAF------IVGVAWYIPKI
LFWGY-PWRFIVVWAPFTIVPAMILIAITGTMFSALRLLKM----WFPLHPEVQTDRRTQ
---PQVIQEEASL-----------------------------------------------
------------------------------------------------------------
------------------------------------------------------------
------------------------------------------------------------
------------------------------------------------------------
------------------------------------------------------------
------------------------------------------------------------
------------------------------------------------------------
------------------------------------------------------------
--------------------------------
>50000190011
------------------MNR--------------------LLIKML----CACILLGIT
ALPPA---------------------------------------------------SANT
AGS-GISAESVDEYVLRLMDQMDLPGVSVAVLRGDKT-YVKGYGKADASRNIPVTPDTLF
ELGSNSKAFTGVGLLLLVERGLVDLEAPVTRYLPWLALQA-----KGE--------SAEP
TVGHFLHQTSGLGSDS-VALIDPSTED--NALQNTVRGLSENPL----WYKPGTQFLYST
GNYDVLGAIIEAVSGMSYESYMSAEVLQPLGLEQTSAGRAI--LQ-------GGKEISQG
YKPGLISNREYQAPVYRGNTPAGYILSSAKDMANWLNLQMNPAAA-PSE-----------
----------L----RGAIARAQIPDETVKATE-TPP-YTTPFHYGGGWLVFN-KGD---
--HTLYSHGGNNPNFSSYVLFDPVKQIGVAVLGNRNTTATYAICEGLYALQQDLKPA-AA
-----PMD-----TMDTANLAGRIIILICAALCLWMIYVWVKDLRL---IRSGRRMRRG-
-P-SI---------------------AL-YVKISGFV-ILAVF------IVAVAWYIPKM
LFWGY-PWRFIVVWAPFTIVPAMILIAITGTMFPALRLLKM----WFPLHPKVQTDRRTQ
---PQVTQEEASL-----------------------------------------------
------------------------------------------------------------
------------------------------------------------------------
------------------------------------------------------------
------------------------------------------------------------
------------------------------------------------------------
------------------------------------------------------------
------------------------------------------------------------
------------------------------------------------------------
--------------------------------
>3123550011
------------------------------------------------------------
MLLILL-LQ-TN------------------------------------------------
-IF-SYGNTEVNDYINQLLMESKIPGASVIVIDGNKSQI-MTYGVKGINTEELVDEETLF
ELGSNSKAFTALGILYLEKQGLLSLEDQVNKYIPDFEMKSYENQQQNM--------SQEI
KIKHLINHTSGVPFST-LGYIPPDESE--EALDKVVEILKNFQL----NAIPGQEFSYVS
TNYDILGLVIERVTEEKFEDFIQKNILIPLGLNNTYLISNE--GY-------NLNSIAKG
HKPFFSKIREYEAPFYRGNAPAAYFVSNAKDMERWIGIQLGIVDI-PDL-----------
----------Y----KDLIQISHQPDTSVEAHG-DY-F------YGAGWEIHT---N---
--GKYISHGGSNPNFSSMIAFKPDGKLAVCILANVNTTYTGSMALNILNILEGKA----V
--EEITVD-----MFAAIDMFFSIVALTFFIISCLLIYLIIYAVVA---VVNGYREKKK-
---KG---------------------WGRIIA------TVILTIFT-VFLNYMIYSLPET
LFGGF-PWRAVKVWAPSSLLVGMILLVITVILLWVYLLIII----HYRKIKNYS------
-IEKLQMQFNKTK-----------------------------------------------
------------------------------------------------------------
------------------------------------------------------------
------------------------------------------------------------
------------------------------------------------------------
------------------------------------------------------------
------------------------------------------------------------
------------------------------------------------------------
------------------------------------------------------------
--------------------------------
>3128130011
-----------------MKQR--------------------RNSLPL---RILCIVMAIG
ILSLA-LYVITARFGYEKKAALIKANDEQ-------------------------ISKTS-
-AY-AQYIPQIKGLILQEMQKAGLPGYAIAIVHGNETVYQSGFGYADMALERKVTAKTLF
QLASNSKAFTGLGLLCLQKDGLVNLDAPVTDYLPWLTMTY-----QGK--------PAVV
RISDFLHHTSGISPST-ISKIPVD--DKPGAIERTVRTLIGTEL----VSVPGQKYQYAT
INYDVLGLLIEKLSGMTYEDYLTRNVLSPMGLTDTHMVR-D--Y--------SPEQLATG
YKLSFGTPSVYAAPSYDGNKPAGYMVSNVNDLARWVKIQMGSEPT-STF-----------
----------D----NALIQASHIPNTSVQPMK-EGYY------YAAGWRVSD--ST---
--PTEVAHSGSNPNYSSNIAFLPEQELGVVVLSNSNSYKTSILAMKIMDILAQRADT-AP
--K--IDD-----LYQTIDFYCTIAIAVLAVLCCILLYGLFRRVQD---IRTKKRAFGA-
---SP---------------------KV-LVR------AGVLTAAL-LGIAAFILLSPHI
VFNGA-VWSFVFVWYPNTVAISVYGVFAGLILGYACLMMNL----LFKGHETITVKTMKA
------------------------------------------------------------
------------------------------------------------------------
------------------------------------------------------------
------------------------------------------------------------
------------------------------------------------------------
------------------------------------------------------------
------------------------------------------------------------
------------------------------------------------------------
------------------------------------------------------------
--------------------------------
>3146790011
-----------------MKSS--------------------TARKIY---IILCIFLTCL
ASFLLLLFKSDIFFVH---KKLISANDGQ-------------------------IADSLD
GGV-PPLVREIEKVITDGMTRGKIPGLSVVAVSGGETLFKAGYGYADIGIGSPATSGTLF
QLGSDSKAFTALGVLKLQKDGVIDLGDSIASYIPWLKFYD-----GGK--------EADV
TVGELLHHTSGIPART-IARIPESDDESGGAIESTVKTFSGSEL----DSPPGEKYEYAT
INYDILGLLIEYASGMRYEDYIQKYVLEPAGLHHTYLYQSQ--L--------KPEETAAG
YKIGFFSPLYDKAPAYEGNKPAGYIVSSADDMALWLKLQLGTLPA-AAL-----------
----------S----PDLINASHTPDLSVPPFG-ENMS------YAAGWIVCD--RD---
--GTEILHSGSNPNFSSFIDFRPSEKLGVAVLCNMNSAYTADIAQSVMALLAHRAA--PA
--G--VGD-----FYGMVDTICV---FVLFAAVCADLISFERLIRR---LRSFRGDIAAK
QP-GE---------------------RH-TAK------IIFFTALF-LAIGAALYELPSL
AFGGV-TWRYLFVWYPVSGRYALISLCVLVGLTYLNVLLRP----LRHRS----------
------------------------------------------------------------
------------------------------------------------------------
------------------------------------------------------------
------------------------------------------------------------
------------------------------------------------------------
------------------------------------------------------------
------------------------------------------------------------
------------------------------------------------------------
------------------------------------------------------------
--------------------------------
>4165890011
-----------------MKSK--------------------SSKKAI---FIISI-----
--TLILLFISGYMFISRNVKQIIHPNDRQ-------------------------TDTKID
VDT-RTLFSEVEKLIINKMRQGKIPGLSVAIVKGGETAYKAGFGYANIETGDKVTSDTLF
QLASNSKAFTALGVLQLQKDGLINLEDPISKYIPWLKLLY-----NGK--------ETDV
TIAEFLHHTSGISSNT-IYRIPELNEENDDAIEKTVRTVVGLEL----ASKPGTKYAYAT
INYDVLGLLIEEASGKKYEDYIQKYVLDAAGLCNTYMFKSK--A--------NSTQLASG
YKLGFLSQQYYNAPWYEGNKPAGYIISSADDMAAWLKIQMDTGKS-SLL-----------
----------D----TKLIAQSQYPNLSVDTFG-EGMA------YAAGWIVYD--NA---
--GTEILHSGSNPNFSSFIIFRPDEKIGVAILCNTNTTYAMDIAQSIIKLFSNSQSS-YT
--S--VAD-----YNQKIDQICIAIIFILFFAICVNLYSLMSSIYR---FATKKEKLYS-
-L-NK---------------------KA-VIK------ISVISIIF-VMISSIVYFLPRF
LFNGA-TWGYMIVWYPVTVKVVLYSTYTSLFLLLCNTLIKI----FRKSSSL--------
------------------------------------------------------------
------------------------------------------------------------
------------------------------------------------------------
------------------------------------------------------------
------------------------------------------------------------
------------------------------------------------------------
------------------------------------------------------------
------------------------------------------------------------
------------------------------------------------------------
--------------------------------
>4030300011
---------MIKNKVSHAKKK--------------------RSLKKF---LIGTVLLTWT
ILT-S-----TVAS--------GE-------------------------------ELSQY
GLA-DEKIQKIDRLVRDEMKRNHAPGLALSIVMNNKTVYQKSYGFANLEKKIPVTDDTLF
EIGSNTKAFTAIAVMQLSDKGLIDLTDPVQKYIPWLKMKY-----SGQ--------IANI
TIEQLLHHTSGIPFES-IGDIPVSSDN--KSLEITVRKLTNHEL----KFAPGEVFEYAT
INYAILGLIIQTVSGQSYEDYMKEYILNPLELDNTYFFIDK--T--------KKHLKAQG
YKFGFNKPMAFDPPYYRGNAPSSNMVSNLHDMDHWLKIQLETDNS-QPL-----------
----------Y----KFIKESQNS-----PKLS-KDLQ------YGMGWNIAG--N----
--GAVLFHNGSTPSFSSFIVLHPEERLGIVVLSNSLSTFTDPLGKVIDAIIHGGFPE-QA
--PMIEND-----YYVGLDKTYSMVTYIVSPIAMLVLFLLARMLYR---MATKQRFFSG-
-F-NS---------------------RF-YIS------TAILFFYI-SAFSLLFYSLPDL
LFRKL-PWRFVIVWAPYSIYAALILIYSLINLSFVYFWLRY----IFKVKRKLNEISSVS
SWEDRI------------------------------------------------------
------------------------------------------------------------
------------------------------------------------------------
------------------------------------------------------------
------------------------------------------------------------
------------------------------------------------------------
------------------------------------------------------------
------------------------------------------------------------
------------------------------------------------------------
--------------------------------
>3147450011
------------------MNK---------------------FKKIF---SIMCIIFFIT
IIPIR-----AVAI--------T----------------------------------DNR
EIS-ENQSEKIEKFIKEKMEKGNIPGIAVAVVKDEKIIYQKGFGFKDIEKKEEIDEKTFF
EIGSNSKAFTALAILKLKEEGVIDVNESVNKYIPWLNFNY-----NGK--------QVQV
TIQQLLNHTTGIPFKS-ISDIPISNDE--NSLEQTIKILNK-NL----VTKPGERFEYAT
INYDILGLIIEKTTGEPYERYISKNILQPLGLKNTFLFKED--L--------EESKIAKG
YKLNYLKQKIYDAPMYRGNKPAGYFIMNIEDMATWAKINLGTQKE-VDF-----------
----------N----KNIIENQHKINNKMAFVN-NYIG------YANGWFLST--GE---
--EGRFFHGGNNPNYSSFIILEPKEKLGVVALSNTNTAYTENIAIGVKDILLGNQFI-EE
--KS---D-----LNITIGNVCFIITFIFIIIMILIPILVIRVIKR---IKIGARKKRK-
-L-NK---------------------KS-LLI------LAISLILT-GIISYCIYKLPQY
IWNGV-SWSCMYIWLPSGFEISVYLVGIDICIIYIYFIISY----IFRPQIEVKVNSDLR
K-----------------------------------------------------------
------------------------------------------------------------
------------------------------------------------------------
------------------------------------------------------------
------------------------------------------------------------
------------------------------------------------------------
------------------------------------------------------------
------------------------------------------------------------
------------------------------------------------------------
--------------------------------
>3761830011
------------------MKG--------------------VMLKIL---LL-LTAVTIL
MIPIV-----GNGV--------IK-------------------------------AREIN
DVT-ESEEKQIEKVVMEKMKKGKIPGLSITIVKDDKTVYQKGFGFSNLKEERPVTSQSLF
ELASTSKAFTALAILNLVESGQIELNDNVTTHIPWLKVLY-----KGK--------EMPI
TIEQTLHQTTGIPAST-INMIPISNED--RALEETVRTLNGIEL----DSEPGKMFQYAT
INYDILGFIIEQVTGGTYEYYMEEAILKPMELNNTYLFGNE--E--------INNQMTTG
YKIGFLKPQRYEAPIYRGNKPAGYIISSGEDMAKWLKIQMGTMNE-MDL-----------
----------D----KGIIKKSHIADRAVDMVG-NEVF------YAGGWFLEP--NE---
----QVTHDGMNPNYSTYVTFNNKEKIGVAVLGNLSSNQVQNIGVEIKEILQGNIVS-SD
--KE---D-----SNQYLDQLALSTILVLSILILVALFLIIKVLLK---VYRKQLHVKH-
-D-GK---------------------KS-IIK------LTLSLLCV-LGFSLFIYLVPSI
LLHGY-SWEAVFIWSPQSVQVALYTIYSASWLIYILIILKV----YFKKVKTSPRDNKAD
AT----------------------------------------------------------
------------------------------------------------------------
------------------------------------------------------------
------------------------------------------------------------
------------------------------------------------------------
------------------------------------------------------------
------------------------------------------------------------
------------------------------------------------------------
------------------------------------------------------------
--------------------------------
>4096200011
------------------MKK--------------------------------IMLFMFG
LSLFN--FQNSQIF-------------GQ----------------------------SES
AFA-SELSDEIADIVNDEMKRSNIPGVFVTVVSEDGVIYQNGFGYSDKSQHSRVDEKTLF
ELGSVSKSFTGLALLKLEAEEKVRLTEPVSTYLPNISFIY-----NGE--------SAIV
TIADFLSHRSGLPFNT-IATIPETDSE--NALIQTVENLNNIAL----AHPPGEKYEYAT
INYDVLGLVIQKVTGVSYEEYVRTNIFEPLSLNETFIGVTN--G--------QTADKSKG
YKLAFGQAKEFSSPVFAGNNPAGYIISSGNDLAKWLTFQLGLSNT-DYL-----------
----------D----SSIIASSHQINGS---DK-DGFN------YAAGWFVYD---Q---
--GQRIYHGGNNPNFSAFVQFYPEEGIGIGVLTNLNTLGTDNIGFRISDLLTGDT----T
--FQGGSD-----ENQLIDFYATIIFWVLVLLNSFLLIKVIMIARE---IKKGQRTLKE-
-I-IS---------------------WPQIIGKSTLS-L-MII----GLLVYCFHQVPYV
FLGGL-NWSFLFVWLPYTIKAVYFGSLLLILLLFVYLSMLL----QFPKKNIELS---PL
LILSIISGLGNAFVILVINTA--------I-GAN------EK-ASLIPFFFLGITLYIYT
QQLVRSKVIEVSNEIIFKKRIEIIQKILKTPYEDFESMNRGTIQATLNNDTEAISNSINA
LVIL--------GGLINNLRI-DPITSVIINPVVIPYQLLFSLFYQVSNPYIHTS-----
------------------------------------------------------------
------------------------------------------------------------
------------------------------------------------------------
------------------------------------------------------------
------------------------------------------------------------
------------------------------------------------------------
--------------------------------
>50000160011
------------------MKI--------------------WCKSAG---LCLIITFILC
MFLQS--FS-VVKA-------------DN----------------------------TGF
KLS-NDKIGKIDELIQKQMDKSKIQGLSLVIVSGDKAVYKKCYGYAEIETKKPVTEDTLF
ELGSTSKAFTALGIYKLEDKGLINLDDSVSKYIPWLKLNY-----KGK--------SADL
TLNHFLHHTSGVSFLT-LEDIKPSTAE--NALEQTVRTLQEIEL----DTPPGKQFQYAT
INYDVLGLVIEKVTGKSFEDYMQDEVLLPCGLNNTFTTRNQ--A--------VESRMAAG
YKVSLMRPVKYNAPVFLGNIPAGYFITNINDVQRWLSLHLGSIKL-PSI-----------
----------D----YKLMEKSHEIDTSVEPHD-IGVLYDKGERYGAGWERAE---G---
--RNGFFHGGANPNYSSYMFIRPDQGMGIGMLCNFGSDTIQILGKNLVDIIDGNG----E
--PSLYMD-----VAVIGDKNGTILTIILAIVDILIIISMITKIRR---YRLKIS-KSP-
-V-K-----------------------K-PI-----G-LIIASLLL-IILGYMLYILPRV
ICGGF-SWNFVLVCGGLGLPLGTLSIFLTGLLTYINYCIKL----FYPGKRI-HT----S
YIQK--------------------------------------------------------
------------------------------------------------------------
------------------------------------------------------------
------------------------------------------------------------
------------------------------------------------------------
------------------------------------------------------------
------------------------------------------------------------
------------------------------------------------------------
------------------------------------------------------------
--------------------------------
>3331320011
-----------------MVKK------------------------------LVFYVLMIL
LLVSP--PA-AAAE-------------GG--------------------------APSTQ
KQP-NIDEIAIDQFVQAQLVKAQSPGAAVVVVSGDQVVYTKGFGLADSALGIPATNTTLF
ELGSTSKAFTGLALLELEREDALSLDDPVTHYIPWLSLIY-----QGQ--------PAKV
TLAQLLHHTSGVPFAS-LASIPISSEE--QALELTVRALSGTAL----DAPPGDKYQYAT
INYDVLGLVIQEVSGMSYEDYMSG-LLQRLGMNNTVPAAQL--K--------DPQRLARG
YKIGFGSPRLYEAPDYRGNTPAGYLISSADDIGQWLLLQLGTKSI-SEP-----------
----------D----RIIIERSHIPDTSVGPDA-NGTY------YASGWFVTP---D---
--GKELSHQGSNPNFSSYFIIRPQEQLGVGVLANINSAYTFHIGQGLMSLLREQE----L
--PPPEAD-----FYPQLDRIAMISLSLISIFMIVLAGKAIGIPGQ---LRRQRRIFVP-
-P-QG---------------------RR-LIG-LGAA-LVLT-----GVCLWGIGLLLEA
AFAGL-PLAVVAVWSPSTIIWLVYALYLFVGIAFLFFLAVW----LFPSV-----KRRSG
LILPAPAEE------------------------------------VI-------------
------------------------------------------------------------
------------------------------------------------------------
------------------------------------------------------------
------------------------------------------------------------
------------------------------------------------------------
------------------------------------------------------------
------------------------------------------------------------
------------------------------------------------------------
--------------------------------
>3214880011
---------------------------------------------------------MLL
L-VSS--SA-AAAE-------------GG--------------------------APSTH
RQP-NIDEDAFDQFVQAQLVKAQSPGAAVVIVSGDQVVYTKGFGLADRASGIPATSTTLF
ELGSTSKAFTGLALLELEYEDKLSIDDPVTRYIPWLSLTY-----QGQ--------PAEV
TLAQLLHHTSGVPFAS-LASIPISSEE--QALEQTVRALSGTAL----DTPPGDKYQYAT
INYDVLGLVIQEVSGMSYEAYMSG-LLQRLGMNNTVPAAQL--K--------DPQRLARG
YKVGFGSPHVYEAPEYRGNTPAGNLVSSAEDIGQWLLLQLGTKSI-SEA-----------
----------N----RNIIERSHMPDTSVGSDV-NGNY------YASGWFVTT---D---
--GKELWHQGSNPNFSSYFIMSPQERLGVGVLANINSAYTFHIGQGLMSLLQEQE----P
--LPAEAD-----FYPQLDRIAMISLSVISVFMIILAGKAIGIPGQ---LRRQRRIYVP-
-P-KG---------------------RR-LIG-LGTA-LVLT-----GACVWGIGLLLKV
AFVGL-PLGVVAVWAPMSIIWLVYALYLFVGIAFLFFLTVW----LFPSV-----KRRSG
PILPAPAEE------------------------------------VI-------------
------------------------------------------------------------
------------------------------------------------------------
------------------------------------------------------------
------------------------------------------------------------
------------------------------------------------------------
------------------------------------------------------------
------------------------------------------------------------
------------------------------------------------------------
--------------------------------
>50000520011
-----------------MVKK------------------------------LAFYVLMLL
L-VSS--SA-AVAE-------------GG--------------------------APSTH
RQP-NIDEDAFDQFVQAQLVKAQSPGAAVVIVSGDQVVYTKGFGLADRASGIPATSTTIF
ELGSTSKAFTGLALLELEYEDKLSIDDPVTRYIPWLSLTY-----QGQ--------PAEV
TLAQLLHHTSGVPFAS-LASIPISSEE--QALEQTVRALSGTAL----DTPPGDKYQYAT
INYDVLGLVIQEVSGMSYEAYMSG-LLQRLGMNNTVPAAQL--K--------DPQRLARG
YKVGFGSPHVYEAPEYRGNTPAGNLVSSAEDIGQWLLLQLGTKSI-SEA-----------
----------N----RNIIERSHMPDTSVGSDV-NGNY------YASGWFVTT---D---
--GKELWHQGSNPNFSSYFIMSPQERLGVGVLANINSAYTFHIGQGLMSLLQEQE----P
--PPAEAD-----FYPQLDRIAMISLSVISVFMIILAGKAIGIPGQ---LRRQRRIYVP-
-P-KG---------------------RR-LIG-LGTA-LVLT-----GACVWGIGLLLKV
AFVGL-PLGVVAVWAPVSIIWLVYALYLFVGIAFLFFLTVW----LFPSV-----KRRSG
PILPAPAEE------------------------------------VI-------------
------------------------------------------------------------
------------------------------------------------------------
------------------------------------------------------------
------------------------------------------------------------
------------------------------------------------------------
------------------------------------------------------------
------------------------------------------------------------
------------------------------------------------------------
--------------------------------
>3493390011
---------MPCLKSEGMMEA--------------------MKQ--V---KAIFTLLCIG
SLFTF--FP-EM-P-------------AA-----------------------------WA
AGD-SLPVNQMEQIVKKRMDEGKIPGMAVVVVRDDQVDYKKGFGYADRRAQRPVTPSTLF
EIGSTTKAFTGLAVLQLEKQGLIRLQDPVSRYLPWFHLHY-----KGK--------KQPI
TIEQLLHHTSGIPFES-IGRIPAGSGE--DALENTVRTLVGGEL----KHPPGKKYHYAT
INYDVLGLIIQQVTGQPYETYMRKQVIQPLGLRHTYVGRQD--GG-------YREPLAQG
YKIGFLGPRLYKAPTYRGNTPAGYIITNADDVAQWLKVQLKTERT--KI-----------
----------D----QKLIDDSHRPDRSVRPSD-DGAF------YGAGWMVRP--GD---
--NGELFHGGSNPNYSSFFIVRPEDRMAVGILANLNSAHAHSAAREIMNAVTGAR----E
--SPELSD-----SFQPVDKAAVGILSVLAPILLLVIIGAGMRVRR---IVQGKRRFVR-
-L-DR---------------------KR-----TV-F-LGLAAGLS-VLFFLSIYNAPKV
LFQGL-PWDFVKVWGPSSVMV-AVGTVLFLGSACFFYTLLT----LLTVQADDHTAVDPG
KGQIRSG-----------------------------------------------------
------------------------------------------------------------
------------------------------------------------------------
------------------------------------------------------------
------------------------------------------------------------
------------------------------------------------------------
------------------------------------------------------------
------------------------------------------------------------
------------------------------------------------------------
--------------------------------
>4394500011
------------------MRK--------------------KAQK-T---RYACISLVLA
ALFIL--SF----V-------------HQ-----------------------------AD
ANA-GVPYRAIDQVIEEQMKMGKIPGMSVVVVNKDQVLYQKGFGYGDRKKNQSIKENTLF
EIGSTSKAFTALAILDLQRQGKIDIDEPVSSYIPGFFPTF-----HGV--------PQRI
TVDQLMHHTSGIPFQS-IALIQPDASQ--DALKKTVNQLKSLEL----NRKPGSSFEYAT
INYDVLGLIIENTSGQSYEGYMKG-LFRRLHLDHTEAGRLG--M--------KNSESSAG
FKIQFLAPHVYQAPEYRGNTPAGYIVMNSKDVSTWLQYQLKD-----SV-----------
----------L----SQFVKDSRNLTVNVPEEG-ENVY------YNAGWYIENKSHH---
--IQALFHAGSNPNYSSFFLVQPEEGLAIGVLANMNSSYTEQTARLIAKTVTGNN---EP
--QEETSD-----PFQFIDKLSLMMTLLFIILQIVSILRFMKWRQR---MQRGAVVKRQ-
-M-TL---------------------GV-WLKSTCWV-LLFVCVLS-FPM-----ILSQV
AFNGL-PWKMIFVWGPSSLIELTISYYMFFVWFCTIGLIKG----LTMTS----TAGKRG
LEDDRQTDFR---------------------------------HSSL-------------
------------------------------------------------------------
------------------------------------------------------------
------------------------------------------------------------
------------------------------------------------------------
------------------------------------------------------------
------------------------------------------------------------
------------------------------------------------------------
------------------------------------------------------------
--------------------------------
>3170970011
------------------MRK-----------------------S-Q---HIVYISFVLA
VLWIS--SF----A-------------GQ-----------------------------TN
AQA-AISSKAIDQVIEEQMELGRIPGMSVVVVKKDQVVYQKGFGYAERKKKEPVTDSTFF
EIGSTSKAFTALAIVDLEKQGKIDLKEPVSSYIPGFFPTY-----HGK--------PQRI
TVEQLMHHTSGIPFQS-IALIQPDDAK--DALKKTVHQLKSIEL----NRKPGSSFEYAT
INYDVLGLIIENVTRQPYETYMKG-LFKRHHLDQTEAGPER--M--------KHGVISEG
FKLQFLAPHAYQAPEFRGNTPAGYIVMNSQEVGTWLQYQLTD-----ST-----------
----------W----SRFVKNPDHLTVNVPDEG-KHVF------YNAGWYIEKKNRH---
--VESLFHAGSNPNYSSFFLIQPKEGVAIGVLANMNSSYTEQTARLVAKTIMGTN---EQ
--VESSMD-----PFQLIDQLCLAATCLFILLQTVSILRFIKWRKR---VKSGAVVQRE-
-M-TR---------------------GV-WLKGLCWV-LLLIGVLI-LPM-----ILSQV
AFNGL-PWKMSFVWGPSSLIELAISYYLFFVWFCTIGFIKG----FMVTS----TAGKRG
QKDDRQTDFG---------------------------------HSSL-------------
------------------------------------------------------------
------------------------------------------------------------
------------------------------------------------------------
------------------------------------------------------------
------------------------------------------------------------
------------------------------------------------------------
------------------------------------------------------------
------------------------------------------------------------
--------------------------------
>3763380011
------------------MRK-----------------------S-Q---HIVYISFVLA
VLWIS--SV----A-------------GQ-----------------------------TN
AQA-AISSKAIDQVIEEQMEHGRIPGMSVVVVKKDQVVYQKGFGYAERKKKEPVTDSTFF
EIGSTSKAFTALAIVDLEKQGKIDLKEPVSSYIPDFFPTY-----HGK--------PQRI
TVDQLMHHTSGIPFQT-IALIQPDDAK--DALKKTVHQLKSIEL----NRKPGSSFEYAT
INYDVLGLIIENVTRQPYEAYMKG-LFKRHHLDQTEAGPER--M--------KHGVVSEG
FKLQFLAPHVYHAPEYRGNTPAGYIVMNSQEVGTWLQYQLTD-----ST-----------
----------W----SRFVKNPDHLTVNVPDEG-KHVY------YNAGWYIEKKHEH---
--VKLLFHAGSNPNYSSFFLIQPKEGVAIGVLANMNSSYTEQTARLVAKAIVGTN---DQ
--EESSMD-----PFQLIDQLSLAATCLFILLQTVSILRFIKWRKR---VKSGAVVQRK-
-M-TL---------------------GV-WLKGLCWV-LLLIGILI-LPM-----ILSQA
AFNGL-PWKMIFVWGPSSLIELAISYYLFFVWFCTIGFIKG----FMVTS----TAGKRG
QKDDHQTDFG---------------------------------HSSL-------------
------------------------------------------------------------
------------------------------------------------------------
------------------------------------------------------------
------------------------------------------------------------
------------------------------------------------------------
------------------------------------------------------------
------------------------------------------------------------
------------------------------------------------------------
--------------------------------
>3010560011
------------------MRK-----------------------N-Q---HVIYISFLLA
VLWIS--GF----A-------------GG-----------------------------TH
AKA-VISSKAIDQVIEEQMELGRIPGMSVVVVKKDEVVYQKGFGYADQKKMKKVTASTFF
EIGSTSKAFTALAIVELEKQGKLHLKEPVSSYIPGFFPTY-----HGK--------SQRL
TVEQLMHHTSGIPFQS-IALIQPDHAK--DALKKTVHQLKSIEL----HHKPGSSFEYAT
INYDVLGLIIENVTGTSYEAYMKG-LFKTHHLNQTEAGLKR--M--------KSGVVSEG
FKLHFLAPHAYEAPEYRGNTPAGYIVMNNQDVGTWLQYQLTD-----ST-----------
----------W----SRFVKNPDQLTVKVPEEG-EHVY------YNAGWYIEKTHGQ---
--VESLFHAGSNPNYSSFFLIQAKEDVAIGVLANMNSSYTEKTARLIAKTMTGTN---EE
--AESSMD-----PFQLIDQLSVAATCLFILLQIVSVVRFIKWRKR---VRNGVLVRRH-
-I-SL---------------------GV-WLKSIGWV-LLLIGILL-LPM-----ILSQL
AFKGL-PWKMTFVWGPFSLIELAISYYLFFIWFCTIGFIKG----FMVTS----TAGKRG
QEDDRQTDFR---------------------------------HSSL-------------
------------------------------------------------------------
------------------------------------------------------------
------------------------------------------------------------
------------------------------------------------------------
------------------------------------------------------------
------------------------------------------------------------
------------------------------------------------------------
------------------------------------------------------------
--------------------------------
>4212780011
------------------MRK-----------------------N-Q---HVIYISFLLA
VLWIS--CF----A-------------GG-----------------------------AH
AKA-VISSKAIDQVIEEQMELGRIPGMSVVVVKKDEVVYQKGFGYADRKKMKKVTASTFF
EIGSTSKAFTALAIVELEKQGKLHLKEPVSSYIPGFFPTY-----HGK--------PQRL
TVEQLMHHTSGIPFQS-IALIQPDHAK--DALKKTVHELKSIEL----HHKPGSSFEYAT
INYDVLGLIIENVTGTSYEAYMKG-LFKKHHLNQTEAGLKR--M--------KSSVVSEG
FKLHFLIPHAYEAPEYRGNTPAGYIVMNNQDVGTWLQYQLTD-----ST-----------
----------W----SRFVKNPDQLTVKVPEEG-EHVY------YNAGWYIEKMHGQ---
--VESLFHAGSNPNYSSFFLIQPKEDVAIGVLANMNSSYTEKTARLIAKTMTGTN---EE
--AESSMD-----PFQLIDQLSVAATCLFILLQIVSVVRFIKWRKR---VRNGVLVRRH-
-I-SL---------------------GV-WLKSIGWV-LLLIGILL-LPM-----ILSQL
AFKGL-PWKMTFVWGPFSLIELAISYYLFFIWFCTIGFIKG----FMVTS----TAGKRG
QEDDRQTDFR---------------------------------HSSL-------------
------------------------------------------------------------
------------------------------------------------------------
------------------------------------------------------------
------------------------------------------------------------
------------------------------------------------------------
------------------------------------------------------------
------------------------------------------------------------
------------------------------------------------------------
--------------------------------
>3781160011
------------------MRK-----------------------N-Q---HVIYISFLLA
VLWIS--GF----A-------------GG-----------------------------AH
AKA-VISSKAIDQVIEEQMELGRIPGMSVVVVKKDEVVYQKGFGYADQKKMKKVTASTFF
EIGSTSKAFTALAIVELEKQGKLHLKEPVSSYIPGFFPTY-----HGK--------PQRL
TVEQLMHHTSGIPFQS-IALIQPDHAK--DALKKTVHQLKSIEL----HHKPGSSFEYAT
INYDVLGLIIENVTGTSYEAYMKG-LFKKHHLNQTEAGLKR--M--------KSSVVSEG
FKLHFLAPHAYEAPEYRGNTPAGYIVMNNQDVGTWLQYQLTD-----ST-----------
----------W----SRFVKNPDQLTVKVPEEG-EHVY------YNAGWYIEKMHGQ---
--VESLFHAGSNPNYSSFFLIQPKEDVAIGVLANMNSSYTEKTARLIAKTMTGTN---EE
--AESSMD-----PFQLIDQLSVAATCLFILLQIVSVVRFIKWRKR---VRNGVLVRRH-
-I-SL---------------------GV-WLKSIGWV-LLLIGILL-LPM-----ILSQL
AFKGL-PWKMTFVWGPFSLIELAISYYLFFIWFCTIGFIKG----FMVTS----TAGKRG
QEDDRQTDFR---------------------------------HSSL-------------
------------------------------------------------------------
------------------------------------------------------------
------------------------------------------------------------
------------------------------------------------------------
------------------------------------------------------------
------------------------------------------------------------
------------------------------------------------------------
------------------------------------------------------------
--------------------------------
>4349150011
------------------MRK-----------------------N-Q---HVIYISFLLA
VLWIS--GF----A-------------GG-----------------------------AH
AKA-VISSKAIDQVIEEQMELGRIPGMSVVVVKKDEVVYQKGFGYADRKKMKKVTASTFF
EIGSTSKAFTALAIVELEKQGKLHLKEPVSSYIPGFFPTY-----HGK--------PQRL
TVEQLMHHTSGIPFQS-IALIQPDHAK--DALKKTVHQLKSIEL----HHKPGSSFEYAT
INYDVLGLIIENVTGTSYEAYMKG-LFKTHHLNQTEAGLKR--M--------KSGVVSEG
FKLHFLAPHAYEAPEYRGNTPAGYIVMNNQDVGTWLQYQLTD-----ST-----------
----------W----SRFVKNPDQLTVKVPEEG-EHVY------YNAGWYIEKMHGQ---
--VESLFHAGSNPNYSSFFLIQPKEDVAIGVLANMNSSYTEKTARLIAKTMTGTN---EE
--AESSMD-----PFQLIDQLSVAATCLFILLQIVSVVRFIKWRKR---VRNGVLVRRH-
-I-SL---------------------GV-WLKSIGWV-LLLIGILL-LPM-----ILSQL
AFKGL-PWKMTFVWGPFSLIELAISYYLFFIWFCTIGFIKG----FMVTS----TAGKRG
QEDDRQTDFR---------------------------------HSSL-------------
------------------------------------------------------------
------------------------------------------------------------
------------------------------------------------------------
------------------------------------------------------------
------------------------------------------------------------
------------------------------------------------------------
------------------------------------------------------------
------------------------------------------------------------
--------------------------------
>3806580011
------------------MRK-----------------------N-Q---YVIYLSFLLA
ILWIS--SF----A-------------GG-----------------------------TH
AKA-VITPKAIDQVIEEQMKLGRIPGMSVVVVKKDEVVYQKGFGYADRKKKEQVTASTFF
EIGSTSKAFTALAIVELEKQGKLHFKDPVSSYIPGFFPTY-----NGK--------PQRL
TVEQLMHHTSGIPFQT-IALIQPDHAK--DALKKTVDQLKSIEL----NRKPGSSFEYAT
INYDVLGLIIENVTGTSYEAYMKE-LFKRHHLDQTEAGLKR--M--------KSGVVSEG
FKLQFLAPHAYEAPEYRGNTPAGYIVMNSQDVGTWLQYQLTD-----ST-----------
----------W----SRFVKNPDHLTVNVPEEG-KHVY------YNAGWYIEKAHGQ---
--VDSLFHAGSNPNYSSFFLIQPKEDIAIGVLANMNSSYTEQTARLIANTIAGTN---EE
--AESSID-----PFQLIDQLSLAATCLFILLQMVSIVRFIKWKKR---VRNGALVRRD-
-M-SL---------------------GV-WLKSIGWV-LLLIGILL-LPM-----ILSQL
AFNGL-PWKMTFVWGPSSLIELAISYYLFFIWFCTIGFIKG----FMVTS----TAGKRG
KKDDRQTDFG---------------------------------HSSL-------------
------------------------------------------------------------
------------------------------------------------------------
------------------------------------------------------------
------------------------------------------------------------
------------------------------------------------------------
------------------------------------------------------------
------------------------------------------------------------
------------------------------------------------------------
--------------------------------
>3806430011
------------------MRK-----------------------N-Q---YVIYISFLLA
VLWIS--SF----A-------------GG-----------------------------TH
AKA-VISSKAIDQVIEEQMELGRIPGMSVVVVKKDEVVYQKGFGYADRKKKKQVTDSTFF
EIGSTSKAFTALAIVELEKQGKLHLKDPVSSYIPGFFPTY-----NGK--------PQRL
TVEQLMHHTSGIPFQS-IALIQPDTAK--DALKKTVDQLKSIEL----NRKPGSSFEYAT
INYDVLGLIIENVTGTSYEAYMKE-LFKRHHLDQTAAGLKR--M--------TSGAVSEG
FKLQFLAPHAYEAPEYRGNTPAGYIVMNSQDVGTWLQYQLTD-----ST-----------
----------W----SRFVKNPDHLTVNVPEEG-KHVY------YNAGWYIEKAHEQ---
--VDSLFHAGSNPNYSSFFLIQPKEEVAIGVLANMNSSYTEQTARLVAKTITGTN---EE
--VESSMD-----PFQLIDQLSLGATCLFILLQIVSIVRFIKWKKR---VKNGAFVRRD-
-M-SL---------------------RV-WLKSSGWV-LLLIGILI-LPI-----IVAQL
AFNGL-PWKMTFVWGPSSLIELAISYYLFFIWFCTIGFIKG----FMVTS----PAGKRG
KKDDRQTDFG---------------------------------HSSL-------------
------------------------------------------------------------
------------------------------------------------------------
------------------------------------------------------------
------------------------------------------------------------
------------------------------------------------------------
------------------------------------------------------------
------------------------------------------------------------
------------------------------------------------------------
--------------------------------
>4237770011
------------------MRK-----------------------N-Q---HVIYISFLLA
VLWIS--SF----A-------------GW-----------------------------TH
AKA-VISPKAIDQVIEEQMELGRIPGMSVVVVKKDEVVYQKGFGYADRKKKKQVTASTFF
EIGSTSKAFTALAIVELEKQGKLHLKDPVSSYIPGFFPTY-----NGK--------PQRL
TVEQLMHHTSGIPFQS-IALIQPDTTK--DALKKTVDQLKSIEL----NRKPGSSFEYAT
INYDVLGLIIENVTGTSYEAYMKG-LFKRHHLDQTEAGLKR--M--------KSGAVSEG
FKLQFLAPHAYEAPEYRGNTPAGYIVMNSQDVGTWLQYQLTD-----ST-----------
----------W----SRFVKNPDHLTVNVPEEG-KHVY------YNAGWYIEKAHEQ---
--VDSLFHAGSNPNYSSFFLIQPKEEVAIGVLANMNSSYTEQTARLIAKTITGTN---EE
--VESSMD-----PFQLIDQLSLGATCLFILLQIVSIVRFIKWKKR---VRNGAFVRSD-
-M-SL---------------------RV-WLKSSGWV-LLLIGILL-LPI-----IVAQL
AFNGL-PWKMTFVWGPSSLIELAISYYLFFIWFCTIGFIKG----FMVTS----PAGKRG
KKDDRQTDFG---------------------------------HSSL-------------
------------------------------------------------------------
------------------------------------------------------------
------------------------------------------------------------
------------------------------------------------------------
------------------------------------------------------------
------------------------------------------------------------
------------------------------------------------------------
------------------------------------------------------------
--------------------------------
>4387470011
------------------MRK-----------------------N-Q---YVMYLSFLLA
ILWIS--SF----A-------------GG-----------------------------IH
AKA-VISSKAIDQVIEQQMELGRIPGMSVVVVKKDEMVYQKGFGYADRKKKKQVTASTFF
EIGSTSKAFTALAIVELEKQGKLHLKDPVSSYIPGFFPTY-----NGK--------PQRL
TVEQFMHHTSGIPFQS-IALIQPDTAK--DALKKTVDQLKSIEL----NRKPGSSFEYAT
INYDVLGLIIENVTGTSYEAYMKE-LFKRHHLDQTEAGLKR--M--------KSGAVSEG
FKLQFLAPHAFKAPEYRGNTPAGYIVMNSQDVGTWLQYQLTD-----ST-----------
----------W----SRFVKNPDHLTVNVPEEG-KHVY------YNAGWYIEKAHEQ---
--VDSLFHAGSNPNYSSFFLIQPKEGIAIGVLANMNSSYSEQTARLIAKTITGTN---EE
--AESSMD-----PFQLIDQLSLGATCLFILLQIVSIVRFIKWKKR---VRNGAFVRRD-
-M-SL---------------------RV-WLKSSGWV-LLLIGILL-LPM-----IVAQL
AFNGL-PWKMTFVWGPSSLIELAISYYLFFIWFCTIGFIKG----FMVTS----HAGKRG
KKDDRQTDFG---------------------------------HSSL-------------
------------------------------------------------------------
------------------------------------------------------------
------------------------------------------------------------
------------------------------------------------------------
------------------------------------------------------------
------------------------------------------------------------
------------------------------------------------------------
------------------------------------------------------------
--------------------------------
>3141870032
------------------MRA--------------------EKLPSI---LKVWIVCTLC
LLVIV--MN----A-------------D-------------------------------V
GSA-KNDYNALNQIIEQQMKKGKIPGMSVVVVKGDTVIYSKGIGHINDHSNKMVTSSTLF
ELGSTSKAFTSLAILTLAQNEKIDLKAPVSRYIPGFHAMY-----HGE--------KQEI
TIEQLIHHTSGIPLSS-IARIKADSSE--KALQHTVENISGIEL----DRKPGTAFQYAT
INYDVLGYIIQKISRQTYEEYITEQIFKPLNLSRTYAGRQD--V--------YKDEFAEG
FKLNFFKASAYEAPEYKGNTPAGYIIMNANDLAKWLQYQLNENN----------------
----------------SIIKKSHEPDLKVRTEE-YGVY------YNYGWYIKKDKYH---
--TQELFHGGSNPNYSSFFIIRPEENLAIGVLANMNSAYTELAARKVLHTVANE----KA
--NSNMTD-----PFQFIDALSVIVFILCIFVNFIITYRAFVFIKE---MHRGIRGWQV-
-L-NR---------------------RV-VLSIAMWF-FILILGFL-IPS-----LISQV
FFKGL-PWDLILIWGPYSLRYLSIGFYVMLIGVCLFRIIKS----FTKLE----TKRGKV
YE-C--------------------------------------------------------
------------------------------------------------------------
------------------------------------------------------------
------------------------------------------------------------
------------------------------------------------------------
------------------------------------------------------------
------------------------------------------------------------
------------------------------------------------------------
------------------------------------------------------------
--------------------------------
>4003610011
------------------MR------------------------NAS---LKILTAACLG
LLVVF--MA----L-------------AG-----------------------------SE
-RA-ETSDRQLEELIEKKMEAGGIPGLTAVAVKGNQVILNKGFGYADSGHSRPVTSSTLF
EMGSTSKAFTALGVLELVRSGKVNLQAPVSQYIKGFYALY-----HGE--------KQEI
TVEQLMYHTSGIPFLS-IADIQAGSEK--DALRRTAEGMKGIEL----SHMPGTEFEYAT
INYDVLGYIIEKVSGQPYEQYMEEHIFHPLGLSHTYAGRQA--L--------NGEELSEG
FKIGFFKSRAYQAPDYRGNTPAGYIMTDGEDLAKWLQYQLLNKNN-DDD-----------
----------I----QKWIEKSHKPNVETKTEE-SDVY------YGFGWSVKQKNGR---
--TKEIFHAGSNPNFSSFLIIRPKEKTAVGILANMNSAYPEHIAREVLNAVTDSQNK-DG
--EADVAD-----PFRFIDVISVILLIIFIFILVIIIFRLSVLLKK---VKTGIKVWQP-
-L-RQ---------------------RN-LIVASIWS-LVLAAGLF-VPR-----LISIL
LFNGL-PWKMIYIWGPFSLIYLASAYYILIVLSCTFGLMKS----LTSSH----TAKRSE
AHDI--------------------------------------------------------
------------------------------------------------------------
------------------------------------------------------------
------------------------------------------------------------
------------------------------------------------------------
------------------------------------------------------------
------------------------------------------------------------
------------------------------------------------------------
------------------------------------------------------------
--------------------------------
>4387100011
-----------------MMR------------------------NV-------CLVLCFC
-LSIL--VW----D-------------GG-----------------------------QV
NAQ-TPVDKRIDALIKKQMKESGIPGISMTVVKGDDVVYEKGFGYAGERHSRPVTTSTLF
EMGSTSKAFTALGVLKLVRSGAIRLNDPVSRYISGFYPVY-----DGK--------KVDV
TIDQLLHHTSGIPFLS-IADIKVDSKE--DALGKTAKGLRGVEL----SHKPGSTFEYAT
INYDVLGYIIEQASGQPYEQYMAEHVFKQLDMPNTYAGRHA--G--------HAGDVSSG
FKIGFLKARAYNAPEYRGNTPAGYIITNAEDLSKWLRFQLNR--S-DTD-----------
----------I----SRLIEQSHLPDKSVKTDE-PGVY------YGAGWSIFEKKGA---
--VKEMFHAGSNPNFSSFIIISPNDNAAVGVLANMNSAYAEKIARSVLEVIADQK-Q-KQ
--DGSVTD-----PFQVIDQVAVAMLVLFSLLLIVLLWRIYIFLKS---VKSK---NVP-
-V-QQ---------------------RI-RIKALLWG-ILLAAGIA-APK-----LISVF
AFNGL-PWSMIFIWGPGSLLYLAAVYYMLLFASCLFGLAAC----FFNHR----AARRSE
THEM--------------------------------------------------------
------------------------------------------------------------
------------------------------------------------------------
------------------------------------------------------------
------------------------------------------------------------
------------------------------------------------------------
------------------------------------------------------------
------------------------------------------------------------
------------------------------------------------------------
--------------------------------
>3299390011
-----------------MMR------------------------NV-------LLVFCLS
ILSIQ--IW----S-------------GG-----------------------------QA
SAQ-TPVDKRIDALIEKQMKESGIPGISVTVVKGNDAVYEKGFGYAGERHSRPVTASTLF
ELGSTSKAFTALGVLKLVHSGAISLNDPVSRYISGFYAVY-----NGK--------KTDI
TIHQLLHHTSGIPFLS-IADIKIDSKE--DALEKTAKGLIGVEL----SHKPGSTFEYAT
INYDVLGYIIEQASGQPYEQYMAEHVFKQLDMSNTYAGRHA--G--------DDGDVSSG
FKIGFLKARVYDAPEYRGNTPAGYIITNAKDVSKWLRSQLNH--S-DGD-----------
----------I----SRLIEQSHLPDKSVKTDE-PGVY------YGAGWSIFEKKGR---
--VKELFHAGSNPNFSSFIIVSPDDNAAVGVLANMNSAYPEKIARSVLQVIADQN-Q-KQ
--DGSVTD-----PFQVLDKAAAALLVLFSLLLIVLVWRVYIFLKN---VKSK---NVP-
-V-QQ---------------------RT-RIKALLWG-GLLAAGIV-APK-----LISVF
AFNGM-PWSMIFIWGPGSLLYLAAVYGLLLLASCLFGLTAC----FFNHR----AARRSE
THEM--------------------------------------------------------
------------------------------------------------------------
------------------------------------------------------------
------------------------------------------------------------
------------------------------------------------------------
------------------------------------------------------------
------------------------------------------------------------
------------------------------------------------------------
------------------------------------------------------------
--------------------------------
>3009350011
-----------------MMR------------------------NV-------WLVFCLC
ILSVQ--IW----S-------------GG-----------------------------HA
SAQ-TPVDKRIDALIEKQMKESGIPGISVTVVKGNAAVYEKGFGYAGDRHSSPVTASTLF
ELGSTSKAFTALGVLKLVHSGAISLNDPVSRYISGFYAVY-----NGK--------KTDI
TVHQLLHHTSGIPFLS-IADIKIDSKE--DALEKTAKGLKGVEL----SHKPGSTFEYAT
INYDVLGYIIEQASGQPYEQYMAEHVFKQLDMSNTYAGRHA--G--------DDGDVSSG
FKIGFLKARAYDAPEYRGNTPAGYIITNAEDVSKWLRSQLNH--S-DGD-----------
----------I----SRLIEQSHLPDKSVKTDE-PGVY------YGAGWSIFEKKGR---
--VKELFHAGSNPNFSSFIIISPDDNAAVGVLANMNSAYPEKIARSVLQVIADQN-Q-KQ
--DGSVTD-----PFQVIDKAAAALLVLFSLLLIVLVWRVYIFLKN---VKSK---NVP-
-V-QQ---------------------RT-RIKALLWG-GLLAAGIV-VPK-----LISVF
AFNGL-PWSMIFIWGPGSLRYLAAVYGLLLLASCLFGLTAC----FFNHR----AARRSE
THEM--------------------------------------------------------
------------------------------------------------------------
------------------------------------------------------------
------------------------------------------------------------
------------------------------------------------------------
------------------------------------------------------------
------------------------------------------------------------
------------------------------------------------------------
------------------------------------------------------------
--------------------------------
>3010190011
-----------------MMR------------------------NV-------WLVFCLC
ILSVQ--IW----S-------------GG-----------------------------HA
SAQ-TPVDKRIDALIEKQMKESGIPGISVTVVKGNAAVYEKGFGYAGDRHSRPVTASTLF
ELGSTSKAFTALGVLKLVHSGAISLNDPVSRYISGFYAVY-----NGK--------KTDI
TVHQLLHHTSGIPFLS-IADIKIDSKE--DALEKTAKGLKGVEL----SHKPGSTFEYAT
INYDVLGYIIEQASGQPYEQYMAEHVFKQLDMSNTYAGRHA--G--------DDGDVSSG
FKIGFLKARAYDAPEYRGNTPAGYIITNAEDVSKWLRSQLNH--S-DGD-----------
----------I----SRLIEQSHLPDKSVKTDE-PGVY------YGAGWSIFEKKGR---
--VKELFHAGSNPNFSSFIIISPDDNAAVGVLANMNSAYPEKIARSVLQVIADQN-Q-KQ
--DGSVTD-----PFQVIDKAAAALLVLFSLLLIVLVWRVYIFLKN---VKSK---NVP-
-V-QQ---------------------RT-RIKALLWG-GLLAAGIV-VPK-----LISVF
AFNGL-PWSMIFIWGPGSLRYLAAVYGLLLLASCLFGLTAC----FFNHR----AARRSE
THEM--------------------------------------------------------
------------------------------------------------------------
------------------------------------------------------------
------------------------------------------------------------
------------------------------------------------------------
------------------------------------------------------------
------------------------------------------------------------
------------------------------------------------------------
------------------------------------------------------------
--------------------------------
>3010170011
-----------------MMR------------------------NV-------WLILCLC
ILSIQ--IW----G-------------GG-----------------------------QA
SAQ-TPADKRIDALIEKQMKESGIPGIAVTVVKGNDVVYEKGFGYAGERHSRPVTASTLF
EMGSTSKAFTALGVLKLVHSGAISLNDPVSRYISGFYAVY-----NGK--------KTDI
TIQQLLHHTSGIPFLS-IADIKVDSKE--DALEKTAKGLKGVEL----SHKPGSTFEYAT
INYDVLGYIIEQASGQPYEQYMAEHVFKQVDMSNTYAGRHA--G--------HAGDVSSG
FKIGFLKARAYKAPEYRGNTPAGYIITNAEDVSKWLRYQLNH--S-DGD-----------
----------I----GRLIEQSHLPDKSVKAEE-PGVY------YGAGWSIFEKKGR---
--VKEVFHAGSNPNFSSFIIVSSDDNAAVGVLANMNSAYPEKIARSVIQVITDQS-Q-EQ
--DGSVTD-----PFQVIDKAAAAMLVLFSLLLIVLLWRIYIFLKG---VKSK---NVP-
-A-QQ---------------------GT-GIKALLWV-ILLAAGIV-APK-----LISIF
AFNGL-PWSMIFIWGPGSLLYLAAVYYMLLLASCIFGLTAC----FFNHR----AARRSE
THEM--------------------------------------------------------
------------------------------------------------------------
------------------------------------------------------------
------------------------------------------------------------
------------------------------------------------------------
------------------------------------------------------------
------------------------------------------------------------
------------------------------------------------------------
------------------------------------------------------------
--------------------------------
>4387350011
-----------------MMR------------------------NA-------WLVLCLC
ILSIQ--IW----G-------------GG-----------------------------QA
SAQ-TPVDKRIDALIEKQMKESGIPGISVTVVKGNDVVYEKGFGYAGERHSRPVTASTLF
EMGSTSKAFTALGVLKLVRSGAINLNDPVSRYISGFYAVY-----NGK--------KTDI
TIQQLLHHTSGIPFLS-IADIKVDSKA--DALEKTAKGLKGVEL----SHKPGSTFEYAT
INYDVLGYIIEQASGQPYEQYMAEHVFKQLDMSNTYAGRHA--G--------HAGDVSSG
FKIGFLKARSYKAPEYRGNTPAGYIITNAEDVSKWLRFQLNH--S-NGD-----------
----------I----SRLIEQSHLPDKSVKTDE-PGVY------YGAGWSIFEKKGR---
--VKEVFHAGSNPNFSSFIIVSPDDNAAVGVLTNMNSAYPEKIARSVLQVITDQS-E-KQ
--DSFVTD-----PFQVIDKAAAAMLVLFSLLLIVLLWRIYIFLKG---VKSK---NVP-
-A-QQ---------------------RT-RIKALLWG-ILLAAGMV-APK-----LISVF
AFNGL-PWSMIFIWGPGSLLYLAAVYYMLLLASCIFGLTAY----FFNHR----AARRSE
THEM--------------------------------------------------------
------------------------------------------------------------
------------------------------------------------------------
------------------------------------------------------------
------------------------------------------------------------
------------------------------------------------------------
------------------------------------------------------------
------------------------------------------------------------
------------------------------------------------------------
--------------------------------
>3771080011
-----------------MMR------------------------NV-------WLVLCLC
ILSIQ--IW----G-------------GG-----------------------------QA
SAQ-TPVDKRIDALIEKQMKESGIPGISLTVVKGNDVVYEKGFGYAGERHSRPVTASTLF
EMGSTSKAFTALGVLKLVRSGAISLNDPVSRYISGFYAVY-----NGK--------KTDI
TIQQLLHHTSGIPFLS-IADIKVDSKE--DALEKTAKGLKGVEL----SHKPGSTFEYAT
INYDVLGYIIEQASGQPYEQYMAEHVFKQLDMSNTYAGRHA--G--------HAGGVSSG
FKIGFLKARAYKAPEYRGNTPAGYIITNAEDVSKWLRFQLNQ--S-DGD-----------
----------I----SRLIEQSHLPDKSVKTDE-PGVY------YGAGWSIFEKKGR---
--VKEVFHAGSNPNFSSFIIVSPDDNAAVGVLANMNSAYPEKIARSVLQVIADPN-Q-KQ
--DGSVTD-----PFQVIDKAAAAMLVLFSLLLIVLLWRIYIFLKG---VKSK---NVP-
-A-QQ---------------------RT-RIKALLWG-ILLAAGIV-APK-----LISVF
AFNGL-PWSMIFIWGPGSLLYLAAVYYMLLLASCIFGLTAC----FFNHR----AARRSE
THEM--------------------------------------------------------
------------------------------------------------------------
------------------------------------------------------------
------------------------------------------------------------
------------------------------------------------------------
------------------------------------------------------------
------------------------------------------------------------
------------------------------------------------------------
------------------------------------------------------------
--------------------------------
>4212240011
-----------------MMR------------------------NA-------WLVLCLC
ILSIQ--IW----G-------------GG-----------------------------QA
SAQ-TPVDKRIDALIEKQMKESGIPGISVTVVKGNDVVYEKGFGYAGERHSRPVTASTLF
EMGSTSKAFTALGVLKLVRSGAINLNDPVSRYISGFYAVY-----NGK--------KTDI
TIQQLLHHTSGIPFLS-IADIKVDSKE--DALEKTAKGLKGVEL----SHKPGSTFEYAT
INYDVLGYIIEQASGQPYEQYMAEHVFKQLDMSNTYAGRHA--G--------HAGDVSSG
FKIGFLKARAYKAPEYRGNTPAGYIITNAEDVSKWLRFQLNQ--S-DGD-----------
----------I----SRLIEQSHLPDKSVKTDE-PGVY------YGAGWSIFEKKGR---
--VREVFHAGSNPNFSSFIILSPDDNAAVGVLANMNSAYPEKIARSVLQVITDQS-E-KQ
--DGSVTD-----PFQVIDKAAAAMLVLFSLLLIVLLWRIYIFLKG---VKSK---NVP-
-A-QQ---------------------RT-RIKALLWV-ILLAAGIV-APK-----LISVF
AFNGL-PWSMIFIWGPGSLLYLAAIYYVLLLASCIFGLTAC----FFNHR----AARRSE
THEM--------------------------------------------------------
------------------------------------------------------------
------------------------------------------------------------
------------------------------------------------------------
------------------------------------------------------------
------------------------------------------------------------
------------------------------------------------------------
------------------------------------------------------------
------------------------------------------------------------
--------------------------------
>3163720011
---------------MNTARTGFW---------------EMAAIVG-CVMLVV-LVMATC
-TL-------------P------------------------------------YAAAEQA
KVEYTSSTKKIEQFIEEQRERSQIPGMSVVIVEKGKTVFEKGFGYADLDSKEPVTEHTLF
ELGSTTKAFTGLAILQLEKAGLINRMDDVRKYLPWFTINN-----EGK--------PAAI
TIGQLLYHTSGISART-IALIPEDDTD--RALEKTVRLLLGQQL----DRKLGSSHEYAT
INYDVLGLVIEQVTKQSYEAYIKQHVLEPLGMTDSFAGIQPVLP----------SEMATG
YRVGFLKPREYHPPIYRGNNPAGYLVSNSIDIAKWMNAQLGYGLN-EQV-----------
----------S----KALVQESHMPDKSVAPI-D-DTY------YASGWSIGED------
--QNLIMHAGANPSFSSYIILQQDRQLGVAVMANVMSDATAAIGQSVLTLWKGDNLSNPV
-----PND-----RMQALDQEATNAAGITGGLALLGWLAGGRLVWS---IARRKRVLVS-
-L-GV----------------------M-----RLIG-FVALL-LVCAGGICLVLALPNL
FLRGM-PWSFIAVWSPPTIVLTAYCLAAMFTGWFIYGALKI----VTTKTE---------
------------------------------------------------------------
------------------------------------------------------------
------------------------------------------------------------
------------------------------------------------------------
------------------------------------------------------------
------------------------------------------------------------
------------------------------------------------------------
------------------------------------------------------------
------------------------------------------------------------
--------------------------------
>3240260011
---------------MNTARTGFW---------------KMAAIVG-CMMLVV-LVMATC
-AL-------------S------------------------------------YAAAEQA
KVERTSGTKKIEQFIEEQREHSQIPGMSVVIVEKGKTVFEKRFGYADLDSKKPVTEHTLF
ELGSTTKAFTGLAILQLEKAGLINRTDDVRKYLPWFTMNN-----EGK--------PAAI
TIGQLLYHTSGISART-IALIPEDDTD--RALEKTVRLLLGQQL----DRKPGSSHEYAT
INYDVLGLVIEQVTKQSYEAYIKQHVLEPLGMTDSFVGIQPVLP----------SEMATG
YRVGFLKPREYHPPIYRGNNPAGYLVSNSIDIAKWMNAQLGYRLN-EQV-----------
----------S----KALVQESHMPDKSVAPI-D-DTY------YASGWSIGED------
--KHLIMHAGANPSFSSYIILQQDRQLGVAVMANRMSDATAAIGQSVLTLWKGENLSDTV
-----PSD-----RMQVMDQAATIAAGITGGLALLGWTAGGLLVWN---IAKRKRVLVS-
-L-GV----------------------M-----RVIG-FVALL-LVCAGGICLVLALPKL
FLGGM-PWPFIAVWSPPTIVFVACCLAAMFAGWFVYGALKI----VTKKTG---------
------------------------------------------------------------
------------------------------------------------------------
------------------------------------------------------------
------------------------------------------------------------
------------------------------------------------------------
------------------------------------------------------------
------------------------------------------------------------
------------------------------------------------------------
------------------------------------------------------------
--------------------------------
>3125430011
---------------MNTARTGFW---------------EMAAIVG-CVMLVV-LVMATC
-TL-------------P------------------------------------YAAAEQA
KVEHTSSTKKIEQFIEEQRERSQIPGMSVVIVEKGKTMFEKGFGYADLDSKKPVTEHTLF
ELGSTTKAFTGLAILQLEKAGLINRTDDVRKYLPWFTMNN-----EGK--------SAAI
TIGQLLYHTSGISART-IALIPEDDTD--RALEKTVRMLLGQQL----DRKPGSSHEYAT
INYDVLGLVIEQVTKQSYEAYIKQHVLEPLGMTDSFVGIQSVLP----------SEMATG
YRVGFLKPREYHPPIYRGNNPAGYLVSNSIDIAKWMNAQLGYGLN-EQV-----------
----------S----KALVQESHMPDKSVAPI-D-DTY------YASGWSIGED------
--QNLIMHAGANPSFSSYIILQQDRQLGVAVIANVMSDATAAIGQSVLTLWKGDNLSNPV
-----PND-----RMQALDQAATIAAGITGGLALLGWLAGGRLVWS---IARRKRVLVS-
-L-GV----------------------M-----RVIG-FVALL-LVCAGGICLVLALPKL
FLEGM-PWSFIAVWSPPTIVFVACCLAAMFAGWFIYGALKI----VTKKTG---------
------------------------------------------------------------
------------------------------------------------------------
------------------------------------------------------------
------------------------------------------------------------
------------------------------------------------------------
------------------------------------------------------------
------------------------------------------------------------
------------------------------------------------------------
------------------------------------------------------------
--------------------------------
>4097270011
------------------------------------------------------------
------------------------------------------------------------
--------------MEEQRERSQIPGMSVVIVEKGKTVFEKGFGYADLDSKKPVTEHTLF
ELGSTTKAFTGLAILQLEKAGLINRTDDVRKYLPWFTMNN-----EGK--------PAAI
TIGQLLYHTSGISART-IALIPEDDTD--RALEKTVRLLLGQQL----DRKPGSSHEYAT
INYDVLGLVIEQITKQSYEAYIKQHVLEPLGMTDSFVGIQPVLP----------SEMATG
YRVGFLKPREYHPPIYRGNNPAGYLVSNSIDIAKWMNAQLGYRLN-EQV-----------
----------S----KTLVQESHMPDKSVAPI-D-DTY------YASGWSIGED------
--QNLIMHAGANPSFSSYIILQQDRQLGVAVTANVMSDATAAIGQSVLTLWKGDNLSNPV
-----PND-----RMQVLDQAATIAAGITGGLALLGWLAGGRLVWS---IARRKRVLVS-
-L-GV----------------------M-----RVIG-FVALL-LVCAGGICLVLALPKL
FLGGM-PWSFIAVWSPPTIVFVACCLAAMFAGWFVYGALKI----VTKKTG---------
------------------------------------------------------------
------------------------------------------------------------
------------------------------------------------------------
------------------------------------------------------------
------------------------------------------------------------
------------------------------------------------------------
------------------------------------------------------------
------------------------------------------------------------
------------------------------------------------------------
--------------------------------
>4374640032
-----------M--THNLAVT---------------------ALKK-PFFIL-MAIAFIG
GML-------------P------------------------------------QSVTAQD
FLSKKEKTKQIEQFIQNRMQESRIPGVSLVIVEKGTIAYQNGFGYADVAAKKPVTGETLF
ELASTSKAFTGLAILQLEKEGKLKRTDPITKFVPWLQLSY-----NGN--------PASI
TIQDLLYHTSGIPSTS-IQYYPESDAD--DALEQTARTLLNQPL----NREPGSSFEYAT
INYDILGLIIEKVTGQSYEAYMQQHILQPLGMNDSKVGVAQIPP----------AHMATG
YRLQFTVPTPHTPAIYRGNTPAGYVISNANDAAKWMNVQLGNVQL-HGI-----------
----------D----QQLIRDSHMPDQSVKPF-DEHTY------YGAGWAVQEG--D---
--DKFVYHAGTNPTFSSYITLLPKEQIGVAVLSNMSSITTTTMAQGVMDIWNGKEPEANS
-----QPD-----GMLVVEQIATYVFILMSCLGFVGLILIVVCMKK---LIKQQRSWAA-
-L-KG----------------------K-----RPLF-LVLLI-VLSAAAMFLIVNLPSI
LLDGM-SWSFVARWAPATIMLTIYSLIATLSVYSVYGLMLV----LSKKRSVLQKELKVQ
------------------------------------------------------------
------------------------------------------------------------
------------------------------------------------------------
------------------------------------------------------------
------------------------------------------------------------
------------------------------------------------------------
------------------------------------------------------------
------------------------------------------------------------
------------------------------------------------------------
--------------------------------
>3256070011
--------------------------------------------------MLSIMLLAAP
GFF-------------P------------------------------------HHA---S
AET-GDKLQKISRFIEVQQSISKIPGLSVVLVEKGETILQQGFGLADVQSKKPVTSETLF
EIGSTTKAFTALAILQLEEQGLLHRSDDVSAYIPWMKLSY-----KGE--------QQPI
TLNHLLHHTSGIPYSS-IGRIPETNAA--DALEATVKTLLEKPL----NRLPGSSYEYAT
INYDVLGLIIENVSKMPYDEYVKQYILEPLEMTDTYVGLHQLNES-------HLTKMAVG
YKIGFMKPRVLKSPVYRGNIPAGYLVTNGEDIAKWLKLQAGGKES-SAF-----------
----------N----PAILRASHTPDETVKPL-APDSY------YAAGWIVENR-NG---
--VSYISHAGENPNFSSYIVLKPDEQVGIAVLANMNSTFPTAIGEGVMRIWEDQEGA-PD
-----HSD-----FYLTFDRILTVVNIVIICLGISGIIAIAVMCKK---VASRKRKWTR-
-P-TR----------------------A-----RTVI-FNLFT-LLVAAI---VIMTPQL
SLGGL-PLPVIKVWAPVSVAVTLYSALAVLIIAWICRVFFL----FTRNIRKP-------
------------------------------------------------------------
------------------------------------------------------------
------------------------------------------------------------
------------------------------------------------------------
------------------------------------------------------------
------------------------------------------------------------
------------------------------------------------------------
------------------------------------------------------------
------------------------------------------------------------
--------------------------------
>3173240011
-------------------------------------------MRK-VALMLI-MLLGFT
SLI-------------P------------------------------------E----AY
ADSGTERIEKIEQFVEEQMGVSQIPGISVVIVEKGKTVYQNGFGYADVQNKVPVTSSTLF
ELASTSKAFTGLAILKLEEKGLLKRTDDVRKYIPWLKLQY-----KGE--------VQTI
TINQLLHHTSGIASNT-IVDIPKTDEE--NALELTVRSLLEKPL----NREPGSSFQYAT
INYDVLGLVIENATKQPYEVYMK-ELLEDIGMKDSYVGRHHVES----------GELATG
YKRGFKRVQEYTPPAYRGNIPAGYIISSTNDISKWLNLQLGATQS-DEI-----------
----------N----NRLIQESHIPDQSVNPF-DLNTY------YASGWSIMEE-DE---
--KRYIFHAGENPTFSSFLILQPEEQVGMAILSNMNSSFTTAIGQGVMDLWEGNEVN-LN
-----HTD-----SYQQIDNIVTLLSIFVCCVGVLFSYLFLKTLWK---VAKKQRAWIR-
-L-KG----------------------K-----KIVL-IVIHT-LFVGALLTALMVAPAT
LL-EM-TWDFIKVWGPTSITVLYYSVLATAIVYYLFVLVRI----LTRKETIR-------
------------------------------------------------------------
------------------------------------------------------------
------------------------------------------------------------
------------------------------------------------------------
------------------------------------------------------------
------------------------------------------------------------
------------------------------------------------------------
------------------------------------------------------------
------------------------------------------------------------
--------------------------------
>4008720011
---------------------------------------------M-VFFLVA-IILSLH
ALI-------------Q------------------------------------P----AH
ADK-VDKIQNIEVFVEEQREISKIPGISLVIVKKGKTVYQNGFGYADVKEKTPVTSNTLF
ELASTSKAFTGLAIFQLEKEGLLKRTDDVRKYIPWLELKY-----NGE--------PQEI
TINQLLHHTSGIPSNS-IVQIPESDAD--NALELTVKTLLEQSL----NRQPGSSFEYAT
INYDVLGLVIENISKQPYDLYIKQHLLEETGMKDSFVGLHQVTS----------EKLAKG
YKIGFKRAQEYTPPTYSGNTPAAYLVSNTNDIAKWLNLQLGTLQS-DTI-----------
----------S----NQTIKDSHIPDQSVEPF-DQDTY------YAGGWSIMEK-GN---
--KQYILHAGENPTFSSYFIMQPDKQLGVAVLSNMNSTYTTAIGQGVMNLWDGNSVN-II
-----HSD-----SYQNLDRIVTTICSIVNSLGLILSILLLRILWK---FARKQRIRTK-
-L-KR----------------------K-----KIVL-IVLHS-LSVATIITFILTAPKI
LLGGL-NWGFIRVWAPTSISILYYSLISTVIIYYLLVLFLI----ITKKVGIKGLNGSDK
NL-------G--------------------------------------------------
------------------------------------------------------------
------------------------------------------------------------
------------------------------------------------------------
------------------------------------------------------------
------------------------------------------------------------
------------------------------------------------------------
------------------------------------------------------------
------------------------------------------------------------
--------------------------------
>3010110011
-------------------------------------------------MIAI-IILSLN
ALI-------------P------------------------------------V----VH
ADS-NDKIQKIERFVEEQKEISKIPGISLVIVEKGKIVYQKGFGYADVKEKTPVTSHTLF
ELGSTAKAFTGLAILQLEEKGLLKRTDDVRNYIPWLELKY-----NGE--------PQTI
TINQLLHHTSGIAWNS-IVHIPESNAD--NALELTVRTLLEQPL----NRKPGSSFEYAT
INYDILGLIIQNLSKQPYDLYLKQQLLEQIGMKDSFVGLHQVKS----------DELATG
NKIGFMREQKYTPPIYRGNIPAGYIVSNTNDIAKWMNVQLGSEQN-DTI-----------
----------S----EQVIKESHIPDKSVEPF-DQDTY------YASGWGILKK-GD---
--NQYILHAGENPTFTSYFIMQPDEQLGVAVLSNMNSTFTTAIGQGVMDLWEGNNVK-IS
-----HSD-----VYQKLDKIMTILCIIVGCLGLIFSILLLRSLWK---LNRKQRTLIA-
-V-KG----------------------K-----RMFL-LLFHS-LFVAAILILMLIAPKI
LL-GM-SWEFIRIWGPTTISAVYYSVIATIIIFYIFVSLLI----ITKKVISIDLKQDSQ
IK----------------------------------------------------------
------------------------------------------------------------
------------------------------------------------------------
------------------------------------------------------------
------------------------------------------------------------
------------------------------------------------------------
------------------------------------------------------------
------------------------------------------------------------
------------------------------------------------------------
--------------------------------
>3092000011
-------------------------------------------MGK-IILMVA-IILGLN
TLI-------------P------------------------------------I----AH
AES-NDKIHKIEQFVEEQMEISQIPGISVVIVEKGKTVYQKGFGYADVKEKIPVTSQTLF
ELASTSKAFTGLAILQLEKEGLLKRTDDVRKYIPWLELEY-----EGE--------PQTI
TINQLLHQTSGIASNT-IVHIPESNAE--NALELTVRTLLDQPL----NRKPGSSFEYAT
INYDVLGLVIENVSKQPYDLNIKEQLLEQIGMKDSYVGLHQVQS----------DELATG
YKIGFMREQEYTPPIYRGNIPAGYIVSNTNDIAKWLNIQLGAIQN-DTI-----------
----------S----KQTIEQSHIPDQSVEPI-LQDTY------YASGWRVEEK-ND---
--KRYIWHDGANPTFSSYFIMQPDEQIGVAILSNMDTTFTTAIGKSVMDLWEGNNVN-LN
-----HTD-----GYQKGDKVLTILCIIIGCLGIIFSILLLRNLWK---FKRKQRAWAL-
-L-KG----------------------K-----RIFL-FVFHS-LFVAVILILVMVAPKI
-L-NM-YWEYIRVWGPTSISMFYYIGIATIIIYYLFVLWLI----ITKKVSLLERK----
------------------------------------------------------------
------------------------------------------------------------
------------------------------------------------------------
------------------------------------------------------------
------------------------------------------------------------
------------------------------------------------------------
------------------------------------------------------------
------------------------------------------------------------
------------------------------------------------------------
--------------------------------
>3172050011
-------------------MS---------------------KLRK-VMSVIV-IFFWMN
ALI-------------P------------------------------------Q----AH
AIS-NDKILKIERFVEEQMEISKIPGISLVVVEKGKTVYQKGFGYADVKEKKPVTSNTLF
ELASTSKAFTGLAILQLEKEGLLKRTDDVRKYIPWLELEY-----NNE--------PQTI
TIDQLLFHTSGIASNT-IVQIPKSNAE--NALELTVKTLVDQPL----NRKPGSSFEYAT
LNYNVLGLVIETVSNQPYDVYIK-QLLDQIGMKDSYVGLHQVGS----------NELATG
YKIGFKKEQEFTPPLYRGNTPAGYIISNSNDIAKWLNLQLGFIQN-DII-----------
----------S----RQTIEESQVPDQSVEPF-DQNTY------YTSGWSILEK-NG---
--KKYIFHAGENPTFTTYFIMQPDEKIGVAILSNMNSTYTTAIGQGVMDLWEGNPVN-SN
-----HSD-----GYQEIDKIVTILCIIVGCLGLIFSSLLLISLWK---IKRKQRTWAV-
-L-KG----------------------M-----RIFL-LVFHS-LFVSAILILVMVAPKI
-L-NM-TWDFIKVWGPTSISVFYYCGIATIIIYYLFVLLLI----LTKKKVKSIL-----
------------------------------------------------------------
------------------------------------------------------------
------------------------------------------------------------
------------------------------------------------------------
------------------------------------------------------------
------------------------------------------------------------
------------------------------------------------------------
------------------------------------------------------------
------------------------------------------------------------
--------------------------------
>3980640011
------------------MKS---------------------SVRF-RF-LILTVLAFVS
VVT-------------P------------------------------------NMA---S
ANS-NHNIQLIEQFVEEQQELSNIPGLSLVIVEKGKTVYRKGFGYADLQSKKPITSDTLF
EIGSTTKAFTGLAIMQLEKEGLLERTDDIQEYIPWLKLTY-----QGK--------PQSI
TIDQLLHHTSGIPSNS-IARIPESNAD--NALELTVRTLVNQPL----NRKSGSSFEYAT
INYDVLGLVIETVTKTPYDVYMKQQILEPLGMNSTFAGRHQVHSG---------MEMASG
YKIGFMQALAYTAPTYRGNTPAGYFVTNANDIAKWMNVQLGSDPS-NTI-----------
----------H----QEVIRASHIPDQTVAPF-DQDTY------YASGWEIKEK-NN---
--ERYISHAGQNPNFTSYFIMNPEEQVGVAVFSNLNTSYTTAIGQGVMALWEGKKVT-TV
-----HTD-----SYQKLDQIVTIACIIVAGAGIIIFLSTLMMLRK---LVARQRIRAS-
-L-NG----------------------K-----RLLL-LLVHT-LIVAGIITATILLPKW
LLGGL-PWSFIHVWAPTSITVFLYIVIAVSLIYYVMGVLRC----LTIKRTIAGKVFHPT
LM-------DN-------------------------------------------------
------------------------------------------------------------
------------------------------------------------------------
------------------------------------------------------------
------------------------------------------------------------
------------------------------------------------------------
------------------------------------------------------------
------------------------------------------------------------
------------------------------------------------------------
--------------------------------
>4007120011
------------------MKS---------------------SVFM-RF-MLIAVFLVVS
AVA-------------P------------------------------------DIA---S
ADT-SARIQQIELFIEEQRELSSTPGISLVIVEKGETVFQRGFGYADLSSKEKVTSETLF
EMGSTSKAFTGLAILQLEKEGLLQRSDDVEKYIPWLKLLH-----QGE--------PQSI
TIEQLLHHTSGIPSNS-ITRIPESNAD--DALELTVRTLLEEPL----NRKPGRSFEYAT
INYDVLGLVIEIVTKTPYDVYMKEQVFEPLGMTSTFAGRHQVQS----------SNMASG
YKIGFKQAQPYKAPIYRGNIPAGYIISNSNDIAKWMNVQLGYDPN-NAV-----------
----------D----QEIIRASHIPDLTIASF-DQDTY------YASGWEIMGK-SN---
--QSYILHAGQNPNFTSYFIMNPDEQVGIAVLSNMNTSHTTAIGQGVMLLWEGKKIT-NT
-----YTD-----PYQRLDQILTIVCMIGAGLGTIFFVSTLLLVKK---LVSRQRIRAP-
-L-QG----------------------K-----RLFL-LLLHT-LIVAGVWTVTIMLPTI
LLGGS-TWSFTFVWAPTSIKVMLYGVIAISFIYYILGLLLC----LTRKSDTGSKPRL--
------------------------------------------------------------
------------------------------------------------------------
------------------------------------------------------------
------------------------------------------------------------
------------------------------------------------------------
------------------------------------------------------------
------------------------------------------------------------
------------------------------------------------------------
------------------------------------------------------------
--------------------------------
>3274360032
------------------MTL---------------------FIKK---SVVIAVMLVFC
TML-------------P------------------------------------QFA---H
AIS-DDKIRKIEHFIEEQQALSKIPGLSVIIVDKGVTVYQQGFGYADTKSKTPVTSDTLF
ELGSTSKAFTGLAILQLEKKGVLKRSDDIQKYIPWLTLTY-----NGK--------KEVI
TIQQLLSHTSGIPSNS-IVKIPESTAK--NALEQTVKTLLNQTL----NRKPGSSFEYAT
INYDVLGLIIEQVSKLPYDQYVKQKILEPIGMYESFVGIHQVES----------PHMALG
YKIGLMKEQPFTPPIYRGNIPAGYVISNANDIAKWLKLQLGNSEI-YSI-----------
----------D----ANTIKESHIPDHSVEPF-DTNTY------YATGWALVKN-DN---
--KPYIYHAGENPTFTSYFIMQPDEQIGVAILANMNTSSTTAIGQGIMDLWEGKTTA-PQ
-----HAN-----SYQKLDKIVTIISIMIIGICLILCYLLIKTATN---IYKKRRQLTK-
-L-TY----------------------K-----RIIL-LVSHS-LLVAILITAIFMAPEV
LLGGL-NWTFIKVWAPTSISVLLYSLIMACILYLTWGIILI----MTKRKVQD-------
------------------------------------------------------------
------------------------------------------------------------
------------------------------------------------------------
------------------------------------------------------------
------------------------------------------------------------
------------------------------------------------------------
------------------------------------------------------------
------------------------------------------------------------
------------------------------------------------------------
--------------------------------
>3010160032
------------------MTL---------------------FIKK---SVMIAVMLVFC
TML-------------P------------------------------------QFA---H
ATS-KEKIRKIEHFIEEQQALSKIPGLSVIIVDKGVTVYQKGFGYADTKSKTPVTSDTLF
ELGSTSKAFTGLAILQLEKKGVLKRSDDIQTYIPWLTLTY-----NGK--------KEVI
TIQQLLSHTSGIPSNS-IVQIPESTDK--NALEQTVKTLLHQTL----NRKPGSSFEYAT
INYDVLGLLIEQVSKMPYDQYVKHKILEPIGMYESFVGIHQVES----------PHMASG
YKIGLMKERPFTAPIYRGNIPAGYIISNANDIAKWLKLQLGNSDI-YSI-----------
----------D----ANTIKESHTPDHSVEPF-DTNTF------YATGWAVVDN-EN---
--KPYIYHAGENPTFTSYFMMQPDEQIGVAILANMNTSSTTAIGQGIMDLWEGKTTA-PQ
-----HAN-----SYQKLDKIVTIISIIIIGICLILCYLLIKTANN---IYKKRRQLTK-
-L-TN----------------------K-----KIIL-LMVHS-LLVAILITAIFMAPEV
LLGGL-NWTFIKVWAPTSILVLFDSIIMACILYLTWGIILI----MTKRKVLD-------
------------------------------------------------------------
------------------------------------------------------------
------------------------------------------------------------
------------------------------------------------------------
------------------------------------------------------------
------------------------------------------------------------
------------------------------------------------------------
------------------------------------------------------------
------------------------------------------------------------
--------------------------------
>3177110011
------------------MTL---------------------FIKK---SVMIAVILVFC
TML-------------P------------------------------------QFA---H
ATS-EEKIRKIEHFIEEQRALSKIPGLSVIIVNKGVTVYQKGFGYADTKSKTPVTSDTLF
ELGSTSKAFTGLAILQLEKRGVLKRSDDIQTYIPWLTLTY-----NGK--------KEVI
TIQQLLSHTSGIPSNS-IVQIPESTDK--NALEQTVKTLLNQTL----NRKPGSSFEYAT
INYDVLGLIIEQVSKLPYDQYVKHKILEPIGMYESFVGIHQVES----------PHMASG
YKIGLMKERPFTAPIYRGNIPAGYIISNANDIAKWLKLQLGNSDI-YSI-----------
----------D----ANTIKESHTPDHSVEPF-DTNTY------YATGWAVVDH-EN---
--KPYIYHAGENPTFTSYFMMQPDEQIGVAILANMNTSSTAAIGQGIMDLWEGKTTA-PQ
-----HAT-----SYQKLDKIVTIISIIIIGICLILCYLLIKTATN---MYKKRRQLTQ-
-L-TQ----------------------K-----RIIL-LIFHS-LLVAILITAIIMAPEV
LLGGL-NWTFIKVWAPTSMSVLLVSIIMACILYLTWWIILI----MTKRKVLD-------
------------------------------------------------------------
------------------------------------------------------------
------------------------------------------------------------
------------------------------------------------------------
------------------------------------------------------------
------------------------------------------------------------
------------------------------------------------------------
------------------------------------------------------------
------------------------------------------------------------
--------------------------------
>3216880011
------------------MTR---------------------LMKK---SMMIAVILIFY
ILI-------------P------------------------------------KLV---Q
AAS-NDTIRKIDQFIEEQQTISEIPGLSVIIVDKGKTVYQKGFGFADMKTKTPVTSHTLF
ELGSTSKAFTALAILQLENQGLLKRSDNVQKYIPWLSLAY-----KGE--------EQVM
TIQQLLSHTSGIPSNS-ITRIPESTAD--NALELTVKTLLDHPL----NRKPGSSFEYAT
INYDVLGLIIEHVSKQPFDQYIQQNILQPINMDQSFVGVHQVQS----------SNMASG
YKIGLMREQAYIPPVYSGNIPAGYIISNANDIARWLKLQLGNSEI-YSL-----------
----------S----NNLIQESHIPDQTVEPF-DTNTF------YANGWAVVEK-DN---
--KPYIYHAGENPTFTSYFIMQPDEQIGVAILANMNTSFTTAIGQGVMDLWEGKTIQ-NQ
-----HVS-----SYQKLDKIVTIISAIVIAISIFFCYLLFKNIQS---LYNKQRGLAK-
-L-NY----------------------K-----RIFL-LSVHF-VLATTLLAAIFFTPTI
LLGGL-NWTFIKVWAPTSITILLYSTIVASFLYFSLGFTLI----ATKKKI---------
------------------------------------------------------------
------------------------------------------------------------
------------------------------------------------------------
------------------------------------------------------------
------------------------------------------------------------
------------------------------------------------------------
------------------------------------------------------------
------------------------------------------------------------
------------------------------------------------------------
--------------------------------
>3173890011
------------------MTL---------------------LLKK---SVMMTVMLVFF
TLI-------------P------------------------------------EFG---H
AAS-IDTVSKIDQFIEEQQATSKIPGISVIIVDKGKTVYQKGFGFADMKTKTPVTSDTLF
ELGSTSKAFTGLAILQLEKQGLLKRSDDVRKYIPWLTLTY-----NGE--------DQAM
TIQQLLSHTSGIPSNS-ITRIPESTAD--NALELTVKTLLDQSL----NRQPGSSFEYAT
INYDVLGLVIEQVAKQPFDQYIQQRILQPVGMNQSFVGIHQVHS----------THMASG
YKIGLLKAQPYIPPIYRGNIPAGYIISNANDIARWLKLQLGNSNI-YSI-----------
----------S----NNLIQESHNPDLTVEPF-DTNTY------YANGWAVVKK-DT---
--KSYIYHAGENPTFSSYFIMQPDEQIGVAILANMNTSSTTAIGQGVMDLWEGKTID-MQ
-----HIS-----SYQKLDKIVTIICAIIIVISIIFCYLLVKNVRS---LYNKQRGMAK-
-L-NY----------------------K-----RILL-IAAHT-VLVATMLTAIFITPNI
VLGGL-NWTFIKVWAPTSITFLLYSSISASFLYLLLGFMII----GTKKNI---------
------------------------------------------------------------
------------------------------------------------------------
------------------------------------------------------------
------------------------------------------------------------
------------------------------------------------------------
------------------------------------------------------------
------------------------------------------------------------
------------------------------------------------------------
------------------------------------------------------------
--------------------------------
>3588000011
------------------MTL---------------------FMKK---SVMMTVMLLFF
SFT-------------P------------------------------------GFG---H
AAS-NDAISKIDQFIKEQQTISKIPGISVIIVDKGKTVYQRGFGFADTKTKTPVTSDTLF
ELGSTSKAFTGLAIFQLEKQGLLKRSDDVRKYIPWLSLTY-----KGE--------DQAV
TIQQLLSHTSGIPSNS-ITRIPESTAD--NALELTVKTLLYQSL----NRQPGSSFEYAT
INYDVLGLVIEQVAKQPFDQYIQQKILQPVGMHQSFVGIHQVQS----------THMASG
YKIGLMREQPFIPPIYRGNIPAGYIISNANDIARWLKLQLGNSDI-YSI-----------
----------S----NNLIQESHTPDLTVEPF-DTNTY------YANGWAVVKK-DT---
--KSYIYHAGENPTFSSYFIMQPDEQFGVAILANMNTSSTTAIGQGVMDIWEGKTID-MQ
-----HIS-----SYQKLDKIVTIICAIIIAISIIFCYLFVKNIRS---LYKKQCSMAK-
-L-NY----------------------K-----KILF-LFTHT-ILVATMLTAIFITPNT
VLGGL-NWTFIKVWAPTSITFLLYSSISASFLYLLLGFMII----GTKRKN---------
------------------------------------------------------------
------------------------------------------------------------
------------------------------------------------------------
------------------------------------------------------------
------------------------------------------------------------
------------------------------------------------------------
------------------------------------------------------------
------------------------------------------------------------
------------------------------------------------------------
--------------------------------
>4158890011
------------------MTL---------------------FMKK---SVMMTVMLLFF
TFT-------------P------------------------------------GFG---H
AAS-NDTISKIDQFIKEQQTISKIPGISVIIVDKGKTVYQRGFGFADTKTKTPVTSDTLF
ELGSTSKAFTGLAILQLEKQGLLKRSDDVRKYIPWLSLTY-----KGE--------DQAV
TIQQLLSHTSGIPSNS-ITQIPESTAD--NALELTVKTLLDQSL----NRQPGSSFEYAT
INYDVLGLVIEQVAKQPFDQYIQQKILQPVGMHQSLVGIHQVHA----------THMASG
YKIGLMREQRYIPPIYRGNIPAGYIISNANDIARWLKLQVGNSDI-YSI-----------
----------S----NNLIQESHTPDLTVEPF-DTNTY------YANGWAVVKK-DT---
--KSYIYHAGENPTFSSYFILQPDEQIGVAILANMNTSSTTAIGQGVMDLWEGKTIV-MQ
-----HIS-----SYQKLDKIVTIICAIIIAISIMFCYLFVQNIRS---LYKKQRRMAN-
-L-NY----------------------K-----RILL-LFAHT-ILVATMLTALFITPNI
VLGGL-NWTFIKVWAPTSITFLLYSSISASLLYLLLGFMII----GTKRKN---------
------------------------------------------------------------
------------------------------------------------------------
------------------------------------------------------------
------------------------------------------------------------
------------------------------------------------------------
------------------------------------------------------------
------------------------------------------------------------
------------------------------------------------------------
------------------------------------------------------------
--------------------------------
>3009850011
------------------------------------------------MFFVVAC-LLLS
AAM-------------P------------------------------------SIA---R
AEA-NDRIPQIERFIQEQQELSKIPGISVVIVEKGKTVYQKGFGYADVKTKTKVTPHTLF
EIGSTTKAFTALAILQLEQKGQLKRSDDVRSYIPWLELKY-----NGE--------LQSI
TLDQLMHHTSGIASNT-IVKIPESKAD--NALELTVRTLLDQPL----NRKPGSSFEYAT
INYDVLGYVIERVTKQPYDLYIKQHILDPIGMKDSYAGLHQLQS----------GAIATG
YKLGFMKEQAYNAPEYRGNIPAGYIVSNSNDIAKWLQLQLGQIST-REI-----------
----------E----QYLIQQSHEPDLSVEPF-DQNTH------YAAGWGVQHG-SG---
--QSYLLHTGENPTFSSYFILKPDEQVGVAILANMKSSFTTAIGQGVMNIWEGREAA-NR
-----HAD-----SYQQLDQILTYILAAIAAIGVLLLLLSVRVISM---TIRKQRINRP-
-L-NL----------------------K-----RALW-INLHT-LSVTIVILLLIKAPNM
LLGGV-TWGFINVWAPTSVAALFYSLLALSAIYYIYIMLLI----LTRKPR---------
------------------------------------------------------------
------------------------------------------------------------
------------------------------------------------------------
------------------------------------------------------------
------------------------------------------------------------
------------------------------------------------------------
------------------------------------------------------------
------------------------------------------------------------
------------------------------------------------------------
--------------------------------
>3983240011
---------------MNALKS---------------------WIKM-GLLLVAAV-MIIS
SIA-------------P------------------------------------GIV---W
AES-NDKIQKIEQYVKNQQSISKIPGISLVIVEKGETVYQKGFGYANVKTKTPVTSDTLF
EIGSTTKAFTGLAILQLEKQGLLHRTDDVQKYIPWLKLTY-----HGE--------PQKI
TINELLHHTSGIASNT-ITRIPESKAD--NALELTVKTLQGQTL----NRKPGSSFEYAT
INYDVLGLIIEGVSNMPYDQYMKQHILDRIGMTSSFVGVPSTQP----------DHMASG
YKIGWMNHRPFTPPIYRGNTPAGYIVSNANDIAKWIKLQLKSAPE-QVI-----------
----------D----PKLIEESHHPDKSVNPF-DQNTY------YANGWAVMSK-SK---
--EKVIFHAGENPSFTSYFILQPDQQLGVAILANMNTSYTTAIGQGVMELWKGQSPA-VN
-----HTD-----SYQLLDRIVSILEIIVILFGILWIALSARIVRK---LAVKQRRRGS-
-L-TG----------------------K-----RKLL-LLIHI-CMVAAVLIFISMLPTI
LLGGL-PWVFIQVWAPTSIPVFLYSVVTACILYFIYGLLLL----FTKNMKNQ-------
------------------------------------------------------------
------------------------------------------------------------
------------------------------------------------------------
------------------------------------------------------------
------------------------------------------------------------
------------------------------------------------------------
------------------------------------------------------------
------------------------------------------------------------
------------------------------------------------------------
--------------------------------
>3010630032
-------------------MK---------------------SPKM-LVVIIAMI-VAFY
SFT-------------P------------------------------------TIV---K
AES-EGKIKKIESFIEEQRAISKIPGLSLVIVEKGKTVYQRGFGYADVISKTPVTSNTLF
ELGSTSKAFTGLAILQLEKEGLLKRSDDVRKYIPWLKLKY-----NEE--------PQSI
TINQLLYHTSGISTYT-IADIPESNES--NALELTVKKLLEKPL----NRIPGSSYEYAT
LNYDVLGLVIEKVSKQPFEKFIKQQILEPTDMKDTFVGLHQIKS----------ADMASG
YKLGLMREQRYTPPIYRGNVPAGYVISNTNDIAKWLNLQLGSNQI-DSI-----------
----------D----KKIIQESHITDHSVEPF-DTDTY------YASGWGVMEK-DR---
--NQYIFHAGENPTFTSYFIMQPNEQLGVAVLANMNTSFTTAIGQGVMDLWEGKNAN-NI
-----QSG-----GPKKMDKIVTFLCVTVIGFGILFSILLLKTLRN---IVRKQSIKAS-
-L-NI----------------------K-----RILL-LFIHS-LIVATILTLTIMLPKF
L--GY-NWTFMKVWGPTSITVLFYSVIVTSVIYYLLGLLHI----LTKKAHT--------
------------------------------------------------------------
------------------------------------------------------------
------------------------------------------------------------
------------------------------------------------------------
------------------------------------------------------------
------------------------------------------------------------
------------------------------------------------------------
------------------------------------------------------------
------------------------------------------------------------
--------------------------------
>3152710011
------------------MKA---------------------LLKI-YLSIIVTI-VAFY
SLT-------------P------------------------------------TIV---N
ADA-NEKTQMIDQFIQEQKVISKIPGISLVIVEKGKTVYEKGFGYADVQSKTPVTSNTLF
ELGSTSKAFTGHAILKLEKEGLLKRSDDVRKYIPWLELEY-----NGE--------PRTI
TINQLLYHTSGIATNT-ITNIPKSNEE--NALELTVKNLLDQPL----NRQPGSSFEYAT
VNYDVLGLVIEKVSKQPFDMYIKQHILEPINMKDSFVGLHQVES----------NEMASG
YKIGLMREQEYTPPIYRGNIPAGYIISNTNDIANWLKLQLGNSQI-NAI-----------
----------E----NKIIQESHIPDQSVEPF-DTDTY------YASGWGVRGKEDK---
--KQYIFHAGENPTFSSYFIMQPDEQIGVAVLSNMNSSYTTAIGQGVMDLWEGKTVN-TI
-----HAD-----NFQNLDKTLSLICVIVVGFGMFLSVLLLQSLQK---VIKKQRIIVA-
-L-NM----------------------K-----RALL-LVFHS-LSVAIIIALIMMFPKV
LPGGS-NWEFIKVWGPTSITVLFYSVIVSSVIYYLVGLIKI----FTKKEKN--------
------------------------------------------------------------
------------------------------------------------------------
------------------------------------------------------------
------------------------------------------------------------
------------------------------------------------------------
------------------------------------------------------------
------------------------------------------------------------
------------------------------------------------------------
------------------------------------------------------------
--------------------------------
>3213490011
-----------------------------------------------------MI-VTLY
SLT-------------P------------------------------------TIV---N
ADS-NEKIQKIDQFVKEQKEISKIPGISLVIVEKGKTVYEKGFGYADVQSKTPVTSNTLF
ELGSTSKAFTGLAILQLERVGLLKRSDDVQKYIPWLKLKY-----NGK--------PQSI
TINQLLYHTSGIATNT-ISNIPKSNEP--NALELTVKKLLDQPL----DRQPGSSFEYAT
INYDVLGLVIEKVSKQPFDTYIKQQILKPISMNDTFVGIHQVKS----------NGMATG
YKIGLMREQEFTPPIYRGNVPAGYVISNASDIAKWLKLQLGNSQI-DSI-----------
----------D----YKIIQESHIPDQSVEPF-DKDTY------YASGWGVMGK-E----
--EQYISHAGENPTFSSFFIMQPDEQLGVAVLSNMNSSYTTEIGQGVIDLWEGKTVN-TI
-----HSD-----IFQNLDKIISLICVIVVGLGMFLSILLLTTLRE---IVKKQRIRVS-
-L-NK----------------------K-----RSFL-LIFHS-LSVALIFALIIVFPKL
LPEGS-NWEFIKVWGPTSITVLFYSVIVSAVIYCLLGIVKI----FTKKEKDIKM-----
------------------------------------------------------------
------------------------------------------------------------
------------------------------------------------------------
------------------------------------------------------------
------------------------------------------------------------
------------------------------------------------------------
------------------------------------------------------------
------------------------------------------------------------
------------------------------------------------------------
--------------------------------
>4096480011
------------------MKP---------------------SLKI-YPFIVVMI-VILY
SIT-------------P------------------------------------TIA---N
ADS-TEKIQKIDQFVKEQKAISKIPGISVVIVEKGKTVYEKGFGYADVQSKTPVTSNTLF
ELGSTSKAFTGLAILQLEKEGLLKRSDDVQKYIPWLKLKY-----NGK--------PQSI
TINQFLYHTSGVATNT-IFNIPKSNEP--NALELTVKKLLDQPL----NRQPGSSYEYAT
LNYDVLGLVIEKVSKQPFDMYIKQHLLEPINMKDSFVGLHQVKS----------NEMASG
YKIGLMKEQDYTPPIYRGNVPAGYIISNTNDIAKWLNLQLGSSQI-YSI-----------
----------D----KKIIQESHTPDQSVEPF-DKDTY------YASGWGVIER-DK---
--KQYLFHAGENPTFTSYFMMQPDEQLGVAILSNMNSSYTTAIGQGVMDLWEGKTVD-TV
-----HSD-----NLQKLDKIVSLLCVIVVGFGMFLSILLLPTLRE---IIKKQRIKVA-
-L-NM----------------------K-----RTLL-LILHS-ISVAIIFALISMSPKI
LLEGS-NWTFIKVWGPTSITVLFYSVIVASVIYLLLGIVKI----FTKKQNELKM-----
------------------------------------------------------------
------------------------------------------------------------
------------------------------------------------------------
------------------------------------------------------------
------------------------------------------------------------
------------------------------------------------------------
------------------------------------------------------------
------------------------------------------------------------
------------------------------------------------------------
--------------------------------
>3208440011
------------------MKP---------------------SLKI-YMLIIAMI-VAFY
SLT-------------P------------------------------------TIV---N
ADS-TEKIQKIDQFVKEHKEISKIPGISVVIVEKGKTVYERCFGYADVSSKTPVTSDTLF
ELGSTSKAFTGLAILKLEKEGLLKRSDDVQKYLPWLKLKY-----NGE--------PQAI
TINQLLHHTSGIPSST-ISNIPKSNER--NALELTVKKLLDQPL----NRQPGSSFEYAT
LNYDVLGLIIEKVSKQPFDMYIKQQILEPINMKDSFVGLHQVKS----------NEMASG
YKIGLMREQNYTPPIYRGNVPAGYIISNSNDIAKWLKLQLGNSQI-YSI-----------
----------D----KKIIQESHIPDQSVEPF-DKDTY------YASGWGVMER-DK---
--KQYLFHAGENPTFTSYFIMQPDEQLGVAILSNMNSSYTTAIGQGVMDLWEGKTVD-TI
-----HSD-----NLQNLDKIVSLLCVIVVGFGMFLSILLLTTLSK---IVKKQRIKVT-
-L-NM----------------------K-----RTLL-LFIHL-LSVAIIFALITMLPEI
LAGGS-NWEFAKVWGPTSITVLFYSVIVSGVIYCLLGLVKI----FTKKQNELKV-----
------------------------------------------------------------
------------------------------------------------------------
------------------------------------------------------------
------------------------------------------------------------
------------------------------------------------------------
------------------------------------------------------------
------------------------------------------------------------
------------------------------------------------------------
------------------------------------------------------------
--------------------------------
>3777730011
------------------MKP---------------------SLKI-YTLIFAMI-VGFY
SLM-------------P------------------------------------TIV---N
ADS-TEKIQKIDQFVKGQKEISKIPGISVVIVEKGKTVYERGFGYADVNSKTPVTSDTLF
ELGSTSKAFTGLAILKLEKEGLLKRSDDVQKYLPWLKLKY-----NGE--------PQAI
TINQLLHHTSGIPSIT-ISNIPKSNEE--NALELTVKKLLDQPL----NRQPGSSFEYAT
LNYDVLGLIIEKVSKQPFDMYIKQQILEPINMNDSFVGLHQVKS----------NEMASG
YKIGFMREQNYTPPIYRGNVPAGYIISNTNDIAKWLKLQLGNSQI-YSM-----------
----------D----KRIIQESHIPDQSVEPF-DKDTY------YASGWGVMER-DK---
--KQYLFHAGENPTFTSYFIMQPDEQFGVAILSNMNSGFTTAIGQGVMDLWEGKSVN-TM
-----HSD-----NLQKLDKIVSLVCVIVVGFGMFLSILLLTTLSK---IVKKQRIKVA-
-L-NV----------------------K-----RTLL-LFIHL-LSVAIIFALIIKLPEI
LAGGS-NWEFIKVWGPTSITVLFYSVIVSGVIYCLLGLVKI----ITKKQNELKV-----
------------------------------------------------------------
------------------------------------------------------------
------------------------------------------------------------
------------------------------------------------------------
------------------------------------------------------------
------------------------------------------------------------
------------------------------------------------------------
------------------------------------------------------------
------------------------------------------------------------
--------------------------------
>4213110011
------------------MKP---------------------SLKI-YTLIFAMI-VGFY
SLM-------------P------------------------------------TIV---N
ADS-TEKIQKIDQFVKEQKEISKIPGISVVIVEKGKTVYERGFGYADVNSKTPVTSDTLF
ELGSTSKAFTGLAILKLEKEGLLKRSDDVQKYLPWLKLKY-----NGE--------PQAI
TINQLLHHTSGIPSIT-ISNIPKSNEG--NALELTVKKLLDQPL----NRQPGSSFEYAT
LNYDVLGLIIEKVSKQPFDMYIKQQILEPINMNDSFVGLHQVKS----------NEMASG
YKIGFMREQNYTPPIYRGNVPAGYIISNTNDIAKWLKLQLGNSQI-YSM-----------
----------D----KRIIQESHIPDQSVEPF-DKDTY------YASGWGVMER-DK---
--KQYLIHAGENPTFTSYFIMQPDEQLGVAILSNMNSGFTTAIGQGVMNLWEGKTVN-TI
-----HSD-----NLQKLDKIVSLVCVIVVGFGMFLSILLLTTLSK---IVKKQRIKVA-
-L-NV----------------------K-----RTLL-LLIHL-LSVAIIFALISKLPEI
LAGGS-NWEFAKVWGPTSITVLFYSVIVSSVIYCLLGLVKI----FTKKQNELKV-----
------------------------------------------------------------
------------------------------------------------------------
------------------------------------------------------------
------------------------------------------------------------
------------------------------------------------------------
------------------------------------------------------------
------------------------------------------------------------
------------------------------------------------------------
------------------------------------------------------------
--------------------------------
>4097810011
------------------MKH---------------------LVRI-ISFLGTLI----L
GLT-------------C------------------------------------LTVPLVS
AES-SGKTEKIEKLVEQQRHISKIPGISLVIVEKGETVYQRNFGYKNVKEKKPVTSSTLF
EIGSTTKAFTGLAILRLEKEGKLKRSDSVQKYIPWLKLKY-----QGE--------LQTI
TLNQLLYHSSGIASNS-IAQIPESTDS--NALELNVKTLLNQEL----NRKPGSTFEYAT
INYDVLGLVIENVTKQPYDLYIKDEVLKPIGMKDSFVGLHQVQP----------SMVAQG
YKIGFLKEQKYTPPIYRGNIPAGYIISNTTDIAKWMNLQLGYNSI-NEF-----------
----------N----QQLIKESHHPDRSVAAF-NKNSY------YASGWEVVKK-EA---
--NQYIQHEGQNPTYSSFIIMQPDKELGVAILSNMNSSVTTSIGQSVMDIWEGKSVS-SY
-----QTD-----SYQKLDKIATVLLSVFTVLGVIFILLSLRTIRM---IVRKQRERRA-
-L-KG----------------------K-----VILM-LSIHT-LIVAAILILVILIPKI
LL-GY-TWTFIQVWGPVSITVLFYSFITTSIIFYVYGVLLI----LTKKNSLIK------
------------------------------------------------------------
------------------------------------------------------------
------------------------------------------------------------
------------------------------------------------------------
------------------------------------------------------------
------------------------------------------------------------
------------------------------------------------------------
------------------------------------------------------------
------------------------------------------------------------
--------------------------------
>3009520011
------------------MKS---------------------SIKI-GMLVVIVIMMTVS
GFS-------------P------------------------------------IKA---S
AVS-NEKIQKIEQFVEEQRSMSKIPGISVVIVEKGKTVYQKGFGYADVKQKKPVTGNTLF
ELGSTTKAFTALAILQLEKEGLLKRSDDVQKYIPWLKLTY-----NGA--------PQTI
TLNQLLHHTSGIAFNS-IALIPETNAD--NALELTVKRLQSQQL----NRKPGSSFEYAT
INYDVLGLVIEIVTKKPYDVYMKQHILEPIGMKDSFVGLHQVQS----------VEMAAG
YKIGFTKAQKYTPPVYRGNIPAGYIISNTNDIAKWMNLQLGIDPS-HSI-----------
----------D----KQLIYDSHIPDQTVKPF-GENTH------YAYGWGILQE-ND---
--KKYILHDGENPTFSSFFIMQPDEQLGVAILANMKTSFTTSIGKGVMDLWEGKSVT-NN
-----HSD-----SYQKLDQILTTTCIFIGCIVVLFMLFLLRIMRK---LARKQRNWTS-
-L-NG----------------------K-----RLSL-FVLHT-LIVAASMTFMIMIPKI
FLGGL-PWAFIKVWAPTTISLALYSVFAVGVIYFMFGSLLV----FTKRH----------
------------------------------------------------------------
------------------------------------------------------------
------------------------------------------------------------
------------------------------------------------------------
------------------------------------------------------------
------------------------------------------------------------
------------------------------------------------------------
------------------------------------------------------------
------------------------------------------------------------
--------------------------------
>3009640011
------------------MKS---------------------SVKI-GMLLMIVVMMAVS
GFS-------------P------------------------------------IIA---S
AVS-NEKIQKIEQFVEEQRSMSKTPGISVVIVEKGKTVYQKGFGYADVKLKKPVTGNTLF
ELGSTTKAFTALAILQLEQEGLLKRSDDVQKYIPWLKLTY-----NGA--------PQTI
TLNQLLHHTSGIAFNS-IALIPESNAD--NALELTVKRLQSQQL----NRKPGSSFEYAT
INYDVLGLVIEIVTKKPYDVYMKQHILEPIGMKGSFVGLHQVQS----------VEMAAG
YKIGFMKAQMYTPPVYRGNIPAGYIISNTNDIAKWMNLQLGIDPS-HSI-----------
----------D----KQLIYESHIPDETVEPF-DENTR------YAYGWEILKE-ND---
--KKYILHDGENPTFSSYFIMQPDEQLGVVILANMKTSFTTSIGQGVMDLWEGKNVS-NN
-----HID-----SYQKLDQILTIICIFIGCVGVSFTLLSLRVMRK---LAQKQRNWTS-
-L-NG----------------------K-----RLWL-FVLHT-LIVAASMTFMILAPKI
FLGGL-PWAFIKVWAPATIPLTLYSVFAVGAIYFIFGSLLV----FTKRQ----------
------------------------------------------------------------
------------------------------------------------------------
------------------------------------------------------------
------------------------------------------------------------
------------------------------------------------------------
------------------------------------------------------------
------------------------------------------------------------
------------------------------------------------------------
------------------------------------------------------------
--------------------------------
>3009480032
------------------MKS---------------------SLKI-VILMIAILLLSAS
GYS-------------Q------------------------------------TTANADS
GDS-NKKIQKIESFVEEQRSKSKTPGISLVIVEKGKTIYQKGFGYADVKTKKPVTGDTLF
EIGSTTKAFTGLAILKLEKEGVLKLTDDVKKYIPWLELTY-----NDE--------PQTI
TLNQLLHHTSGIASNT-IAHIPEGNTN--EALELTVKTLLNQQL----DRKPGSSFEYAT
INYDVLGLVIQIVTKMPYDIYMKQHILEPVGMKDSFVGLHQSQS----------AELATG
YKIGFMKEQAYSPPIYRGNIPAGYIISNANDIAKWMNLQLGTDPS-NVM-----------
----------D----KQLIKESHVPDQTVEPF-DVNTY------YASGWGIQTK-KD---
--KQYIFHAGENPTYTSYFIMQPDEQLGVAILTNMKTSFTTAIGQGVMDLWEGKEVT-NN
-----HSD-----SYQNLDRIVTIVCIAVGCFGVLFIFLIIRVMVK---LARKQRIWTK-
-L-NV----------------------K-----RILL-LLLHT-LIIAAGLTLMIMFPKI
LLGGL-PWAFIKVWAPTTIWVTLCSAIAVCIIYYIFGLMLI----FSKKMKVS-------
------------------------------------------------------------
------------------------------------------------------------
------------------------------------------------------------
------------------------------------------------------------
------------------------------------------------------------
------------------------------------------------------------
------------------------------------------------------------
------------------------------------------------------------
------------------------------------------------------------
--------------------------------
>3203650011
-----------------MKKP---------------------SVKM-CLFMIVMI-LAVS
RFT-------------P------------------------------------NIT---S
ADS-SEKIQKIERYVEKQKEISKIPGISLVIVEKGKTVYQKGFGYADVKAKTPVTSNTLF
EIGSTTKAFTGLAILQLEKEGLLKRTDDVRKYIPWLELKY-----NGE--------PQTI
TINQLLYHTSGIASRT-IAHIPESNAD--NALEMNVKQLLNQPL----NRKPGSTHEYAT
LNYDVLGLVIEMVTKQPYDMYIKQQILEPIGMNNSFVGLHQVQS----------TEMASG
YKIGFMKEQAYTPPIYRGNVPAGYIISNTHDIAKWLNLQLGSVPS-PAF-----------
----------D----KQIIQEAQIPDLSVEPF-DKGTY------YASGWAVMKK-NE---
--KQYIFHAGQNPTFTSYFIMQPDEQLGVAILSNLNTSFTTAIGQSVMDLWEGNDVA-NT
-----HSD-----GYQKLDRIVTILCIAVGCFGVLFILLSLRIVSK---LVREQRIRTK-
-L-NV----------------------K-----RILL-LSIHT-LIAAAILTLALMFPKI
FFQGL-PWAFIKVWAPTTVSVFLYGVIAVTIIYYLFGLLLV----FTKKTKLK-------
------------------------------------------------------------
------------------------------------------------------------
------------------------------------------------------------
------------------------------------------------------------
------------------------------------------------------------
------------------------------------------------------------
------------------------------------------------------------
------------------------------------------------------------
------------------------------------------------------------
--------------------------------
>3478120011
------------------MKP---------------------SVKI-CLFMIILI-LTVS
GFT-------------P------------------------------------KIA---K
ADS-SEKIQKIEQFVEKQKSISKIPGISLVVVEKGKTVYQKGFGYADVKAKTPVTSSTLF
EIGSTTKAFTGLAILQLEKEGLLKRSDNVQQYIPWLKLTY-----NGE--------PQKI
TLNQLIYHTSGIASNS-IVQIPESNAV--NALELTVRKLLNQQL----NRKPGSSYEYAT
INYDVLALVIENVTKQSYDTYMKKQLLEPIGMKDSFVGLHQVQS----------SEMASG
YKIGFMKEQSYTPPIYRGNIPAGYLISNTNDIAKWMKLQLGNDSS-NAI-----------
----------D----KQLIQESHIPDQSVEPF-DKATY------YANGWIVMKN-NE---
--KQYILHSGQNPTFTSYFIMQPDEQLGIAILSNMNTSFTTAIGQGVMDLWEGNSVT-NN
-----HSD-----NYQKLDRIVTILYTVVGCFGLSVVLLSLRIMRK---IARKQRIRTS-
-L-NA----------------------K-----RILL-LAIHT-LIVVAILTLMIMFPKI
L--GL-SWGFIKVWAPTTIPAFLYIVIVVSVIYYLFGLLLV----FTKKTKLN-------
------------------------------------------------------------
------------------------------------------------------------
------------------------------------------------------------
------------------------------------------------------------
------------------------------------------------------------
------------------------------------------------------------
------------------------------------------------------------
------------------------------------------------------------
------------------------------------------------------------
--------------------------------
>50000670011
------------------MKS---------------------SVRI-CMLMIAMI-LAVS
GFT-------------P------------------------------------KIA---N
AES-SEKVQKIDKFVEKQRSISKIPGLSVVIVEKGKTVYQKGFGYADVKAKTTVTSNTLF
EIGSTTKAFSGLTILQLEKEGLLKRSDDVRKYIPWLELKY-----NGE--------PQAI
TLNQLLYHTSGIATNS-ITQIPESNAD--NALELNVRTLLNQQL----DRKPGSSYEYAT
LNYDVLGLVIENVTKQPYEVYMKKQILEPIGMKDSIVGLHQVQS----------ADIASG
YKIGFMQEQSYTPPIYRGNIPAGYLISNTNDIAKWMKLQLGNDSS-NTI-----------
----------D----KQLIRESHIPDQSVEPF-DKDTY------YASGWGVMKK-NE---
--KQYILHAGQNPTFSSYFIMQPDEQLGVAILSNMNTSFTTAIGQGVMDLWEGKNVT-NN
-----HSD-----RYQKLDRFVTILCIVVGCFGLIFILLSLRIMRK---LVRKQRIRTS-
-L-NV----------------------K-----RILL-LSIHT-LIVAAILTLAIMFPKI
LLGGF-PWTFIKVWAPTTITVLFYSVIATSIIYYLFGLLLI----FTKNEIELKNK----
------------------------------------------------------------
------------------------------------------------------------
------------------------------------------------------------
------------------------------------------------------------
------------------------------------------------------------
------------------------------------------------------------
------------------------------------------------------------
------------------------------------------------------------
------------------------------------------------------------
--------------------------------
>3141870011
------------------MKS---------------------SIRL-CMLMIAII-LAVS
GFI-------------P------------------------------------KIA---N
AES-SEKIQKIEQFVEEQRSISKIPGISLVIVEKGKTVYQKGFGYADVKTKTLVTSNTLF
EIGSTTKAFTGLAILQLEKEGLLKQSDDVRKYIPWLELKY-----NGE--------PQTI
TLNQLLHHTSGIASNS-ITQIPESNAD--NALELTVRKLLNQQL----NRKPGSSFEYAT
INYDILGLVIESVTKQPYDIYMKKQILEPIGMKDSFVGLHQVQS----------TEMASG
YKRGFMKEQYYTPPIYRGNIPAGYLISNTNDIAKWMKIQLGNDPS-NTI-----------
----------D----KQLIQESHIPDQSVEPF-DKDTY------YASGWAVMKK-NE---
--KQYIFHAGENPTFTSYFIMQPDEQLGVAILSNMNTNFTAAIGEGVMDLWEGNNVT-NH
-----HSD-----NYQKLDRFVTILCIVVGCFGLFFILLSLRIIRK---LVRKQRVRTS-
-L-NA----------------------K-----RILL-LSIHT-LIVAAILTLTIMFPKI
LLGGW-SWAFIKVWAPTTIPVFTYSVITVSIIYYLFGLLLV----FTKNMKL-KTK----
------------------------------------------------------------
------------------------------------------------------------
------------------------------------------------------------
------------------------------------------------------------
------------------------------------------------------------
------------------------------------------------------------
------------------------------------------------------------
------------------------------------------------------------
------------------------------------------------------------
--------------------------------
>3510750011
------------------MKT---------------------SVKI-CLLMIAMI-LAVS
SFT-------------P------------------------------------KIA---N
AES-SEKIQKIEKFVEEQRSISKIPGISLVIVEKGKTIYQKGFGYADVKAKTPVTSNTLF
EIGSTAKAFTGLAILQLEKEGLLKRTDDVRKYIPWLELKY-----KGE--------PQTI
NLNQLLYHTSGIASNS-ITQIPESNAD--NALELTVRKLLNQQL----NRKPGSSWEYAT
INYDILGLVIESVTKQPYDVYMKKQILEPIGMKNSFVGLHQVQS----------TEMASG
YKRGFMKEQSYTPPIYRGNIPAGYVISNTNDIAKWMKLQLGNDSS-NAI-----------
----------D----KQLIQESHIPDQSVEPL-DKDTY------YASGWAVMKK-NE---
--KQYIFHAGENPTFTSYFIMQPDEQLGVAILSNMNTSFTTAIGQGVMDLWEGNDVT-NN
-----HSD-----KYQKLDRFLTILCIVVGCLGLFFILLSLRIIRK---LVRKQRIRTS-
-L-NV----------------------K-----RILL-LSIHT-LIVAAILTLTIMFPKI
F--GL-PWAFVKAWAPTTIPVFIYSIITVSIIYYLFGLLLV----FTQKVKL-KTK----
------------------------------------------------------------
------------------------------------------------------------
------------------------------------------------------------
------------------------------------------------------------
------------------------------------------------------------
------------------------------------------------------------
------------------------------------------------------------
------------------------------------------------------------
------------------------------------------------------------
--------------------------------
>3149610011
-----------------MIKLRLF-------------LLNVHSRLF--TTIIFCAVSCLL
I--------------VV------------------------------------GYSSVAQ
TKT-GNKTPEIEKFVKEQMDAGNIPGLSVLVIRNGTVVLKKSYGWADVDQKKQVTNNTFF
EIGSNSKAFTAMGILYLVQHGKIKLTDPVTEYLPWFKMKY-----DSKDPGLT---TPVI
TIGELLHHTSGVPFSS-IDLIKTDAGS--NPLETTVRRLLNVQL----AALPGDRFDYAS
LNYDVLGLLIEKVSGQSYPAFIKQNILQPMALQQTFLSRRE--A---------GAGLAKG
YKLDFLRLKQFDAPFYTGNQPAGYIISNINDMEKWVWCQLGNAQD--ST-----------
----------Y----KKLIQASHVPDRSVLPD-PEGGS------YAGGWIVYQN--Q---
--KGTIAHSGNNPNYSSFISFRPREKTGVVVLANLNTSYSETIAKGILNIMDGQQVN-EQ
-----ESD-----VYKQLNVGMIVILIASGILFISTCWFMGLLLKE---WKQGKRKAEV-
-KITS----------------------R-----SIIS-FVLSL-LTLCLIGFCIFITPKA
MFGGL-SWSFVVVWGPPSFLLCLLLLLGAVSFFFLYYMCSS----LLI--MEGDRALFTV
VVLSTIAGFGNTLVILTINGA--------IGRHD------IFSSGFICFFLLGLILYIYC
QGQLRTKLLKVVNSFVYTIRINLIDNLLNTPFSKMEQLKHENLIAILSNDTEEVSNLPHV
LVSIITGMVTLVCCLAYLGVE-NIWGLIISIITIITAASLYYYITKKASKVWEKARTMQN
VYIGFINSLILGFKELKLNNKRNLEFEADLQKNSKDYRDSNIDAGRMFVNVFIIGESIFT
LVMGLVVFVFPLVLI-GLTETKIRTFIFIFLYMAGPVNMVLNSFPQLTRIRISWRRIDQL
KEKVEALAITDERQDLI----------IENGSMETLELIGVGYTYDS-----DISEFTIG
PIDYTFNSGEVVFITGGNGSGKSTLAKLICGLYLPSSGEVRLDGERVDPRKLNELCTAIY
SDYHLFEKLYGIDHLGQYDAIQEKMEILQLLGKTSVK-DGVFSTIK-LSTGQRKRIALLV
SSLENKPICMFDEWAADQDPEFKSFFYNHLLPELKLQKKCVIVISHDNHYFHAADRMIKM
ESGELKVLDLESV-------------------
>3151540011
---------MAC--LILCCAG---------------------HV----------------
-LVSM-----L--FANR------------------------------------AEAAGAN
DLV-EQHTEKIEKFINENMKKGNIPGMTVVIVQGNETVYSKSFGYADVNNKIKVTQDTSF
EIASNSKAFTGLAVLELEKAGLLTLDDPISKFFAGFKTTY-----KGK--------PYEI
TLRQLLHHSSGMPWYT-ITNIPISDHP--DALEEVVNNVNGMRL----DSRPGEQFQYAT
INYAIIGAVIEKVTGQPFEEYMEKNVFQPLGLKHTTVYPEK--A----------TSLALG
YKNGFFKAREYEAPIFRGNRPAGYIMMDGNDLALWLKYQLGSIQT---P-----------
----------L----TPLIMETHVPDRTVKPSRFDYSS------YAMGWADYQS--G---
--NGELSKAGLNPNFSAYMVLRPQDNLAVGIMANSGTTLTYITGHGVMDILRVQDPTSPY
-----EPD-------RKADNSWSIITILAMVYVLSVVGLLAAIIIG---IVRKKRIWKP-
-L-NF----------------------K-----KIAS-WLAVL-ASSLPFIYGIYLIPKA
-MQGV-SWTTAIVWSPFSFLTAIGAVCVGVVLSFVYMVLST----LFPNSESDIGELPSL
VMLGIMSGLANAFVIFIVNFS--------ISSNI-------ALKYLLYYFALALVVYIFG
RRVIEGRLVKITYNMIYRKRMELIQHVLRSSYQKMEKIDNGRVLATLNNDTEMIGYSSSI
VVGFATSLLTVICCFVYLGTI-TFWGMLLSLVVIVAIAILYSLVSATANRYWEEARDTQN
VYLGFIDHLLKGFKELSMHRRKKFGFQKDVEASCEKYREKRIVSRIKFTNALVVGEMLLI
LILGTVTFAFPVIFK-DIQDHTLISFVIVFLYMIGPMNGLLQAIPEIIQIRTSLKRIEGF
IEEVAAS-EGNLEDPLS--------SVETDLRIERIGFHNLSYEYQNSD---GESSFLVG
PLSFEVECSQIVFITGGNGSGKTTFGKLVTALYSPKEGHITVNGKVINPRELSEYISVVF
SDYHLFDKLYEIDCAKKQPEIEHYLKLLELHDKVSIK-DGVFSTVD-LSGGQRKRLALLV
CYLEDRPIYLFDEWAADQDPEFRKFFYRTLLPEMKEAGKIVIAITHDDHYFHVADLVLQM
EMGQLKIKEVNASLQIS---------------
>3249500011
--------MMAC--LILCCAG---------------------HV----------------
-LVSM-----L--FANR------------------------------------AEAAGAN
DLV-EQHTEKIEKFINENMKKGNIPGMTVVIVQGNETVYSKSFGYADVNNKIKVTQDTSF
EIASNSKAFTGLAVLELEKAGLLTLDDPISKFFAGFKTTY-----KGK--------PYEI
TLRQLLHHSSGMPWYT-ITNIPISDHP--DALEEVVNNVNGMRL----DSRPGEQFQYAT
INYAIIGAVIEKVTGQPFEEYMEKNVFQPLGLKHTTVYPEK--A----------TSLALG
YKNGFFKAREYEAPIFRGNRPAGYIMMDGNDLALWLKYQLGSIQT---P-----------
----------L----TPLIMETHVPDRTVKPSRFDYSS------YAMGWADYQS--G---
--NGELSKAGLNPNFSAYMVLRPQDNLAVGIMANSGTTLTYITGHGVMDILRVQDPTSPY
-----EPD-------RKADNSWSIITILAMVYVLSVVGLLAAIIIG---IVRKKRIWKP-
-L-NF----------------------K-----KIAS-WLAVL-ASSLPFIYGIYLIPKA
-MQGV-SWTTAIVWSPFSFLTAIGAVCVGVVLSFVYMVLST----LFPNSESDIGELPSL
VMLGIMSGLANAFVIFIVNFS--------ISSNI-------ALKYLLYYFALALVVYIFG
RRVIEGRLVKITYNMIYRKRMELIQHVLRSSYQKMEKIDNGRVLATLNNDTEMIGYSSSI
VVGFATSLLTVICCFVYLGTI-TFWGMLLSLVVIVAIAILYSLVSATANRYWEEARDTQN
VYLGFIDHLLKGFKELSMHRRKKFGFQKDVEASCEKYREKRIVSRIKFTNALVVGEMLLI
LILGTVTFAFPVIFK-DIQDHTLISFVIVFLYMIGPMNGLLQAIPEIIQIRTSLKRIEGF
IEEVAAS-EGNLEDPLS--------SVETDLRIERIGFHNLSYEYQNSD---GESSFLVG
PLSFEVECSQIVFITGGNGSGKTTFGKLVTALYSPKEGHITVNGKVINPRELSEYISVVF
SDYHLFDKLYEIDCAKKQPEIEHYLKLLELHDKVSIK-DGVFSTVD-LSGGQRKRLALLV
CYLEDRPIYLFDEWAADQDPEFRKFFYRTLLPEMKEAGKIVIAITHDDHYFHVADLVLQM
EMGQLKIKEVNASLQIS---------------
>4343930011
---------MEC--KKMIMRK---------------------MA---AVILIFA------
LVAAC-----I--LPNH------------------------------------AE--AAA
GLD-QATTQRLEAFIHEKMQEGHIPGMTVVVVRGKETAYLKSFGYANVDKQAPVTPETSF
EIASCSKGFTALAVLQLQQQGLLKLDDPVSKYFPWFQAKY-----KHQ--------NVEI
TLRQLLHHSSGIPWYT-ITDIPISNRV--DSLEQVVRNVNGLEL----HNRPGERFEYAT
INYAIVGAVIQKVTGQPYEDYMKAHIFQPLGLHKTTLYPTE--AA---------STLATG
YKNGFFQAREYQSPVFRGNRPAGYIMMDGNDLATWLKYQLGSLKS---P-----------
----------M----TPLIMETHAPDRTVAPSKFDMSS------YAMGWADYQS--G---
--NGEVSKAGLNPNFSAYMVFRPQDQLAVGIMANNGTTLTYITGHGLMDILRDRQPVSPY
-----EPD-------QKTDNAWSVITIMLACYVLAVGVLLITVVRD---IIRKQRVYKS-
-L-NP----------------------K-----KLLT-WLVFL-LCSTPFLYGVYLVPTA
-MQGV-SWTTAIVWSPFSFPFAIGALGLGLLLSFVYLVLGT----LFPNADETRRSLPLL
VMMSLLSGAANAFVIFIVNFS--------IGSEI-------PLKYLLYYFGLALAVYIFG
RKLIETKLVKITYNMIYRKRMELIQRVLHSSYDKLERMDNGKILATLNNDTEMVGFSANV
AVGFATSLLTVICCFVYLGTI-SFWGTILSLVVIAVIAAFYSLVSGTANRYWEEARDTQN
VYLGFIDHMLKGFKELSMHGRKKAEFGSDIQDSCEQYRQKRSVSRIKFTNALVLGETLLI
LILGVVTFVFPTIFP-NIKDYTLIQFVVVFLYLIGPINGLLQAVPELFQIRTSWRRIKTF
IAEMPTNDSGEVHDTAS--------GVDEEVAVERIGFHNLSFEYSNVT---GESSFVVG
PITLEAAKGQIIFITGGNGSGKTTLAKLMTALYPPQTGYITINGEVIDPRTSGEYFSTVF
SDFHLFERLYDIDYKEKQSDIVLYLKRLGLEDKVTVK-DGYFSTLK-LSGGQRKRLALLI
CYLENRPVYLFDEWAADQDPEFRKFFYHTLLPEMKAAGKIVFAITHDDHYFHTADRLLKM
EMGQMKELEVLSAEVSGS--------------
>3796700011
---------MEC--KKMIMRK---------------------MA---AVILIFA------
LVATC-----I--PPSR------------------------------------AE--AAA
GLD-ENTTQRLEAFIHEKMQEGHIPGMTVIVIRGKETAYLKSFGYANVDKQVPVTPETSF
EIASCSKGFTALAVLQLQQQGLLKLDDPVSKFFPWFQAKY-----KHQ--------NVEI
TLRQLLHHSSGIPWYT-ITDIPISNRS--DSLEQVVRNVNGLEL----HNRPGERFEYAT
INYAIVGAVIQKVTGQPYEDYMKTHIFQPLGLNKTTLYPTE--AA---------PTMATG
YKNGFFQAREYQSPVFRGNRPAGYIMMDGNDLATWLKYQLGSLKS---P-----------
----------M----TPLIMETHAPDRTVTPSKFDMSS------YAMGWADYQS--G---
--NGEVSKAGLNPNFSAYMVFRPQDQLAVGIMANNGTTLTYITGHGLMDILRDRQPVSPY
-----EPD-------QKTDNAWSVITIMLACYVLAVVVLLITVIRD---IIRKQRVLKP-
-L-NP----------------------K-----KLLT-WLLFL-LCSTPFLYGVYLVPTA
-MQGV-SWTTAIVWSPFSFPFAIAALGLGLLLSFGYLVLGT----LFPNTDENKRSLPLL
VMMSLLSGAANAFVIFIVNFS--------IGSEI-------PLKYLLYYFGLALAVYIFG
RKLIETKLVKITYNMIYRKRMELIQRVLHNSYDKLERMDNGKILATLNNDTEMVGFSANV
AVGFATSLLTVICCFVYLGTI-SFWGTILSLAVIAVIAAFYSIVSGTANRYWEEARDTQN
VYLGFIDHMLKGFKELSMHGRKKTEFSSDIQDSCEQYRQKRSVSRIKFTNALVLGETLLI
LILGVVTFVFPTIFP-NIKDYTLIQFVVVFLYLIGPINGLLQAVPELFQIRTSWRRIKAF
IAEMPTDDSGEVYDTAS--------LVDEEVAVEQIGFHNLSFEYSNVT---GESSFLVG
PITLEAAKGQIIFITGGNGSGKTTLAKLMTALYPPQTGYITINGEVIDARTSGEYFSTVF
SDFHLFERLYDIDYKEKQSDIERYLKRLGLEEKVTVK-DGYFSTLK-LSGGQRKRLALLI
CYLEDRPVYLFDEWAADQDPEFRKFFYHTLLPEMKTAGKIIFAITHDDHYFHTADRLLKM
EMGQMKELEVLSAEVSGS--------------
>3009900011
---------MEC--KKMIMRK---------------------MA---AVILIFA------
LVATC-----I--PPSR------------------------------------AE--AAA
GLD-ANTTQRLEAFIHEKMQEGHIPGMTVIVVRGKETAYLKSFGYANVDKQVPVTPETSF
EIASCSKGFTALAVLQLQQQGLLKLDDPVSKFFPWFQAKY-----KHQ--------NVEI
TLRQLLHHSSGIPWYT-ITDIPISNRS--DSLEQVVRNVNGLEL----HNRPGERFEYAT
INYAIVGAVIQKVTGQPYEDYMKTHIFQPLGLNKTTLYPTE--AA---------PTMATG
YKNGFFQAREYQSPVFRGNRPAGYIMMDGNDLATWLKYQLGSLKS---P-----------
----------M----TPLIMETHAPDRTVTPSKFDMSS------YAMGWADYQS--G---
--NGEVSKAGLNPNFSAYMVFRPQDQLAVGIMANNGTTLTYITGHGLMDILRDRQPVSPY
-----EPD-------QKTDNAWSVITIMLACYVLAVVVLLMTVVRD---IIRKQRVLKP-
-L-NP----------------------K-----KLLT-WLLFL-LCSTPFLYGVYLVPTA
-MQGV-SWTTAIVWSPFSFPFAIAALGLGLLLSFGYLVLGT----LFPSTDENRRSLPLL
VMMSLLSGVANAFVIFIVNFS--------IGSEI-------PLKYLLYYFGLALAVYIFG
RKLIETKLVKITYNMIYRKRMELIQRVLHSSYDKLERMDNGKILATLNNDTEMVGFSANV
AVGFATSLLTVICCFVYLGTI-SFWGTILSLAVIAVIAAFYSVVSGTANRYWEEARDTQN
VYLGFIDHMLKGFKELSMHGRKKTEFSSDIQDSCEQYRQKRSVSRIKFTNALVLGETLLI
LILGVVTFVFPTIFP-NIKDYTLIQFVVVFLYLIGPINGLLQAVPELFQIRTSWRRIKAF
IAEMPTDDSGEVYDTAS--------LVDEEVAVERMGFHNLSFEYSNVT---GESSFLVG
PITLEAAKGQIIFITGGNGSGKTTLAKLMTALYPPQTGYITINGEVIDARTSGEYFSTVF
SDFHLFERLYDIDYKEKQSHIERYLKRLGLEEKVTVK-DGYFSTLK-LSGGQRKRLALLI
CYLEDRPVYLFDEWAADQDPEFRKFFYHTLLPEMKAAGKIIFAITHDDHYFHTADRLLKM
EMGQMKELEVLSAEVSGS--------------
>3009690011
---------MEC--KKMIMRK---------------------MA---AVILIFA------
LVATC-----I--PPSR------------------------------------AE--AAA
GLD-VNTTQRLEAFIHEKMQEGHIPGMTVIVVRGKETAYLKSFGYANVDKQVPVTPETSF
EIASCSKGFTALAVLQLQQQGLLKLDDPVSKFFPWFQAKY-----KHQ--------NVEI
TLRQLLHHSSGIPWYT-ITDIPISNRP--DSLEQVVRNVNGLEL----HNRPGERFEYAT
INYAIVGAVIQKVTGQPYEDYMKTHIFQPLGLNKTTLYPTE--AA---------PTMATG
YKNGFFQAREYQSPVFRGNRPAGYIMMDGNDLATWLKYQLGSLKS---P-----------
----------M----TPLIMETHAPDRTVTPSKFDMSS------YAMGWADYQS--G---
--NGEVSKAGLNPNFSAYMVFRPQDQLAVGIMANNGTTLTYITGHGLMDILRDRQPVSPY
-----EPD-------QKTDNAWSVITIMLACYVLAVVVLLMTVVRD---IIRKQRVLKP-
-L-NP----------------------K-----KLLT-WLLFL-LCSTPFLYGVYLVPTA
-MQGV-SWTTAIVWSPFSFPFAIGALGLGLLLSFGYLVLGT----IFPNTDENKRSLPLL
VMMSLLSGAANAFVIFIVNFS--------IGSEI-------PLKYLLYYFGLALAVYIFG
RKLIETKLVKITYNMIYRKRMELIQRVLHSSYDKLERMDNGKILATLNNDTEMVGFSANV
AVGFATSLLTVICCFVYLGTI-SFWGTILSLAVIAVIAAFYSIVSGTANRYWEEARDTQN
VYLGFIDHMLKGFKELSMHGRKKTEFSSDIQDSCEQYRQKRSVSRIKFTNALVLGETLLI
LILGVVTFVFPTIFP-NIKDYTLIQFVVVFLYLIGPINGLLQAVPELFQIRTSWRRIKAF
IAEMPTDDSGEVYDTAS--------FVDEEVAVERIGFHNLSFEYSNVT---GESSFLVG
PITLEAAKGQIIFITGGNGSGKTTLAKLMTALYPPQTGYITINGEVIDARTSGEYFSTVF
SDFHLFERLYDIDYKEKQSDIERYLKRLGLEEKVTVK-DGYFSTLK-LSGGQRKRLALLI
CYLEDRPVYLFDEWAADQDPEFRKFFYHTLLPEMKAAGKIIFAITHDDHYFHTADRLLKM
EMGQMKELEVLSAEVSGS--------------
>3741380011
---------MEC--KKMIMRK---------------------MA---AVILIFA------
LVATC-----I--PPSR------------------------------------AE--AAA
GLD-ANTTQRLEAFIHEKMQEGHIPGMTVIVVRGKETAYLKSFGYANVDKQVPVTPETSF
EIASCSKGFTALAVLQLQQQGLLKLDDPVSKFFPWFQAKY-----KHQ--------NVEI
TLRQLLHHSSGIPWYT-ITDIPISNRP--DSLEQVVRNVNGLEL----HNRPGERFEYAT
INYAIVGAVIQKVTGQPYEDYMKTHIFQPLGLNKTTLYPTE--AA---------PTMATG
YKNGFFQAREYQSPVFRGNRPAGYIMMDGNDLATWLKYQLGSLKS---P-----------
----------M----TPLIMETHAPDRTVTPSKFDMSS------YAMGWADYQS--G---
--NGEVSKAGLNPNFSAYMVFRPQDQLAVGIMANNGTTLTYITGHGLMDILRDRQPVSPY
-----EPD-------QKTDNAWSVITIMLACYVLAVVVLLMTVVRD---IIRKQRVLKP-
-L-NP----------------------K-----KLLT-WLLFL-LCSTPFLYGVYLVPTA
-MQGV-SWTTAIVWSPFSFPFAIGALGLGLLLSFGYLVLGT----IFPNTDENKRSLPLL
VMMSLLSGAANAFVIFIVNFS--------IGSEI-------PLKYLLYYFGLALAVYIFG
RKLIETKLVKITYNMIYRKRMELIQRVLHSSYDKLERMDNGKILATLNNDTEMVGFSANV
AVGFATSLLTVICCFVYLGTI-SFWGTILSLAVIAVIAAFYSIVSGTANRYWEEARDTQN
VYLGFIDHMLKGFKELSMHGRKKTEFSSDIQDSCEQYRQKRSVSRIKFTNALVLGETLLI
LILGVVTFVFPTIFP-NIKDYTLIQFVVVFLYLIGPINGLLQAVPELFQIRTSWRRIKAF
IAEMPTDDSGEVYDTAS--------FVDEEVAVERIGFHNLSFEYSNVT---GESSFLVG
PITLEAAKGQIIFITGGNGSGKTTLAKLMTALYPPQTGYITINGEVIDARTSGEYFSTVF
SDFHLFERLYDIDYKEKQSDIERYLKRLGLEEKVTVK-DGYFSTLK-LSGGQRKRLALLI
CYLEDRPVYLFDEWAADQDPEFRKFFYHTLLPEMKAAGKIIFAITHDDHYFHTADRLLKM
EMGQMKELEVLSAEVSGS--------------
>3010380011
-------------------------------------MGN-RLNRI--VLLGMLIAFHVL
LNTTP-----ARAAESL------------------------------------TNQETPS
KSN-EERKGEIDRYIQNQLQRNQIPGLAVALVMDGAISYTKGYGFSDKATQSKVTSKTLF
ELGSVSKAYTALAVLKLQEEGKIKLDDPITQYIPSFHPTY-----NNK--------RATI
TIDQLLHHTSGIPFTT-IGDFYPSSTD--NALENTVDIWSEMSL----ESTPGSIYEYST
TNYTVLGLMIQYVSGVTYEQYIQDHILMPLGLKNTYVGKEN--AM--------QALMATG
YKLGFLKPHKFDAPVFRANSPGGYIISSADDMVIWMEYQLGILAS-KAI-----------
----------K----TELFTETHQNGSPVAP------F------YALGWYKDT---M---
--RNEVFHGGANPAFSSFVLLRPNEKTGIAVMANVSSEYTEVIARGLDSILNSKEPVNEP
-----LAVNPLLAAIKQLDVFSYALIAVEIGLSIFIVILVVLAIRQ---INFKKRALIP-
-I-VR----------------------R-----LLIL-SVFAV-LCIGLILAVYYIYQKA
TVMDL-PISFVLIWGPTSFPMALYSSLLFLILMFSYVILTF----LYP--KLNDKQYFSL
ISLSVLGGFGNAAIIFCLIQA--------LNSKE------IFRKDLMLYFFLSMVVYVIC
QRFGRNKLIKITNHAVYERRKQIIHTIADASFEKLEKIEKGKIHTVLNNDTEVISNFAGM
FIGVTVNMVTLIFCFVYLGLV-SLSGLLLSIVAIFTAGGLYFYVGKEARKFMEKNRDVQD
TFFKFIGDLIYGIKELQLNRKKRAHFTEDMTGSVREYRDTNVAGQSKFTSVIIIGELLFV
MVLGTVVFLFPLLFK-EISKAHLMEYAFVFLYMTGPVNGVLNAIPAVIQYRISWKRMNLI
LQEIENFSTDIPAE------------IVQFGRSLALRLEKVEYHYEM-E---GESSFALG
PISFECHSGEIVFITGGNGSGKSTLAKLLTGLYTPQSGKVTINGIDVRPAQLSQLYSAIF
NDFYLFKKLYGFQEKDYQEIADELLRVLDLDGKISIE-NAEFSTLN-LSTGQRKRLALLI
SRLENKPLLLFDEWAADQDPEYRRFFYETLLPEMKQQGACIIAITHDDRYYHLADKVIKL
EMGKIESIVENKPSIAV---------------
>3251320011
---------MNN--KEEVVNM--------------------KKITN-TLVIIFLSLLCFT
VSF----------VPYR------------------------------------Q--ADAS
SSA-ETESEKIDTVIQKNMDRSKIPGVSVVVVKGSEIVYNKAFGYADVQSKKPASPNTLY
ELGSTSKTYTALGILYLRDQGLIDLDDPVTTYLPWLKLNY-----KGK--------EAVI
TLRNLLHHTSEIPTSI-LGELPEISGE--RAIEDTVRILVDREL----KYPPGDRFIYST
INYDVLALIIQQVTGQSYEEFMKAKILSPLGLKQTYIGRNE--VP--------PALFSTG
YKFWLGSTKSYDAPMFGGNIPAGYIITSSTDMGQWLKVQLGTAQV-DSK-----------
----------Y----MQLTKESQIANRTVAPF-VDGTS------YAMGWNVVQQ--G---
--GGELFHDGSNPNYFSSVVIRPGEQYGVAVLANLNSYTPQKISREIMNILMNTEDVIIP
-----YSD-----NYQRLDRVSTFILSLFVPLVAVLLYLNIALVVQ---TLRKTRRYAK-
-L-SI----------------------K-----NVMG-LLLLL-PVIAGFYLCIYYVPYI
YIFGY-NWQAVKVYGPDTIMLATYAVIAAGGLFLVYYVLNF----IFP--KHEKTSYFNL
AILSILSGFGNALVVFTVNDVVSRTSTLGFNRAD------NSTNILFIYFVMGLVLYVAG
QRIIRPQLIKLSNNIIYKKRTELISNILRTSYQDLEKIKHENIQSCLNNDTEMISRIVNL
IVGGVTSAITLIFCFIYLGTM-NIYGALVTFGIVVLAAGVFFLIGKSANKLWEQTRDIQN
VFFKYITDLMYGFKELSLNRSKRRAFQSDIVESCDEYRVKRAQGDIKFAGVFIAGELIFV
LVLGLIAFMFPLIFP-DN-YSFIRDYVFVFIYMAGPIMILLQAIPEFTMVRISWKRIDAM
SETLQSVARKSD-DSLA---------ATSEEEEIQLELRNVEYHYKN-EHG----EFFFG
PFSNTFKSGEIVFITGGNGSGKSTLAKLMTTLYRPDAGQILLNSQVIEAEELSEYYSTVF
ADFHLFDRLYGIDYKNKEQDIQTYLKLLKLDEKIKIE-DGVLKGAQ-LSTGQRKRLALLI
SYLEDRPICLFDEWAADQDPEFRKFFYHDLLPEMRKRGKLVIAITHDDMYFSLADKMIKL
DLGHLVDSDESKKASE----------------
>3124880011
------------------MKF--------------------KS--Q--IILSILVVILIN
LLS----------SNFV------------------------------------SY----G
DQA-RDRSELLSHYIDERRTASKIPGLAVIVVQGEDIVYEKYSGYSNLENETPVTSKTLF
EMGSNTKAFTGLAILQLINKGLLELEDPVSKYLPWFYMNE-----KGK--------KVDL
TIKQLLYHTSAISPET-IGDIPESNED--DALEKTVRMLVGQELRQVKKYEPGESFIYAT
INYDVLGLIIQQVTGESYENYLQNQVIRPLGLNSTFINHED--AV--------KSGLATG
YKLNFLRPYAYDAPRYRGNIPAGYLYSTPLDMARWMQIQLGVVKP-PEI-----------
----------D----QSLIEFSHKKDTTVPPG-MDGSS------YAAGWFIYQS--G---
--SGEISHGGSNPNYSSYISMRLDGDIGVVVQANMNSEHTEAIARGVMSIMRERV-PNEP
-----LPD-----TYSKLDKVATAVVIFVSVVIPLILYLIVSIFVD---IFKGRRRWKG-
-M-DI----------------------K-----QTAR-LCVVI-LMLALYLIALYKMPLI
LFEKL-PWNAVYVWSPFTLIPAVIAAAVLGTIYTIYSLLLM----LFQ--GDRQKMYVPL
ATLGIISGFGNAFIIFVINQS--------LGRDD------NLTNGLLYYFVFGILLYVLG
QRYISIKLVKLTNNLVYEKRMTLIKRILRMPYEYMERIEDGRLHAVLNNDTEQVSGSVNV
VISGVISLVTLICCFIYLGML-NIYALIISIVVIAALVLLYFLMGQKAEKSWEETREIQT
VFFHMINDLLKGFKELRLNQHKNDEFEVVMNRRSSAYRDKRTEGDVRFANVNVIGELLFT
IVIGVVAFFFPIIFP-NVLSSTVQAYVFVFLYMTGPVNGILNAYPQFLQIRIAWKRIRSL
NDELSKHQVTS---ISQ---------IEMFEGTISLNTRNVHYGYPG-EGN---NHFEVG
PFDLSFQSGSITFITGGNGSGKTTLAKLLTGLYTPTKGEIIVNGKQVTSKELGSLFSAVF
SDYYLFDRLYGIDCKGKETRISQLLQRFQLQDKVAIQ-DGCFTTTM-LSTGQKKRLALLL
LYLEDRPICLLDEWAADQDPEYRQYFYHEILPELKAMGKCVIAITHDDRYFNLADSLIKL
ERGEQVNI------------------------
>3244580011
------------------MTL--------------------KQ--K--IPLVSVVMLLWS
SLL----------TPFT------------------------------------VL---AS
LSS-DELNRQLDKYIHERQEAAKVPGLAVVVVQGEKISYEQYSGYSDVEGKKRVSADTVF
EIGSNSKAFTGLAILNLENEGLIRLNDPVSKYLPWFYMNN-----HGK--------KIEM
TISQLLYHTSGIPTET-IGDIPISNAD--DALEQTVRKLVGKEILHHKTLQPGEYYTYAT
INYDILGLIIQEVTGMSYEDYMQQNIIQPIGLENTFVRHED--AV--------KNGLATG
YKLGFLSPRAYEAPRYRGNIPAGYVNSTPADITKWMQIQLGVVKP-GGL-----------
----------D----SSLIEKSHEIDTTVSPY-FDGSS------YAAGWSIYQS--G---
--GGEITHGGSNPNFSSFIMMRNDGELGVAVMANMNSDHTESIARGVMSILRDRA-PVEP
-----LPE-----TYKKLDQVATFVLAVFSLAVLGLLYMMGRSVVE---IRNGKRRWTS-
-L-SG----------------------W-----QIAK-VSSSV-IFLVLYLSGLYYMPIV
LLDKL-PWSMLYVWGPYSFVPAVIVAAVFGVVYTIYHILTQ----LFT--VKKEKPFASL
LMLGLVSGFGNAFIIFVINQS--------FGKED------NLTNGLLFYFALGILMYVCG
QRYISTKLVTLTNNLVYEKRTELIGKVLKTPYEKLEQMEDGRLHAVLNNDTEEVSGSINV
IISGVIAFVTLICCFIYLGML-NPYALLLSIGVIVLVAGLFFLLGSKAEKLWEESRDIQT
IFFRMIGDMLKGFKELKLNQNKNRDFEAHMESSSNLYRLKRTEADVRFANVNVVGELLFT
VVIGAVAFLFPVIFP-NLLTTTVQTYVFVFLYMTGPVNGILNAYPTLLRCRISWKRIKDL
SSEIEQLQDSEN-YVEK---------GHTSNDSLELSVRDVCYGYGG-EED---SHFSVG
PFDLSFGTGTITFITGGNGSGKTTLAKLITGLYKPTAGEISVNGKATSSEELGSMFSAIF
SDYHLFERLYGINCSGKEEQIALLLQRLQLSDKVSIQ-DGKFSTTL-LSTGQKKRLALLL
TYLEDRPICLFDEWAADQDPEYRRHFYHEILPELKARGKCIIAITHDDRYFHLADTLIKL
ERGKTVLSENSKMLLV----------------
>3125550011
------------------MNS--------------------PYKCW--RVLWICILVCWL
ALS----------APVM------------------------------------SYANAAE
DMT-PRYLEQIESWVQEQMEQAEIPGMSVTIVSGDQIILQRGYGFKDVSAGTAISPSTLF
EIGSNSKAFTGLAVLKLAKENRLHLDDPVSKYLPWFQPVY-----HNQ--------PAVI
TIEQLLHHTSGIPFDT-IGHLPEGYGA--GELERTVRILQNQPL----NRAPGKTYEYAT
INYDVLGLIIEQVSEQSYAEYMKDNIFEPLGMKHTFAVQEP--IA--------SAELASG
YKMAYTRPQLYSPPPFVGNAPAGYIVSNAEDMALWLKIQMGIEDS-GSF-----------
----------E----YSLIDQSHLPNRTVPPE-SNGAS------YAVGWDIFQS--G---
--EGEISHSGNNPTFSSFVGMRPAEGIGVVIMANMNSDYTQGIGQGILSQLHGEE-PPLI
-----HSD-----TYKKADSVAVGLIIALSIIGAAVLVYLVLVFRD---IGNGKRKPSF-
-K-RA----------------------K-----PYRL-LGYHL-IAACLFAWMIYRAPDI
LMYKL-TWRFIEIWLPSTVMTAVWLLLITGALYMAYSLLTL----FFP--KNTEKSFLTP
IVLGLVSGLGNAFVIFIINES--------FNRTD------NLMNGLLFYFAMAIAMYVFG
QRIIRAMLIKLTNQIIYAKRMELVDKFLQTSFSKMDSFERGRVEATLNNDTEAISRSMGI
LISGATNLITLLCCFLYLGIM-NMYALLLSIVIIAVLAVLYMYVGSRANHLMEETRDLQN
VFFKFINDLLKGFKELSLHSDKRREFREEMQISCETYKEKRNVYQLRYSDIFVLGELLFI
LVIGCVVFVFPELFK-QMDTSMLRNYVFVFLYMTGPVNQLLDSVPQYAQSKVSWDRIKQM
IREVEQRIQHP-SAD-----------VAVQTVPIRLQLEDVTYSYTG-NNTSGPTGFAVG
PINCAFDSGSITFITGGNGSGKSTLAKLLTGLYTPDTGKVTLNDGVISSCGLGEYYSAIF
GDFHLFDRLYGIDWQAKEAEMQHYLRLLDLQDKIVIH-NGTFSTTK-LSTGQKKRLALLI
AYLEDRPICLFDEWAADQDPEYRRFFYYTLLPDMKVRGKCIIAITHDDHYFHLADRIIKM
DGGRIVAMQQTTQTVVPLIKP--SIPLFEKG-
>3927550011
------------------MNS--------------------PTL-Q--RVICLIILILVL
LLP----------PKAM------------------------------------AIANVKT
DIT-PERISEMKQWIEEQMKKAEIPGMSVTIVNRKETVFQQGFGFSNLSAKTAVTDSTIF
ELGSNSKAFTALAVLKLEKEGNVRLNDPVDQYIPWLQVTY-----NGK--------PAVI
TIEQLLHHTSGIPFET-IGELPEGYGK--NSLEKTVRILQDLPL----AREPGKSFEYAT
INYDVLGLVIEKVTGQSFADYMQEQIFQPLGLEHTFVLKDP--DV--------PEETATG
YKFGYTEPRSYMPPFYKGNAPAGYMLSNAEDMALWLKIQLGVLRK-GNF-----------
----------D----YSLIDASHLANRSVNPD-TNGSS------YAAGWDVFQK--G---
--AGEISHAGNNPTFSSFVGMHPGEGIGVVVLANINSDYTQVIGQGILNQLIGEE-PPLL
-----TSD-----TYKKVDAVAVGLIVALLPICFVILLYVLKTLKA---IVKGERPGAF-
-N-SI----------------------R-----PYLS-LFLHL-LVIGAAAVAIYKVPDI
LFYKL-TWRFIQVWMPGTVITAVWLFAIAGASYAIYSLLLT----FFP--KQKEKSFLKP
IVLGVVSGVGNAFIIFIINES--------IVRND------NLTNGLLFYFVLAIVMYVVG
QRYLRVILVNLTNEIIYEKRIELIDKLLNTRFSTLERMERGRVEATLNNDTEVISRSIGI
IISGATNMITLIFCFLYLGVM-NGYALLLSIVIIVLLAILYLFVGNRANKIMEETRDLQN
VFFGFISDMLNGFKELALNRKKRRDFRQGIQDSCKSYKEKRNIYQLRYSDIFVLGELLFV
LVIGCVVFVFPEIFK-QMDQMMLSNYVFVFLYMTGPVNQLLDSVPHFAQIRISWDRIKQM
NKELNTLEKDQANGH-----------FFNEPESVHLRMKDVTYSYKG-TNDSTYSTFAVG
PINYEFHSGTIVFITGGNGSGKSTLAKLLTGLYEPDCGCLTLNGEPVSTRELGQCYSAIF
GDYHLFDRFYGLDWQSKEDEIKHYLERLELQDKIEIR-NGVFSTTK-LSTGQKKRLALLI
TYLEDRPICLFDEWAADQDPEYRRFFYEVLLPEMKASGKCIIAITHDDHYFHLADHIIKM
DMGQMTLLEPATLRSVSILAM--DE-------
>3009630032
------------------------------------------------------------
--M----------FGSN------------------------------------SIGHATG
NNP-DLPIQEIEKIIQKNMEIGKIPGLSVVIISQENTVFQKSYGYADLQKMNPVTSQTLF
ELGSNSKSFTSLGILLLEKQELISLKDPVSKYLPWFKLKW-----KDT--------EPPI
TIEHLLHHTSGVAFET-IGDIPQSKEE--DALEQTVKSILSKEL----KYKPGTKFEYAT
VNYDVLGLLIEKVTGQRFDRFMKEQIIKPLGLHNTYVGLMDSELE--------KKEIATG
YKLGYTKNLAYKSPPFYGNTPAGYFISSPSDMAEWLKIQMGTSKQ-SLF-----------
----------D----PLLIQKSHLPNRSVHPD-IDGSS------YAAGWYIFQK--G---
--SGEISHSGANPNFSSFIVIRPSDKLGVAVFANLNSDYTEVIGQGIINLIQGIE-APRL
-----HSD-----TYKEIDQIATAVLCSLVLLFLVTLYFTVRLLVE---LLRKKRIFIV-
-S-KN----------------------A-----LYV--VIVAT-VLLAVFGYSLYKIPTL
FFYNL-PWSFVEVWGPNSIMVAVYGAFAVGFAYYVYFVLSM----LFQ--KSNDKGYFTL
LLLSIISGFGNAFIIFVINET--------FVRSN------NLTNGLLFYFLLGILMYVFS
QKYIRSKLVRLTNGIVYEKRKKLINRLLNTPFYKLEKLEKGRIEATLNNDTEMISRSINV
GITSATSLITLLCCFIYLGIM-NGYALLLSIFIIGVTLILYSFIGNQADKLWEQTRDIQN
SFFRFISDLMGGFKELTLNFQKRQEFKKVMLEKCDRYRDKRTLGDLKFANVFVIGELLFV
IVIGIVVFVFPEFFK-DIQKETLRNYVFVFLYMVGPVNELLNGIPHILQVKISWKRINSM
LEEVGSYEISGKDNGLL---------DIKEQNQIVLQLKDVKYSYQS-ENQ---KAFEIG
SISYEFRAGEITYITGGNGSGKSTLAKLITGLYPPDEGEININGVQVNTDTLNQQYSAIF
SDFYLFDRMYGIQADERKNEIQAYLKMLELEDKIKIE-NGVFSTIK-LSSGQKKRLALLI
TYLEDRPICLFDEWAADQDPEYRRFFYTRILPELKMRGKCVIVITHDVHYFNLADHVIKM
DMGQIVQNDTIHVS------------------
>3010370032
------------------MNV--------------------TKSLC--LPMFLTWVLSFT
FLV----------FPVN------------------------------------QISAATM
LLS-TQEIERMEEFITKQMDTSKIPGLQVIIVEKDKTVYQKGFGYADIVNKKPVTIETLF
ELGSNSKAISGLAILQLADKGLIDLNDPVTKYLPWLNLSY-----KGK--------VQPI
TLRQLLHHTSGIPFKS-IGFIPEGNDK--GALEKTVRTLLTQEL----NREPGTRYEYAT
INYDVLGLVIEKVTNQSFETYMTENILEALDLPHTYVGEQN--VN--------KAQMATG
YKMGFTEPQKYNPPSFRGNTPAGYMISNGIDMARWMQIQVGTVDI-GGF-----------
----------N----PALIKASHEPDRKVRPN-GSGSS------YATGWEVYQK--G---
--DGELSHSGSNPTFSSFMVFRPTEQIGVAVLANMNSDYTANIGQGIMNLLMGKD-VPPI
-----YSD-----MYKKLDQLSFSIICVLVPICLAILFLLGRMFIQ---TLKKQRKFQI-
-T-GK----------------------E-----VIVG-LLFHL-LLLSLFAISLFYLPNL
LFMEM-TWEFIEVWTPETVMIAVYGVVLTFVLYFCYSLLLL----FSK--QKQENIYFSL
TMLSIVSGFGNAFIIFIINES--------FARTN------NLVNGLLFYFTMGIFMYVVS
QKLLRSRLVTLTNQLVYEKRMELVEKLLQTSYTSLEEMEQGRIQATLNNDTEVISRAINV
IITSVTNLITLICCFIYLGVM-NFYAFVLSLIIIGLVAAFYYFIGQKANKLWEKTRDIQN
VFFKFITDLTSGFKELTLHRGKRQDFHVAIKESCAEYRDKRAEGDLKFANVFIIGELLFI
IVIGCVVFIFPEIFK-QMNADMLRNYVFVFLYMTGPVNGLLNGLPQIVMIRISWKRINKM
IKDLDLAKDPEQEKIES---------AQDIKEPIKMIVTDVSYDYKN-ADD---RSFSVG
PINFEFASGEIIFITGGNGSGKSTLAKLLTGLYAPNRGEITINGGKVSHVKLNQYYSAIF
GEFHLFDRLYGIDSERHDKEIKHYLEVLELHEKVKVE-NGMFSTTR-LSTGQKKRLALLI
TYLEDRPICLFDEWAADQDPEYRRFFYQVLLPDMKQKGKCIIAITHDDQYFHIADKVIKM
DAGQMVQAVVSV--------------------
>4058960011
------------------MNV--------------------TKSLC--LPMFLTWVLSFT
FLV----------FPVN------------------------------------QISAATM
LLS-TQEIERMEEFITKQMDTSKIPGLQVIIVEKDKTVYQKSFGYADIVNKKPVTIETLF
ELGSNSKAISGLAILQLADKGLIDLNDPVTKYLPWLNLSY-----KGK--------VQTI
TLRQLLHHTSGIPFKS-IGFIPEGNDK--GALEKTVRTLLTQEL----NREPGTRYEYAT
INYDVLGLVIEKVTNQSFETYMTENILEALDLPHTYVGEQN--VN--------KAQMATG
YKMGFMEPQKYNPPSFRGNTPAGYMISNGIDMARWMQIQVGTVDI-GGF-----------
----------N----PALIKASHEPDRKVRPN-GSGSS------YATGWEVYQK--G---
--DGELSHSGSNPTFSSFMVFRPTEQIGVAVLANMNSDYTANIGQGIMNLLMGKD-VPPI
-----YSD-----MYKKLDQLSFSIICVLVPICLAILFLLGRMFIQ---TLKKQRKFQI-
-M-GK----------------------K-----VIVG-LLFHL-LLLSLFAISLFYLPNL
LFMEM-TWEFIEVWTPGTVMIAVYGVVLTFVLYFCYSLLLL----FSK--QKQENIYFSL
TMLSIVSGFGNAFIIFIINES--------FARTN------NLVNGLLFYFTMGIFMYVVS
QKLLRSRLVTLTNQLVYEKRMELVEKLLQTSYTSLEEMEQGRIQATLNNDTEVISRAINV
IITSVTNLITLICCFIYLGVM-NFYAFVLSLIIIGLVAAFYYFIGQKANKLWEKTRDIQN
VFFKFITDLTSGFKELTLHRGKRQDFHVAIKESCAEYRDKRAEGDLKFANVFIIGELLFI
IVIGCVVFIFPEIFK-QMNADMLRNYVFVFLYMTGPVNGLLNGLPQIVMIRISWKRINKM
IKDLDLAKDPEQEKIES---------AQDIKEPIKMIVTDVSYDYKN-ADD---RSFSVG
PINFEFASGEIIFITGGNGSGKSTLAKLLTGLYAPNRGEITINGGKVSHVKLNQYYSAIF
GDFHLFDRLYGIDSERHDKEIKHYLEVLELHEKVKVE-NGMFSTTR-LSTGQKKRLALLI
TYLEDRPICLFDEWAADQDPEYRRFFYQVLLPDMKQKGKCIIAITHDDQYFHIADKVIKM
DAGQMVQAVVSV--------------------
>3010350011
------------------MNM--------------------KQLLY--RPIFLTWLLSFI
FLV----------YPVN------------------------------------QISAATI
SLS-PQRLEQMEEFITKQMNTAEIPGLQVIIVEKDKTIYQKGFGYADVLSKKPVTNETLF
ELGSNSKAFTGLAILQLADKGLIDLNDPVTKYLPWLNLSY-----KGK--------IQPI
TLGQFLYHTSGVPFKS-IGFLPEGNEE--DALEKTVRTLLVQEL----NREPGTRYEYAT
INYDVLGLVIEKVTNQSFETYIKQNILNALELPDTYVGEQN--VD--------QTQKATG
YKMGFTEPQKYNPPSFRGNTPAGYIISNGIDIARWMKIQIGAGST-GSI-----------
----------N----PALIKASHEPDRKVKPS-SSGSS------YATGWEVYQK--G---
--DGELSHPGSNPTFSSFIVVRPTEQMGVAVLANMNSDYTVNIGQGIMNMLLNKE-VAPI
-----HSD-----LYKKLDQLSFSIICVVGPVCLAILFLIGRMFLE---VWKKQRKFQV-
-M-KK----------------------N-----VIVG-LLFHV-LLLCIFSLGIFYLPNL
LFMEL-TWQFIKVWIPETIMFAVYGVTLAFVLYFFYSLLLL----FSK--KKQENIYFSL
TVLSIVSGFGNAFIIFIVNEA--------FTRTN------NLVNGLLFYFIMGIFMYVVS
QKILRSRLVTLTNQLVYEKRMELVEKLLQTSYSSLEEIEQGRIQATLNNDTEVISRAINI
MITCVTNFITLVCCFIYLGIM-NFYAFALSAMIIGLVAAIYYLIGQKANKLWEKTRDIQN
VFFKFITDMTSGFKELTLHRGKREEFHIAIQESCAEYRDKRAEGDLKFANVFIIGELLFI
IVIGCVVFIFPEIFK-QMNADMLRNYVFVFLYMTGPVNGLLNGLPQIVMIRISWKRITKM
IQELALAKDPEQDNVLT---------SENVMQPVRMIVKDVSYDYKI-QEE---RGFSVG
PINFEFASGEIIFITGGNGSGKSTLAKLLTGLYAPIKGEITINGSKVTHAQLSQYYSAIF
GDFHLFDRLYGIDSKRNEQEIKHYLEVLELHEKVKVE-NGIFSTTR-LSTGQKKRLALLI
TYLEDRPICLFDEWAADQDPEYRRFFYQVLLPDMKQKGKCIIAITHDDQYFHIADKVIKM
DAGQMKNPVSV---------------------
>3009460011
------------------MNM--------------------KKLLS--FPIFLTWVLAFI
LFV----------YPVT------------------------------------QISAATL
SLS-PQSLEQIESFITKQMNTAEIPGLQVIIVEKDKTIYQKGFGYADILSNKPVTNETLF
ELGSNSKAFTGLAVLELADKGLLDLNDPVTKYLPWLNLSY-----KGK--------IQPI
TIRQFLYHTSGVPFKS-IGFLPEGNEE--DALEKTVRTLLSQEL----NREPGTRYEYAT
INYDVLGLVIEKVTKQSFETYIKQNILHALELSHTYVGEQN--VD--------QTQKATG
YKIGFTEPQQYNPPSFRGNTPAGYLISNGVDIARWMKIQIGAAST-GSF-----------
----------K----PDLIKASHEPDRKVKPS-SNGSS------YAAGWEVYQS--G---
--DGEISHSGSNPTFSSFIVIRPTEQIGVAVLANMNSTYTVNIGQGIMNMLLDKE-VPPI
-----HSD-----LNKKLDQLAFSIICVVAPVCLAILFLLGRIFLE---IGKKQRKLQV-
-T-KK----------------------K-----VIVG-LLFHL-LLLCIFSLTIFYLPNL
LFMEL-TWPFIKVWIPETIMLAIYGVTLAFVLYICYSLLLL----FSK--KKQENIYFSL
MVLSIVSGFGNAFIIFIVNEA--------FVRTN------NLVNGLLFYFIIGIFMYVVS
QKVLRSRLVTLTNQLVYEKRMELVDKLLQTSFSSLEQIEQGRIQATLNNDTEVISRAINI
IITCVTNLITLVCCFIYLGVM-NFYAFVLSALIIGLVAAIYYLIGEKANKLWEKTRDIQN
VFFKFISDMTSGSKELTLHRRKREEFHLAVQESCAEYRDKRAEGDLKFANVFIIGELLFI
IVIGCVVFIFPEIFK-QMDVEMLRNYVFVFLYMTGPVNGLLNGLPQIVMIRISWKRITNM
IQELALAKDKEQDKVIL---------SESIKQPIRMVVTDVSYDYEA-QEE---RGFSVG
PINFEFASGEIIFITGGNGSGKSTLAKLLTGLYAPVKGEISINGSKVTHAQLNQYYSAIF
GDFHLFDRLYGIDFMQNEKEIERYLEVLELQDKVKVE-NGVFSTTK-LSTGQKKRLALLI
TYLEDRPICLFDEWAADQDPEYRRFFYQVLLPDMKQKGKCIIAITHDDQYFHMADKVIKM
DAGQMKSPVSV---------------------
>3009620011
--------------------M--------------------KKLLS--FPIFLTWVLSFI
LLV----------YPVT------------------------------------QISAATL
SLS-PQSLEQIESFITKQMNTAEIPGLQVIIVKKDKTIYQKGFGYADILSNKPVTNETLF
ELGSNSKAFTGLAVLELADKGLIDLNDPVTKYLPWLNLSY-----KGK--------IQPI
TIRQFLYHTSGVPFKS-IGFLPEGNEE--DALEKTVRTLLSQEL----NREPGTRYEYAT
INYDVLGLVIEKVTKQSFETYIKQNILHPLELSHTYVGEQN--VD--------QTQKATG
YKIGFTEPQQYNPPSFRGNTPAGYLISNGVDIARWMKIQIGAAST-GSF-----------
----------K----PDLIEASHEPDRKVKPS-SNGSS------YAAGWEVYQN--G---
--DGEISHPGSNPTFSSFIVIRPTEQIGVAVLANMNSNYTVNIGQGIMNMLLDKE-APPI
-----HSD-----LNKKLDQLAFSIICVVAPVCLAILFLLGRIFLE---IGKKQRKLQV-
-T-KK----------------------N-----VIVG-LLFHL-LLLCIFSLTIFYLPNL
LFMEL-TWQFIKVWIPETIMLAVYGAALAFVLYLFYSLLLL----FSK--KKQENIYFSL
IVLSIVSGFGNAFIIFIVNEA--------FVRTN------NLVNGLLFYFIIGIFMYVVS
QKILRSRLVTLTNQLVYEKRMELVEKLLQTSFSSLEQIEQGRIQATLNNDTEVISRAINI
LITCVTNLITLVCCFIYLGVL-NFYAFVLSALIIGLVAAIYYLIGEKANKLWEKTRDIQN
VFFKFITDMTSGFKELTLHRRKRDEFHLAVQESCAEYRDKRAEGDLKFANVFIIGELLFI
IVIGCVVFIFPEIFK-QMDVDMLRNYVFVFLYMTGPVNGLLNGLPQIVMIRISWKRITNM
IQELALAKDKEQDKVIL---------SESIKQPIRMVVTDVSYDYEA-QEE---RGFSVG
PINFEFASGEIIFITGGNGSGKSTLAKLLTGLYAPVKGEISINGSKVTHAQLNQYYSAIF
GDFHLFDRLYGIDFTQSEKEIERYLEVLELQDKVKVE-KGVFSTTK-LSTGQKKRLALFI
TYLEDRPICLFDEWAADQDPEYRRFFYQVLLPDMKQKGKCIIAITHDDQYFHIADKVIKM
DAGQMKSPVSV---------------------
>3243500011
--------------------M--------------------KKLLS--FPIFLTWVLSFI
LLV----------YPVT------------------------------------QISAATL
SLS-PQSIEQIESFITKQMNTAEIPGLQVIIVEKDKTIYQKGFGYADILSNKPVTNETLF
ELGSNSKAFTGLAILELADKGLIDLNDPVTKYLPWLNLSY-----KGK--------IQPI
TIRQFLYHTSGVPFKS-IGFLPEGNEE--DALEKTVRTLLSQEL----NREPGTRYEYAT
INYDVLGLVIEKVTKQSFETYIKQNILHPLELSHTYVGEQN--VD--------QTQKATG
YKIGFTEPQQYNPPSFRGNTPAGYLISNGVDIARWMKIQIGAAST-GSF-----------
----------K----PDLIKASHEPDRKVKPS-SNGSS------YAAGWEVYQN--G---
--DGEISHPGSNPTFSSFIVIRPTEQIGVAVLANMNSNYTVNIGQGIMNTLLDKE-VPPI
-----HSD-----LNKKLDQLAFSIICVVAPVCLAILFLLGRIFLE---IGKKQRKLQV-
-T-KK----------------------N-----VIVG-LLFHL-LLLCIFSLTIFYLPNL
LFMEL-TWQFIKVWIPETIMLAIYGATLAFVLYLFYSLLLL----FSK--KKQENIYFSL
IVLSIVSGFGNAFIIFIVNEA--------FVRTN------NLVNGLLFYFIIGIFMYVAS
QKILRSRLVTLTNQLVYEKRMELVEKLLQTSFSSLEQIEQGRIQATLNNDTEVISRAINI
LITCVTNLITLVCCFIYLGVM-NFYAFVLSALIIGLVAAIYYLIGEKANKLWEKTRDIQN
VFFKFITDMTSGFKELTLHRRKREEFHLAVQESCAEYRDKRAEGDLKFANVFIIGELLFI
IVIGCVVFIFPEIFK-QMDVDMLRNYVFVFLYMTGPVNGLLNGLPQIVMIRISWKRITNM
IQELALAKDKEQDKVIL---------SENIKQPIRMVVTDVSYDYEA-QEE---RGFSVG
PINFEFASGEIIFITGGNGSGKSTLAKLLTGLYAPVKGEISINGSKVTHAQLNQYYSAIF
GDFHLFDRLYGIDFTQSEKEIARYLEVLELQDKVKVE-KGVFSTTK-LSTGQKKRLALFI
TYLEDRPICLFDEWAADQDPEYRRFFYQVLLPDMKQKGKCIIAITHDDQYFHIADKVIKM
DAGQMKSPVSV---------------------
>50000540011
------------------MNM--------------------KKLLS--FPIFLTWVLSFI
LLV----------YPVT------------------------------------QISAATL
SLS-PQSIEQIESFITKQMNTAEIPGLQVIIVEKDKTIYQKGFGYADILSNKPVTNETLF
ELGSNSKAFTGLAILELADKGLIDLNDPVTKYLPWLNLSY-----KGK--------IQPI
TIRQFLYHTSGVPFKS-IGFLPEGNEE--DALEKTVRTLLSQEL----NREPGTRYEYAT
INYDVLGLVIEKVTKQSFETYIKQNILHPLELSHTYVGEQN--VD--------QTQKATG
YKIGFTEPQQYNPPSFRGNTPAGYLISNGVDIARWMKIQIGAAST-GSF-----------
----------K----PDLIKASHEPDRKVKPS-SNGSS------YAAGWEVYQN--G---
--DGEISHPGSNPTFSSFIVIRPTEQIGVAVLANMNSNYTVNIGQGIMNTLLDKE-VPPI
-----HSD-----LNKKLDQLAFSIICVVAPVCLAILFLLGRIFLE---IGKKQRKLQV-
-T-KK----------------------N-----VIVG-LLFHL-LLLCIFSLTIFYLPNL
LFMEL-TWQFIKVWIPETIMLAIYGATLAFVLYLFYSLLLL----FSK--KKQENIYFSL
IVLSIVSGFGNAFIIFIVNEA--------FVRTN------NLVNGLLFYFIIGIFMYVAS
QKILRSRLVTLTNQLVYEKRMELVEKLLQTSFSSLEQIEQGRIQATLNNDTEVISRAINI
LITCVTNLITLVCCFIYLGVM-NFYAFVLSALIIGLVAAIYYLIGEKANKLWEKTRDIQN
VFFKFITDMTSGFKELTLHRRKREEFHLAVQESCAEYRDKRAEGDLKFANVFIIGELLFI
IVIGCVVFIFPEIFK-QMDVDMLRNYVFVFLYMTGPVNGLLNGLPQIVMIRISWKRITNM
IQELALAKDKEQDKVIL---------SENIKQPIRMVVTDVSYDYEA-QEE---RGFSVG
PINFEFASGEIIFITGGNGSGKSTLAKLLTGLYAPVKGEISINGSKVTHAQLNQYYSAIF
GDFHLFDRLYGIDFTQSEKEIARYLEVLELQDKVKVE-KGVFSTTK-LSTGQKKRLALFI
TYLEDRPICLFDEWAADQDPEYRRFFYQVLLPDMKQKGKCIIAITHDDQYFHIADKVIKM
DAGQMKSPVSV---------------------
>4373600011
------------------MKH--------------------ARRRF-GLLAGLIIAV--A
LLG----------FPCT------------------------------------ANTVAAD
PIA-NFPAEKIESFVKERMDAMKIPGMSLTIVNGDTTAYAYGFGYADVKNRVPVTSDTLF
EIGSNTKGFTALAVLALRDEGKLSLDDPVQSYLPWFQTVY-----KGK--------EVKV
TLRQLLHHTSGIELDWYLGEIPE---Q--STLEETVRIVSDKEL----KFEPGSVYRYCT
LNYDILGLIIEKISGQSFDQYIEDEVLSPLTLTNTYIDRDK--AM-------DTGQMAQG
YKLMFKRNVLYDGPYHAGNKPSAYMMMNGNDAAKWLKMQLGALPV-PES-----------
----------F----ARRMNETHAADRTVAPS-YDLAS------YAMGWEVFQS--G---
--QGYIAGQGLNPAYSSYFALRPGEKWGVALMTNLGSEAVVPIGAGIMDILLDKSPVKS-
------PE-----PYMYIDNVATLAAGISLPLSILSLVLIFIAVFD---IFKRRRQRIA-
-I-GL----------------------K-----EGLG-FVLSL-LFFGLFALCISRINNV
FYQGY-TWNTLKIYGPGSLYPSAILVFSAGAVFLIYYWLTH----LYP--KNNDRPYFAL
LTLSCMSGFGNAMIIFMIMEA--------LNRLNGNNYFFKNGNELVIFFVLGLILYAYG
QKVIRSRLIVMTNRIIYERRMDTVQKVLNSPHFKRESIEDGKILASLNNDTETISRIANT
LVTVLTGMVTVIACFLYLGFV-NLPGLLLTFGVLAVAVGLYAWMSTVSSRLWEQARDIQN
AFFQFVQDLMFGSKELYLNKRKARDFTQDMDETCRTYRDKRVDAEQKFANVFIIGELLFV
FVMGAVTFVFPLLTS-NDNYQNYSSFVFVFLYMTGPISIIVSSIPEVLQIRISWNRIRDL
LAELTLLESQEKLREAD----------LKPDQAFVLEIDGVTHTFRQ-----SDHAFRLG
PIDVAFRSGEITFITGGNGSGKSTLAKLMTGLYAAEEGTIRLNGEPQTYEELGQYFSVIF
NDVHLFEKLYGIETNGKEDEIDAYLSLLQLKEKVRIE-NGRFSTLR-LSTGQKKRLALLV
SLMEDRPIMLFDEWAAEQDPEYRFYFYHQLLPELKRKGKCVIAITHDDAYFHLADHVIKM
DWGKANVSFSLAVPAIS---------------
>3251060011
----------------------------------------MGKKKIFVRTFIFLLFFSML
L---------------G------------------------------------SF--ADA
ATE-DNYIQELDRYIKEQYGRSNIPGLAVSIVKEGEVVYDHNFGYADVESQTAVTNHTKF
ELGSTTKAFTALGILLLEDEGKISLSDSVTSYLPWFHMAY-----KDG--------NADI
TIEQLLHHTSGIPYKT-IGSIPMTDSE--MALEQTIRNLVGTKL----DEKPGTIFEYAT
INYDILGYIIEVVTGQTYQNYIREQILKPLGLNGSIFYDQF--DQ--------VSDMGVG
YKPGFFAQRSYLAPKYTGNTPAGYLITNKNDMVRWLKIQLGLIDDIPAK-----------
----------F----KDLIEESHVPDRTVYPS-YDGSS------YAKGWVVFQS--G---
--GGEITHSGVNPNYSSFFGLRPIEGIAVVVMANTNSDYTSSIGNNVLRLLLHQEVQ-NL
-----SSD-----YYTKIDKFASSVSIVVFGLGLVILWYVLQAIRE---IIKGKRGFRA-
-L-TF----------------------K-----RTIL-LVFGL-LALIGFLYALYIIPDV
LFEEL-PWSFINVWGPISIFTAISVVSITACMYYVYLVITT----LFS--KQQKSSIMNI
LVMSLISGFGNAFLIFVINQQ--------LVQMNR----DEWPLELLYFFAVGIVLYVAG
QRLLRARLITITNYNLYRKRMHIIDTILKARFQSIERFGKDKIMASLNNDTEVVSNSINV
VIGGLTSLITLICCLVYLGTL-NFLGLLITIAIILVAVGAYLYVSRKAEQLWEETRDIQN
VFFKYVHHVTNGFKELSMSYNKRQQFRGDMDRISDKYREKRAKGDTAFASVFVFGELLFT
LVIGIVAFLLPILFK-DILSETLRGFVFIFLYMTGPINNILNCIPQAIRMNISWKRIDGL
INEVSDIDSKADIQNQN--------ERIVQENVVKIEMKNVSFGYMS-----EASSFTIG
PINCSFEKGEIVFITGGNGSGKSTFGKILTGLYTPDNGSIILNGQVANATQLSELFSSVF
SDFHLFEKLYGVDIQNREEEAEYFLRLLGLENKVSIN-NDEFTTID-LSMGQRKRLALLM
SYLEDRPFFFFDEWAADQDPEFRKFFYTKLLPEMKAKGKCVIAITHDDQYYSIADRLLKF
EMGSMKGTTSTKDYGRVN--------------
>4059670011
----------------------------------------MYRNKAKIVIGIVLLWCAQI
W---------------G------------------------------------ASAAGAS
AID-DKVIQEIDGYIVKLMEESGIPGLAVSIVQEGQVAYDRNFGYADVKKKLPVTNQTRF
ELGSTTKAFTALGILNLEDEGKLKLTDTVEAYLPWFHMEF-----EGE--------REAI
TIGQLLHHTSGIPYNT-IGDIPTEDSP--TALEETVRRLVGTEL----VEKPGKQFEYAT
INYDILGYIIQTISGQTYQDYIREHILKPLALNGSVFYDEY--DQ--------VPNLAKG
YKPAFYRYRDYSAPLYTGNTPAGYLITTKNDMVRWLQIQLGIVEDIPER-----------
----------L----KKLVAKSQVPDRSVYPS-MDGSS------YAMGWSVFQI--G---
--SGELSHLGANPNYSSYFGFRPNDGIAVVVMANANSDYTNLIGHNVMRMLLHQEVT-SL
-----NSD-----FYKKIDKMSSSVTVLFIGIGLLSLWMLARLMVE---ILRGIRRFVG-
-L-SF----------------------K-----RILF-IVSGA-AFVLSLLIAIYFLPDV
MFSGM-PWKFVLVWGPLSIPSAIIAISATALIYYLYLAGSI----LFV--KQNNSSLVNI
ALMSVMSGFGNAFLIFVINQQ--------LVQMNG----DQWAVGLMYYFGIGLLLYVAG
QRLLRKRLIVITNDNVYRKRMQIIDTILRARYQTVEKYGRDKIMASLNNDTEVVSTSINV
VIGGLTNLVTLICCLVYLGTL-SLPGLLISVLLIGLAVGAYAIVSRQAERLWEETRDMQN
AFFRFINHLIYGFKELSLSARKRKEFREDMNEISNAYRQKRAQGDIAFANVFVLGELLFT
IVIGSIAFLLPMLFK-DILSETLRGFVFVFLYMTGPINGILNCIPQATQMKISWKRINDL
LHEVSSIAPSKEEIT-----------AVDRREAQKIDVIDVAFHYGG-----DSSTFGIG
PISCSFAKGQIVFITGGNGSGKTTFGKLLTGLYEPAAGSIHIDGHVANPADIGEVFSPVF
SDYHLFEKLYGIDTKGRDSEVARYLTLLGLEEKVAVL-NNEFSTID-LSAGQRKRLALFM
SYLDDRPFLFFDEWAADQDPEFRRFFYTELLPNLRAKGKGVIAITHDDQYYGVADRVLKF
ELGKLQGT------------------------
>3603430011
------------------MKL--------------------------LIKFCLSLILVLS
LSLVC-----T--SS----------------------------------------LLSVV
HAN-TSASNKIEEIVEKKIK--EVPGLGVVIVKGNQVIYKKGFGYADLESKKLVNSETLF
ELGSTSKAFTALGILDLEQKGILKLDDPVNKYLPWFQMNY-----KGE--------KVVI
KIKDLVHHTSGIPFSS-INDIPVSNDI--DALNKTVGSLVGKEL----RSQPGEQFHYAT
INYDVLGLIIEKVTGKSFEEYMSEHILKPLGLSTVYLEREN--LL-------NMEKVAKG
YKYGFNTFKVYEAPSYRGNTPAGYYISDLNGLSEWLKIQLNSKEI-SLS-----------
----------Y----KEMIEKSHAPNLTVDPI-GN-SF------YAMGWDVYK---G---
--GQELSHEGSNPNFSSFMLLRPNEEVGIAVVSNINSVIPQQLAEEIRNYIIGGDTK-TY
-----LTN-----SNKKIDRSATIFIFAITPFILVLFYFNALTIVE---IIRGKRKLSG-
-M-RV----------------------R-----DISS-LLISV-LVLLIFYVSIYYAPKV
FLQGL-SWGFLKVWGPSTVYFAALLLIVFTTSLFLYLSLTH----IFQ--KDKERSYAMF
FTLSSLSGFGNAMLIYIINEV--------FNRQTNSKLSNLEISQLVGYFLLGIIIYILG
QKIVRSKLITITNHIVYEKRLALINRALNTSYSQLESLENGSLEATLNNDTEKISSITNI
LVTGVTGIFTLIFCFIYLAAL-NILGFIATLVVFLVAVGLYYYVGQRANVLWEQTRDIQN
IFFSYISDLLNGFKELFLNQRRRSEFEKDIQESCKDYRDKRIDGDIHFANVFVIGELLFV
IVIGVVTFAFPVLFK-EIQTSTLRTYVFVLLYMTGPINLVLDSIPRVIQTKISWNRFKQM
YEELNTVPSPVNK--------------RNTNHFESLKVLDIEYAYSAGKAEENQKTFAVG
PISYEFKAGEIIFITGGNGSGKSTLAKLLTGLYSHSSGTIFINDQEVESSELRSNYSAIF
SDFHLFEKLYGVDYTEKELLANHYLETLNLNEKVEIM-ENRFSTIK-LSTGQRKRLALLV
SYLEDRPILLFDEWAADQDPEYRKFFYEDLLPKLKESGKCVIAITHDDAYFGCADKVIKL
ELGKIAEKENIPSF------------------
>3671320011
------------------MKL--------------------------LIKFCLSLILVLS
LSLVC-----T--SS----------------------------------------LLSVV
HAN-TSASNKIEEIVEKKIK--EVPGLGVVIVKGNQVIYKKGFGYADLESKKLVNSETLF
ELGSTSKAFTALGILDLEQKGILKLDDPVNKYLPWFQMNY-----KGE--------KVVI
KIKDLVHHTSGIPFSS-INDIPVSNDI--DALNKAVGSLVGKEL----RSQPGEQFHYAT
INYDVLGLIIEKVTGKSFEEYMSEHILKPLGLSTMYLEREN--LL-------NTEKMAKG
YKYGFNTFKVYEAPSYRGNTPAGYYISDLNGLSEWLKIQLNSKEI-SLS-----------
----------Y----KEMIEKSHAPNLTVDPI-GN-SF------YAMGWDVYK---G---
--GQELSHEGSNPNFSSFMLLRPNEEVGIAVVSNINSVIPQQLAEEIRNYIIGGDTK-TY
-----LTN-----SNKKIDRSATIFIFAITPFILVLFYFNALTIVE---IIRGKRKLSG-
-M-RV----------------------R-----DISS-LLISV-LVLLIFYVSIYYAPKV
FLQGL-SWGFLKVWGPSTVYFAALLLIVFTTSLFLYLSLTH----IFQ--KDKERSYAMF
FTLSSLSGFGNAMLIYIINEA--------FNRQTNSKLSNLETSQLVGYFLLGIIIYILG
QKIVRSKLITITNHIVYEKRLALINRALNTSYSQLESLENGSLEATLNNDTEKISSITNI
LVTGVTGIFTLIFCFIYLASL-NILGFIATLVIFLVAVGLYYYVGQRANVLWEQTRDIQN
IFFSYISDLLNGSKELFLNQRRRSEFEKDIQESCKDYRDKRIDGDIHFANVFVIGELLFV
IVIGVVTFAFPVFFK-EIQTSTLRTYVFVLLYMTGPINLVLDSIPRVIQTKISWNRFKQM
YEELNTVPSPVNK--------------RNTNCFESLKVLDIEYAYSAGKAEENQKTFAVG
PISYEFKASEIIFITGGNGSGKSTLAKLLTGLYSPSSGTIFINDQEVESSELRAYYSAIF
SDFHLFEKLYGVDYTEKELLANHYLETLNLNEKVEIM-ENRFSTIK-LSTGQRKRLALLV
SYLEDRPILLFDEWAADQDPEYRKFFYEDLLPKLKESGKCVIAITHDDAYFGCADKVIKL
ELGKVAEKENIPAF------------------
>3904650011
---------------MRISKA---------------------IRVL-IIILIGAMLLVFI
TLS----------------------------------------------------SAASA
QDW-SPPDDQISEWIADKWKESGIPGMSVAVVDRNGIIFSRNYGYADRDRTQQVTSETNF
ELASLSKAFTGLAVLKLEQEGKLKLSDPVSQYLPWFHVRY-----KGT--------SPTI
TVGELLYQTGGIPFKS-IGFIPEGTGD--TMLESTVRTLIDTEL----DHKPGTQFLYAT
INYAVLGLIVEKVTGEPYDDYLQRQVLTPLGLNSTYAGYGK--LK-------AGAVVSQG
FKRSFLSSRPYDAPAYDGNTPAAYVLTNVQDMARWIQIQMGTAQD-AQF-----------
----------D----QELINQSHQPDRTVSPN-YDGSS------YGAGWAIFQK--G---
--SGEWSHEGTNPTFSSYIVIRPEEQVGVIVLANMNSEFTARIGQGIMDKMLGVKVI-NN
-----SSD-----YYSQIDSVAMCMLLFTLLAGAVLIYAFGRAVVD---SVNRKRTFSG-
-F-GR----------------------R-----TAAA-VAMTI-LSAAVCLTGIYFLPDL
LFWEL-PWRFVEVWASSSVMFAVYAAAGLTVLYAAYSVFCR----IYP--RPKERAVVTI
VLVSLLSGFGNAFIVFMINES--------FRRSG-----DRFETELFMYFLLGIVFYVYA
QKVVRSRMVRYTNEVLFEKRMNIVDRILASRYSRLEKIDPSVVNSALISDTETISNSINL
AISGATSLITLLFCFIYLGFL-NFYGLLISIGIILAAGGIYYIAASKVNKLWEFTRDIQN
TFFRFAGDLTKGFKELSLHSVKRREFRIDMANNGRLYKDKRSEGDLMFANVYVIGELLFT
IVIGAVAFIFPLLFK-QMGADHLRNYVFVFLYMTGPINGVLNAIPQILNIRISWNRIKGL
IGELDHNETLPASEASA-----SMEDQGSGQNVVALSLEKVAYHYGG-E---QSSAFTLG
PIDYTFRTGNIVFITGGNGSGKSTFAKVFTGLCLPDEGVISINGRPADTRELGELFSAVF
SEFHLFDRIYGIETAGRDREIDDYLKLLQLEDKVTIK-DGSFSTTK-LSTGQRKRLALLL
CYLDDRPFYLFDEWAADQDPEYREFFYTYLMKEMKRSGKGVIAITHDDRYFHLADHVVKL
EFGQVVRTEQLAL-------------------
>3009460032
------------------MKE------------------VVKQARF-VMLMCLILVL---
QMSTT-----V--YA-----------------------------------------EMGS
----GEAAAAIEQLVNKTMESEKIPGAAIVVVKEGKTIYKQSFGVTDIQKQTPVTADTLF
EINSNTKAFTALAIQQLIEQKRLSLDDSVQSIIPWFSATY-----KGQ--------QETI
LIKHLLYHTSGFPFES-IGFIPISSSE--RALEENVRALNNREL----ARKPGTEFEYAT
VNYDILGYIVEKVTGQSYEQYVQQQVITQLGLTNTFMKAQA--P---------SEQMARG
HKIGFFSPRVYDAPDYRGNTPAAYVVSSLNDMERWLHIQLGLEAS--GF-----------
----------P----AELIHASHLPDRSVAPA-ANGSS------YASGWMIFQN--G---
--GGQIAHGGNNPTFSSYMVFRPEEKLGAIVLTNIDSMNVSVMAEGAVKLLQGKEVP-EV
-----VDD-----TNLQTDRLASITLVILSVLVAVLTVAIGQAIVQ---ILRGDRKLAL-
-N-PG----------------------R-----ICLT-SLFAFVITCGVLSAAVYFLPDV
FFFGL-PWQFIEVWLPITIFYAMYVLLASVTLFTVYLTMIR----LFP--KSKETSLTPI
VIQGLVSGFGNAMIIFMINIA--------LTSIN------TFHVSVFLYFLLGISLYIVG
EKMIRSRLIVITNQVVYEKRMELVHRIFRTPYQKYERIDNGQIYASLNNDTETISTISNI
VVIALTSTVTLVFCFIYLAAM-SLYGFLFCLAVIIIAAGLYTLAGRSANKVWEETRDIQN
VFFSYINDMIGGFKELYLTRAQSREFEEHMDRSCYEYRHKRSAGQFKFVNVYLVGELLFV
VVIGTVTFLFPIFFP-QIPKHMLVSYVFVFLYMTGPVHGILNAVPELIRIKISWERLNAL
LDSLSSEKRRDDVDIAG----------LAVQDFETFTSDQVQFRYKN-K---EGEEFSVG
PLDFSCRKGEIVFIVGGNGSGKSTFAKLITGLYEQDDGEFFINGQKVNADQRCEFFSVIF
SDFYLFEKMYGVDYQAKQDEIRKHLEVLRIADKVEVDQTGMFSTTK-LSTGQRKRLALML
SQIKDRPILLFDEWAADQDPEYRHFFYESLLPEMKKQGKCVIAITHDDRYFDLADQVVKM
ESGRIITQQTLSHA------------------
>3009630011
------------------MKD------------------IVKRVRF-VMLMCLILVL---
QISTT-----V--YA-----------------------------------------EMAS
----GEATAAIEQLVKKTMESEKIPGAAIVVVKEGETIYKQSFGVTDIQKQTPVTADTLF
EINSNTKAFTALAVQQLIEQKRLSLDDSVQSIIPWFSATY-----KGQ--------QETI
LIKHLLYHTSGFPFES-IGFIPISSSE--RAIEENVRALNNREL----ARKPGTEFEYAT
VNYDILGYIVEKVTGQSYEQYVQQQVITQLGLTNTFMKAQA--P---------SEQMARG
HKIGFFSPRVYDAPDYRGNTPAAYVVSSLNDMERWLHIQLGLEAS--GF-----------
----------P----AELIRASHLPDRSVAPA-ANGSS------YASGWMIFQN--G---
--GGQIAHGGNNPTFSSYMVFRPEEKLGAIVLTNIDSMNVSVIAEGAVKLLQGKEVP-EV
-----VDD-----TNLQADRFASITLVILVFLVAVLTVAIGQIMVQ---ILRGDRKLAS-
-N-PG----------------------R-----ICLT-SLFAFVITCGVLSAAVYFLPDV
FFFGL-PWQFIEVWLPITIFYAMYALLASVILFTVYLTMIR----LFP--KSKETSLTPI
VIQGLVSGFGNAMIIFMINIA--------LTSIN------TFHVSVFLYFLLGILLYIVG
EKMIRSRLIVITNQVVYEKRMELVHRIFRTPYQKYERIDSGQIYASLNNDTETISTISNI
VVIALTSTVTLVFCFIYLAAM-SLYGFLFCLAVIIIAAGLYTLAGRSANKVWEETRDIQN
VFFSYINDMIGGFKELYLTRAQSREFEEHMDRSCYEYRHKRSIGQFKFVNVYLVGELLFV
VVIGTVTFLFPIFFP-MIPKHMLVSYVFVFLYMTGPVHGILNAVPELIRIKISWERLNAL
LDSLSSEKRRDDVDIAG----------LAVQDFETFTSDQVQFRYKN-K---EGEEFSVG
PLDFSCRKGEIVFIVGGNGSGKSTFAKLVTGLYEQDDGEFFINGQKVNADQRCEFFSVIF
SDFYLFEKMYGVDYQAKRDEIRKYLEVLRIADKVEVDQTGMFSTTK-LSTGQRKRLALML
SQIKDRPILLFDEWAADQDPEYRQFFYESLLPEMKKQGKCVIAITHDDRYFDLADQVVKM
ESGRIITQQTLSHA------------------
>3816930011
--------------------------------------------------MCLVLGL---
QGSMP-----V--YA-----------------------------------------ENNG
QKD-TEIATAIEQLVKDTMESEKIPGAAVVVVKEGKTVYKQSFGYSDIQKQERITSDSLF
EIGSNSKAFTALAIHQLVEQKRLSLDDPVQSFIPWFTVTY-----KGQ--------PETI
LIKHLLYHTSGFPFKS-IGSIPISSSE--QAIEETVRALNHTEL----VRKPGTEYEYAT
FNYDILGYIIEKVTGESYEQYVQQQIIAKLGLTHTFLKAQA--P---------EWDLASG
HKVSFFSQKVYDAPDYRGNTPAGYVVSNLNDMERWLQIQLGVETS--AF-----------
----------H----TELVRASHLPDRSVAPA-ADGSS------YASGWMIYQD--G---
--GGEISHGGNNPAFSSYVVFRPEEKLGAVVLTNTNSLNAFVIAEGAVNLVQGKEVP-KV
-----VSD-----TNLKADRLASISLVILGILVVILGGAILQILVQ---FFRGERKLAS-
-N-AG----------------------R-----ICFA-SFIAFVLMGSVLTAALYYLPDV
FFMGL-PWHFIEVWLPITIFYAMYALVASLALFNVYITLLR----LFP--KSKETSMTSI
VIQGLISGFGNALIIFMINLA--------LTSTN------KFHASIFLYFLLGILLYIVG
EKMMRSRLIVITNEVVYEKRMELIRKIFRTPYQKYETIDNGQIYAGLNNDTETISTFANS
VVVALTSAVTLVFCFIYLGSL-DLYGFLFCLAVIFVAVGLYTLAGRFANKVWEETRDIQN
VFFSYITDMIGGFKELYLTQAQRKEFEEHMERSCADYREKKSAGQFKFVNVYLIGELLFV
VVIGTVAFLFPILFP-SLQKEMLVSYVFVFLYMTGPVHGILNAVPELIRIKISWQRLNAL
LDSLSVETRREVESLAE----------WKTQDFETFSTEQVQFRYKN-N---EGEEFSVG
PLDFSCRKGETVFIVGGNGSGKSTFAKLITGLYEQDEGEFFMNGQKVNADQRCEFFSAIF
SDFYLFEKMYGIDYQAKQKEVSQYLEVLRIADKVEVDQTGTFSTTK-LSTGQRKRLALML
SLVRDRPIFLFDEWAADQDPEYRQFFYESLLPEMKRQGKCVIAITHDDRYFHLADQVVKM
ESGRIISQQTFAHA------------------
>3208530011
--------------------------------------------------MGLVLVL---
SGSMP-----V--YA-----------------------------------------ETSI
RQD-TAIGTAIEQLVNQTMESEKIPGAAVVVVKEGKTIYKQSFGFSDTEKQEPVTSDTLF
EIGSNSKAFTALAVHQLVEQKRLSLEDPVQNYIPWFGVTY-----KGQ--------QETI
LIKHLLYHTSGIPFES-IGSIPISSSE--NAIEETVRAINHSEL----VRKPGTEYEYAT
INYDILGYVIEKVTGETYEQYVQQQVIAKLGLTQTFLKAQA--P---------VEGMARG
HKIEFFSPKVYDAPDYRGNTPAGYVVSNVNDMERWLQIQLGLEAS--SF-----------
----------P----PELVRASHLPDRSVAPA-ADGFS------YASGWMIYQD--G---
--GGQISHGGNNPSFSSYMVFRPEEKLGAVVLTNLNSLNASVIAEGAVNLVLGKEAP-VV
-----VSD-----TNLQADRLASISLVILGILLLLLVGGIVQIFVQ---VYRGERKLAA-
-N-AG----------------------R-----ICSA-SFVAFVVMGSVLTAALYYLPDV
FFMGL-PWPFIEVWLPITIFYAMYALVTGLALFNIYITLIR----LFP--KSQETSMTSI
VIQGLISGFGNALIIFMINLA--------LTSTN------KFHASIFLYFLLGILLYIVG
EKMMRSRLIVITNEIVYEKRMELIRRIFRTPYQKYETLDNGEIYAGLNNDTETISTFANS
VVVALTSAVTLVFCFIYLGSL-DLYGFLFCLAVIFVAVGLYTLAGRFANKVWEETRDIQN
VFFSYITDMIGGFKELYLTQAQRKEFEEDMEKSCSDYRHKKSAGQFKFVNVYLIGELLFV
VVIGTVAFLFPVLFP-SLQKEMLISYVFVFLYMTGPVHGILNAVPELIRIKISWQRLNAL
LDSLSVETRREEESLAE----------RNAQDFESFSTEQVCFRYKN-K---EGEEFSVG
PLDFSCQKGEIVFIVGGNGSGKSTFAKLITGLYEQDEGEFFMNGQKVNADQRCEFFSAIF
SDFYLFEKMYGIDYQAKQEEVNKYLEVLRIADKVEVDETGTFSTTK-LSTGQRKRLALML
SLVRNRPIFLFDEWAADQDPEYRQFFYESLLPEMKRQGKCVIAITHDDRYFHLADQVVKM
ESGRIISQQTFAHA------------------
>4096930011
------------------------------------------------MLISLVLVL---
SGSMP-----V--YA-----------------------------------------ETSV
RQD-TEIGTAIEQLVNQTMQSEKIPGAAVVVVKEGKTIYKQSFGFSDTQKQEPVTSDTLF
EIGSNSKAFTALAVHQLVEQKRLSLDDPVQNYIPWFSVTY-----KGQ--------QETI
LIKHLLYHTSGIPFES-IGSIPISSSE--NAIEETVRAINHSEL----VRKPGTEYEYAT
INYDILGYVVEKVTGETYEQYVQQQVIAKLGLTQTFLKAQA--P---------VEGMARG
HKIEFFSPKVYDAPDYRGNTPAGYVVSNLNDMERWLQIQLGLEAS--AF-----------
----------R----PELVSASHLPDRSVAPA-ADGFS------YASGWMIYQD--G---
--GGQISHGGNNPAFSSYMVFRPEEKLGAVVLTNLNSLNASVIAEGAVNLVLGKEAP-VV
-----VSD-----TNLQADRLASISLLILGILLLLLVGGIMQIFVQ---VYRGERKLAA-
-N-AG----------------------R-----ICFA-SFVAFVVMGSVLTAALYYLPDV
FFMGL-PWPFIEVWLPITIFYAMYALVTGLALFNVYITLIR----LFP--KSQENSMTSI
VIQGLISGFGNALIIFMINLA--------LTSTN------KFHASIFLYFLLGILLYIVG
EKMMRSRLIVITNEIVYEKRMELIRRIFRTPYQKYETLDNGEIYAGLNNDTETISTFANS
VVVALTSAVTLVFCFIYLGSL-DLYGFLFCLAVIFVAVGLYTLAGRFANKVWEETRDIQN
VFFSYITDMIGGFKELYLTQAQRKEFEADMEKSCSDYRHKKSAGQFKFVNVYLIGELLFV
VVIGTVAFLFPVLFP-SLQKEMLISYVFVFLYMTGPVHGILNAVPELIRIKISWQRLNAL
LDSLSVETRREEESLAE----------RNAQDFESFSTEQVRFRYKN-K---EGEEFSVG
PLDFSCQKGEIVFIVGGNGSGKSTFAKLITGLYEQDEGEFFINGQKVNADQRCEFFSAIF
SDFYLFEKMYGIDYQAKQEEVNKYLEVLRIADKVEVDETGTFSTTK-LSTGQRKRLALML
SLVRNRPIFLFDEWAADQDPEYRQFFYESLLPEMKRQGKCVIAITHDDRYFHLADQVVKM
ESGRIISQQTFAHA------------------
>3009910032
--------------------------------------------------MCLVLVL---
SSSMS-----V--YA-----------------------------------------ETND
RQD-PEIATEIEQLVNKTMESEKIPGAAVVVVKEGKTIYKQSFGFSDTQKQEPVTSDTLF
EIGSNSKAFTALAVHQLVDQKRLSLEDPVQNYIPWFRVTY-----KGQ--------QETI
LIKHLLYHTSGIPFES-IGSIPISSSE--NAIEETVRAINHTEL----VRKPGTEYEYAT
INYDILGYVVEKITGETYEQYVQQQVIAKLGLTHTFLKAQA--P---------VEEMARG
HKIEFFSPRVYDAPEYRGNTPAGYVVSDLNDMERWLQIQLGWEAS--AF-----------
----------R----PELVRASHLPDRSVAPA-TDGFS------YASGWMIYQD--G---
--GGQISHGGNNPAFSSYMVFRPEEKLGAVVLTNINSLNASVIAEGAVNLVLGKEAP-VV
-----VSD-----TNLQADRLASISLVILGILLLLLGGAIVQIFVQ---VYRGERKLSA-
-N-AG----------------------R-----ICFA-SFVAFVVMGSVLTAALYYLPDV
FFMGL-PWPFIEVWLPITIFYAMYALVAGLALFNVYITLIR----LFP--KSQETSMTSI
VIQGLISGFGNALIIFMINLA--------LTSTN------KFHASIFLYFLLGILLYIVG
EKMMRSRLIVITNEIVYEKRMELIRKIFRTSYQKYETLDNGEIYAGLNNDTETISTFANS
VVVALTSAVTLVFCFIYLGSL-DLYGFLFCLAVIFVAVGLYTLAGRFANKVWEETRDIQN
VFFSYITDMIGGFKELYLTQAQRKEFEADMERSCSDYRHKKSAGQFKFVNVYLIGELLFV
VVIGTVAFLFPVLFP-SLQKEMLISYVFVFLYMTGPVHGILNAVPELIRIKISWQRLNAL
LDSLSVETRRGEESLVE----------RNAQDFETFSTEQVRFQYKN-K---EGEEFSVG
PLDFSCRKGEIVFIVGGNGSGKSTFAKLITGLYEQDEGEFFMNGQKVNADQRCEFFSAIF
SDFYLFEKMYGIDYQAKQEEVSKYLEVLRIADKVEVDETGTFSTTK-LSTGQRKRLALML
SLVRDRPIFLFDEWAADQDPEYRQFFYESLLPEMKRQGKCVIAITHDDRYFHLADQVVKM
ESGRIILQQTLAHA------------------
>3817570032
--------------------------------------------------MCLVLAL---
SSSMA-----V--YA-----------------------------------------ETND
QQD-TEIAREIEHLVNKTMESEKIPGAAVVVVKEGKTIYKQSFGFSDTQKQEPVTSDTLF
EIGSNSKAFTALAVHQLVEQKRLSLDDPVQNYIPWFGVTY-----KGQ--------QETI
LIKHLLYHTSGIPFES-IGSIPISSSE--KAIEETVRAINHTEL----VRKPGTEYEYAT
INYDILGNVVEKITGETYEQYVQQQVIAKLGLTHTFLKAQA--P---------VEEMARG
HKIEFFSPRVYDAPEYRGNTPAGYVVSNINDMERWLQIQLGVEAS--AL-----------
----------R----PELVRASHLPDRSVAPA-SDGFS------YASGWMIYQD--G---
--GGQISHGGNNPAFSSYMVFRPEEKLGAVVLTNINSLNASVIAEGAVNLVLEKEAP-VI
-----VSD-----TNLQADRLASISLVILGILLLLLGGGIVQIFVQ---VYRGERKLAA-
-N-AG----------------------R-----ICFA-SFVAFVVMGSVLTAALYYLPDV
FFMGL-PWPFIEVWLPITIFYAMYALVAGLALFNVYITLIR----LFP--KSQETSMTSI
VIQGLISGFGNALIIFMINLA--------LTSTN------KFHASIFLYFLLGILLYIVG
EKMMRSRLIVITNEIVYEKRMELIRKIFRTPYQKYETLDNGEIYAGLNNDTETISTFANS
VVVALTSAVTLLFCFIYLGSL-DLYGFLFCLAVIFVAVGLYTLAGRFANKVWEETRDIQN
VFFSYITDMIGGFKELYLTQAQRKEFEADMERSCSDYRHKKSAGQFKFVNVYLIGELLFV
VVIGTVAFLFPVLFP-SLQKEMLISYVFVFLYMTGPVHGILNAVPELIRIKISWQRLNAL
LDSLSVETRREEESLTE----------RNAQDFETFSTEQVRFRYKN-K---EGEEFSVG
PLDFSCRKGEIVFIVGGNGSGKSTFAKLITGLYEQDEGEFFMNGQKVNADQRCEFFSAIF
SDFYLFEKMYGIDYQAKKEEVSKYLEVLRIADKVEVDETGTFSTTK-LSTGQRKRLALML
SLVRDRPIFLFDEWAADQDPEYRQFFYESLLPEMKRQGKCVIAITHDDRYFHLADQVVKM
ESGRIISQQTLAHA------------------
>3010090011
--------------------------------------------------MCLVLVL---
SGSMS-----V--YA-----------------------------------------ETSV
RQD-TEITTAIEQLVNKTMESEKIPGAAVVVVKEGKTIYKQSFGFSDTQKQERVTADTLF
EIGSNSKAFTSLAVHQLVEQKRLSLDDPVQSYIPWFRVTY-----KGQ--------QQPI
LIKHLLYHTSGIPFES-IGSIPISSSE--NAIEETVRAINDTEL----VRKPGTEYEYAT
INYDILGYVVEKVTGQSYEQYVQQQVIAKLGLTHTFLKAQA--P---------VAEMARG
HKIELFSPRVYDAPEYRGNTPAGYVVSNLNDMERWLQIQLGLEAS--AF-----------
----------R----PELVRASHLPDRSVAPA-GDGFS------YASGWMIYQD--G---
--GGQISHGGNNPAFSSYMVFRPEEKLGAVVLTNINSLNASVIAEGAVNLVLGKEAP-LV
-----VSD-----TNLQADRMASISLVILGILLLVLGGAIVQIFVQ---AYRGERKLAA-
-N-AG----------------------R-----ICLA-SFVAFVVMGSVLTAALYYLPDV
FFMGL-PWSFIEVWLPITIFYAMYALVAGLVLFNVYITLTR----LFP--KSQETSMTSI
VIQGLISGFGNALIIFMINLA--------LTSTN------KFHASIFLYFLLGILLYIVG
EKMMRSRLIVITNEIVYEKRMELIRKIFRTPYQKYETLDNGEIYAGLNNDTETISTFANS
VVVALTSAVTLVFCFIYLGSL-DLYGFLFCLAVIFVAVGLYTLAGRFANKVWEETRDIQN
VFFSYITDMIGGFKELYLTQAQRKEFEEDMERSCSDYRHKKSAGQFKFVNVYLIGELLFV
VVIGTVAFLFPVLFP-SLQKEMLISYVFVFLYMTGPVHGILNAVPELIRIKISWQRLNAL
LDSLSVETRREEETLAE----------RNTQDFETFSTEQVRFRYKN-K---EGEEFSVG
PLDFSCQKGEIVFIVGGNGSGKSTFAKLITGLYEQDEGEFFMNGQKVNADQRCEFFSAIF
SDFYLFEKMYGIDYQAKQEEVSKHLEVLRIADKVEVDETGTFSTTK-LSTGQRKRLALML
SLVRDRPIFLFDEWAADQDPEYRQFFYESLLPEMKRQGKCVIAITHDDRYFHLADQVVKM
ESGRIISEQTLAHA------------------
>3010520011
------------------------------------------------MLICLVLVL---
SGSMS-----V--YA-----------------------------------------ETSV
RQD-TEITTAIEQLVNKTMESEKIPGAAVVVVKEGKTIYKQSFGFSDTQKQDPVTTDTLF
EIGSNSKAFTALVVHQLVEQKRLSLDDPVQSFMPWFTVTY-----KGQ--------QETI
LIKHLLYHTSGIPFES-IGSIPISSSE--NAIEETVRAINHAEL----VRKPGTEYEYAT
INYDILGYVVEKVTGQSYEQYVQQQVIAKLGLTHTFLKAQA--P---------VNEMARG
HKIEFFSPRVYDAPEYRGNTPAGYVVSNLNDMERWLQIQLGLEAS--AF-----------
----------R----PELVRASHLPDRSVAPA-GDGFS------YASGWMIYQD--G---
--GGQISHGGNNPAFSSYMVFRPEEKLGAVVLTNINSLNASVIAEGAVNLVLGKEAP-VV
-----VSD-----TNLQADRMGSISLVILGILLLVLGGAIVQIFVQ---VYRGERKIAA-
-N-AG----------------------R-----ICLG-SFVAFVVMGIVLTAALYYLPDV
FFMGL-PWAFIEVWLPITIFYAMYALVAGLALFNVYITLIR----LFP--KSQETSMTSI
VIQGLISGFGNALIIFMINLA--------LTSTN------KFHASIFLYFLLGILLYIVG
EKMMRSRLIVITNEIVYEKRMELIRKIFRTPYQKYETLDNGEIYAGLNNDTETISTFANS
VVVALTSAVTLVFCFIYLGSL-DLYGFLFCLAVIFVAVGLYTLAGRFANKVWEETRDIQN
VFFAYITDMIGGFKELYLTQAQRKEFEEDMERSCSDYRHKKSAGQFKFVNVYLIGELLFV
VVIGTVAFLFPVLFP-SLQKEMLISYVFVFLYMTGPVHGILNAVPELIRIKISWQRLNAL
LDSLSVETRREEESLAE----------RNTQDFETFSTKQVRFRYKN-K---EGEEFSVG
PLDFSCRKGEVVFIVGGNGSGKSTFAKLITGLYEQDEGEFFMNGQNVNADQRCEFFSAIF
SDFYLFEKMYGIDYQANQEEVSKYLEVLRIADKVEVDETGTFSTTK-LSTGQRKRLALML
SLVRDRPIFLFDEWAADQDPEYRQFFYESLLPEMKRQGKCVIAITHDDRYFHLADQVVKM
ESGRIISQQTLAHA------------------
>4360050011
--------------------------------------------------MCLVLVL---
SGSMS-----V--YA-----------------------------------------ETID
RQD-TEIATAIEQLVNKTMESEKIPGAAVVVVKEGKTIYKQSFGFSNVQKQERITADTLF
EIGSNSKAFTALAIHQLVEQKQLSLDDPVQSFIPWFTVTY-----KGQ--------PETI
LIKHLLYHTSGIPFES-IGSIPITSSE--NAIEETVRAINHTEL----VRKPGTEHEYAT
INYDILGFLVEKVTGQSYEQYVQQQVIAKLGLTHTFLKAQA--P---------EWDMAKG
HKISFFSPKVYDAPDYRGNTPAGYVVSNLNDMERWLKIQLEVESS--AF-----------
----------R----TELVRTAHLPDRSVPPA-ADGSS------YASGWMIYQD--G---
--GGQISHGGNNPGFSSYMVFRPEEKLGAIVLTNTNSLNAFVIAEGAVNLLQGKEVP-VV
-----VSD-----TNLQADRLASISLVILGILLLVLSGAIVQIMVQ---VFRGERKLAS-
-N-AG----------------------R-----ICLT-SFVAFVVMGSVLTAALYYLPDV
FFMGL-PWQFIEVWLPITIFYAMYALVVSLGLFNLYITLIR----LFP--KSKETSMTSI
VIQGLISGFGNALIIFMINLA--------LTSTN------KFHASIFLYFLLGILLYIVG
EKMMRSRLIVITNEIVYEKRMELIRKIFRTPYQKYETLDNGQIYAGLNNDTETISTFANS
VVVALTSAVTLVFCFIYLGSL-DLYGFLFCLAVIFVAVGLYTLAGRFANKVWEETRDIQN
VFFSYITDMIGGFKELYLTQAQRKEFEQDMERSCSDYRHKKSAGQFKFVNVYLIGELLFV
VVIGTVAFLFPILFP-SLQKEMLISYVFVFLYMTGPVHGILNAVPELIRIKISWQRLNAL
LDSLSVETRKEEESLTE----------RNAQDFETFSTEQVRFRYKN-K---EGEEFSVG
PLDFSCRRGEIVFIVGGNGSGKSTFAKLITGLYEQDEGEFFMNGQKVNADQRCEFFSAIF
SDFYLFEKMYGIDYLEKQEEVSKYLEVLRIADKVEVDETGTFSTTK-LSTGQRKRLALML
SLVRNRPIFLFDEWAADQDPEYRQFFYESLLPEMKRQGKCVIAITHDDRYFHLADQVVKM
ESGRIISQQTLAHA------------------
>3010250032
--------------------------------------------------MCLVLVF---
SGSMP-----V--YA-----------------------------------------ETNV
RQD-AEIATAIEQLVNKTMESEKIPGAAVVVVKEGKTIYKQSFGYSDVQKQERITADTLF
EIGSNSKAFTALAMHQLVEQKRLSLDDPVQSFIPWFTVTY-----KGQ--------PETI
LIKDLLYHTSGIPFES-IGSIPVSSSE--NAIEETIRALNHTEL----ARKPGTAYEYST
FNYDVLGYIVEKVTGVSFEQYVQQQVIAKLGLTHTYMKAQA--P---------EWDMAKG
HKISFFSPKVYNAPDYRGNTPAGYVVSNLNDMERWLKIQLGVESS--AF-----------
----------R----TELVRASHLPDRSVPPA-ADGSS------YASGWMIYQD--G---
--GGQISHGGNNPGFSSYMVFRPEEKLGAVVLTNTNTLNAFVIAEGAVNLVLGKEVP-VV
-----VSD-----TNLQADRMASISLVILGILLLVLSGGIVQIFVQ---VYRGERKLVA-
-N-AG----------------------R-----ICFA-SFVAFVVMGSVLTAALYYLPDV
FFMGL-PWPFIEVWLPITIFYAMYALVAGLALFNVYITLIR----LFP--KSQETSMTSI
VIQGLISGFGNALIIFMINLA--------LTSTN------KFHASIFLYFLLGILLYIVG
EKMMRSRLIVITNEIVYEKRMELIRKIFRTPYQKYETLDNGEIYAGLNNDTETISTFANS
VVVALTSAVTLVFCFIYLGSL-DLYGFLFCLAVIFVAVGLYTLAGRFANKVWEETRDIQN
VFFSYITDMIGGFKELYLTQAQRKEFEEDMERSCSDYRHKKSAGQFKFVNVYLIGELLFV
VVIGTVAFLFPVLFP-SLQKEMLISYVFVFLYMTGPVHGILNAVPELIRIKISWQRLNAL
LDSLSVETRREEESLAV----------QNAQDFESFSTEQVRFRYKN-K---EGEEFSVG
PLDFSCQKGEIVFIVGGNGSGKSTFAKLITGLYEQDEGEFFMNGQTVSADQRCEFFSAIF
SDFYLFEKMYGIDYQAKQEEVSKYLEVLRIADKVEVDETGTFSTTK-LSTGQRKRLALML
SLVRNRPIFLFDEWAADQDPEYRQFFYESLLPEMKRQGKCVIAITHDDRYFHLADQVVKM
ESGRIISQQTLAHA------------------
>4239540032
------------------------------------------------MLICLVLVL---
SGSIP-----V--YA-----------------------------------------ETSV
PQN-TEIATKIEQLVNKTMESEKIPGAAVVVVKEGKTIYKQSFGFSNLEKQERITADTLF
EIGSNSKAFTALALHQLIEQKRLSLDDPVQSFIPWFAVTY-----KGQ--------PETI
LIKHLLYHTSGIPFES-IGSIPISSSE--NAIEETVRAINHAEL----VRKPGTEYEYAT
INYDILGYVVEKVTGKSYEQYVQQEVIAKLGLTDTFLKAQA--P---------EWDLAKG
HKISFFSPKVYNAPDYRGNTPAGYVVSNLTDMERWLKIQLGVESS--AI-----------
----------R----TELVSASQLPDRSVPPA-ADGSS------YASGWMIYQD--G---
--GGQISHGGNNPGFSSYMAFRPEEKLGAVVLTNTNSLNAFVIAEGAVNLVLGKEAP-VV
-----VSD-----TNLQADRMASISLVILGILLLVLGGAIVQIFVQ---VYRGERKLVA-
-N-AG----------------------R-----ICFA-SFVAFVGMGIVLTAALYYLPDV
FFMGL-PWPFIEVWLPITIFYAIYALVAGLALFNVYITLTR----LFP--KSQETSMTSI
VIQGLISGFGNALIIFMINLA--------LTSTN------KFHASIFLYFLLGILLYIVG
EKMMRSRLIVITNEIVYEKRMELIRKIFRTPYQKYETLDNGEIYAGLNNDTETISTFANS
VVVALTSAVTLVFCFIYLGSL-DLYGFLFCLAVIFVAVGLYTLAGRFANKVWEETRDIQN
VFFSYITDMIGGFKELYLTQAQRKEFEDDMEKSCSDYRHKKSAGQFKFVNVYLIGELLFV
VVIGTVAFLFPVLFP-SLQKEMLISYVFVFLYMTGPVHGILNAVPELIRIKISWQRLNAL
LDSLSVETRREEESLAR----------QNSQDFETFSTEQVRFRYKN-K---EGEEFSVG
PLDFSCRKGEIVFIVGGNGSGKSTFAKLITGLYEQDEGEFFMNGQNVNADQRCEFFSAIF
SDFYLFEKMYGIDYQAKQEEVSKYLEVLRIADKVGVDETGTFSTTK-LSTGQRKRLALML
SLVRDRPIFLFDEWAADQDPEYRQFFYESLLPEMKRQGKCVIAITHDDRYFHLADQVVKM
ESGRIISQQTLTHA------------------
>3009940011
---------------MNMMRM---------------------IKKV-I-FLCLLVL----
-FTFS-----------T------------------------------------APANAQI
SKS-QLPLDKMERWIEEQMDKAGIPGLSVVISGKDSTLYQKGFGYAGLNNKRPVTGKTLF
ELGSTSKAFTGLAVLQLQDQGIIRLSDPVSAYLPWFKMHF-----KGEHQGEKIDGDVDI
TLEQLLHHTSGIPFET-IKDIPQGDGD--DSLQRTVKNLVNREL----DFYPGEQFQYAT
INYDVLGLVIEEVTGSSFETYVRTHVLDTLGLKETFLFRQE--TA--------GRDMADG
YKHGFMQSLTYNAPMYRGDTPAGYFITNANDMSKWLQIQLGSGDG-G-------------
----------I----NRLIGQSHSPDRTVPPA-EDGSS------YAAGWSVYQL--G---
--SGMLSHSGSNPNYSSQLVLMPGEEIGIAVLANLNSDYTEVIGNGIAAILQGKAPE-PL
-----ESD-----MFQDMDRLATAIFIVSVILGLTFAFLLGMALMD---FAKRQRTLSS-
-F-TR----------------------K-----HIAH-VIVTI-ALLSFIAYCLTCIPEV
LFMGL-SWDFMQVWAPFSLLPAVFSVAGAVFLFAFYMFIVY----VFP--KKKEKALIPL
FILSFISGFGNAIVIFSVVEA--------LKKVD------QVNLGLLLYYGLGILFYVAG
QKLIRNKMIELTHNLVYEKRSKLIQNLLHTPFYKFEKIDRGEIYAVLKGDTELVSHLPSI
AVSAMTNLVTVLFCLVYLSIV-NFGGLLVSVSILVLASVIYFLMARSADTLWEQSRDIQN
HFFSYINDLVQGFKELSLSRRRRYDFSSDLDNSNLNFRAKNIKAGYKFTNAFVVGELLFV
LVIGGIAFVFPVLFT-NIQSVTLSTFVFVFLYMTGPINALLDVIPELVQIRISWNRLNQL
IQNTSQHKVDQISHP----------RQTIVEYSKKFTLENVEYEYDN-----GEESFRIG
PISYEFRIGEITFITGGNGSGKTTFAKLLTGLYKAKNGTILLDGQELDHSEIGEYFSNVF
SDFYLFKRIYGIETAGKEEQINTYLELLQMQEKVDIV-DGKFSTID-LSTGQRKRLALLI
SYLEDKPFCLFDEWAADQDPEFRKFFYEDLLPELKRRGKCVIAITHDDRYFYLADKIIKM
NAGEVEYIEGLTGISS----------------
>3585600011
---------------MNMMRM---------------------IKKV-I-FLCLLVL----
-FTFS-----------T------------------------------------APANAQI
SKS-QLPLDKMERWIEEQMDKAGIPGLSVVISGKDSTLYQKGFGYAGLNNKRPVTGRTLF
ELGSTSKAFTGLAVLQLQDQGIIRLSDPVSAYLPWFKMHF-----KGEHQGEKIDGDVDI
TLEQLLHHTSGIPFET-IKDIPQGDGD--DSLQRTVKNLVNREL----DFYPGEQFQYAT
INYDVLGLVIEEVTGSSFETYVRTHVLDTLGLKETFLFRQE--TA--------GRDMADG
YKHGFMQSLTYNAPMYRGDTPAGYFITNANDMSKWLQIQLGSGDG-G-------------
----------I----NRLIGQSHSPDRTVPPA-EDGSS------YAAGWSVYQL--G---
--SGMLSHSGSNPNYSSQLVLLPGEEIGIAVLANLNSDYTEVIGNGIAAILQGKAPE-PL
-----ESD-----MFQDMDRLATAIFIVSVILGLTFAFLLGMALMD---FAKRQRTLSS-
-F-TR----------------------K-----HIAH-VIVTI-ALLSFIAYCLTCIPEV
LFMGL-SWDFMQVWAPFSLLPAVFSVAGAVFLFAFYMFIVY----VFP--KKKEKALIPL
FILSFISGFGNAIVIFSVVEA--------LKKVD------QVNLGLLLYYGLGILFYVAG
QKLIRNKMIELTHNLVYEKRSKLIQNLLHTPFYKFEKIDRGEIYAVLKGDTELVSHLPSI
AVSAMTNLVTVLFCLVYLSIV-NFGGLLVSVSILVLASVIYFLMARSADTLWEQSRDIQN
HFFSYINDLVQGFKELSLSRRRRYDFSSDLDNSNLNFRAKNIKAGYKFTNAFVVGELLFV
LVIGGIAFVFPVLFT-NIQSVTLSTFVFVFLYMTGPINALLDVIPELVQIRISWNRLNQL
IQNTSQHKVDQISHP----------RQTIVEYSKKFTLENVEYEYDN-----GEESFRIG
PISYEFRIGEITFITGGNGSGKTTFAKLLTGLYKAKNGTILLDGQELDHSEIGEYFSNVF
SDFYLFKRIYGIETAGKEEQINTYLELLQMQEKVDIV-DGKFSTID-LSTGQRKRLALLI
SYLEDKPFCLFDEWAADQDPEFRKFFYEDLLSELKRRGKCVIAITHDDRYFYLADKIIKM
NAGEVEYIEGLTEISS----------------
>3009320011
---------------MNMMRM---------------------IKKV-I-FLCLLVL----
-FTFS-----------T------------------------------------APANAQI
SKS-QLPLDKMERWIEEQMDKAGIPGLSVVISGKDSTLYQKGFGYAGLNNKRPVTGRTLF
ELGSTSKAFTGLAVLQLQDQGIIRLSDPVSAYLPWFKMHF-----KGEHQGEKIDGDVDI
TLEQLLHHTSGIPFET-IKDIPQGDGD--DSLQRTVKNLVNREL----DFYPGEQFQYAT
INYDVLGLVIEEVTGSSFETYVRTHVLDTLGLKETFLFRQE--TA--------GRDMADG
YKHGFMQSLTYNAPMYRGDTPAGYFITNANDMSKWLQIQLGSGDG-G-------------
----------I----NRLIGQSHSPDRTVPPA-EDGSS------YAAGWSVYQL--G---
--SGMLSHSGSNPNYSSQLVLLPGEEIGIAVLANLNSDYTEVIGNGIAAILQGKAPE-PL
-----ESD-----MFQDMDRLATAIFIVSVILGLTFAFLLGMALMD---FAKRQRTLSS-
-F-TR----------------------K-----HIAH-VIVTI-ALLSFIAYCLTCIPEV
LFMGL-SWDFMQVWAPFSLLPAVFSVAGAVFLFAFYMFIVY----VFP--KKKEKALIPL
FILSFISGFGNAIVIFSVVEA--------LKKVD------QVNLGLLLYYGLGILFYVAG
QKLIRNKMIELTHNLVYEKRSKLIQNLLHTPFYKFEKIDRGEIYAVLKGDTELVSHLPSI
AVSAMTNLVTVLFCLVYLSIV-NFGGLLVSVSILVLASVIYFLMARSADTLWEQSRDIQN
HFFSYINDLVQGFKELSLSRRRRYDFSSDLDNSNLNFRAKNIKAGYKFTNAFVVGELLFV
LVIGGIAFVFPVLFT-NIQSVTLSTFVFVFLYMTGPINALLDVIPELVQIRISWNRLNQL
IQNTSQHKVDQISHP----------RQTIVEYSKKFTLENVEYEYDN-----GEESFRIG
PISYEFRIGEITFITGGNGSGKTTFAKLLTGLYKAKNGTILLDGQELDHSEIGEYFSNVF
SDFYLFKRIYGIETAGKEEQINTYLELLQMQEKVDIV-DGKFSTID-LSTGQRKRLALLI
SYLEDKPFCLFDEWAADQDPEFRKFFYEDLLPELKRRGKCVIAITHDDRYFYLADKIIKM
NAGEVEYIEGLTGISS----------------
>3009950011
---------------MNMMRM---------------------IKKV-I-FLCLLVL----
-FTFS-----------T------------------------------------APANAQI
SKS-QLPLDKMERWIEEQMDKAGIPGLSVVISGKDSTLYQKGFGYAGLNNKRPVTGKTLF
ELGSTSKAFTGLAVLQLQDQGIIRLSDPVSAYLPWFKMHF-----KGEHQGEKIDGDVDI
TLEQLLHHTSGIPFET-IKDIPQGDGD--DSLQRTVKNLVNREL----DFYPGEQFQYAT
INYDVLGLVIEEVTGSSFETYVHTHVLDTLGLKETFLFRQE--TA--------GRDMADG
YKHGFMQSLTYNAPMYRGDTPAGYFITNANDMSKWLQIQLGSGDG-G-------------
----------I----NRLVGQSHSPDRTVPPA-EDGSS------YAAGWSVYQL--G---
--SGMLSHSGSNPNYSSQLVLLPGEEIGIAVLANLNSDYTEVIGNGIAAILQGKAPE-PL
-----ESD-----MFQDMDRLATAIFIVSVILGLTFAFLLGMALMD---FAKRQRTLSS-
-F-TR----------------------K-----HIAH-VIVTI-ALLSFIAYCLTCIPEV
LFMGL-SWDFMQVWAPFSLLPAVFSVAGAVFLFAFYMFIVY----VFP--KKKEKALIPL
FILSFISGFGNAIVIFSVVEA--------LKKVD------QVNLGLLLYYGLGILFYVAG
QKLIRNKMIELTHNLVYEKRSRLIQNLLHTPFYKFEKIDRGEIYAVLKGDTELVSHLPSI
AVSAMTNLVTVLFCLVYLSIV-NFGGLLVSMSILVLASVIYFLMARSADTLWEQSRDIQN
HFFGYINDLVQGFKELSLSRRRRYDFSSDLDNSNLNFRAKNIKAGYKFTNAFVVGELLFV
LVIGGIAFVFPVLFT-NIQSVTLSTFVFVFLYMTGPINALLDVIPELVQIRISWNRLNQL
IQNTSQHKVDQISHP----------RQTIVEYSKKFTLENVEYEYDN-----GEESFRIG
PISYEFRIGEITFITGGNGSGKTTFAKLLTGLYKAKNGTILLDGQELDHSEIGEYFSNVF
SDFYLFKRIYGIETAGKEEQINTYLELLQMQEKVNIV-DGKFSTID-LSTGQRKRLALLI
SYLEDKPFCLFDEWAADQDPEFRKFFYEDLLPELKRRGKCVIAITHDDRYFYLADKIIKM
NAGEVEYIEGLTGISS----------------
>3009970011
---------------MNMMRM---------------------IKKV-I-FLCLLVL----
-FTFS-----------T------------------------------------APANAQI
SKS-QLPLDKMERWIEEQMDKAGIPGLSVVISGKDSTLYQKGFGYAGLNNKRPVTGKTLF
ELGSTSKAFTGLAVLQLQDQGIIRLSDPVSAYLPWFKMHF-----KGEHQGEKIDGDVDI
TLEQLLHHTSGVPFET-IKDIPQGDGD--DSLQRTVKNLVNREL----DFYPGEQFQYAT
INYDVLGLVIEEVTGSSFETYVRTHVLDTLGLKETFLFRQE--TA--------GRDMADG
YKHGFMQSLTYNAPMYRGDTPAGYFITNANDMSKWLQIQLGSGDG-G-------------
----------I----NRLVGQSHSPDRTVPPA-EDGSS------YAAGWSVYQL--G---
--SGMLSHSGSNPNYSSQLVLLPGEEIGIAVLANLNSDYTEVIGNGIAAILQGKAPE-PL
-----ESD-----MFQDMDRLATAIFIVSVILGLTFAFLLGMALMD---FAKRQRTLSS-
-F-TR----------------------K-----HIAH-VIVTI-ALLSFIAYCLTCIPEV
LFMGL-SWDFMQVWAPFSLLPAVFSVAGAVFLFAFYMFIVY----VFP--KKKEKALIPL
FILSFISGFGNAIVIFSVVEA--------LKKVD------QVNLGLLLYYGLGILFYVAG
QKLIRNKMIELTHNLVYEKRSKLIQNLLHTPFYKFEKIDRGEIYAVLKGDTELVSHLPSI
AVSAMTNLVTVLFCLVYLSIV-NFGGLLVSMSILVLASVIYFLMARSADTLWEQSRDIQN
HFFGYINDLVQGFKELSLSRRRRYDFSSDLDNSNLNFRAKNIKAGYKFTNAFVVGELLFV
LVIGGIAFVFPVLFT-NIQSVTLSTFVFVFLYMTGPINALLDVIPELVQIRISWNRLNQL
IQNTSQHKVDQISHP----------RQTIVEYSKKFTLENVEYEYDN-----GEESFRIG
PISYEFRIGEITFITGGNGSGKTTFAKLLTGLYKAKNGTILLDGQELDHSEIGEYFSNVF
SDFYLFKRIYGIETAGKEEQINTYLELLQMQEKVDIV-DGKFSTID-LSTGQRKRLALLI
SYLEDKPFCLFDEWAADQDPEFRKFFYEDLLPELKRRGKCVIAITHDDRYFYLADKIIKM
NAGEVEYIEGLTGISS----------------
>3333680011
-----------------------------------------MNNKW-IIFML-SIT--L-
LFS---------------------------------------------------YSRQVN
ASA-VPSTEGIEKYVQEKMKAGKIPGLSLVIVKNNQLFMNQGFGFADVQEKRRVTPDTFF
ELGSTSKAFTALGILSLEQKGLVSLQDPVTDYLPWFKVKY-----KGDYKGKRINGDVSI
TLDQLLHHTSGIPFRS-IGGIPPAEDD--EALERTVRGLIGTEL----DFYPGERFLYAT
INYDILGLIIQKVSHMSFEGYMEENILHRLGLDQTVMFRAK--AD--------SREFATG
YKLGLMTPVEYNAPMFRGNTPAGYFMMNGRNMAEWLKIQINAVAA-GDW-----------
----------A----DSLIKESHVPDRTVPPD-VDGSS------YAAGWKVFQT--P---
--GGEYSHEGSNPNYSSYIVFRPGDQTAVGVMTNLNSSYTRSIGQGIMEMLAQEEQEAGG
-----TTD-----LYKSLDQFSTLLIAAAGLFIIGTLLMVGMAVID---LFKGRRKFRR-
-P-TG----------------------K-----WVLG-ITVML-LFLSYFAYCLYLLPEV
LFYQL-PWSFVKVWAPFSFIPALKILLAAIVLFAFYILVVD----NAP--RKSEKPFFAL
VILSSMSGIGNVLIIFTINEA--------LNQIR------GIQPGLLMFFSLGIILYIFG
QLIIRKRLILLANEAIYQKRKQLTASILNTSYQNMERLEQGKVHAGLNNDTEVISQIPTV
VVGCLTDVVTLLCCFAYLGIV-NIYGLFISLAVIFAAAGLYFIVGRSADRLWEQTRDIQN
TFLSYINDLIMGFKELSLNTRKRRAFETDMGEVSATFISRRSAASLSFMKSFVVGELLFT
AVIGTVAFLFPYVFK-NIQADTLRTYVFVFLYMTGPVNGVLNQIPNLFQIRVSLKRINRF
MHEINEMASPAHEEHDR----------SEAGPVTSIKLEHLVY--QHSG---KDASFTVG
PIQYEFRAGEITFITGGNGSGKTTLAKLLSGLYRPDSGRILVNNVPVNDRELGSLYSTVF
SDFHLFRKMYGIEYEEKEQDARHYLKLLQLEHKLEMH-EGVFSTVKELSTGQKKRLALLV
SYLEERPILLFDEVAADQDPEFKAVFYEQLLQELKGINKCVIVISHDDRYFHAADRIIKM
EAGKIIS-------------------------
>3010370011
------------------MKS---------------------VNR--AIILAF-LIVSLF
SIPMN-----V--VAL--------------------------------------SDSKTT
SLS-NDEIGKMEQYIENQMKEGKIPGASVVIVKDDKTVYQKGFGYANVEEKKEITSNTLF
EIGSNSKAFTALGILKLQQDGLIALNDPVSKYIPWLQMNF-----REE--------EVSP
TIQQFLNQTSGVPFRT-IDTIPVSDRE--DALEKTVGNLKGITL----DSKPGDHFQYAT
INYDVLGLIIEKVTQKSFETYMKENVLQPLELNNTYLFKNT--NA--------SNQMADG
YKLHFLSPVKYDSPPYRGNTPAAYFITNAEDVAKWFKIQLETSST-GAF-----------
----------D----KQLIQESHIAHSMAEPL-SDGSA------YSNGWFISKK--D---
--GGKISHGGNNPNYSSYFLLKPDEKLGIAILTNTNSEYTESIGRGVERILHGNEPV-VT
-----GSD-----LNKKADKMAIFLISVFGFLSILTAFFGSKAVYE---VSKKQRTFEK-
-K-TR----------------------K-----DWLV-LLASL-VLMIGVTYSIKQIPTI
LYDGL-SWEFIYVWLPNSIKLAYQVTLATLWVVYAYFSFTF----LFK--KKDNKQFVLL
GLVSIISGLGNAIIIFSINMA--------IAKQN------DL--NILLYFMLGIVLYVGG
QRIVRKKLIELTNNMVYLKRMEIVRKILKTSYQDFENIESGRIQATLNNDTETVSRLVNL
VITAITSSATLLCCFIYLGFI-SFYGLLLSIAIITAIASIYYLVGIYANRIGERSRDIQN
TFFSFIDDLTGGFKELSLHEKKKEHFVSAMQHSCNDYRIMRGKATMAFANMFVVGELLFT
LAIGAVAFLFPLVFK-EIGTATLTSYIFVLLYMTGPVHGILDTVPNLIDVKISWKRINHL
ISQLSSLELRE-----------VDPSQISSHNNVEVFLKGVEYEYTN-S---QDSVFKVG
PINYQFKSGEVIFITGGNGSGKSTLAKLITGLYSPTNGHITLNGRMIEARELSQYYSAIF
SDFHLFEKLYGIDCECKEAEIQEYLKILQMDSKVQIE-DGKFTTIN-VSTGQKKRLALLI
SYLEDKPIYLFDEWAADQDPEFRKFFYNVLLPDLKGRGKCVIAITHDDYYFGLADKTLRM
EFGQCKSNEFLPV-------------------
>4059160011
------------------MKS---------------------VNR--AIILAF-LIVSLF
SMPMN-----V--VAL--------------------------------------SDSKTT
SLS-NDEIGKMEQYIENQMKEGKIPGASVVIVKDDKTVYQKGFGYANVEEKKEITSNTLF
EIGSNSKAFTALGILKLQQDGLIALNDPVSKYIPWLQMNF-----RGE--------EVSP
TIQQFLNQTSGVPFRT-IDTIPVSDRE--DALEKTVGNLKGITL----DSKPGDHFQYAT
INYDVLGLIIEKVTQKSFETYMKENVLQPLELNDTYLFKNT--NA--------SNQMADG
YKLHFLSPVKYDAPPYRGNTPAAYFITNAEDVAKWFKIQLETSRT-GAF-----------
----------D----KQLIQKSHIAHSMAEPL-SDGSA------YSNGWFISKK--D---
--GGKISHGGNNPNYSSYFLLKPDEKLGIAILTNTNSEYTESIGRGVERILHGNEPV-VT
-----GSD-----LNKKADKMAIFLISVFGFLSILTAFFGSKAVYE---VSKKQRTFEK-
-K-TR----------------------K-----DWLV-LLASL-VLMIGVTYSIKQIPTI
LYDGL-SWEFIYVWLPNSIKLAYQVTLATLWVVYAYFSFTF----LFK--KKDNKQFVLL
GLVSIISGLGNAIIIFSINMA--------IAKQN------DL--NILLYFMLGIVLYVGG
QRIVRKKLIELTNNMVYLKRMEIVRKILKTSYQDFENIESGRIQATLNNDTETVSRLVNL
VITAITSSATLLCCFIYLGFI-SFYGLLLSIAIITAIASIYYLVGIYANRIGERSRDIQN
TFFSFIDDLTGGFKELSLHEKKKEHFVSAMQHSCNDYRIMRGKATMAFANMFVVGELLFT
LAIGAVAFLFPLVFK-EIGTATLTSYIFVLLYMTGPVHGILDTVPNLIDVKISWKRINHL
ISQLSSLELRE-----------VDPSQISSHNNVEVILKGVEYEYTN-S---QDSVFKVG
PINYQFKSGEVIFITGGNGSGKSTLAKLITGLYSPTNGHITLNGRMIEARELSQYYSAIF
SDFHLFEKLYGIDCECKEAEIQEYLKILQMDSKVQIE-DGKFTTIN-VSTGQKKRLALLI
SYLEDKPIYLFDEWAADQDPEFRKFFYNVLLPDLKGRGKCVIAITHDDYYFGLADKTLRM
EFGQCKSNEFLPV-------------------
>3140460011
------------------------------------------MQI--KIIFTFIMFMSLL
LSSSL-----E--IS--------------------------------------AAT-SEV
NVS-NENIKKIEEFIEKQMEKGDIPGLSVTIVNEDKTVYKSGFGYADIDNGKEVTSDTLF
ELGSTSKAFTALGVLTLVDNGTVDINAPITDYIPWLSMTY-----KGE--------KATV
TVRDILYHTSGVPFNT-ISEIPISNGE--KAIEATVRTLVGVEL----DSTPGEKFQYAT
INYDILGLLIEKTTGIKYEEFIKRNILEPMGLNNTYMYDNE--FE--------KDRMAQG
YKQLFTEPRLYNAPSYEGNKPAGYIITNSNDMEKWLKIQLGVLKE-SKF-----------
----------N----NNLIEKSHIANRRVEQL-QDGSS------YASGWFVYQK--G---
--GGEISHGGNNPNYSSFILFRPEEKIGIAVLSNINSAYVENIGNEINKILLDEGNV-SN
-----IKD-----LNMITDYIAVAIICVSIIIIATSLGFIIKVLKE---LKAKRRYVDK-
-K-GK----------------------R-----GILK-ILASL-IIMMILSYCIYLIPYI
FYDGV-DWKFTFIWLPSSIKWALYLGYACLWLVYAYSLLIS----FVK--KKDDKSLLML
SLVSIASGLGNALIILTINLA--------INSDE------KTKINLIVYFVLGIIIYVYG
QKIVRAKVISITNEIVYFKRMQIVKKLLSTPYEHFENIEKGTIESTLNNDTETISNATNI
IVGGITSAITLICCFAYLSFI-NFYVLLLSLGIILFIASIYYLAGRYANRIGEESRDLEN
IFFKYIFSLVSGFKELTLSRKKKQEFQNDLEESSDRYKDTKKKSALAFANMFVMGELLFT
LAIGCIALVFPVVLN-NLETANITSYVFILLYMIGPIHAILDTIPNIIEIKISLNRITTL
IDKLTSKVNSV------------TSQQVQHYAEVQLQLKDVAYEYNQ-G---EETKFKVG
PINYQFNSGEIIFITGGNGSGKSTFAKLITGLYTPTSGNLILNGNTVSPNILNEYYSAIF
NDFFLFEKLYGIDYTDKENEIKNYLKILQLDKKVEII-NGKFSTTK-LSTGQKKRLALLV
SYLDDRPIYVFDEWTADQDPEFRLFFYSNLLPDLQKKGKCIIAVTHDDRYFSYADKVIKM
DMGKMISLDNQSMVLN----------------
>3220620011
------------------MKK---------------------RNK--L-AIMLSIFLSIV
LCQFN-----V--YALD------------------------------------SDNTEIN
YLN-KDETTKIEKFIKENINGGNIPGLSVTVVEGNNTVYQKGFGYSDIEGKKPVTSQSLF
EIGSNSKAFTALGILNLEKNGQIKIQDEVTKYIPWLKVKY-----KGK--------EVSI
TIEQLLHQTSGIPFKT-IDKIPVSSED--NALEETVKTLVDIEL----DSEPGEKFQYAT
ANYDVLGLVIEKVTGKSYESYIEENILKPMGLNNTYLYKNE--TV--------NNDMAKG
YKIGFLKQHLYEAPVYRGNKPAGYIISSGEDMAKWIKIQMDTMNE-VKF-----------
----------D----RDIIKKSHEANRSVSAI-GNEVF------YADGWFIYPK--E---
----QIAHGGNNPNYSSFIVFNAKDKVGVAVLSNTNSNYVQNIGLGINEILQGQSVK-KD
-----IKD-----LNKSADKVAIAIICISSLLVLVTLYFMIKALRE---VFRKQRYFKF-
-N-CI----------------------K-----SSLR-FVLSF-LFMLGLSYCIYLAPQI
LYNGV-SWGVVFVWLPNSVEIALNSVYIAIWLVYAYFIFTS----FFK--KEKNKPILVL
SLLSVLSGFGNALIIFTINMA--------INSNN------DLKFNILIYFILGIVLYVYG
QKIMREKLIAFTNEIVYSKRMKIVNKLLGAQYSKFEQIEKGRIESTLNNDTETISRFVNI
LIGGITSAVTLICCFIYLGTI-NIYALLLSVLIIVLIASIYYLVGRYANKLGEEARDLQN
IFFRFINDLIGGFKELSLNEKRKNEFEKDMEKSCSKYKVKRSESALAFANMFVIGELLFT
LAIGSVVFIFPFVLK-NLDSTSLTSYVFILLYMTGPVHEILNTIPNAIEVKISLKRINSL
INELSAYIKEE-----------NSISDKEILGNLSLKLRDVEYEYER-K---DGQGFKVG
IIDYEFKSGEIVFITGGNGSGKSTLAKLLTGLYLPTKGEISLNG-KIEQKQLSESYSTVF
TDFYLFDKLYGINYRGKEDEIERYLEILQLNDKVQIQ-DGKFSTTR-LSTGQKKRVALLV
TYLEDRPIYLFDEWAADQDPEFRLFFYDTLLPELKAKGKCVIAVTHDDRYFNLADRVIKM
DLGKISDLEMR---------------------
>3009760011
------------------MKK---------------------PNK--L-LVMLSIFLSIV
LCPFN-----V--YSLS------------------------------------NDDKEIN
YLT-KDETVKIEKFIEENMNESSIPGLSVTIVKDDKTIYQKGFGYSDVDGKKPVTSQSLF
EIGSNSKAFTALGILSLEKSGQIKLNDEVTKYIPWLKVKY-----KGK--------ETSI
TVEQLLYHTSGIPFKT-IDKVPVTNKD--NALEETVKTLVDIDL----DSEPGKKFQYAT
INYDALGLIIEKVTGKTYENYIEETVLKPMGLNNTYLFKNE--AI--------NKQMANG
YKIGFLKPQLYEAPIYRGNKPAGYIISGGEDMAKWLKIQMGTMKE-LKF-----------
----------H----KDIIKKSQEASRAISAI-GDEVF------YAGGWFVYPK--E---
----QISHGGNNPNYSSFIIFNPKDKVGVAVLSNISSNYMQNIGLGINRMLQGEAVK-KD
-----IKD-----LNKSADKVAIAIMCISSLLVLVTLFFMIKALRE---IFIKQRYFKF-
-N-GI----------------------K-----SSLR-FIFSF-LFMLGLSYCIYLIPQV
LYNGV-SWKFAFVWLPNSVEMALYSVYVAIWFIYVYLIFTS----FFK--KEKNKEILVL
SLLSVLSGFGNALIIFTINIA--------MNSNN------TLKFTLLIYFILGIVLYVYG
QKIMREKLIDFTNEIVYSKRMKIVNELLGAQYSKFEQIEKGRIQSTLNNDTETISRFVNI
LIGGITSAVTLICCFIYLGTI-NIYALLLSVLIIVLIASIYYLVGRYANKLGEDARDLQN
VFFKFINDLIGGFKELSLNENRKNEFQKDVEESCDKYKVKRNKSALAFANMFVIGELLFT
LAIGSVVFIFPFVLK-DLDSTSLTSYVFVLLYMTGPVHGILNTIPNAIEVKISLKRINSL
IDEISSYNKEE-----------DNIIDKNISGNLSLKLRDAEYEYAK-T---DGQSFKVG
PINYEFKSGEIVFVTGGNGSGKSTLAKLLTGLYSPTKGDISLND-RISQKLLNQSYSTVF
ADFYLFDKLYGINYKGKEIEIQRYLEILQLSDKVQIQ-DGKFSTTK-LSTGQKKRLALLV
TYLEDRPIYLFDEWSADQDPEFRLFFYDTLLPELKAKGKCVIAVTHDDRYFNLADRVIKM
DLGKISNLEMR---------------------
>4228630011
------------------MKK---------------------PNK--L-LVMLSIFLSIV
LCPFN-----V--YSLS------------------------------------NDDKEIN
YLT-KDETVKIEKFIEENMNESSIPGLSVTIVKDDKTVYQKGFGYSDVDGKKPVTSQSLF
EIGSNSKAFTALGILSLEKSGQIKLNDEVTKYISWLKVKY-----KGK--------ETSI
TVEQLLYHTSGIPFKT-IDKVPVADKD--NALEETVKTLVDIDL----DSEPGKKFQYAT
INYDVLGLIIEKVTGKTYENYIEETVLKPMGLNNTYLFKNE--TI--------NEQMASG
YKIGFLKPQLYEAPIYRGNKPAGYIISGGEDMAKWLKIQMGTMKE-LKF-----------
----------H----KDIIKKSQEASRANSAI-GDEVF------YAGGWFVYPK--G---
----QISHGGNNPNYSSFIIFNPKDKVGVAVLSNINSNYMQNIGLGINRMLQGEAVK-KD
-----IKD-----LNKSADKVAIAIMCISNLLVLVTLFFMIKALRE---IFIKQRYLKF-
-N-GI----------------------K-----SSLR-FIFSF-LFMLGLSYCIYLIPQV
LYDGV-SWKFAFVWLPNSAEMALYSVYVAIWFIYVYLIFTS----FFK--KEKNKEILVL
SLLSVLSGFGNALIILTINIA--------MNSNN------ALKFTLLIYFILGIVLYVYG
QKIMREKLIDFTNEIVYSKRMKIVNKLLGAHYSKFEQIEKGRIQSTLNNDTETISRFVNI
LIGGITSAVTLICCFIYLGTI-NIYALLLSALIIVFIASIYYLVGRYANRLGEDARDLQN
VFFKFINDLIGGFKELSLNENRKNEFQKDIEESCDKYKVKRNKSALAFANMFVIGELLFT
LAIGSVVFIFPFVLK-ELDSTSLTSYVFVLLYMTGPVHGILNTIPNAIEVKISLKRINSL
IDEISSYNKEE-----------DNTIDKNIGGNLSLKLQDVEYEYAK-T---DGQSFKVG
PINYEFKSGEIIFITGGNGSGKSTLAKLLTGLYSPTKGDISLND-RISQKLLNQSYSTVF
ADFYLFDKLYGINYKGKEIEIQRYLEILQLNDKVQIQ-DGKFSTTK-LSTGQKKRLALLV
TYLEDRPIYLFDEWSADQDPEFRLFFYDTLLPELKAKGKCVIAVTHDDRYFNLADRVIKM
DLGKISNLEMR---------------------
>3135180011
---------MQG--VISIMKK---------------------INK--L-LVIFSVFISVI
LSSSV-----V--FAE-------------------------------------ENNGPID
LLT-QDERIKIEKFIEENIDKGKIPGISITIVKDDKTIYQKGFGYSNIEDKTPVTDKTLF
ELGSTSKAFTGLAILKLEQDGLIKLNDDVSKYIPWFKVSY-----KGE--------DTKI
TLEQLLHHSSGIPFKT-IDKVPVSNED--NAIDQTVKTLVGIEL----DSKPGEKYQYAT
INYDVLGLIIEKVSGLSYEKYIEENVIKTSGLNNTYLFKNE--DI--------SKDIATG
YKLGFLKPRSYDAPVYRGNKPAGYIMTNGKDMAKWLKIQMSTSKE-SKF-----------
----------D----NTLIEKSHDQNRTIPPT-SYGSS------YAAGWDVYQD--I---
--GGKISHGGSNPNYSSFITFKPEKKEGVAVLSNTNSEYVEFICRGISGILNGKEYNNIN
-----IKD-----LNKRADSISIFIIAFASLIIISTLYFIIKLIKE---IITKKRNFNS-
-I-SI----------------------K-----TFLK-VFISL-ISILGVTYCIYLIPYI
LGNGI-SWSFVFVWLPHSIKIALYLFCASIWMAYIYALLIS----FFK--KKDDKPILIL
SLLSVASGFGNALIIFTINMS--------INSSN------NMKIKLLIYFVLGIILYVYG
QKIMRGKLIDITNSIVYSKRMEIVKHILKAPYNKFEKIEKGRIQSTLNNDTETMSRFVNI
LISGITSGVTLICCFIYLGCI-NIYALLLAVLIILAISSIYYLVGRYANKIGEEARDLQS
VFFKFINDLIGGFKELSLNKNKKHEFQEDMESTCDKYRVKRGKSSLAFANMFVIGELLFT
IAIGAIALIFPLILK-NLESTSVASYVFILLYMTGPVHGILDTIPNAIEVRISLKRINSL
IDELSVLDNSE-----------LCSEKSGRKDNLKLQLHEIEYEYEK-E---DGKGFKVG
PISYEFRSGEITFITGGNGSGKSTLAKLLTGLYEPTKGYISLSGMSIKQRRLSENYTTIF
SDFYMFDKLYGIKWELKKEEIERYLEVLQLDKKVKIE-DGKFSTTK-LSTGQKKRLALLV
SYLEDKPIYLFDEWAADQDPEFRMFFYNTLLPDLKGRGKCVIAITHDDQYFDLADKVIKM
EFGNIKINKLYV--------------------
>3147440011
------------------MRK---------------------INK--L-LVIFSVFISVM
LSSTF-----V--FAG-------------------------------------ESNGAID
LLT-QDESIEIEKFIQENMDNGKIPGLSITIVKDDRTIYQKGFGYSDIKNKTPVTDKTLF
ELGSTSKAFTALGILKLEQDGLVKLNENVSKYIPWFKINY-----KGE--------DTNI
TLEQLLHHSSGIPFKS-IDKIPVSNED--NALEQTVKTLVGIEL----DSKPGEKFQYAT
INYDVLGLIIEKVSGLSYEKYMEENVMKPARLNNTYLFKNE--NV--------INEIATG
YKLEFLKPRSYDAPVYRGNKPAGYIITNGEDMAKWLKIQMGTSKE-SNF-----------
----------D----DNLVKRSHEPNRTIAPD-IDGAS------YAAGWDIYQD--I---
--GGRISHGAANPNYSSFITFEPEKKVGVAVLSNTNSDYVQFICRVVNEILKGKDYSNIN
-----IRD-----FNKRVDNISIFIICFSSLVIISTLYFMVKSIRE---IIIKERNFTR-
-I-SV----------------------Q-----SFVK-ILISL-MFVLGISYCIYSIPYI
LYKGV-SWNFVFVWVPNSIKIALYLFYTSIWTAYIYALLIS----FFK--KKDDKSLLIL
SLLSIASGFGNALIIFTINMS--------INSDN------SMKLKLLIYFVLGIILYVYG
QKIIRRKLIDITNSIVYSKRMEIVKHILKAPYNKFEKIEKGRIQSTLNNDTETMSRFVNI
LISGITSTVTLICCFIYLGCI-NIYALFLALLIILIISSIYYLVGRYANKIGEEARDLQS
SFFKFINDLIGGFKELSLNKKKKYEFQEDMKSTCKKYKTERGKSSLAFANMFVIGELLFT
LAIGAIALIFPLILK-NLESISVASYVFILLYMTGPVHGILDTIPTAIEVRISLKRINSL
INELYVLDNGD-----------LVSENDSMKDNFKLQLHEIEYEYEK-E---DGKGFRIG
PISHSFMSGEITFITGGNGSGKSTLAKLLTGLYEETKGYITLDGNKLEPKKLSENYTTIF
SDFYLFDKLYGIEWQRKEEEIQKYLEVLQLDKKVKIE-DGKFSTTK-LSTGQKKRLALLI
SYLEDKPIYLFDEWAADQDPEFRLFFYNTLLPELKERGRCVIAITHDEQYFSSADKVIKM
GMGKLY--------------------------
>3521880011
------------------MKK---------------------LRE--L-LVILSVFLSIV
VLPLK-----G--YALD------------------------------------NEVEQIN
LLT-NDTKLKIEKFIEENMDKGKVPGLAVTLVKGDKTVYQKGFGYSDIDAKKPVTSKSLF
EIGSNSKAVTALGIFNLEKSGQIKLEDEVTKYIPWLKVKY-----KGK--------EASI
TIEQLLHQTSGIPFKT-IDKIPVSNED--NALEETVKTLINIEL----DSEPGRDFQYAT
INYDVLGLVIEKVTGKSYEGYIEENVLKPLGLHNTYLYKNE--IV--------NEYIAKG
YKLEFLKNDVYDAPVYRGNKPAGYFISSAEDMAKWLKIQLGTLND-LKF-----------
----------D----KDIVGKSQEANRTVRPL-SDGSF------YASGWFIYPK--S---
--ENQISHAGNNPNYSSFIVFNPKDKVGVAVLSNTNSQYVELIGQGIKKILEEGTYN-KN
-----IID-----LNKGADTIASVIICISILIVLNILFFTLKALKA---ILNKQRHLNT-
-N-GK----------------------K-----SLLK-LVFSF-LFMLGISYCIYLIPYI
LYRGV-SWEFVFVWLPNSVEVALYFAFTSVWLVYIYLVFIS----FFK--KENDKGIFLL
SIKRY-------------------------------------------------------
------------------------------------------------------------
------------------------------------------------------------
------------------------------------------------------------
------------------------------------------------------------
------------------------------------------------------------
------------------------------------------------------------
------------------------------------------------------------
------------------------------------------------------------
--------------------------------
>3729790011
------------------MKK---------------------LRE--L-LVILSVFLSIV
VLPLK-----G--YALD------------------------------------NEVEQIN
LLT-NDTKLKIEKFIEENMDKGKVPGLAVTLVKGDKTVYQKGFGYSDIDAKKPVTSKSLF
EIGSNSKAVTALGIFNLEKSGQIKLEDEVTKYIPWLKVKY-----KGK--------EASI
TIEQLLHQTSGIPFKT-IDKIPVSNED--NALEETVKTLINIEL----DSEPGRDFQYAT
INYDVLGLVIEKVTGKSYEGYIEENVLKPLGLHNTYLYKNE--IV--------NEYIAKG
YKLEFLKNDVYDAPVYKGNKPAGYIISSAEDMAKWLKIQLGTLND-LKF-----------
----------D----KDIVGKSQEANRTVRPL-SDGSF------YASGWFIYPK--G---
--ENQISHAGNNPNYSSFIVFNPKDKVGVAVLSNTNSQYVELIGQGINKILEEGTYN-KN
-----IID-----LNKGADTIASVIICISILIVLSILFFTLKALKA---ILNKQRHLNT-
-N-GK----------------------K-----SLLK-LVFSF-LFMLGISYCIYLIPYI
LYRGV-SWEFVFVWLPNSVEVALYFVFTSVWLVYIYLVFIS----FFK--KENDKGIFLL
SIKR--------------------------------------------------------
------------------------------------------------------------
------------------------------------------------------------
------------------------------------------------------------
------------------------------------------------------------
------------------------------------------------------------
------------------------------------------------------------
------------------------------------------------------------
------------------------------------------------------------
--------------------------------
>3302630011
------------------MKK---------------------LRY--L-LVILSVFLSIV
VLPLK-----G--YALD------------------------------------NEVEQIS
LLT-NDTKLKIEKFIEENMDKGKVPGLAVTLVKGDKTVYQRGFGYSDIDAKKSVTSKSLF
EIGSNSKAFTALGIFNLEKNGQIKLEDEVTKYIPWLKVKY-----KGK--------EASI
TIEQLLHQTSGIPFKT-IDKIPVSNED--NALEETVKTLINIEL----DSEPGKDFQYAT
INYDVLGLVIEKVTGKSYEGYIEENVLKPLGLHNTYLYKNE--IV--------NEYIAKG
YKLEFLKNDVYDAPVYRGNKPAGYIISSAQDMAKWLKIQLGTLND-LKF-----------
----------D----KDIVGKSQEANRTVRPL-SDGSF------YASGWFIYPK--G---
--ENQISHAGNNPNYSSFIVFNPKDKFGVAVLSNTNSQYVELIGQGINKILEEGTYN-KN
-----IID-----LNKGADTIASVIICISNLIVLSILFFTLKALKA---ILNKQRYLNT-
-N-GK----------------------K-----SLLK-LVFSF-LFMLGISYCIYLIPYV
LYRGV-SWEFVFVWLPHSIEVALYFVFTSVWLVYIYLVFIS----FFK--KDNDKGIFLL
SIKRY-------------------------------------------------------
------------------------------------------------------------
------------------------------------------------------------
------------------------------------------------------------
------------------------------------------------------------
------------------------------------------------------------
------------------------------------------------------------
------------------------------------------------------------
------------------------------------------------------------
--------------------------------
>4007800011
------------------MKK---------------------LRD--L-LVILSVFLSIV
VLPLK-----G--YALD------------------------------------NEVEQIN
LLT-NDTKLKIEKFIEENMDKGKVPGLAVTLVKGDKTVYQRGFGYSDIDAKKSVTSKSLF
EIGSNSKAFTALGIFNLEKSGQIKLEDEVTKYIPWLKVKY-----KGK--------EASI
TIEQLLHQTSGIPFKT-IDKIPVSNED--NALEETVKTLINIEL----DSEPGKDFQYAT
INYDVLGLVIEKVTGKSYEGYIEENVLKPLGLHNTYLYKNE--IV--------NEYIAKG
YKLEFLKNDVYDAPVYRGNKPAGYIISSAQDMAKWLKIQLGTLND-LRF-----------
----------D----KDIVGKSQEANRTVRPL-SDGSF------YASGWFIYPK--G---
--ENQISHAGNNPNYSSFIVFNPKDKVGVAVLSNTNSQYVELIGQGINKILEAGTYN-KN
-----IID-----LNKGADTIASVIICISILIVLSILFFTLKALKA---ILNKQRYLNT-
-N-GK----------------------K-----SLLK-LVFSF-LFMLGISYCIFLIPYI
LYRGV-SWEFVFVWLPNSIEVALYFVFTSVWLVYIYLVFIS----FFK--KESDKGIFLL
SIKRY-------------------------------------------------------
------------------------------------------------------------
------------------------------------------------------------
------------------------------------------------------------
------------------------------------------------------------
------------------------------------------------------------
------------------------------------------------------------
------------------------------------------------------------
------------------------------------------------------------
--------------------------------
>50000360011
------------------MKK---------------------QSR--F-LIILSVFLSIV
LLPPK-----G--YALN------------------------------------NESEEIN
YLS-NDENLKIEKFIKENMDKGKITGLSVTIVKEDKTIYRKGFGYSDIESQKAVESKDLF
EIGSNSKAFTALGILNLQKSGQIKLENEVTKYIPWLKVNY-----KGK--------EAPI
TIEQLLYQTSGIPFKT-IDNIPVSNED--NALEETVKTLINIEL----DSEPGKKFQYAT
INYDVLGLIIEKVTGNSYESYIEENVIKPMGLNNTYLYKNE--VV--------NEHMAKG
YKINFLKPQPYEAPVYRGNKPAGYIISSSEDMAKWLKIQMGTLSD-SKF-----------
----------D----NEIIEQSHEANRRVPPE-GDGSS------YASGWFVYQK--A---
--GGEISHGGNNPNYSSFIVFKPEDKIGVAVLCNMNSDYVKKIGQGINEILQGETYN-KD
-----LKD-----INRSADKISILIIATCSLIILTTLFFIVQGLKE---VVEKERILKK-
-K-GV----------------------K-----SILR-LIFSL-IFMLGLSYSIYLIPYI
LYHGL-SWQFVFVWLPKVVKIAVYFMCVSIWTIYIYSIFIS----FYK--KSGDKSILIL
AILSIASGFGNALIIFTINMA--------INSES------YMKIKLLVYFILGIILYVYG
QKIVRRKLIEVTNGIVYAKRMEVVNSILKAPYKRFEEIQKGRIESTLNNDTETISRFANI
LINGITSAVTLICCFMYLGFI-NIYALLLSITIMLLIASIYYLVGRYAKRIGEESRDLQN
IFFKFINDLIGGFKELSLNEKKKNEFKKDMEKSCDKYRMKRGKSALAFANMFVIGELLFT
LAIGTIAIIFPLILK-NLETVNVTSYVFILLYMTGPVHGILDAIPNVIEVRISVKRINSL
LEEIVSSQDE-----------NSNNVEVNEKRNINLNLNEIEYVYDK-N---DERSFRVG
PISYEFNSGEIIFITGGNGSGKSTLAKLITGLYKSYKGEITLNDIKVTQKMLSENYSTVF
GDFYLFDKLYGIDYRDKEEEIKKYLEVLQLDKKVEIK-DGKFSTTK-LSTGQKKRLALLV
AYLEDRPIYLFDEWAADQDPEFKMFFYDTLLPELKEREKCVIAVTHDDRYFNIADKIIKM
EFGRISKI------------------------
>50000370011
------------------MKK---------------------INK--L-LFIFSVFISVM
LSSSI-----V--FAE-------------------------------------MNNGSID
LLT-QDERIKIEKFIEENMDKGKIPGLSITIVRDDKTIYQKGFGYSDIENKKSVDSKSLF
EIGSNSKAFTALGILNLQKSGQIKLNEEVTKYIPWLKVKY-----KGK--------EVLI
TLEQLLHQTSGIPFKT-IDKIPVSNGD--NALEETVKTLVDIEL----DSEPGKRFQYAT
INYDILGLVIEKVTGESYEKYIEENILKPMGLNSTYLYKKE--TI--------NDDMSKG
YKIGFLKAQLYEAPVYRGNKPAGYIISNGEDMAKWLKVQLGTLSD-SKF-----------
----------D----KTIIDKSHEANRRVAPL-GDGSS------YASGWFVYQK--E---
--GGEISHGANNPNYSSFIVFKPEDEIGAAVLCNMNSEYTEKIGQGISEILQGETYN-KY
-----TKD-----LNKSADKISILIIVTASLIILTTLFFVVKGLKE---ILNKERVFVK-
-K-GI----------------------K-----SVLE-LSISL-TFMIGLSYCIYLIPYI
LYQGL-SWSFVFVWLPKSVKGALYLMYISIWTIYIYAIFTG----FYK--KDGDKSLLIL
SILSIASGFGNALIIFTINIA--------INSDN------NMKIKLLVYFILGIILYVYG
QKIVRGKLIEITNGVVYSKRMEVVNSILKASYKKFEDIEKGRIESTLNNDTETMSRFANI
IITGITSSVTLICCFIYLGFI-NIYALLLSVTIILLIASVYYLVGKYANKIGEESRDLQN
VFFKFINDLIGGFKELGLNLKKKNEFEQDMEISCDKYRVKRGQSALAFANMFVVGELLFT
LAIGAIAILFPLILK-NLETENITSYVFILLYMTGPVHGILDTIPNLIEVRISVKRINSL
LEELAIPEDEVAHEMTILEDEIASGVEVSGKKYINLKLNEIEYAYDK-N---DEGSFKVG
PISYEFNSGEIIFITGGNGSGKSTLAKLITGLYKPSKGDITLNNVKVSEKMLSKNYSTVF
GDFYLFDKLYGIDYKDKEAEIENYLKILQLDKKVEIK-NGKFSTIK-LSTGQKKRLALLV
TYLEDRSIYLFDEWAADQDPEFRRFFYDSLLPDLKKRGKCVIAITHDDHYFNLADKIIKM
EMGILR--------------------------
>3009840011
------------------MRN---------------------LNK--F-LVIVSILFSLV
SVSFK-----T--YALD------------------------------------NSAREIS
NLS-NDETSRIEKFVKDNMDKGSIPGLSVTIVKGDKTVYQKGFGYSDIASQKDVDSKTLF
EIGSNSKAFTGLGILTLEKDGLINLGDEVTKYIPWLKVKY-----KDS--------EAKI
TLEQLLHHTSGIPFKT-IDKMPVSDED--NAIEENIKTLINIEL----DSNPGEKFQYAT
INYDILGLVIQKVTGISYEKYIEENVLKPMGLNDTYLYKND--IA--------KEQMANG
YKIGFLKPQPYEAPIYRGNKPAGYIISNGEDMAKWLEIQMGTLGD-SKF-----------
----------D----KNVIEESHKTNRGVAPL-GDGSS------YAAGWFVYQK--G---
--GEEISHGGNNPNYSSFIIFRPGDNVGIAILSNINSDYISEIGQGINELLQGKDYNNKD
-----IKD-----FNTSADKISVFIICISGLIIISSLLFMLRALKE---VLKKERSFYK-
-K-GI----------------------K-----SIFK-LVFSF-IVMIALSYSIYLIPYI
LYEGV-SWSFVFVWMPKTIKIAVYLVYISIWIVYIYSIFTS----FYK--KKDDKSIFIL
SMLSVVSGFGNALVIFTINMA--------IDSSN------DMKIKLLVYFVLGIILYVYG
QKIMRGKLIEVTNEIVYSKRMEIVKYLLKSPYNQFEKIEKGRIQSTLNNDTETISRFANI
LISGVTSTITLIACFTYLGFI-NIYALLLSIIIILLIASIYYLVGIYANKIAEESRDLQN
IFFKFINDLIGGFKELSLNGKRKNEFEVDLEKSCDKYRVKKGQSALAFANMFVIGEMLFT
LAIGFIALIFPLILR-NLESTNVASYVFILLYMTGPVHGILDTIPNAIEVKISFKRINDL
LEQIYNSKGKE-----------YDELFQYEGNNINLKLNDVEYFYDN-N---DEKSFKVG
PINYEFNTGEIIFIIGGNGSGKSTLAKLITGLYAPSKGSITLNNNKISEVLLNENYSAVF
GDFYLFDKLYGIDHRGKEKEIQKYLELLQINNKVEIV-DGKFSTTK-LSTGQKKRLALLI
SYLEDRPIYLFDEWAADQDPEFRLFFYDTLLPKLKRSGKCVIAITHDDRYFDMADKIIKM
EFGKLKTVEIK---------------------
>3010420011
------------------MKN---------------------FNG--L-PAALIIFLCMI
LLPFK-----T--YALT-------------------------------------------
----DDTNIKIEKFIKENMDKGNIPGLFVTVVKDDKTVYEKGFGYSDVEKKERVTSKSLF
EIGSNSKAFTALGILKLQKEGLIELNDEVTDYIPWLKVKY-----KGR--------EVPV
TIEQLLHHTSGIPFKT-IDNIPVSNDD--NAIDETVRTLIGIEL----DSEPGEKFQYAT
INYDVLGLIIEKATGSSYEEYIEENILKPMGLNNTYLYRDE--DV--------SENMAKG
YKIEFLKPALYDAPTYRGNKPAGYIMSNGEDMGKWLKIQMGTYNS-SRF-----------
----------D----RELIEESHNPNRKVPPL-EDGSS------YACGWYVYQK--G---
--GGEISHGGNNPNYSSFILLRPEDKTGIAVLGNTNSEYVGYIARGINGILQGEDYY-ED
-----VND-----LNKNADMISVLLILISVLIIAGTLFFTVKALKE---VFRKERFLNK-
-K-NS----------------------R-----DIFK-FIFSL-IFMIGLSYSIYLIPNI
LYRGV-SWNFVFVWLPETVKTALYLVYISIWTVYVYSVFIS----LYK--KEGDKSILIL
SILSVLSGFGNALIIFTINMA--------IRSGN------DEKVKLLMYFILGIILYVYG
QRIMRIRMIEITNGIVYSKRMEIVKGLLKTPYNKFEEIDKGRIQSTLNNDTETISRFVNI
IISGVTSAITLICCFIYLGFI-NIYALLLSVIIILFIAGIYYLVGRYANRIGEEARDLQN
IFFKFINDLIGGFKELSLNGKRKEEFQEDLEESCDRYKVKRGQSALAFANMFVVGELLFT
IAIGAVVFILPLILK-NLKEVSLESYVFILLYMTGPVHGILNAIPNAIEVRISLKRINGL
LSQISSSDGKN-----------NDSGINKKEDKIILKLKGIEYVYDK-D---GENSFKVG
PIDYEFKSGEIFFITGGNGSGKSTLAKLLTGLYVPSKGYITLNGNRVSGRELSEKYSGVF
SDFYLFDKLYGIDYKDKEEEIRKYLEILQLDNKVRIK-EGKFDTIK-LSTGQKKRLALLV
AYLEDRPIYIFDEWAADQDPEFRLFFYDTILPELKERGKCVIAITHDDRYFNVADKIIKM
DMGSFQTFK-----------------------
>3122060011
------------------MKN---------------------FNG--L-PAVLIIFLCMI
LLPFK-----T--YALT-------------------------------------------
----DDTNIKIEKFIKENMDKGKIPGLFVTVVKDDKTVYEKGFGYSDVEKKERVTLKSLF
EIGSNSKAFTALGILKLQKEGLIELNDEVTDYIPWLKVKY-----KGR--------EVPV
TIEQLLHHTSGIPFKT-IDNIPVSNDD--NAIDETVRTLIGIEL----DSEPGERFQYAT
INYDVLGLIIEKVTGSSYEEYIEENILKPMGLNNTYLYRDE--DI--------GENVAKG
YKIEFLKPALYDAPTYRGNKPAGYIMSNGEDMGKWLKIQMETYNS-SRF-----------
----------D----RELIEESHNPNRKVPPL-EDGSS------YADGWYVYQR--G---
--GGEISHGGNNPNYSSFILFRPEDKAGIAVLGNTNSEYVGYIARGINGILQGEDYY-ED
-----VND-----LNKNADMISVLLILISVLIIAGTLFFTVKALKE---VLRKERILNK-
-K-DS----------------------K-----GIFK-FIFSL-IFMIGLSYSIYLIPNI
LYRGV-SWDFVFVWLPKTVKTALYLVYISIWAVYVYSVFIS----LYK--KEGDKSILIL
SVLSVLSGFGNALIIFTINMA--------IRSGN------DEKVKLLMYFILGIILYVYG
QRIMRIRMIEITNGIVYSKRMEIVKGLLKTPYNKFEEIDKGRIQSTLNNDTETISRFVNI
IISGVTSAITLICCFIYLGFI-NIYALLLSVIIILFIAGIYYLVGRYANRIGEEARDLQN
IFFKFINDLIGGFKELSLNGKRKEEFQEDLEESCDRYKVKRGQSALAFANMFVVGELLFT
LAIGAVVFILPLILK-NLKEVILESYVFILLYMTGPVHGILNAIPNAIEVRISLKRINGL
LSQISSSDGKN-----------NDSGINKKEDKIILKLKGIEYVYDK-D---GENSFKVG
PIDYEFKSGEIFFITGGNGSGKSTLAKLLTGLYVPSKGYITLNGNRVSGRELSEKYSGVF
SDFYLFDKLYGIDYKDKEEEIRKYLEILQLDNKVRIK-EGKFDTIK-LSTGQKKRLALLV
AYLEDRPIYIFDEWAADQDPEFRLFFYDTILPELKERGKCVIAITHDDRYFNVADKIIKM
DMGSFQI-------------------------
>3147370011
------------------MKK---------------------VNK--LLLVMLSVFLIVI
LLPLR-----G--YALD------------------------------------NVTDEVS
YLS-DNEKNQIEKIIEKNMNKGKIPGMSIVIVKGDKSVYQKGFGYSNIESKKLVDSKSLF
EIGSNSKAFTALGILNLQKDGLIKIDDEVTKYIPWLKVKY-----KGK--------EVSI
TIEELLHHTSGIPFKT-IDNIPVSNDD--NAIEETVKTLINTEL----DNNPGEKFQYAT
INYDILGLIIEKVTGITYEKYIEENVLKPIGLNDTYLYKNQ--NV--------NERMAQG
YKIEFLKSRLYDAPIYRGNKPAGYIISDAEDMAKWLKAQMGSLDK-SNF-----------
----------S----KDLIEDSHKPNRKIEPL-GDGSS------YACGWFVYQK--G---
--GGEISHGGNNPNYSSFILFRPEDKVGIAVLSNTNSQYVSAIGQGINEMLQGKEYN-KD
-----IRD-----LNKSADNLCVLVICITSLIIISTLYFGVKTLKE---ILKKERKLNV-
-K-KL----------------------K-----GIWK-FSFSL-IFMLGLSYCIYLIPYI
LYRGV-SWNFVFTWIPKSVKISIYLLYVSVWLVYIYSLITS----LYK--KKDDKSILIL
SILSVVSGFGNALIIFTINIA--------INSDN------GMKIKLLVYFVLGIILYVYG
QKIMRVKLIEVTNEIVYSKRMEIVKCLLKAPYKKFEEIEKGRIQSTLNNDTETISRFTNI
LIGGVTSAVTLICCFIYLGFV-NIYALLLSIIIIILIASIYYLTGRYANRIGEEARDLQN
VFFKFINDLIGGFKELSLNVKRRDEFEEDLEISCDKYKIKRGKSAIAFANMFVVGELLFT
LAIGAVALIFPLILK-NLESTSIASYVFILLYMTGPVHGILNTIPNAIEVKISFKRINGL
LSQIVLSDDKE-----------CN-KECNKECNIRLELNEVEYIYDE-N---DEKSFKVG
PISYEFNSGEIVFITGGNGSGKSTLAKLLTGLYTPSKGYIGLNGNNIKENILSENYSTVF
SDFYLFDKLYGIDYNGKEIEIEKYLQILQLDSKVQIK-NGKFSTTK-LSTGQKKRLALLV
TYLEDRPIYLFDEWAADQDPEFRLFFYNTLLPELKERGKCVIAVTHDEHYFNLADKLIKM
DMGKFTY-------------------------
>50000700011
------------------MRK---------------------VSK--L-LINVSIFISFI
LLSLK-----G--YALG------------------------------------NNSGEII
CLS-DNDNLKIENFIEKQMNKGKIPGMTVVIVQGNKTIYQKGFGYSDIELRKDVTSKTLF
EIGSNSKAFTALGILNLQKNGLIKLEDEVSKHIPWFKVKY-----QGK--------EVSI
SIEELLYHTSGIPFKT-IDKIPISNKD--NALDETVKTLINIEL----DSEPGENFQYAT
INYDVLGLIIEKVTGMTYEEYIEENVLKPMELNNTYLHRNE--AV--------NENMAKG
YKTNFLKPQIYEAPVYRGNKPAGYIISNAENMAKWLKIQIGTSID-SKF-----------
----------D----KDIIEESHKANRRVAPL-GDGSS------YAAGWFVYQK--D---
--GGEISHGGNNPNYSSFILFRPEDKLGIAVLSNTNSEYVSAISQGINEILQGKDYD-NN
-----IKD-----LNKTVDNISILIICIITLIIISTLYFIFKTLKQ---IVKKERKLEI-
-K-NA----------------------K-----DILK-ICFSL-VFMIGISYCIYLIPYI
LYMGV-SWEFVFVWLPKSIKVALYLVYISIWLVYIYYLITS----FYK--KKDDRSLLIL
SILSIVSGFGNAIVIFTINMA--------VNSNN------DLKVKILVYFILGIILYVYG
QKIMRVKLIELTNQIVYSKRMEIVKCLLKSPYNKFEKIEEGRIQSTLNNDTETISRFANI
LISGVTSAITLIICFIYLGFI-NIYALLLSVVIIFVIASIYYLVGRYANRIGEESRDLQN
IFFKFINDLIGGFKELSLNEKRKNEFEIDMQKSSNKYRIKRGQSALAFANMFVIGELLFT
LAIGFIVFIFPLILR-NLDRTSISSYVFILLYMTGPVHGILNTIPNAIEARISLKRINNL
ISQISNSNYKD-----------YDDKQVAIQGNLNLKSNGIEYEYDK-K---DGQGFKVG
PINYEFRSGEIVFITGGNGSGKSTLAKLLTGLYPPSKGYITLNNKIASQKLLNESYSTVF
SDFYLFDKLYGIDYKGKEKEMQKYLNILQLDDKVKIE-DGKFSTTR-LSTGQKKRLALLV
TYLEDRPIYLFDEWAADQDPEFRMFFYETLLPELKEGGKCIIAITHDDRYFKLADKVIKM
EMGKLEAHKVQRSEIY----------------
>3141640011
---------MI----------RV-----------------SARYVW-VFLIV-ILPFQWF
IAT-S-----T-----A------------------------------------FAAGEQA
ALS-TKEKHQIDAFIEEQMDQGKIPGLAVVVVKGGHAVYKKGFGLADVQANQPVTPQTLF
EIGSNSKAFTAVAIYQLANKGLIDLNKPVSHYLPWFQMRY-----TGVYQGEKINGKVPI
TISQLLHHTSGIPFHT-IGDIPIATDG--DALERTVRTLVNQPL----DTYPGEKFSYAT
INYDVLGMVIQRVTHQSFESYAKEHIIDPFHLNHTYLFREK--AP--------APNMSTG
YKLGFLHARAYDAPMYRGNTPAGYFISNADDMEKWLQIQLGNNPL-NKE-----------
----------N----KKAIQQTHHVDRTVAPD-ADGSS------YASGWQSYQD--G---
--SGEYSHDGSNPNFSSHMVFRPEEKMGVAVLANLNSSYTHTIGQGVAKLLQGKEPT-FH
-----TRD-----IYKNIDSFSFTVMVLVIPFICTTLTFIGITLYQ---LLRKQRYLEK-
-K-PT----------------------K-----LVGA-PLFSW-MFALVAGVGLYQIPTV
FFSDL-SWEFVKVWAPPTLWLAVWSVFIAILLFCLYLTLTA----IFPA-QK-EKSWFPL
MVLSITSGFGNALIIFIVNEA--------LNRTD------QSGSDLFLYFVLGIMIYVMA
QKVVRTKLIQLTNTLIYDKRMNLLNKILTTPYERIEQMETEKVQTTLNNDTEAISNHAGI
LITGLTDSITLVCCLVYLGII-NIYGLLISIAVILAAAGLYYVAGQSANKLWEQTRNIQN
VFFRYINDLVGGYKELSMGKAKRNEFKADMEASCLEYKEKRIRGGLKFANVFIVGELLFT
VVIGAVTFLFPLLFD-SGQSESLRSYVFVFLYMTGPIHSILNAIPNAVQMRISWKRINDF
THSIANLQTERNSEHVR----------MLPSPDLKLELQQVEFQYQG-E---HGESFHVG
PISSCFMSGEVSFITGGNGSGKSTFAKLITGLYSPAKGEIYLNDQRIGSEDLGELFSAIF
SDYYLFNKMYGVPFASKQQTVDHYLRKLRIHEKLTIE-NGNFSTTK-LSTGQRKRLALLI
SYIDEKPIYLFDEWAADQDPEFRRFFYEELLPELKAKGKCIIAITHDDRYFHLADKVIKM
ENGKIVEESCLNQVPSNY--------------
>4354770011
---------MIN--SIGRCDLKVM---------------KTHKLVI-LLYVI-LLIFQ--
INP-S---------------------------------------------------NEVL
ADN-FDDGEKLESFVKEQMNKGKIPGLSVVVVNGNESVYKKGFGYADLEDEKPVTEETLF
EIGSNSKAFTALAIYKLVEEGKIGLNSNVNEYIPWFKMAF-----HNGD----KKVNADI
TIEELLHHTSGIPFHT-IKNIPESGSD--TALEDTVKGVMKQEL----NAFPGEEFEYAS
INYDILGLVIQKVTGLSYEQYMDENVLAPLDLNNTFLFSNE--T---------SSSMAKG
YKLAFLKPMEYKAPIFRGNTPAGYFISNANDMEQWLRLQMGEHEA-GSA-----------
----------F----NEAVRDSHIPNRSVPPS-SDGSS------YSGGWEVYQI--G---
--SGEVSHSGSNPNYSSFVIFRPEDIIGVAVMANLNTAITEDIGRGVLDIILNREVM-AN
-----SKD-----MYKSIDAFSFTLIIFMIPFICITLFFISRTIIQ---LIRGQRVLQK-
-S-KA----------------------K-----RYAV-PLINI-LIAAVLAYGIYNVPSV
FLTNI-DWGFVKVWAPITMLIAAWTVLTAIVLFCLYLSLIY----VFPM-ENNNKNLFPL
FILSVTSGFGNAMIIFIINEA--------LNRSN------NSNLDLFLYFFIGILVYVFA
QKLVRTQLITLTNNLIYQKRVTLLNRILNTPYENVERMNTEKIQTTLNNDTEAISNHAPT
IITGLTDSITLICCLVYLGVI-NIYGLLISIGVILLAAGMYYIAGRSANNLWERTRNIQN
IFFRYINDLIGGYKELSIGEKKRNEFEDDMKESCEEYKEKRIKGGLKFANVFIIGELLFV
LVIGAVTFLFPLMFK-HIQSEFLQSYVFVFLYMTGPINSILHAIPNAIQMQISWKRINEF
QNNLSSMEREYPNTPFG----------VDNTNSINIKVSEVGYQYDK-K---NRDSFHVG
PFNCEFKSNEITFITGGNGSGKSTFAKLLTGLYVPDQGKILVNDKEIGSDELGELYSAIF
SDYYLFKKVYGVDCSKKRQKIEKYLKKLRMDQKVSIE-NGTLSTTK-LSTGQRKRLALLI
SYLDEKPIYLFDEWAADQDPEFRHLFYMEILPELKEEGKCIIAITHDDRYFYVADQIIKM
ERGQVIELTDNSRSEAFY-----NQKEELANG
>4239540011
---------MQR--GRNNCRCAAFSSFNFTFAQQKRSEGNVLKIRW-GLAGLLVMF-TLM
QWV-S-----S--MTVF------------------------------------AEGTTAD
TNS-TTTWSQIEAFIQEKMKEGNIPGVAVSVVQGDQVVYEKGVGYADVEKQLPVGPETLF
ELGSTSKAFTALGILKLQEKGLVNLQDPVTKYLPWLTLQY-----KGK--------PVEV
TLEQFYHHTSGVPFRT-IADIPIASGD--DALEQTARTLINEEL----DSLPGDRYNYAT
INYDVLGLVIAKVSGQSYEAFMRDEVLQPLHMNQTYLSRAE--AS--------QHGLAQG
YKYEFLEPRPYDAPEYRGNVPAGYLISNAEDMATWLQTQLVLSTN-G-S-----------
----------S----SALIRESHQPNLNVLPS-IDGSY------YAGGWFVKQH--G---
--GVKIFHDGGNPNFSSYIVLLPQEKWGVAVLANSNSAYTQTIAEGVLDLARGKQPA-ED
-----TTQEF---IFNRVDQLSVILLSIMTPLFLLTCGMIVKKLIE---LIRKQRRFSG-
-K-PF----------------------M-----TAVQ-FGFFG-VFLFGFYYVLNSVPNV
FFNGM-SWNFVEVWGPQSLLIGLSSTFIAVFALCIHFLLSA----IFI--KPDEKSFFSL
VILSVASGLGNALIIFVINES--------FHYSN------GYEAGLLAYFALGIAIYIIG
QRLVRVKLIQLTNNEVYSKRLTMINKILNTSYQRFEEIENEKIYAGLNNDTELISNFANV
LVTGLTNSVTLICCFVYLGMV-NFYGMLTSVVVIALAAGLYTLVGQASKKIWEDTRNLQN
TFFRLITAIVKGYKELNLHSGKRQDFRNDIYTCCEEYRDKRIEGDTKFANVFVIGELLFT
IVIGIVAFIFPLIFS-DIRTDVLRNYIFVFLYMTGPVHGIMNTVPTLIQMRISWERINGL
IKQITLMESTRTGAKPV-------------GHVETLEMKDVKFRYRS-Q---NGETFSVG
PINLTLRGGEITFITGGNGSGKSTLAKLMTGLYEADSGEIYINGETISRETLSQHYSAIF
TDFHLFEKMYGIDYVKKQERISHYLKELQLDDKIEIV-DGKFSTTQ-LSTGQRKRLALLV
TYLEDRPILLFDEWAADQDASYREFFYMEILPQLRDENRCVIVISHDDRYFHTADRLIKV
DLGRIVQNDDQRIARENV------MTLSQA--
>3010030011
------------------------------------------------------------
-MC-C-----L--LVTA------------------------------------WPGFA-E
AEA-NVDLQAIESFVRENMDDGNIPGLSVVIVQGGQETYKKGFGYADTSAQQLVEHSTLF
ELGSNSKAFTGLAVLQLVGQGKIKLDEPVQTYLPWLRLMY-----RGD--------PANV
TVEQFLHHTSGLPFQT-IGDIEASTAD--DALEQTVRKLDGYEL----ANRPGEVYEYAT
VNYDVLGLLVQTVSGRHYETYMAEQVLQPLGLSHTVLRTGP--E--------ALPGLATG
YKPGFLSALAYDAPTYRGNTPAGYLVSNADDMEKWLRFQLGLEQH-PD------------
----------L----SPLIEQSRLPDRSVKPY-YDGSS------YAAGWQVYQK--G---
--SGEIAHGGNNPNFSSYIVFRPEDQLGVAVLANMNSAVTAAIGQGIMDMMLQK-TP-VL
-----QKD-----LYQQVDTVAVVVIALLVPMSLVTLGFLVLLLRQ---VRQGTRQFTG-
-N-GK----------------------K-----IALG-AGLAF-VFLAGFTACLYKLPDV
LFSGL-PWGFVYVWTPCTLFLAIGAVSLTVLLLCLYFLLSF----FFK--KNQDRALFAL
IVLGLASGFGNAFIIFVINKA--------LQAR------ETFNSGLFLYFVMGIVLYVFG
QRLIRTRLIDITNRAVFDKRMELINKILRTSYQKLQSLEEGKIQASLNNDTETVSRFSNI
VVTSITSLITLVCCFVYLGYI-NLFGLLASIAVVAVAVGLYLAVGNAANRLWEETRDIQN
VFFKFILDLNKGFKELYLHQGRRNAFRQDMEESCDTYREKRTRGDMKFANVFVIGELLFT
FVIGGVAFLFPLLFT-DVETETLVSFVFVFLYMTGPLHNVMNGFPELLRVRISWQRIQQL
IDELSQLEAEAAPALEV------AAASVAKTELQGLELRGVEYRYKAGG---AGQEFQVG
PVDYSFHPGEVVFITGGNGSGKSTLSKLITGLYAPDGGEILLNGERMSPETLGQHFATVF
SDFYLFEKLYGIDYEAKREELERHMKVLQLEEKLTVQ-DGVFSTIR-LSTGQRKRIALLI
SYLEDRPVYLFDEWAADQDPEFREFFYLTLLPEMKRRGKLVIAVTHDDRYFHLADRVIKM
ELGQIANQEE----------------------
>50000230011
----------------------------------------MKIKNI-VS------I---L
LLC-C-----L--LVTA------------------------------------WPGFA-E
AEA-NVDLQAIESFVRENMDDGNIPGLSVVIVQGGQETYKKGFGYADTSAQQLVEHSTLF
ELGSNSKAFTGLAVLQLVGQGKIKLDEPVQTYLPWLRLMY-----RGD--------PANV
TVEQFLHHTSGLPFQT-IGDIEASTAD--DALEQTVRKLDGYEL----ANRPGEVYEYAT
VNYDVLGLLVQTVSGRHYETYMAEQVLQPLGLSHTVLRTGP--E--------ALPGLATG
YKPGFLSALAYDAPTYRGNTPAGYLVSNADDMEKWLRFQLGLEQH-PD------------
----------L----SPLIEQSRLPDRSVKPY-YDGSS------YAAGWQVYQK--G---
--SGEIAHGGNNPNFSSYIVFRPEDQLGVAVLANMNSAVTAAIGQGIMDMMLQK-TP-VL
-----QKD-----LYQQVDTVAVVVIALLVPMSLVTLGFLVLLLRQ---VRQGTRQFTG-
-N-GK----------------------K-----IALG-AGLAF-VFLAGFTACLYKLPDV
LFSGL-PWGFVYVWTPCTLFLAIGAVSLTVLLLCLYFLLSF----FFK--KNQDRALFAL
IVLGLASGFGNAFIIFVINKA--------LQAR------ETFNSGLFLYFVMGIVLYVFG
QRLIRTRLIDITNRAVFDKRMELINKILRTSYQKLQSLEEGKIQASLNNDTETVSRFSNI
VVTSITSLITLVCCFVYLGYI-NLFGLLASIAVVAVAVGLYLAVGNAANRLWEETRDIQN
VFFKFILDLNKGFKELYLHQGRRNAFRQDMEESCDTYREKRTRGDMKFANVFVIGELLFT
FVIGGVAFLFPLLFT-DVETETLVSFVFVFLYMTGPLHNVMNGFPELLRVRISWQRIQQL
IDELSQLEAEAAPALEV------AAASVAKTELQGLELRGVEYRYKAGG---AGQEFQVG
PVDYSFHPGEVVFITGGNGSGKSTLSKLITGLYAPDGGEILLNGERMSPETLGQHFATVF
SDFYLFEKLYGIDYEAKREELERHMKVLQLEEKLTVQ-DGVFSTIR-LSTGQRKRIALLI
SYLEDRPVYLFDEWAADQDPEFREFFYLTLLPEMKRRGKLVIAVTHDDRYFHLADRVIKM
ELGQIANQEE----------------------
>3125450011
--------------------M-------------------KRSKVI-ILMLF-M-----L
LIC----------SLNQ------------------------------------EQVIAAT
VLP-NSEEVVIENFIRDTMNDATIPGLSAVIVKGDETIYSKGFGYADIKAEKLVTPDTLF
ELGSTSKAFTALAILQLEDQGKLNLDDSVTKYIPWFQMNY-----EGE--------NVDI
TLKHLLHHTSGIPFKT-IGDIPIQSGN--HALEETVRTLMNKSL----DFMPGEKFHYAT
INYDVLGFIIQQVTGESFENYLRDQILKPLDLNNTYLFRNE--AE--------LHGMAKG
YKPHLLTLEEYDAPIYRGNVPAGYVITNAIDIAKWLKIQIGRGNN-ENF-----------
----------N----MQLVEKSHLPDRTVPPG-ESGSS------YAAGWSVFQS--G---
--TGEISHEGSNPNFSSFIVFRPQDQIGVAVLANSNSANTKIIGQGIMDILRGIEPH-ES
-----VAD-----TYKNIDITASVVIFVTFAFIPIILFFTSIAINQ---TFRKKRKFMG-
-Q-PS----------------------G-----VIKS-FMLLL-IFTIFFAFFLYKIPDV
LYFDL-NWDFVRVWAPDSLIYAVISLFISVLLFNIYYLLTS----LFP--KEGDKSLLVL
IMLSLASGFGNSLIIFVINET--------LNRSD-NE--LQFQSGLLLYFIFGIVIYVVG
QKLVRTRMITITNNIIYDQRTKLISKILGTPYQKIELLEQGNIQTTLINDAETVSDFSNI
IVTGATSLVTLICCFLYMGSI-SSYGMFASIMVIVIAAGLHFIIGRQANKLWEQTRDIQN
TFYKFIHDMIGGFKELSLHRKKQLDFKQDLQISCENYRDKQILGSLKFANINVIGELLFT
FVIGAVVFAFPLLFKKQLTIDSLRNYVFIFLYMTGPVHGILRTIPSILRVRISWSRINQL
SKQLNEDEGLTHN-------------ENSKPQSITLELKAVEYSYKN-R---EQEFFTIG
PINCVFQSGEITFITGGNGSGKSTMAKLLTGLYKPDCGEISVNGKEITYDQLSQNYSAIF
SDFYLFDKLYGVDYSAKENEIKHFLKILLLNEKVHIQ-NGKLSTTK-LSTGQRKRLALLI
SYLEDRPIYLFDEWAADQDPEFREFFYYTLLPELKNQGKCIIAVTHDDRFYHVADKFIKM
EMGKIVQMKLKADSEFVQ-----DEVV-----
>4157960011
--------------------M-------------------RTLKIF-IILVSLMIL---L
IQ------------S---------------------------------------SVMASA
IFS-DELRNEIEEFINESMDQSDIPGLSVVIVKKDETVYQQGFGYADVENHIPVTDNTLF
ELGSTSKAFTALAILQLEEQGLISLEDSVTEYIPWLSFKY-----KGK--------KENI
TLNQLLYHTSGIPFQS-IKEIPVSESD--IALEMTVRTLIGETL----DFKPGEQFLYAT
INYDVLGLVIQEVTGLSYENYMKKELLEPLHLNDTYLFREE--AG---------SQLAIG
YKPSLLRNEAYDAPMYRGNTPAGYLISNANDMAKWLKIQLGSGSN-TVA-----------
----------L----REVVEKSHVPDRTVSPS-PDGSS------YAAGWAVFQK--G---
--SGEISHGGNNPNYASFITFRPADGIGIAVLGNLNSSDIQFISEGIMNLIFNKKLE-SM
-----GTD-----FYQSMDNVSSAVIFITIPILLLVIWFIGIAIKQ---VLIKKRKFEG-
-S-IA----------------------K-----LFTS-LVLFS-IFIAGFSYCLYQIPNV
LYWGL-NWDFVKVWAPISLTIAVLCIFTSGILFSLYYMLTL----FFP--KQDDKGMLVL
IMLSIVSGFGNALIIFMVNEA--------LNRG------EGFQSGLFTYFAFGILLYVFG
QKLVRTKLIKIANQMVYQKRTELIDKLLNTSYQNIDAMEQGKIEASLNNDTETISDFSNI
VITGATSLVTLICCFVYMGII-SFYGLLASILFIFIAAGLHFFFGRQANKLWEQTRDIQN
VFFKFIRNLNDGFKELRLNREKRTDFKLDMQKSNQMYKEKRIQGDVKFANVNVVGELLFT
FVIGAVAFMFPILFM-DLKVDSLRSYVFVLLYMTGPVHGILGTIPNIFRVRISWNRIQQL
SKELDVIHVKQNQSIFD--------PHEIDDNVVELQLREVEYTYQT-N---EGETFKVG
PISTAFKSGEVTFITGGNGSGKSTLAKIATGLYEVELGEITINGIQVSSEKLGEKYSAIF
SDFHLFEKLYGIQYEMKNNEINEYLDLMLLKEKVRIE-NGVLNTVK-LSTGQRKRLALII
SYLEDRPIYLFDEWAADQDPEFREFFYNTLLPELKNRGKCVIVITHDDRYFETADKLIKM
EMGKIVQSERLQFSESS---------------
>4373650011
--------------------M-------------------KLLRRA-GAALIAAIM---A
LAA-------------P------------------------------------WAATAAE
EPL-LGRQAEIEAYIDGIVSQTDTPGMAVAIVQGNETVWLKGYGKADIGEKRAVTPDTLF
ELGSTSKAFTGLGFLLLEKQGLLNREDPVAQYLPWFRVTF-----EGK--------PAEI
TLGQLLHHTSGVPFDS-IGRIPATEAD--DGLEQTVRTLVGREL----DHAPGEEYLYAT
INYDVLGLVMQTVSRQSFETYMRENVLLPLGLKHTYLFRDD--AP--------DASSATG
YKFKLLRPVAYDAPMYRGNTPAGYYITSAADMAKWLQIQLGRVPV-PEP-----------
----------F----GELVASSHEPDRSVPPA-SDGSS------YAAGWSVFQR--G---
--GGEISHGGSNPNFASHLVLRPEEGLGVAVLANMNTPDAALLGQGIMNILTGRELP-KP
-----VDD-----MYEGLDNTASAALALLAPVMLLTLWFGGKAAAQ---AATGRRRFAG-
-T-PA----------------------S-----VITS-VGSLI-VFLAGLGYCLYRIPDV
IYWGL-NWAFVRVWAPETLIYAVFAMLATVFLFGFYYIVTS----LFP--RPDEKPLFML
TLLSIVSGLGNAFIIFTVNET--------LGRDQ-----DVFQDGLLLYFLLGMMLYIVG
QRLVRLRLVRIANRMVYQKRTELLDKLLNTSYENVEKLEDGAIEAALNNDTETISDVSNI
VITGATSLVTLICCFVYMGII-SFPGMLVAALVIAFAAGMHFLMGSKANQLLEQTRDIQN
RFFKFIHDLRTGFKELSISRAKRGDFQTDMQTSIGTYRDKRIESDLRFANVNVVGELLFT
FVVGTVAFLFPLMFK-DLQVGAWRNYVFVLLYLTGPVHGILGTIPNLFRVRVSWGRLNQL
ASQLDAVQVDPYLQDS----------APAASGGIQMELRSAAYHYAN-K---EGEQFAVG
PISYTFRSGEIVFITGGNGSGKSTLAKMLTGLYAPAEGEILVDGQAVSPQQLAQRFTAIF
SDFHLFGKLYGIPLAGKEKEIDAFLELLHLEDKVQVL-DGAFTTVK-LSTGQRKRLALMQ
SYLEDRPIYLFDEWAADQDPEYRAFFYEHLLPELKARGKCVIAITHDDRFFHLADRVIKM
DMGQIEGGDAAYRPGLNA-----AMR------
>3398980011
--------------------M-------------------I-RHRI-VKLLFAV-V---L
LAA-----------LGL------------------------------------PAVVSAA
GLT-PVEQDDIEAYIHKYLKKSDIPGLSVVMIKDGQTVYKQGFGYADKASGRSVTPDTLF
ELGSTSKAFTALGVLQLEQAGKLSLSDPVSKYLPWFTVTY-----KGQ--------PTAI
TLEQLLHHTSGIPFKS-IGEIPIAEGD--GALEQTVRTLVGQKL----DFLPGDKYLYAT
INYDVLGLIIQTVTGQPYEAYMQANVLKPLHMDHTVLFRQQ--TA--------GRDMAVG
YKFNFLHAAAYDAPMYRGNTPAGYYITNGQDIEKWLKAQLGLDTG-DL------------
----------D----RTLIEKSHLPDTTVAPS-PDGGS------YAAGWGVFQS--G---
--SGEISHGGNNPNFSSFLAFRQADGMAVGVLANLNSSYTQTIGQGILNIMKGKKLP-DP
-----VSD-----MYKGMDNVSSAILIITAPVILLIVWFLLISIRQ---AARGQRKYAG-
-S-PG----------------------K-----LAGG-LMLLV-LFAAGLAYCLYSIPDV
LYYEL-NWDFVSVWAPATLRLGVGSLFIASMLFSLYFLFTW----LYP--QKGDKSLFAV
TLLSIASGLGNAMIIFIVNET--------LARNP-D---DGFQGGLLLYFMVGIGIYVFG
QKLVRTRLIHIANDMVYNKRTELIDKILNTSYQNLEELEYGKIQASLNNDTETISDFSNI
VITGATSLVTLICCFVYMGII-SFPGLLVSLFVIVLAAGLHFIIGRQANRLWEQTRDIQN
IFFRFINDLIGGFKELSMHRGKRGDFQRDMVASSGQYREKRIQGDLKFANVNVIGELLFT
FVIGAVAFLFPVLFA-DLKTNDLRSYVFILLYMTGPVHGILGTIPNVFRVKISWGRLTEM
SRYLDAIQAEQAVSLA----------ALESGKPLELTLKDIVYQYKN-K---EGESFSVG
PISHTFRSGEITFITGGNGSGKSTLARLATGLYTPDSGEVLLNGEPVPPGQIGQAYSAIF
ADFHLFEKLYGLEYADKQQEMDAYMKLLHLTDKVQIR-DGQLSTIK-LSTGQRKRLALMI
SYLEDRPVYLFDEWAADQDPEFRMFFYNTLLPELKQRGKCVIAITHDDRYFGLADQVIKM
ELGRIVSSERQLVPAP----------------
>3158000011
--------------------M-------------------NKLMRM-LLFIGLSAA---L
FA-----------ASGG------------------------------------SLAAAAS
SMG-AASAEGIDRYIEEMMDKSKIPGMAVVIVNGSETVYQKGFGYADRDKDIAVTPETLF
ELGSTSKAFTGLAFLQLEQQGLVNRDESVKTYLPWFETTY-----EGK--------PAEM
QVKHLLHHTSGIPFHS-IKDIPAAEDE--AALERTVRTQIGQQL----DHQPGEKYEYAT
INYDILALIIQQVSGMSYEAYVQQHVLTPLGLDQTYLFRKD--AA-------AQGELAPG
YKLQMLRPAAYDAPMYRGNTPAGYIISNTNDVAKWLKIQMGALPE-AEP-----------
----------F----DSVISASHEADRSVAPA-GDGSS------YAAGWSVYQD--G---
--EGMLAHAGGNPNYSTYFVLRPSEGLGVAVLANMNTPYSGAAAQGIMNMMVDKEVP-DP
-----ESD-----MYKSLDAISSVVLLLTIPVMLLVLWLTSKAVWQ---AIRGSRSYVG-
-R-HT----------------------T-----TAAG-FSIFF-AFMAGLAYCLYQIPDT
LFWGV-DWSFVQVWAPNTLRYAVLSLYGTIFLFGLYFLFTT----IFP--KSDDRSFFAI
TLLSVASGFGNALIIFIVNET--------LNRDI-----DEFQSGMFLFFLLGIAIYVFG
QKLVRTRLVRIANDMVYEKRIELLSKILNTSYQRIEGVEEGKIPASLNNDTETISGFSNI
VITGATSFVTLISCFVYMGMI-SPLGVLLAIGFIVIAAGIHYFVGMKANQLWEQTRDIQN
VFFRFIGDLTGGFKELSLNSHKRKDFQQDMQENCHSYREKRIGGDLKFANVNVIGELLFT
FVIGAVVFLFPLLFS-DLKVSTLRNYVFVLLYMTGPVHGILGTIPNIFRVRISWNRINEL
SRELDSIQEARQQAAPS----------LEQAAALELKLKAVEYHYGN------GESFAVG
PVDCTFKAGEVTFITGGNGSGKSTLAKLITGLYEPVHGGVTVNGEEAASRDLSEKFSAIF
SDFYLFEKLYGVPYELKQTEIEHYLKVLHLQDKVEIR-DGALNTTK-LSTGQRKRLALLI
SYLEDRPICLFDEWAADQDPEYRAFFYHTLLPELKQRGKCIIAITHDDRYFHTADQVIKM
ELGQVVEVVRNEQ---NK-----DLIYSK---
>3244580032
--------------------M-------------------SKLTRV-LLSISFIVS---L
FMS-A-----T--NG--------------------------------------SLSAAAS
TIG-SATDSDIDAYIEDMMDKSKIPGMSVVIVKGDETVYQKGFGYADAENDVPVKPETLF
ELGSTSKAFTALALIQLEDQGLVNLEDSVTKYLPWFETTY-----KGK--------PADI
RIKHLLHHTSGIPFHS-IGDIPEADDD--QALERTVRTQIGQKL----DHEPGEKYEYAT
INYDVLALIIQQVSGMTYEQYVQQHVLDPLNLKQTYMFRED--AA--------RGDMAVG
YKLSVLRPAAYDAPMYRGNTPAGYIISSAIDVAQWLKIQMGTVQG-GKD-----------
----------F----ERWLTRSHEPDRSVAPS-GDGSS------YAAGWSVYQD--G---
--TGMLAHAGGNPNYSTYFVLRPADGYGVAVLANMNSPYSGAAAQGIMNMLVGKEVL-EP
-----ASD-----MYKNIDAISSVVLLLTVPVLLLVFWLTGKAVWQ---AIRGSRSYVG-
-R-HA----------------------T-----TVTG-FVIFT-LFMAGLAYCLYQIPDT
LFWGV-NWAFVQVWAPNTLIYAVYSLFTTICLFGVYFLFTT----VFP--KFDDRSFFAI
TLLSVASGFGNALIIFIVNET--------LNRDL-----DKFQSGMLLYFVLGIAIYVFG
QKLVRTRLVRIANDMVYEKRMELLGKILNTSYQKIEGVEDGKIPASLNNDTEAISGFSNI
VITGATSLVTLISCFVYMGMI-SPLGVIMAIGFIVVAAGIHYFTGLKANRLWEQMRDIQN
VFFRFIHDLTSGFKELSLNQDKRADFKKDMQDNCHSYREKRIGGDLKFANVNVIGELLFT
FVIGAVVFLFPLLFS-ELKVSTLRNYVFVLLYMTGPVHGILGTIPNIFRVRISWNRINEL
SRELDSIQEAQQQAASS----------LEPTQPIELKLQSVEYHYGN-R---EGESFAVG
PIDCSFRTGQITFITGGNGSGKSTLAKLITGLYEPAQGGITVNGQSVPTRELSQQFSAIF
SDFYLFEKMYGVPYSSKQSEIEHYLKVLHLQDKVEIR-DGSLNTTK-LSTGQRKRLALLI
SYLEDRPICLFDEWAADQDPEYRAFFYHTLLPELKQRGKCIIAITHDDRYFHMADQVIKM
ELGQVVQVEQNDEMKDNE-----ALVYSKQG-
>4374640011
---MLLMKSSNL--RSRRCAM-------------------CNVKRL-LLSISLILM---L
SVG-T-----V--GSGV------------------------------------AAATAAS
TVG-AASISNIDAYVEEMMDKSKIPGMSVVIVKGGETVYQKGFGYADVDKELPVRPETLF
ELGSTSKAYTALAFIQMEEQGLVNREDPVTKYLPWLETTY-----EGK--------PAPI
LLKHLLYHTSGIPFKS-ISDIPIAMDD--QALEATVRTQIGQKL----DDEPGETYSYAT
INYDVLGLIIQQQSGMTYEAYIQQHVLAPLNLSDTYLFREE--AA-------TNGELAQG
YKYNMLRAAAYDAPMYRGNTPAGYIISNSLDVATWLKIQMGAVPE-AKS-----------
----------F----EKWLIRAHEPDRSVSPA-GDGSS------YAGGWSVYQN--G---
--TGMLAHAGANPNYSSYFAVRPDDGYGVAVLTNMNSPYSITTAQGIMNMMLGKEVP-EP
-----GSD-----MYKSIDMISSVVLLLTTPVVLLVLWLTSKAIWQ---AVRGTRRYVG-
-H-HA----------------------T-----TIVG-FSIFA-AFMVGLAYCFYQIPST
LFWGV-DWAFVEVWAPNTLLYAVVSMYTTMFLFGIYFLFTT----VFP--KSDDRSFFAI
TLLSVASGFGNALIIFIVNET--------LNRDI-----DKFQSGMFVYFVLGIAIYVFG
QKLVRTRLVRIANDMVYEKRMELLGKILNTSYQKIEGVEEGKIPASLNNDTETISGFSNI
VITGATSLVTLISCFVYMGMI-SPMGVLMAIGFIVVAAGLHYFIGLKANQLWEQTRDIQN
VFFRFINDLTGGVKELSISKDKRTDFQQDMQENCHTYREKRIGGDLKFANVNVIGELLFT
FVIGAVVFLFPLLFS-DLKVSTLRNYVFVLLYMTGPVHGILGTIPNLFRVRISWNRINEL
SKELDSIQEAEKQVASS----------LEANEPVEIKLQAVEYHYGN-S---EGERFAVG
PIDCSFRTGEITFITGGNGSGKSTLAKLITGLYEPVQGGITINGQSIAPRDLSQQFSAIF
SDFYLFDKLYGVPYSTKQSEIAYYLNVLHLQDKVEIR-DGALNTTK-LSTGQRKRLALLI
SYLEDRPICLFDEWAADQDPEYRAFFYHTLLPELKQRGKCIIAITHDDRYFHMADQVIKM
ELGQVVQIVQNEE---NK-----ELVYSEKG-
>50000660011
----------------------------------------MRRYSW-YFLLFAMVI---N
LLL-P-----L--SP----------------------------------------AIAAG
EEI-TAKEKEIESYIEKNWKKSDIPGLSVVIVDGSETVYQKSFGYADVKNDVPVTPETLF
ELGSTSKAFTALAVLQLEEKGLLNLNDPVTKYLPWFTMNF-----EKQ--------PAEI
TLNQFLHHTSGVPFKT-IGDIPIAEGE--EALEDTVRVLTGQEL----DHKPGEKYLYAT
INYDVLGLIIQKVSGQTYEQYVKENVLKPLGLNQTFVFREE--AP--------QELMSKG
YKFNLLRPAVYDAPMYRGNTPAGYYITNAVDMAKWLKIQLGPSSA-APS-----------
----------M----ASLIGKSHEPDRSVAPD-FDGGS------YAAGWSIYQS--G---
--TGQVSHAGANPNFSSHIVLRPQDNMGVAVLTNLNSPYTQTIAQGIMNLIHDKKLP-EP
-----ISD-----MYKSIDNTASAVLFITIPVMLLILWFTGNVVRQ---MIRKERVFQG-
-S-VF----------------------S-----VGLS-LFIFS-CFMAAFIYCLYRIPDV
IYWEL-NWDFVKVWAPQTLILAVLSLIVTVFCFSLYFILTN----LFP--RSDDRSLFVL
TLLSIASGFGNAVVIFIVNET--------LNRDI-----ETFQSGLLLYFVLGIAVYVFG
QRLVRTKLVRVANNMVYDKRTELLEKILDTSYEKIEGLEDGTIQASLNNDTETISDFSNI
VITGATSFVTLICCFVYMGII-SFYGMLIAILVIALAAGLHYVIGLQANKLWEQTRDIQN
IFFKFINDLLKGFKELSMHRGKRQDFQEDMQDSCNTYRDKRIQGDLKFANVNVFGELLFT
FVIGAVAFLFPLLFS-ELKVDALRSYVFILLYMTGPVHGILGTIPNIFRVRISWNRLQTL
SKELDSLRDQQQAAAEI---------RPIASKSIELELKSVQYHYST-K---DGESFAVG
PFNYAFRTGEIIFITGGNGSGKSTLAKLITGLYVPAQGEILINGEKISAAQLGQQYSAIF
SDFHLFEKMYGIDYKSKQNDIEHFLKVLHLEDKVQIQ-DGVFQSIK-LSTGQRKRLALLV
SYLEDRPVYLFDEWAADQDPEYRAFFYYTLLPELKNRGKCVIAITHDDRFFHLADRVIKM
EMGKMVQSDSQPPAQ--------DMHYATI--
>4030820011
--------------------M-------------------MPIRRW-LLFI-ASIV---I
LLS-V-----S--QP----------------------------------------GAAYA
ADL-SGKEAEIEQFIEKSWDKSNIPGMSVVIVNGGQTVYQKGFGHADVSRDVPVTPETLF
ELGSTSKAFTALAVLQLEEEGKLNLDNKVTSYLPWLELTY-----KGM--------PADV
TLRQFLHHTSGVPFKT-IGDIPAADGE--GALEETVRTLVGLEL----ERQPGESYEYAT
INYDVLGLIIQNVSGLTYEQYVQEQVLAPLGLTSTFMFRQE--AA--------QHQFSKG
YKVKMLRTAEYDAPMYRGNTPAGYIISNATDMARWLKIQLGAEAV-AGS-----------
----------F----ADLLAKSHLPDRTVPPG-GDGSS------YAAGWSVYQD--G---
--SGEISHAGGNPNYSSYFVFRPEDGVGVAVLANLNSPYSGTIAQGIMNIIVGKDTP-DP
-----VSD-----QYKGIDNMATFILFVLIPVAMLVLWKTGTVVAQ---AAGGSRRFQG-
-K-PL----------------------S-----VLMQ-LMMLA-VFLGGMAYALYRIPDI
LFWGL-NWDFVLVWAPDTLLYAVIMLLATVVLFGLYMMASS----MFP--KPGDRSMFAL
VLLSIASGFGNAMIIFIVNET--------LNRGV-----DDFQGGLFLYFAFGIAVYVVG
QKLVRTRLVKIANDMVYETRMELLGKILKTSYQRIENVEDGKIQASLNNDTERISGFSNV
VITGATALVTLICCFVYMGII-SLQGLLIAMVFIVLAAGLHYVTGIKANRIWGETRDIQN
VFFRFINDLMHGFKELSLNRRKRAGFQSDMEESCNTYRDKRIKGDLQYANVNVIGELLFT
FVIGSVVFLFPLLFS-ELKEHTLRNYVFVLLYMTGPIHGILNTIPNAIQIRISWNRIKQL
SAELDTIHEENERKKS-----------EPL--PALLELRSVAFHYSN-K---EGETFSVG
PINCEFRPGEITFITGGNGSGKSTLAKLITGLYAPAEGEVRLDGEGTDSRRLGEQFSAIF
SDFYLFQKLYGIDYSTKGLEIERHLRELQLTDKVGIE-NGSFNTTK-LSTGQRKRLALLI
SYLDDRPFCLFDEWAADQDPEYRAYFYHQLLPDLKNRGKCVIAITHDDRYFDLADQTIKM
EMGQVVEVKSRELAS--------NAVLS----
>4007120032
--------------------M-------------------MPIRRW-LLLV-ASIV---I
LLS-T-----G--QP----------------------------------------GYASA
ADL-SGKEAEIEQFIEKSWEKSKIPGMSVVIVNGEHTVYQKGFGHADVSRSIPVTPETLF
ELGSTSKAFTALAVLQLEEEGKLNLDEKVSAYLPWLELTY-----KGQ--------PAEI
TLRQFLHHTSGVPFKT-IGEIPVADDE--GALEKTVRTLVGLEL----DRQPGEQYEYAT
INYDVLGLIIQNLSGGTYEQFVKERILEPMSLASTFMFRGE--AA--------EHQFSKG
YKVKMLRTAEYDAPMYRGNTPAGYIISNATDMARWLKIQLGVESI-SQP-----------
----------F----AELLEKSHLPDRTVPPG-GDGSS------YAAGWSVYQD--G---
--TGEISHAGGNPNYSSYFVFRPEDGVGVAVLANLNSPYSGTIAQGIMNLIVGKETP-DP
-----VSD-----QYKGIDNMATFILFVLIPVALLVLWKTGTVVAQ---AVRGTRRFQG-
-K-PM----------------------S-----AVLR-LLTLA-AFIGVMAYCLYRIPDI
MFWGL-NWDFVLVWAPDTLLYAVIMLLTTVVLFGLYMMFSS----MFP--KSGDRSMFAL
VLLSIASGFGNAMIIFIVNET--------LNRGV-----DDFQGGLFLYFAFGIAVYVVG
QKLVRTRLVKIANDMVYETRMELLGKILKTSYQRIENVEDGKIQASLNNDTERISGFSNV
VITGATALVTLICCFVYMGII-SLQGLLIAMVFIVLAAGLHYVTGIKANRIWGETRDIQN
VFFRFINDLMNGFKELSLNGRKRAGFQSDMEDSCNTYRDKRIKGDLQYANVNVIGELLFT
FVIGSVVFLFPLLFS-ELKEHTLRNYVFVLLYMTGPIHGILNTIPNAIQIRISWNRIKQL
SAELDTVHAENERKKA-----------EELPGPAQLELRSVAFHYSN-K---EGETFSVG
PINCAFRPGEITFITGGNGSGKSTLAKLITGLYVPAEGEVRLDGQQADSSRLGEQFSAIF
SDFYLFQKMYGIDYSTKGLEIERHLRELQLIDKVQIE-NGSFNTTK-LSTGQRKRLALLI
SYLDDRPFCLFDEWAADQDPEYRAYFYHKLLPDLKNRGKCVIAITHDDRYFDLADQTIKM
EMGQVVEVKSRGLTG--------DVVLS----
>4042060011
--------------------M-------------------MPIRRW-LLLI-ASIV---I
LLS-V-----S--QP----------------------------------------GYAAA
ADL-SGKEAEIEQYIEKSWKKSNIPGMSVVIVNGEHTVYQKGFGYADMSREVPVTPETLF
ELGSTSKAFTALAVLQLEEEGKLNLDEKVTSYLPWLELTY-----KGQ--------PADA
TLRQFLHHTSGVPFET-IGDIPVADDE--GALEQTVRTLVGLEL----DRQPGEKYEYAT
INYDVLGLIIQNVSGQTYEQYVQERILLPMGLASTFMFRQE--AE--------QHQFSKG
YKVKMLRTAEYDAPMYRGNTPAGYIISNATDMAKWLKIQLGVEAA-PAS-----------
----------F----AGLLAKSHLPDRTVPPG-GDGSS------YAAGWSVYQD--G---
--TGEISHAGGNPNFSSYFVFRPDDGVGVAVLANLNSPYSGTIAQGIMNIIVGKETP-DP
-----VSD-----QYKGIDNMATFILFVLIPVALLVLWKTGTVVAQ---AARGIRRFQG-
-K-PM----------------------S-----TVVQ-LVMLA-VFIGVMAYCLYRIPDI
LFWGL-NWDFVLVWAPDTLLYAVIMLLATVVLFGLYMMFSS----MFP--KPGDRSMFAL
VLLSIASGFGNAMIIFIVNET--------LNRGV-----EDFQGGLFLYFAFGIAVYVVG
QKLVRTRLVKIANDMVYETRMELLGKILKTSYQRIENVEDGKIQASLNNDTERISGFSNV
VITGATALVTLICCFVYMGII-SLQGLLIAMVFIVLAAGLHYVTGIKANKIWGETRDIQN
VFFRFINDLMHGFKELSLNGRKRAGFQSDMEDSCNTYRDKRIKGDLQYANVNVIGELLFT
FVIGSVVFLFPLLFS-ELKEHTLRNYVFVLLYMTGPIHGILNTIPNAIQIRISWNRIKQL
SAELDTVHAENEKKKT-----------EELPAPAQLELQSVAFHYSN-K---EGETFSVG
PINCTFRPGEITFITGGNGSGKSTLAKLITGLYVPAEGEVRLDDELVDSKRLGEQFSAIF
SDFYLFQKMYGIDYSIKGLEIERHLRELQLIDKVQIE-NGSFNTTK-LSTGQRKRLALLI
SYLDDRPFCLFDEWAADQDPEYRAYFYHQLLPDLKNRGKCVIAITHDDRYFDLADQTIKM
EMGQVVEVKSRQLAS--------NAVLS----
>3208540011
---------------MEICKL--------------------KILMF-LVGLILMLP----
IYS-A-----A--AEQQ------------------------------------AFQNESL
KLK-DSEINLIESYIDKQMKSGNIPGMSVVIVKGDSTVYEKGFGYADTKLKKPITKDTLF
ELGSNSKAFTALGILQLQKKGLLHLDDPVDKYLPWLHMKY-----QGK--------IAKL
TIEQLLYHTSGVPFKT-IGYIDADDGE--NALEAAIKKLVGQEL----DFRPGERFSYAT
INYDVLGLIVQKVSGQQFEAYIKNNVIKLLRMDNTYLFRSE--AA-------SH-EMAFG
YKIGFTRALRYDAPMYRGNTPAGYYITNAEDLSRWLKVQLGYLQP-EGM-----------
----------D----DGIILQSHIPNRTVGPC-ADGSS------YALGWFVFQS--G---
--EGDLWHGGENPNYSSFIAFRPGENFGVAVLANMNSSYARDTGRGIVDILMGKEPP-TT
-----ESD-----MYKNLDKVATAVICSAIFIIILILCLTIVALIE---TFKGVRRYQR-
-F-RI----------------------K-----HLLH-IVTAV-TSLSVFGYCLYIVPDI
LYGGL-PWKFVCVWAPVSLVIALILLVAVVLLFFIYLILTS----LFP--KDKDKSLFTI
AALSIASGFGNSLVIFTVNEV--------LNRSN-----DVFESGLFLYFLLGMLLYVYG
QRLVRTRLITITNDLVYARRMEIVNRILGTSYQKIEEIEDGRIQAGLNNDTETISGFANI
FITGITSMITLLCCFIYLGFI-SFYGLCLSIAVALIAASLYFFVGRSANRLWESTRDIQN
IFFSFINHITAGFKELSLNRAKRSEFKNDMLYSCALYRDKRVLADMKFANVFVIGELLFT
FVVGIVAFFFPILFK-DIGNSSLRTYIFVYLYMTGPVHGVLNIIPNLIQMKISWKRINEL
IEQISIYEPDKKTPDEI----------TVNKENIKLELKGVKYSYGD-V---NGDTFSVG
PIDFDFHSGEITFITGGNGSGKSTLAKLLTGLYIPQQGEIRINGCKVNAQGLGQRYSAIF
SDFHLFDKLYGLDYAKKGEDIVKYLRLLKMEDKVEIQ-DGIFSTTR-LSTGQRKRLALLI
SYLEDKPICLFDEWAADQDPEFRRFFYQVLLQDMKKRGKCIIAITHDDRYFDVADKVLKM
ETGRIAEKEIHPILELTN-----A--------
>3208540032
---------MQI--HKKICAA--------------------------ILSLLLTMF----
IFS-C-----T--YAQS------------------------------------TGMNNTL
GLD-SAQTAKIDQFIEKHMKSGKIPGMAVVVVKGSKAVYKKGFGYADLKEKRPVTTGTLF
ELGSNSKAFTALGILKLINSGAIQLNDPIDKYIPFFKARY-----KGK--------EVSI
RIGHLLHHTSGIPFKT-IGDIPPGEGE--SALEDTVRKVTGLEL----DHNPGEKFLYAT
INYDILGLIIKNVSHKTYEDYIKESILKPLGLNNTFMFRDE--AS-------RF-DMAKG
YKYGYLGADEYIAPVYRGNTPAGYVISNIEDMSKWLMIQLGTNEL-MDF-----------
----------D----KSLIEESHVPDRTVLPT-ELGSS------YAAGWHVYQS--G---
--SGELSHGGTNPNFYSFTVFRPGDKLGVAVLANINSSYTAAVAQGIIDMLKGKKMT-AA
-----TDD-----MLKSLDSVSFTVICVGLPLSAAILYLLITSLIQ---LIKGKRKLFR-
-G-EK----------------------K-----KLLG-LFCSI-PLIGGFGYCLYHLNDV
LYWEL-PWNFITVWAPETFITAILILTLSVVLFYLYLVLIF----LFP--MPGEKTPFVL
LVLSTCSGLGNALIIFIVNEA--------VNRNMGTD--IKFESSLFLYFILGIVIYILG
QKLVRTKLVNITNNLIYDKRMELIGKVLNTSYDKLETIEKGKILAGLNNDTETVSNFANV
AINGLTSLITLACCFVYLGVM-NIYAFLASVVVIILVTTLYYFFGKSADKLLGQARDIQN
IFFKFINDLIGGFKELSIHRGKRAEFKQDMQESCDTYRCKRTRADLKFTDVFIIGELLFT
IIIGVVAFVFPVLFT-DITGSTLRNYIFVFLYMTGPVHGILSNIPSIIQMKISWKRIRQL
ADEMDFIESRQQPSGKE----------NEVNEEIKIQLNDVEYRYIS-T---NGETFTVG
PFSYEFKSGDIVFITGGNGSGKSTLAKLISGLYSPHKGEILINGKKVEPQDLSKRFSAVF
SDFYLFDKLYGVDYRSKHNEIQEYLKTLHIDDKLQIQ-EGVFSTTK-LSTGQRKRMALLA
SYLEDRPVYLFDEWAADQDPEFRKMFYERLIPELKERGKCVIAITHDDRYFDTADEVIKM
EMGRVVDVCCKL--------------------
>50000160032
---------------MKLTKN--------------------GICLL-LA--VLFFLTPLN
VLA-A-----E----TV------------------------------------KDKTETD
KLE-KAIVDRIEDHIHKYMKSGKIPGLSVVVVKDDRDIYKSSFGYSDLKRKEKVTENTLF
ELGSNSKAFTGIGILQLQEKGLIKLEDSINKYIPWLKLKY-----KGE--------AVDI
TVEQFLHHTSGIPFES-IGYIKPDQRE--NALENTVKTLVGSEL----QYYPGTEYSYAT
INYDVLGLLIKIVTGESYEKYMHDNIVKTYGLNNTFLFREQ--AS-------KKGVIAKG
YKVGFLRPLEYNAPIYRGNTPAGYLISNINDIAGWLKIQMGTSNS--VN-----------
----------D----KKLIQESHIPNRSVRPY-VDGSS------YAAGWSVFQS--G---
--GGELSHGGSNPNYSSFIVFRPEEKLGVAVLANLNSSYVQTLGQGIIDIILDRETA-AP
-----QDD-----IYLIIDNVSVTISCIAVSIIIILLVLILHFIFQ---ILKGNRKFEG-
-S-KI----------------------K-----CFVS-TILSA-VFILGFGYCLYSIPEV
LYWGL-PWDFVKVWAPFTLMAAVISLFILAIMVIVFLNLNF----LFKKNKKNNRPLFIM
AILSVFSGFGNALIIFIINQA--------VNGGR------EFQKGLFLYFMAGIVIYVAG
QRLLRNMLVNITNEDVYSKRIMMIDRILNTPYQSIERIENGRIYAGLNNDTEVISNFANV
VITGITSLVTLICCLVYLGII-NIMGLIISIIVILVAAGLYFVMGRSANKFWEQTRDIQN
TFFGFINDLTGGFKELYLNKFKRKQFSEDMKDKCYIYKEKRIRGDMKFNNVFIIGELMFT
LVIGVVVFFFPVFLS-NIQNTELKNYVLVFLYMTGPVHGLLSTIPNIFQVRISYSRISEL
IEQLPSIEDSENEKKAL---------GADSSEKLNISLRGVEYSYIN-E---NSEAFKVG
PIDCTFKSGEIIFITGGNGSGKSTLAKLITGLYQPDNGEITLNEVKTEISELVEKFSTVF
SDFYLFKRLYGVDSINKSDDIKKYLELLHLSDKVHIE-DGEFDTLK-LSTGQRKRLALLI
TYLEDRPVLLFDEWAADQDPEFKRFFYRTLLPDLKTRGKCVIAVTHDDRYFDCADRIIKM
ETGSIYSEK-----------------------
>3009300011
------------------MKK--------------------SFIVF-VVLLISIFSFSNS
VIG-E-----T--GSLT------------------------------------AQDSNPN
SLS-QDKISQIESWVRKNMKDGKIPGASIVIVEGDKTVYSKGFGYSDIRTKKSVTQDTLF
ELGSTSKAYTALGILKLEKEGLINLNDPVNKYIPWLKMKY-----SGNYRGKKIDSYVNI
TLSQLLHHTSGIPFKS-IGDIPVSEAD--DALEKTVRTQVGIKL----DFYPGEKFLYST
INYDILGLVIKNVSGESYEQYVKSNVLQPLGLNNTYLFRNE--VP-------QE-NMSSG
YKVKFLRPVKYIAPMYRGNTPAGYYISNAVDIAKWLKIQMNTIEP-GTF-----------
----------D----KSLIDISHIPDRTVAPN-SDGSS------YAYGWSVFQS--G---
--GGVISHGGSNPNYSSFFLFRPQEQVGVGILANLNSSFTEVTAYGIDNIIRGEKPV-NY
-----LSD-----QYLAIDNASTTITLIALPVALVTIFLILILIIQ---IIKRKRIYVG-
-K-VK----------------------R-----VLLS-TLFLS-IFISGLGYCMYKIPDA
LYEGL-PWSFIKVWAPQSLMVGISLLIACVTIFCIYFLLTS----LFI--KKKDKSWFVI
AVLSIVSGFGNAIVIFIINEA--------LNRTN------GFQTGLLLFFVLGIALYVYG
QRLVRVRLLKLTNELVYNTRMNLIDGILRASYEKIEQLENGKIHAGLNNDSETLSNFANV
LISAITSLVTLFCCFIYLGII-NIYGLLVSIFVIFIAAGLYFVVGRHANKLWEETRDIQN
IFFKFINSLVNGFKELKLHNKRQIEFRDDMKESCKEYKDKRIRGDLGFANAFVIGELLFT
LVIGVVAFAFPVLFK-DIQTSSLRNYIFVFLYMTGPVNGALNSIPQIIGVRISYKRLNDL
KKELECEDK-KTNKTES--------DNKLLSNKFELELKNVEYSYKN-S---HGELFKVG
PINCSFKSGEVTFITGGNGSGKSTLAKLVTGLYKPDSGEALVNNNVTEFEDLSQNYSTVF
SDYFLFDKLYGIDYKDKSERMLELLKILHIDDKLSID-NGVFSTTK-LSSGQRKRLALLV
SYLEDREIYIFDEWAADQDPEFRKYFYEYLLSDLKARGKCVIAVTHDDRYFNKADKIIKM
EMGKIGQ-------------------------
>50000100011
------------------MKK--------------------SFIVF-VVLLISIFSFSNS
VIG-E-----T--GGLT------------------------------------AQDLNPN
SLS-QEKISQIELWVRKNLKDGKIPGASIVIVDGDKTVYSKGFGYSDIKTKKSVTEDTLF
ELGSTSKAFTALGILKMEKEGLVNLNDPVNKYIPWFKMKY-----SGNYQGKKIDGFVNI
TLNQLLHHTSGIPFKS-IGDIPVSQGE--DALEKTVRTQVSKKL----DFYPGEKFLYAT
INYDILGLVIKNVSGQSYEQYVKNNILRPLGLNNTYLFRNE--VP-------LE-NMSSG
YKVKFLGSVKYNAPMYRGNTPAGYYISNAVDVAKWLKIQMNTINP-GTF-----------
----------D----NSLIDISHIPDRTVAPN-GDGSS------YACGWSVFQS--G---
--GGMISHGGGNPNYSSFFLFRPQEQVGVGILANLNSSYTEVIAYGISNIIRGEKPV-NY
-----LSD-----LYLAIDNASTTITLIALPIALITIFLILILIIQ---IIKGKRMYVG-
-N-VK----------------------K-----VIIN-TIFLS-LFISGLGICMYKIPDA
LYEGL-PWSFIKVWAPQSLIVGISLLITCVIIFCIYFLLTS----LFV--KKKDKSWFVI
AVLSIVSGFGNAIVIFIINEA--------LNRTG------GFQTGLLLFFVLGIALYVYG
QRLVRIRLLKLTNELVFNTRMNLIDGILRASYEKIEQLENGKIHAGLNNDSEALSNFANV
LISAITSLVTLFCCFIYLGII-NIYGLLVSIFVIFIAAGLYFIVGRHANKLWEETRDIQN
IFFKFINSLVNGFKELKLHNKRQIEFRDDMKESCKEYKDKRIRGDLGFANAFVIGELLFT
LVIGVVAFAFPVLFK-DIQTSSLRNYIFVFLYMTGPVNGALNSIPQIIGVRISYRRLNDL
KKELECEEEQKTNKTES--------DNKLLRNKFVLELKNVEYSYKN-S---DGELFKVG
PINCSFKSGEVTFITGGNGSGKSTLAKLVTGLYKPDSGAALINNNVTEFEDLSQNYSTVF
SDYFLFDKLYGIDYKDKSERMLELLKILHIDDKLSID-NGVFSTTK-LSSGQRKRLALLV
SYLEDREIYIFDEWAADQDPEFRKYFYEYLLSDLKARGKCVIAVTHDDRYFDKADKIIKM
EMGKIAQKTSPLTL------------------
>50000200032
------------------MKK--------------------GIAGW-LVLLLFTMVLPLH
A---------------W------------------------------------AEPAASN
SLS-NEETAGIEAWINKNMREGKIPGASVVIVKGEQTVYSKGFGDSDVGAKRPVTPETLF
ELGSTSKAFTALAVLSLEKQGLLHLKDPVQKYLPWFQAAY-----AGENGS-GKSRAAEI
TLDQLLHHTSGLPFDT-ISDIPVSGDD--QALERTVKAVVGEKL----DFYPGDRFQYAS
INYDILGLVIEKVTGESYETYLKNNVLNPLGLKNTYLFRTE--AE-------QH-EMARG
YKLGFLKAREYQAPVYRGNTPAGYVISNGNDMAAWLKIQMGERAE-AAM-----------
----------D----AGLIGRSHEPDRSVFPS-LDGSS------YAAGWFVYQK--G---
--SGELSHGGSNPNYSSSVVFRPEEKLGVAVLANLNSSYTQAMGQGIMEILHNKKPP-EQ
-----VSD-----QYASVDKVSLVILCIAVPLILLTGWFFIITLKE---IITKERRLRR-
-K-TA----------------------K-----NMYG-LAVLL-GFLGLLSYCLYNIPSV
LFSGL-SWELVEVWAPSSFMTAIPSLFIGVVFFSVYYFTTS----LFP--KARDRSLFPI
IFLSTISGFGNAIIIFIINEA--------LNHTN------RFQTGLFSFFVMGLAVYVFG
QRLVRTKLITLTNEMVFQKRTDLIDKILRSSYQNIESIEKERIYSVLNNDTETISGVTNI
LIFGVTSLVTLLCCFVYLGTI-NLLGLLISIVVILFAAGLYFLAGRHANQVWGETRDIQN
TFFKFINHMVSGFKELSLHKGKKEEFQEELKQSCDTYRIKRIQGDLSFANVFVMGELLFT
FVIGVVAFIFPLLFK-DISNSSLRAYIFVFLYMTGPVHGVLDAIPNFVRVRISWNRLNEL
SNQLDTVEEMYEIPADN---------EGSEDGPLHLEARDITYHYET-Q---EGEQFAVG
PLNLSVRSGQVTFVTGGNGSGKSTLGKLITGLYKPDQGEILLNGRQAAPEELSQSFSAIF
SDFHLFDRLYGMETGGKSQEIQEYLQKLDIEHKVQIQ-QGAFSTVN-LSTGQRKRLALLI
SCLEDRPIYLFDEWAADQDPEFRDYFYHVLIPELKEKGKCIIAITHDDRYFDMADQLLKM
EVGLLVGEPEKQHA------------------
>3213420011
------------------MKK--------------------GIAGW-LVLLLLTMVLPLH
A---------------W------------------------------------AEPAAPN
SLS-NEETASIEAWINKTMREGKIPGASVVIVKGEQTVYSKGFGDSDVAAKRPVTPETLF
ELGSTSKAFTALAVLSLEKQGLLHMKDPVQKYLPWFQVSY-----AGEDGS-GTSRVAGI
TLEQLLHHTSGLSFDT-ISDIPVGGDE--QALERTVKAVVGERL----DFYPGDRFQYAS
INYDILGLVIEKVTGESFEVYLKNNVLNPLGLKNTYLFRTE--AE-------QH-EMARG
YKLGFLKAREYQAPVYRGNTPAGYVISNGNDMAAWLKIQMGGQAE-AAK-----------
----------D----ADLIARSHQPDRSVFPG-LDGSS------YAAGWFVYQK--G---
--SGELSHGGSNPNYSSSVVFRPEEKIGVAVLANINSSYTQAMGQRIMEILHNQKLP-EN
-----VSD-----QYRSVDKISTVILCIAVPLILLTGWFFIITIKE---IITKERRLRR-
-K-TA----------------------K-----NIYG-LAVLL-GFLGLVSYCFYNIPSV
LFSGL-SWELVEVWAPSSFMIAIPGLLIGVFFFSVYYFTTS----LFP--KARDRTLFPI
ILLSTISGFGNAIIIFIINEA--------LNHTN------RFQTGLFSFFVMGLAVYVFG
QRLVRTKLITLTNEMVFQKRTDLIDKILRSSYQNIETIENERIYSVLNNDTETISGVTNI
LIFGVTSLVTLLCCFVYLGTI-NLLGLLISIAVILFAASLYFLAGRHANQVWGETRDIQN
TFFKFINHMVSGFKELSLHKGKKEEFQEELKQSCDTYRIKRIQGDLSFANVFVMGELLFT
LVIGVVAFIFPLLFK-DISNSSLRAYIFVFLYMTGPVHGVLDAIPNFVRVRISWNRLNEL
SRQLDIAEERQEGPSDK---------ERSEAAPIHLEAKDITYHYQS-Q---EGEQFAVG
PLNLSVRSGQVTFVTGGNGSGKSTLGKLITGLYKPDQGEILLNGRRAAPEELSQSFSAIF
SDFHLFERLYGMETGDKSQEIQEYLQKLDIEHKVQIQ-QGAFSTVN-LSTGQRKRLALLI
SCLEDRPIYLFDEWAADQDPEFRDYFYHVLIPELKQKGKCIIAITHDDRYFHMADQLLKM
EVGLLVGELEEQHA------------------
>3220610032
------------------MKK--------------------GIAGW-LVLLLLTMVLPLH
A---------------W------------------------------------AEPAAPN
SLS-NEETASIEAWINKNMREGKIPGASVVIVKGEQTVYSKGFGDSDVAAKRPVTPETLF
ELGSTSKAFTALAVLSLEKQGLLHMKDPVQKYLSWFQVSY-----AGEDGS-GTSRVAGI
TLEQLLHHTSGLSFDT-ISDIPVGGDE--QALERTVKAVVGAKL----DFYPGERFQYAS
INYDILGLVIEKVTGESFEVYLKNNVLNPLGLKNTYLFRTE--AE-------QH-EMARG
YKLGFLKAREYQAPVYRGNTPAGYVISNGNDMAAWLKIQMGGQAE-AAV-----------
----------A----ADWIGRSHQPDRSVFPG-LDGSS------YAAGWFVYQK--G---
--SGELSHGGSNPNYSSSVVFRPEEKIGVAVLANINSSYTQAMGQGIMEILHNQKLP-EN
-----VSD-----QYRSVDKISTVILCIAVPLILLTGWFFIMTIKE---IITKERRLRR-
-K-TA----------------------K-----NIYG-LAVLL-VFLGLVSYCFYNIPSV
LFSGL-SWELVEVWAPSSFMIAIPGLLIGVFFFSVYYFTTS----LFP--KARDRTLFPI
ILLSTISGFGNAIIIFIINEA--------LNHTN------RFQVGLFSFFVMGIAVYVFG
QRLVRTKLITLTNEMVFQKRTDLIDKILRSSYQNIETIENERIYSVLNNDTETISGVTNI
LIFGVTSLVTLLCCFVYLGTI-NLLGLLISIAVILFAAGLYFLAGRHANQVWGETRDIQN
TFFKFINHMVSGFKELSLHKGKKEEFQQELKQSCDTYRIKRIQGDLSFANVFVMGELLFT
LVIGVVAFIFPLLFK-DISNSSLRAYIFVFLYMTGPVHGVLDAIPNFIRVRISWNRLNEL
SRQLDIAEERQEGPPDN---------EWSEAAPVHLVAKDITYHYQS-Q---EGEQFAVG
PLNLSVRSGQVTFVTGGNGSGKSTLGKLITGLYKPDQGEILLNGRQAAPEELSQSFSAIF
SDFHLFERLYGMETGDKSQEIQEYLQKLDIEHKVQIQ-QGAFSTVN-LSTGQRKRLALLI
SCLEDRPIYLFDEWAADQDPEFRDYFYHVLIPELKQKGKCIIAITHDDRYFHMADQLLKM
EVGLLVGELEEQHA------------------
>3010660011
------------------MRK--------------------GIAAW-LVLLLLTMTFPWK
L---------------Q------------------------------------AETAAAT
SLG-AEKIAAIEAWIAQKMQDGKIPGASVVIVKGEETVYNRGFGYADVAAQSPVTPQTLF
ELGSTSKAFTGLAVLTLEEQGRLSLQDPVQKYLPWFQMKD-----AAG-------NTPPI
TLAQLLHHTSGIPFRS-IGEIPAGEEA--DALERTVRTALGQTL----DFPPGERFLYAS
INYDVLGLVVEKVTGMSFEQYAKDNVLTPLGMQHSYLFRQE--AQ-------QQ-GMAKG
YKIGFLGAREYEAPVYRGNTPAGYIISNSEDMALWLKRQLGAVAE-EQV-----------
----------S----SELIGRSHQPDRSVFPG-SDGSS------YAAGWFVYQK--G---
--SGELSHGGSNPNYSSSVVIRPGDQLGVAVLTNINSAHTQAMGQGIMDMLQNKQPP-EN
-----VSD-----LYSSVDKVAVVILCIALPLIALTAWFAAKALGE---IARKQRRPSA-
-G-LV----------------------K-----NAYR-FALLL-VCLGLCGYCLWQIPAV
LFDGL-SWSFVDVWAPSSFSIAILSLFVGIVLFSVYYWLTV----VFP--KANDRTFFPV
IVLSTVSGLGNALIIFIINEA--------LNHTD------RFQGGLFSFFVMGILIYVFG
QRLVRAKLITITNEMVFQKRTELIGKILNSPYQNIEAIEKERIYSVLNNDTETISGVSNI
LIFGVTSLVTLLCCFIYLGMV-NLYGLLISIAVILAAAGLYFLAGRYANRVWEETRDIQN
AFFKFINHMIGGFKELSIHQGKKGQFQQELQQSCDTYRIKRIQGDLSFANVFVMGELLFT
FVIGVVAFIFPVVFT-DIANSSLRAYIFVFLYMTGPVHGVLDAIPNFIRVRISWNRLNEL
SRQLEPGAKTEDGQTTA---------AAHGEEGIHLEARAVEYHYKN-A---EGEPFTVG
PVNLRVHSGQVTFITGGNGSGKSTLGKLLVGLYKPDRGEILLNGQR--PEDLGQHFAAIF
SDFHLFEKLYGIDVKQKEQEIQDYLRKLGMEEKLHIQ-NGGFSTVN-LSTGQRKRLALLV
SCMEERPIYFFDEWAADQDPEFREYFYNTLIPEMKQKGKCVIAITHDDRYFHVADQLLKM
EVGQLAHAQVRQHA------------------
>3009910011
------------------MRK--------------------GISAW-LVLLLLTMIFPLQ
L---------------Q------------------------------------AETAVEG
SLS-KEEIASIESWIDQKMQDGKIPGASVVIVKGEQTVYNRGFGYTDLAAKSPVTTQTLF
ELGSTTKAFTGLAILSLEEQGLLNLKDPVQKYLPWFQVKD-----AEG-------NTPEI
TLEQLLHHTSGIPFHT-IGEIPVGEES--DALERTVRKVVGQTL----DFSPGERFLYAS
LNYDVLGLVIEKVTGEPFEQYVKDNVLTPIGLNHSYLFRSE--AE-------RH-EIAKG
YKIGFLGAREYQAPVYRGNTPAGYIISNSDDMAIWLKSQLGSITN-NNV-----------
----------S----SGLINRSHQPDRSVFPN-IDSSS------YAAGWFVYQK--G---
--SGELSHGGSNPNYSSSVVIRPGEKLGVAVLTNINSAHTQAMGQGIMEILRQKKPP-EN
-----VSD-----LYSSVDKVSVAILCIAIPLILLTAWFAIVALGE---IARKKRMRSR-
-G-FG----------------------K-----NAYR-FVLLL-LCLGLSGYCFYQIPSV
LFDGV-SWDFVDVWAPSSFVIAIQSLFVGIVLFAFYYFITV----VFP--KSHDRTFFPI
IVLSTVSGLGNALIIFIINEA--------LNHTD------RFQGGLLSFFVMGIVIYVLG
QRLVRAKLITITNEMVFQKRTELIDKILKSPYQNIETIEKERIYSVLNNDTETISGVSNI
LIFGVTSLVTLLCCFIYLGMV-NIYGLLISIFVIMVAAGLYFMAGRYANRVWEETRDIQN
TFFKFINHMIGGFKELSIHKGKKGQFQEELQESCDTYRTKRIQGDLSFANVFVMGELLFT
FVIGVVAFVFPVVFD-DIANSSLRAYIFVFLYMTSPVHGVLDAIPNFIRVRISWNRLNEL
SRQLETGETTQSERVKE---------ASPASEIIHLEAKDVEYHYKN-Q---EGEQFTVG
PVNLSFHSGQVTFITGGNGSGKSTLGKLLVGLYKPDQGEILMNGQQ--LEELSQNFAAIF
SDFHLFEKMYGIDVKMKEQEIQEYLLKLGMDHKLQIQ-HGGFSTVN-LSTGQRKRLALLI
SCMEDRPIYFFDEWAADQDPEFREYFYYNLIPEMKQKGKCVIAITHDDRYFHVADQLLKM
EVGQVTHEQLKQHA------------------
>3010250011
------------------MRK--------------------GISAW-LILLLLTMIFPLQ
L---------------Q------------------------------------AETAVEG
SLS-KEEIASIESWIDQKMQDGKIPGASVVIVKGEQTVYNRGFGYADMAAKSPVTTQTLF
ELGSTTKAFTGLAILSLEEQGLLNLKDPVQKYLPWFQVKD-----AEG-------HTPEI
TLEQLLHHTSGIPFHT-IGEIPVGEES--DALERTVRKVVGQTL----DFSPGERFLYAS
MNYDVLGLVIEKVTGEPFEQYVKDNVLTPIGLTHSYLFRNE--AE-------RH-EMAKG
YKIGFLGAREYQAPVYRGNTPAGYIISNSEDMAIWLKSQLGSITN-NNV-----------
----------S----SGLINRSHQPDRSVLPN-IDSSS------YAAGWFVYQK--G---
--SGELSHGGSNPNYSSSVVIRPGEKLGVAVLTNINSAHTQAMGQGIMEILRQKKPP-EN
-----VSD-----LYSSVDNVSVAILCIAIPLILLTAWFAIVALGE---IARKKRMRSG-
-G-FG----------------------K-----NAYR-FVLLL-LCLGLSGYCFYQIPSV
LFDGV-SWDFVDVWAPSSFVIAIQSLFVGIVLFAFYYFITV----VFP--KSHDRTFFPI
IVLSTVSGLGNALIIFIINEA--------LNHTD------RFQGGLLSFFVMGIVIYVFG
QRLVRAKLITITNEMVFQKRTELIDKILKSPYQNIETIEKERIYSVLNNDTETISGVSNI
LIFGVTSLVTLLCCFIYLGMV-NIYGLLISIFVIMVAAGLYFMAGRYANRVWEETRDIQN
TFFKFINHMIGGFKELSIHKGKKGQFQEELQESCDTYRTKRIQGDLSFANVFVMGELLFT
FVIGVVAFVFPVVFD-DIANSSLRAYIFVFLYMTSPVHGVLDAIPNFIRVRISWNRLNEL
SRQLETGETKQSERVKE---------ASPASEIIHLEVKDVEYHYKN-Q---EGEQFTVG
PVNLSFHSGQVTFITGGNGSGKSTLGKLLVGLYKPDQGEILLNGQQ--LEELSQNFAAIF
SDFHLFEKMYGIDVKMKEQEIQEYLLKLGMNHKLQIQ-HGGFSTVN-LSTGQRKRLALLI
SCMEDRPIYFFDEWAADQDPEFREYFYYNLIPEMKQKGKCVIAITHDDRYFHVADQLLKM
EVGQVTHEQLKQHA------------------
>3157370011
------------------M-----------------------KLK--VFIIFLVFLFHTL
SIVP---------YQIV------------------------------------KAADNY-
----AIHEKRLDSFIEEQMDEGRIPGLSVVIVHGKNVIYQKGFGYANVETKKPVTKNTLF
EIGSNSKAFTSLAIHQLADQGKIKLDDPVKKYLPWFDMKY-----EGEYKGEKVDREVDI
TINQLLFHTSGIPFST-VKDIPESTKD--TALETTVKNLRNQKL----NTYPGESFEYAS
MNYNILGLVIQEVTGQSFETYMNNNILGTLGLDNTFLVENT--VH--------EKEMAQG
YKIGFLKPLKFDAPTYRGNTPAGYFTSNGVDMAKWLKLQLGTLDT-APN-----------
----------I----EQSIKETHIPNRSIPPS-SDGTS------YAGGWEVAQK--G---
--SGEFSHTGSNPNFSSFAVFRPGEELGVAVMANINSDIVQNIGQGSLDILLEKEAV-ME
-----TKD-----IYKTVDAFSFTLLLFLIPFIVSTCYFLFTLIMQ---WIRKERVLEE-
-S-RM----------------------K-----RLGV-PSATL-VFLLLEIYAIMAFPSV
FFNGV-DWGFIDVWAPITMKFATIAIFIGSVLFCLYLSLTI----MFPSKK-NNKNFFSL
LILSVISGFGNAVIIFIINES--------LNQTD-----H-SRTKLAIYFGLGIFVYVLT
QKIVRTHLITLTNHFIYQKRTELLDKILNTPYETVEKMETEKIQSTLNNDTESISNHAPS
IITGITDSITLVCCLVYLGVI-NIYGLLLSIGVILVAATFYYFAGQSANKLWEQTRNIQN
IFFKFINDLTGGFKELNIDKNKRIAFRNDMEGTCHQYNIKRTKGGLKFANVFIIGELLFV
VVIGAITFLFPLLFG-NVQSELLRSYVFVFLYMTGPIHSILNAIPNAIQMKINWKRINNF
SKQLDNPESRVSRSIDK----------FQSASNVKLNVDSVEYTYES-S---DGDSFEVG
PITCEFTSGQITFITGGNGSGKSTLAKLISGLYSPTRGKIKVNNQEVDTEELSELYAAIF
SDYYLFQKIYGIDCSKEESTIREYLNILNIEEKVDVR-GGKLSTTK-LSTGQRKRIALLI
SYLEDKEIYLFDEWAADQDPGFRHFFYTNLLPELKKKGKCIIAITHDDRYFNVADQLIKM
ERGQIMLEEESRSKSK-FSY------------
>3499120011
------------------M-----------------------KLK--VFIIFLVFIFHTL
SIVP---------YQIV------------------------------------KAADNY-
----AIHEKRLDSFIEEQMDEGRIPGLSVVIVHGKNVIYQKGFGYANVETKKPVTKNTLF
EIGSNSKAFTSLAIHQLADQGKIKLDDPVKKYLPWFDMKY-----EGEYKGEKVDREVDI
TINQLLFHTSGIPFST-VKDIPESTKD--TALETTVKNLRNQKL----NTYPGESFEYAS
MNYNILGLVIQEVTGQSFETYMNNNILGTLGLDNTFLVENT--VH--------EKEMAQG
YKIGFLKPLKFDAPTYRGNTPAGYFTSNGVDMAKWLKLQLGTLDT-APN-----------
----------I----EQSIKETHIPNRSIPPS-SDGTS------YAGGWEVAQK--G---
--SGEFSHTGSNPNFSSFAVFRPGEELGVAVMANINSDIVQNIGQGSLDILLEKEAV-ME
-----TKD-----IYKTVDAFSFTLLLFLIPFIVSTCYFLFTLIMQ---WIRKERVLEE-
-S-RM----------------------K-----RLGV-PSATL-VFLLLEIYAIMAFPSV
FFNGV-DWGFIDVWAPITMKFATIAIFIGSVLFCLYLSLTI----MFPSKK-NNKNFFSL
LILSVISGFGNAVIIFIINES--------LNQTD-----H-SRTKLAIYFGLGIFVYVLT
QKIVRTHLITLTNHFIYQKRTELLDKILNTPYETVEKMETEKIQSTLNNDTESISNHAPS
IITGITDSITLVCCLVYLGVI-NIYGLLLSIGVILVAATFYYFAGQSANKLWEQTRNIQN
IFFKFINDLTGGFKELNIDKNKRIAFRNDMEGTCHQYNIKRTKGGLKFANVFIIGELLFV
VVIGAITFLFPLLFG-NVQSELLRSYVFVFLYMTGPIHSILNAIPNAIQMKINWKRINNF
SKQLDNPESRVSRSIDK----------FQSASNVKLNVDSVEYTYES-S---DGDSFEVG
PITCEFTSGQITFITGGNGSGKSTLAKLISGLYSPTRGKIKVNNQEVDTEELSELYAAIF
SDYYLFQKIYGIDCSKEESTIREYLNILNIEEKVDVR-GGKLSTTK-LSTGQRKRIALLI
SYLEDKEIYLFDEWAADQDPGFRHFFYTNLLPELKKKGKCIIAITHDDRYFNVADQLIKM
ERGQIMLEEESRSKSK-FSY------------
>3252320011
------------------M-----------------------KLK--VFIIFLVVLFYTL
SIVP---------YQVV------------------------------------KAADNY-
----AIHEKRLDSFIEEQIDEGKIPGLSIVIVHGNNVIYQKGFGYANVETKMPVTKNTLF
EIGSNSKAFTSLAVHQLADQGKIKLDDPVNKYLPWFDVKY-----EGEYKGEKVDREVDI
TINQLLFHTSGIPFST-VKDIPESTKD--TALETTVKNIRNQKL----NTYPGESFEYAS
MNYNILGLIIQEVTGQSFETYMDNSILKTLGLDNTFLVENT--VH--------EKEMAQG
YKMGFLKPLKFDAPTYRGNTPAGYFTSNGVDMAKWLKLQLGTLDT-TPN-----------
----------I----EQSIKETHIPNRSIPPS-SDGTS------YAGGWEVAQK--G---
--SGEILHTGSNPNFSSFAVFRPGEELGVAVMANINSDIVQNIGQGSLDILLEKEAV-ME
-----TKD-----IYKTVDAFSFTLLLFLIPFIVSTCYFLFTFTMQ---LIRKERVLEA-
-S-RM----------------------K-----RLGV-SSATL-VFLFIEIYAIMAFPSV
FFNGV-DWGFIDVWAPITMKFATIAIFIGSFLFCLYLSLTI----IYPSRK-NNKNFFSL
LILSVISGFGNAVIIFIINES--------LNQTD-----H-SRTKLAIYFGLGIFVYVLA
QKIVRTHLITLTNHFIYQKRTELLDKILNTPYEKVEKMETEKIQSTLNNDTESISNHAPS
IITGITDSITLVCCLVYLGVI-NIYGLLLSIGVILVAATFYYFAGQSANKLWEQTRNIQN
IFFKFINDLTGGFKELNIDKNKRMAFRNDMEGTCHQYNIKRTKGGLKFANVFIIGELLFV
VVIGAIAFLFPLLFS-NVQSELLRSYVFVFLYMTGPIHSILNAIPNAIQMKINWKRINNF
SKQLDNPESRVSRSIDK----------FQSASNVKLNVDSVEYTYES-S---DGDSFEVG
PITCEFKSGQITFITGGNGSGKSTLAKLISGLYSPTRGKIEVNNQEVDTEELSALYAAIF
SDYYLFQKMYGIDCSKEESTIREYLNILNIEEKVDVR-GGKLSTTK-LSTGQRKRIALLI
SYLEDKEIYLFDEWAADQDPGFRHFFYTDLLPELKKKGKCIIAITHDDRYFNVADQLIKM
ERGQIIQEEESRSKSK-FSY------------
>4060820011
------------------M-----------------------KLK--VFIIFLVVLFYTL
SIVP---------YQVV------------------------------------KAADNY-
----AIHEKRLDSFIEEQMDEGKIPGLSIVIVHGNNVIYQKGFGYANVETKMPVTKNTLF
EIGSNSKAFTSLAVHQLADQGKIKLDDPVNKYLPWFDVKY-----EGEYKGGKVDREVDI
TINQLLFHTSGIPFST-VKDIPESTKD--TALETTVKNLRNQKL----NTYPGESFEYAS
MNYNILGLIIQEVTGQSFETYMDNSILKTLGLDNTFLVENT--VH--------EKEMAQG
YKMGFLKPLKFDAPTYRGNTPAGYFTSNGVDMAKWLKLQLGTLDT-TPN-----------
----------I----EQSIKETHIPNRSIPPS-SAGTS------YAGGWEVAQK--G---
--SGEISHTGSNPNFSSFAVFRPGEELGVAVMANINSDIVQNIGQGSLDILLEKEAV-ME
-----TKD-----IYKTVDAFSFTLLLFLIPFIVSTCYFLFTFIMQ---LIRKERVLEA-
-S-RM----------------------K-----RFGV-PSATL-VFLLLEIYAIMAFPSV
FFNGV-DWRFIDVWAPITMKFATIAIFIGSFLFCLYLSLTI----IYPSRK-NNKNFFSL
LILSVISGFGNAVIIFIINES--------LNQTD-----H-SRTKLAIYFGLGIFVYVLA
QKIVRTHLITLTNHFIYQKRTELLDKILNTPYETVEKMETEKIQSTLNNDTESISNHAPS
IITGITDSITLVCCLVYLGVI-NIYGLLLSIGVILVAATFYYFAGQSANKLWEQTRNIQN
IFFKFINDLTGGFKELNIDKNKRMAFRNDMEGTCHQYNIKRTKGGLKFANVFIIGELLFV
VVIGAIAFLFPLLFS-NVQSELLRSYVFVFLYMTGPIHSILNAIPNAIQMKINWKRINNF
SKQLDNPESRVSRSIDK----------FQSASNVKLNVDSVEYTYES-S---DGDSFEVG
PITCEFKSGQITFITGGNGSGKSTLAKLISGLYFPTRGKIEVNNQEVDTEELSALYAAIF
SDYYLFQKMYGIDCSKEESTIREYLNILNIEEKVDVR-GGKLSTTK-LSTGQRKRIALLI
SYLEDKEIYLFDEWAADQDPGFRHFFYTDLLPELKKKGKCIIAITHDDRYFNVADQLIKM
ERGQIIQEEESRSKSK-FSY------------
>4166100011
-----------------MI-----------------------RVK--NILLILMVILQLQ
LIPT---------G--V------------------------------------EASSNTK
GLP-SNYEEQVEALIHKQMADGKIPGLSVVIVKGDQAIYKKGFGYSDLESKKPMTNQTLF
EIGSNSKAFTAVAVYDLVEKGFIQLNDPVHKYLPWFQMKY-----IGEYRGQKVNGPVDI
TIEQLLHHTSGIPFNS-IGKIPAATDD--GALEKTVRALLNQEL----ASYPGEEFSYAT
INYDILGLVIQKVSNQSFESYMEEHILKPLQLQHTYLFRSE--AA--------QHDLSKG
YKIGFLRPMEFDAPMYRGNTPAGYFISNAEDMEKWLQIQLGTYTL-KDA-----------
----------E----QKSIENTHVPNRLVAPS-PDGSS------YAGGWQVYQK--G---
--TGELSHEGSNPNFSSFIAFRPQEELGVAVMANLNSTHTTTIGQGIIDLMQGDPLA-EN
-----TGD-----MYKSIDAASFTVILLLIPFICITLYFIILTLVQ---IIKKKRRLEK-
-N-PA----------------------K-----YISV-SLASL-AFLLVLGYCLYKVPSV
FFDGL-SWDFVNVWAPISLIIAVGTVFLAAVLFCFYLSLVF----MFPHH--KGRDLFLL
ISLSITSGFGNAFIIFIINEA--------LNRTG-----Q-SGESLFLYFALGIIIYVVA
QKLVRTKLITLTNNLIYEIRIDLLDKILHSPYEKVEQMETGVVQTTLNNDTEAISNHAAS
LITGLTDSITLLCCLVYLGII-NVYGLLVSIVVILVAAGLYYVVGNSADKLWEQTRSIQN
VFFKYINDLIGGYKELSMNQSKRDHFRADMKESCHSYKSKRIQGGLKFANVFIIGELLFT
LVIGAVTFLFPILFL-EVESQSLKSYVFVFLYMTGPIHSILNSIPHAVQMKISWKRIQGF
VKHLTDFEVDHEKTKST----------PHCKDELTIELKGVEYAYHN-E---HGESFSVG
PLDCQFQLGEIVFVTGGNGSGKSTLAKLITGLYSCGKGEILINNQKIRPDELGELYSVIF
SDYYLFHKIYGVDCDAKAEEIEQYLKILRIDQKLQIE-NGEFSTTK-LSTGQRKRLALLI
SYLEDKPIYLFDEWAADQDPEYREFFYMNLLPRFKEKGKCVIAITHDDRYFHLADRVIKM
ERGKIIEEKQANMIS-----------------
>3203490011
-----------------MV-----------------------NVK--IILLVIGVLLSLP
LMAS---------TQIV------------------------------------NAENNRV
PLS-NDDQERLDEFIEHQMDEGKIPGMSLVVVKGDQTVYKKGFGYSDLKEKKLVTDQTLF
EIASNTKAFTALAIQQLAEKGQLSLNDSVSKYLPWFQMKY-----EGEYQGLRVNENVDI
TIKQLLHHTSGIPFNT-IGRIPIASDD--KALENTVRGLVNQSV----DTYPGEQFVYSS
INYDILGLIIQEVTSQSYESYVQTMILDPLKMEHTHLFRDE--AN--------RFDLAKG
YKIGFLKPNEYDAPIYRGNTPAGYIISNANDMERWLRAQVGTLED-IDR-----------
----------QDKVIQQAIEQTHLPNRSVPPS-ADGSS------YAGGWEVYQT--D---
--SGEISHTGSNPTYSSFVVFRPEEKLGVAILANMNSDYTQSIGQGVINLLLKKEMP-AE
-----TKD-----MYQSIDSFSFTVLLFMVPFSCLTIYFMVRVIMQ---VIQKKRSLEA-
-N-KM----------------------K-----RLGV-PMISM-IFVLAAGYSLYKIPAL
FFSGL-SWDFVYVWAPISMVVAAWASMAGIFLFCSYLSLIS----IYPNTVNKTRNLFPL
FVLSAASGFGNAFIIFIINAA--------LNRPD-----LEANNQLFLYFAMGMIVYVLA
QKLVRTQLINLTNNLIYEQRLKLLNKILENPYEKIERSESEKIQTVLNNDTEAISNYAPS
IITGLTDSITLLCCLVYLGVI-NIYGLFISIGVILAAAGFYYAAGRSANKLWEQTRNIQN
IFFRYINDLIGGYKELSLAKSKREEFKDDMKESISEYKEKRIQGGLKFANVFIIGELLFV
LVIGAVTFLFPLLFK-DVQSEFLRSYVFVFLYMTGPIHSILNAIPNAIQMRISWRRINEF
SNYLEIAGAGQKEAAGL----------AEPAESVTAAYKGIGYQYEN-E---HGESFEVG
PIDVQFKSGEIVFITGGNGSGKSTLAKLLTGLYPSKSGEIMINHQQVNQEEITELFSVIF
SDYYLFNKVYGIDCSTREDEIKHYLHTLRIDDKIQIQ-NGKFSTTK-LSTGQRKRLALLI
SYLEDKPIHLFDEWAADQDPEFRSFFYMELLPDLKEKGKCVIAITHDDRYFHLADKVIKM
ERGKIVEEVHPNEEIKSFI-------------
>50000210011
-----------------MN-----------------------RIK--MVLIVLAVIVHGQ
MAFG---------IQLA------------------------------------NAEESNL
--P-EGYEKQLDEMIEKQMQESKIPGMSVVIMKGDQSVYQKGFGYSDLNSNKRVTERTLF
EIGSNTKAFTGLAIYQLAEQGLIDLNEPIKSYLPWFHMKY-----EGN-------ENVDI
TIEQLLHHTSGIPFRT-IGDIPAATGN--EALEQTVRKVVNQNL----ESDPGEQFDYAS
MNYDILGLVIQKVTNQSYESYIENQILKPFEMGNTYLSRQQ--AA--------QHDMAKG
YKISFLQPREYDAPMYRGNMPAGYVISNADDMEKWLRIQLGTYSL-PES-----------
----------E----QEAVQKTHIPNRSVAPS-SDGSS------YAGGWEVYQS--G---
--SGEISHAGSNPNFSSFLVFRPEEKLGVAVMANMNSDYTQAIGQGIIDFLMEKEPV-TG
-----TSD-----MYKSVDAFSFTVLLFLIPFSCLTLYFICRTIVQ---LFQKKRMLEK-
-N-RL----------------------K-----RIGV-PLISF-LFILIAAYAIYQIPSV
FFPGL-TWDFVNVWAPVSMSLAAWVTLAGIVLFCFYLSLIT----IYPQD--KKKNFFPL
FVLSVTSGFGNAMIIFIINEA--------LIREA-----H-SNSNLILYFVLGIITYVLA
QKLVRTQLITLTNNLIYEKRLSLIDNILNNPYEKLERMETEKIQTTLNNDTEAISNHAPT
IITGLTDSITLLCCLVYLGVI-NVYGLLISIGVIFIAAGLYYLAGRSANKLWEQTRNIQN
TFFRYINDLIGGYKEISIGTPKRREFREDLKESCSEYKDKRILGGLKFANVFIIGELLFV
VVIGAVTFLFPILFK-DVQSEFLQSYVFVFLYMTGPINSILNAIPNAIQMRISWKRIKAF
SNDLSDSKV-QKDARDP----------LKPSWPMVMELRDISYQYDR-E---NGDFFQVG
PIDVQVKSGEIVFITGGNGSGKSTLAKLITGLYSPKKGSIFINNQKVRPDELGDLYSAIF
SDYYLFSKVYGIDCSSKEEEINSYLKRLAIHEKVYIQ-DGKFSTTK-LSTGQRKRLALLI
SYLEDKPVHLFDEWAADQDPEFRHFFYMDLLPELKAKGKCVIAITHDDRYFHLADKVIKM
ERGKVAGD--EDTYVKSFEHRKEELSDGKIG-
>3429660011
-----------------MM-----------------------RVK--FVLITLVILLNVQ
MLFG---------IQIA------------------------------------NAENNRM
F-T-ENDKEQLDSLIKKQMQEAKIPGMSVIVVKGDQAVYKKSFGYSNLEKKRRVTEKTLF
EIGSNSKAFTALAIYQLVQKGLIDLKDPVSEYLHWFQMTY-----EGNYKGQQLNKNVEI
TLEQLLYHTSGIPFHT-IGDIPISNDN--DALENTVREILNQKL----ETYPGEQFNYAS
INYDILGLVIQKVTNQSFEQYVQNNILNQFNMSNTFLFRKD--VA--------KYDMSKG
YKIGFLKPIEFNAPIYRGNTPAGYFISNTEDMEKWLRMQLGIYGL-SDD-----------
----------Q----QKAIYSTHIPNRSVPPS-EDGSS------YAGGWQVFQN--G---
--PGEISHAGSNPNFSSFVVFHPQEKLGVAVMANMNSDYTQNIGQGIMDTLVGESVV-TN
-----GKD-----MYKSIDAFSVTVLLFMVPFSIITLYFIFIVMIQ---VYKKKRKLEK-
-N-KF----------------------K-----SICI-PFITF-LFAFLAGYALYKIPFV
FFGRL-SWDFVNVWLPISMSFAVWATLIGIVLFCLYLSLII----IFPLH--DKKNFFPI
FVLSVTSGFGNAMIIFIINEA--------LTRSN-----YSSNNSLFLYFLLGIITYVLA
QKLVRTQLITITNNLIYEKRIQLINDILKNPYEKIEKIESERIQTTLNNDTEAISNYAAT
IITGLTDSITLLCCLVYLGVI-NVYGLLVSIAVILVAAGMYYVAGKSANNLWEQTRDIQN
TFFRYINDLIGGYKELSIGKSKREEFGQGMQESCGDYKDKRIQGGLKFANVFIIGELLFV
MVIGAVTFLFPLLFK-GVQSDFLRSYVFVFLYMTGPLHSILNTIPNAIQMKISWKRINDF
SRYLKTETN-KTDVNSI----------LMPQSKINMEIKEVVYQYES-E---HGEAFQVG
PINFELKSGEVVFITGGNGSGKSTLAKLITGLYSANSGNIFVNNQEINQEQLRELYSAIF
SDFYLFTKVYGIDYGSKEEEIKKYLKILRIDEKVQIQ-NGEFSTTK-LSTGQRKRLALLI
SYLEDKSIYLFDEWAADQDPEFRHFFYTELLAELKGKGKAIIAITHDDRYFHIADKVIKM
ERGEIIENMQKHNYLDSFDCLKEELNDDKIG-
>4335550011
-----------------MM-----------------------RVK--IVLITLVILLNVQ
MLFG---------IQIA------------------------------------NAENDRM
F-T-ENDKEQLDSLIKKQMQEAKIPGMSVIVVKGDQAVYKKSFGYSNLETKQRVTEKTLF
EIGSNSKAFTALAIYQLVQKGLIDLKDPVSKYLQWFQMIY-----EGNYKGKQLNKNVEI
TLEQLLYHTSGIPFHT-IGDIPISNDN--DALENTVREILNQKL----ETYPGEQFNYAS
INYDILGLVIQKVTNQSFEQYVQNNILNQFNMGNTFLFRKD--VA--------KYDMSKG
YKIGFLKPIEFNAPIYRGNTPAGYFISNNEDMEKWIRMQLGIYGL-SDD-----------
----------Q----QKAIYSTHIPNRSVPPS-GDGSS------YAGGWQVFQN--G---
--PGEISHAGSNPNFSSFVVFHPQEKLGVAVMANMNSDYTQNIGQAIMDTLVGESVV-TN
-----GKD-----TYKSIDAFSVTVLLFMVPFSIITLYFIFIVMIQ---VYKKKRKLEK-
-N-KF----------------------K-----SICI-PFITF-LFAFLAGYALYKIPFV
FFGRL-SWDFVNVWLPISMSFAVWATLISIVLFCLYLSLIT----VFPLY--NKKNFFPI
FVLSVTSGFGNAMIIFIINEA--------LTRSN-----YSSNNSLFLYFLLGIITYVLA
QKLVRTQLITITNNLIYEKRVQLINDILKNPYEKIEKIESERIQTTLNNDTEAISNYAAT
IITGLTDSITLLCCLVYLGVI-NVYGLLVSIAVILVAAGMYYVAGKSANNLWEQTRNIQN
TFFRYINDLIGGYKELSIGKSKREEFGQGMQESCEDYKDKRIQGGLKFANVFIIGELLFV
MVIGAVTFLFPLLFK-GVQSEFLRSYVFVFLYMTGPLHSILNTIPNAIQMKISWKRINDF
SRYLKTETN-KTDVNST----------LMPQSKINMEIKEVVYQYES-E---HGEAFQVG
PINFELKSGEVVFITGGNGSGKSTLAKLITGLYSANSGNIFVNNQEINQEQLRELYSAIF
SDFYLFTKIYGIDYSSKEEEIKKYLKILRIDEKVQIQ-NGEFSTTK-LSTGQRKRLALLI
SYLEDKSIYLFDEWAADQDPEFRHFFYTELLAELKEKGKAIIAITHDDRYFHIADKVIKM
ERGEIIENMKKHNYLDSFDCLKEELNDDKIG-
>3973770011
-----------------MM-----------------------RVK--IVLITLVILLNVQ
MLFG---------IQIA------------------------------------NAENDRM
F-T-ENDKEQLDSLIKKQMQEAKIPGMSVIVVKGDQAVYKKSFGYSNLETKQRVTEKTLF
EIGSNSKAFTALAIYQLVQKGLIDLKDPVSKYLQWFQMIY-----EGNYKGQQLNKNVEI
TLEQLLYHTSGIPFHT-IGDIPISNDN--DALENTVREILNQKL----ETYPGEQFNYAS
INYDILGLVIQKVTNQSFEQYVQNSILNQFNMSNTFLFRKD--VA--------KYDMSKG
YKIGFLKPIEFNAPIYRGNTPAGYFISNNEDMEKWLRMQLGIYGL-NDD-----------
----------Q----QKAIYSTHIPNRSVPPS-EDGSS------YAGGWQVFQN--G---
--PGEISHAGSNPNFSSFVVFHPQEKLGVAVMANMNSDYTQNIGQAIMDTLVGESVV-TN
-----GKD-----TYKSIDAFSVTVLLFMVPFSIITLYFIFIVMIQ---VYKKKRKLEK-
-N-KF----------------------K-----SICI-PFITF-LFAFLAGYALYKIPFV
FFGRL-SWDFVNVWLPISMSFAVWATLISIVLFCLYLSLIT----VFPLH--NKKNFFPI
FVLSVTSGFGNAMIIFIINEA--------LTRSN-----YSSNNSLFLYFLLGIITYVLA
QKLVRTQLITITNNLIYEKRIQLINDILKNPYEKIEKIESERIQTTLNNDTEAISNYAAT
IITGLTDSITLLCCLVYLGVI-NVYGLLVSIAVILVAAGMYYVAGKSANNLWEQTRNIQN
TFFRYINDLIGGYKELSIGKSKREEFGQGMQESCEDYKDKRIQGGLKFANVFIIGELLFV
MVIGAVTFLFPLLFK-GVQSEFLRSYVFVFLYMTGPLHSILNTIPNAIQMKISWKRINDF
SRYLKTETN-KTDVNST----------LIPQSKINMEIKEVVYQYES-E---HGEAFQVG
PINFELKSGEVVFITGGNGSGKSTLAKLITGLYSANSGNIFVNNQEINQEQLRELYSAIF
SDFYLFTKVYGIDYSSKEEEIKKYLKILRIDEKVQIQ-NGEFSTTK-LSTGQRKRLALLI
SYLEDKSIYLFDEWAADQDPEFRHFFYTELLAELKEKGKAIIAITHDDRYFHIADKVIKM
ERGEIIENMKKHNYLDSFDCLKEELNDDKIG-
>3135200011
-----------------MM-----------------------RVK--VVLITLVILLNVQ
MLFG---------IQIA------------------------------------NAENDRM
F-T-ENDKEQLDSLIKKQMQEAKIPGMSVIVVKGDQAVYKKSFGYSNLETKQRVTEKTLF
EIGSNSKAFTALAIYQLVQKGLIDLKDPVSKYLQWFQMIY-----EGNYKGQQLNKNVEI
TLEQLLYHTSGIPFHT-IGDIPISNDN--DALENTVREILNQKL----ETYPGEQFNYAS
INYDILGLVIQKVTNQSFEQYVQNNILNQFNMGNTFLFRKD--VA--------KYDMSKG
YKIGFLKPIEFNAPIYRGNTPAGYFISNNEDMEKWLRMQLGIYGL-SDD-----------
----------H----QKAIYSTHIPNRSVPPS-EDGSS------YAGGWQVFQN--G---
--PGEISHAGSNPNFSSFVVFHPQEKLGVAVMANMNSEYTQNIGQAIMDTLVGESVV-TN
-----GKD-----TYKSIDAFSVTVLLFMVPFSIITLYFIFIVMIQ---VYKKKRKLEK-
-N-KF----------------------K-----SICI-PFITF-LFAFLAGYALYKIPFV
FFGRL-SWDFVNVWLPISMSFAVWATLISIVLFCLYLSLIT----VFPLH--NKKNFFPI
FVLSVTSGFGNAMIIFIINEA--------LTRSN-----YSSNNSLFLYFLLGIITYVLA
QKLVRTQLITITNNLIYEKRTQLINDILKNPYEKIEKIESERIQTTLNNDTEAISNYAAT
IITGLTDSITLLCCLVYLGVI-NVYGLLVSIAVILVAAGMYYVAGKSANNLWEQTRNIQN
TFFRYINDLIGGYKELSIGKSKREEFGQGMQESCEDYKDKRIQGGLKFANVFIIGELLFV
MVIGAVTFLFPLLFK-GVQSEFLRSYVFVFLYMTGPLHSILNTIPNAIQMKISWKRINDF
SRYLKTETN-KTDVNST----------LIPQSKINMEIKELVYQYES-E---HGEPFQVG
PINFELKSGEVVFITGGNGSGKSTLAKLITGLYSANSGNIFVNNQEINQEQLRELYSAIF
SDFYLFTKVYGIDYSSKEEEIKKYLKILRIDEKVQIQ-NGEFSTTK-LSTGQRKRLALLI
SYLEDKSIYLFDEWAADQDPEFRHFFYTELLAELKEKGKAIIAITHDDRYFHIADKVIKM
ERGEIIENMKKHNYLDSFDCLKEELNDDKIG-
>3228350011
-----------------MM-----------------------RVK--IVLITLVILLNVQ
MLFG---------IQIA------------------------------------NAENDRM
F-T-ENDKEQLDSLIKKQMQEAKIPGMSVIVVKGDQAVYKKSFGYSNLETKQRVTEKTLF
EIGSNSKAFTALAIYQLVQKGLIDLKDPVSKYLQWFQMIY-----EGNYKGQQLNKNVEI
TLEQLLYHTSGIPFHT-IGDIPISNDN--DALENTVREILNQKL----ETYPGEQFNYAS
INYDILGLVIQKVTNQSFEQYVQNNILNQFNMGNTFLFRKD--VA--------KYDMSKG
YKIGFLNLIEFNAPIYRGNTPAGYFISNNEDMEKWLRMQLGIYGL-SDD-----------
----------H----QKAIYSTHIPNRSVPPS-EDGSS------YAGGWQVFQN--G---
--PGEISHAGSNPNFSSFVVFHPQEKLGVAVMANMNSDYTQNIGQAIMDTLVGESVV-TN
-----GKD-----TYKSIDAFSVTVLLFMVPFSIITLYFIFIVMIQ---VYKKKRKLEK-
-N-KF----------------------K-----SICI-PFITF-LFAFLAGYALYKIPFV
FFGRL-SWDFVNVWLPISMSFAVWATLISIVLFCLYLSLIT----VFPLH--NKKNFFPI
FVLSVTSGFGNAMIIFIINEA--------LTRSN-----YSSNNSLFLYFLLGIITYVLA
QKLVRTQLITITNNLIYEKRTQLINDILKNPYEKIEKIESERIQTTLNNDTEAISNYAAT
IITGLTDSITLLCCLVYLGVI-NVYGLLVSIAVILVAAGMYYVAGKSANNLWEQTRNIQN
TFFRYINDLIGGYKELSIGKSKREEFGQGMQESCEDYKDKRIQGGLKFANVFIIGELLFV
MVIGAVTFLFPLLFK-GVQSEFLRSYVFVFLYMTGPLHSILNTIPNAIQMKISWKRINDF
SRYLKTETN-KTDVNST----------LIPQSKINMEIKEVVYQYES-E---HGEAFQVG
PINFELKSGEVVFITGGNGSGKSTLAKLITGLYSANSGNIFVNNQEINQEQLRELYSAIF
SDFYLFTKVYGIDYSSKEEEIKKYLKILRIDEKVQIQ-NGEFSTTK-LSTGQRKRLALLI
SYLEDKSIYLFDEWAADQDPEFRHFFYTELLAELKEKGKAIIAITHDDRYFHIADKVIKM
ERGEIIENMKKHNYLDSFDCLKEELNDDKIG-
>3538250011
-----------------MM-----------------------RVK--IVLITLVILLNVQ
MLFG---------IQIA------------------------------------NAENDRM
F-T-ENDKEQLDSLIKKQMQEAKIPGMSVIVVKGDQAVYKKSFGYSNLETKQRVTEKTLF
EIGSNSKAFTALAIYQLVQKGLIDLKDPVSKYLQWFQMIY-----EGNYKGQQLNKNVEI
TLEQLLYHTSGIPFHT-IGDIPISNDN--DALENTVREILNQKL----ETYPGEQFNYAS
INYDILGLVIQKVTNQSFEQYVQNNILNQFNMGNTFLFRKD--VA--------KYDMSKG
YKIGFLKPIEFNAPIYRGNTPAGYFISNNEDMEKWLRMQLGIYGL-SDD-----------
----------Q----QKAIYSTHIPNRSVPPS-EDGSS------YAGGWQVFQN--G---
--PGEISHAGSNPNFSSFVVFHPQEKLGVAVMANMNSDYTQNIGQAIMDTLVGESVV-TN
-----GKD-----TYKSIDAFSVTVLLFMVPFSIITLYFIFIVMIQ---VYKKKRKLEK-
-N-KF----------------------K-----SICI-PFITF-LFAFLAGYALYKIPFV
FFGRL-SWDFVNVWLPISMSFAVWATLISIVLFCLYLSLIT----VFPLH--NKKNFFPI
FVLSVTSGFGNAMIIFIINEA--------LTRSN-----YSSNNSLFLYFLLGIITYVLA
QKLVRTQLITITNNLIYEKRIQLINDILKNPYEKIEKIESERIQTTLNNDTEAISNYAAT
IITGLTDSITLLCCLVYLGVI-NVYGLLVSIAVILVAAGMYYVAGKSANNLWEQTRNIQN
TFFRYINDLIGGYKELSIGKSKREEFGQGMQESCEDYKDKRIQGGLKFANVFIIGELLFV
MVIGAVTFLFPLLFK-GVQSEFLRSYVFVFLYMTGPLHSILNTIPNAIQMKISWKRINDF
SRYLKTETN-KTDVNST----------LIPQSKINMEIKEVVYQYES-E---HGEAFQVG
PINFELKSGEVVFITGGNGSGKSTLAKLITGLYSANSGNIFVNNQEINQEQLRELYSAIF
SDFYLFTKVYGIDYSSKEEEIKKYLKILRIDEKVQIQ-NGEFSTTK-LSTGQRKRLALLI
SYLEDKSIYLFDEWAADQDPEFRHFFYTELLAELKGKGKAIIAITHDDRYFHIADKVIKM
ERGEIIENMKKHNYLDSFDCLKEELNDDKIG-
>3367820011
-----------------MM-----------------------RVK--MVLITLVILLNVQ
MLFG---------IQIA------------------------------------NAENDRM
F-T-ENDKEQLDSLIKKQMQEAKIPGMSVIVVKGDQAVYKKSFGYSNLETKQRVTEKTLF
EIGSNSKAFTALAIYQLVQKGLIDLKDPVSKYLQWFQMIY-----EGNYKGQQLNKNVEI
TLEQLLYHTSGIPFHT-IGDIPISNDN--DALENTVREILNQKL----ETYPGEQFNYAS
INYDILGLVIQKVTNQSFEQYVQNNILNQFNMGNTFLFRKD--VA--------KYDMSKG
YKIGFLKPIEFNAPIYRGNTPAGYFISNNEDMEKWLRMQLGIYGL-SDD-----------
----------H----QKAIYSTHIPNRSVPPS-VDGSS------YAGGWQVFQN--G---
--PGEISHAGSNPNFSSFVVFHPQEKLGVAVMANMNSDYTQNIGQAIMDTLVGESVV-TN
-----GKD-----TYKSIDAFSVTVLLFMVPFSIITLYFIFIVMIQ---VYKKKRKLEK-
-N-KF----------------------K-----SICI-PFITF-LFAFLAGYALYKIPFV
FFGRL-SWDFVNVWLPISMSFAVWATLISIVLFCLYLSLIT----VFPLH--NKKNFFPI
FVLSVTSGFGNAMIIFIINEA--------LTRSN-----YSSNNSLFLYFLLGIITYVLA
QKLVRTQLITITNNLIYEKRIQLINDILKNPYEKIEKIESERIQTTLNNDTEAISNYAAT
IITGLTDSITLLCCLVYLGVI-NVYGLLVSIAVILVAAGMYYVAGKSANNLWEQTRNIQN
TFFRYINDLIGGYKELSIGKSKREEFGQGMQESCEDYKDKRIQGGLKFANVFIIGELLFV
MVIGAVTFLFPLLFK-GVQSEFLRSYVFVFLYMTGPLHSILNTIPNAIQMKISWKRINDF
SRYLKTETN-KTDVNST----------LIPQSKINMEIKEVVYQYES-E---HGEPFQVG
PINFELKSGEVVFITGGNGSGKSTLAKLITGLYSANSGNIFVNNQEINQEQLRELYSAIF
SDFYLFTKVYGIDYSSKEEEIKKYLKILRIDEKVQIQ-NGEFSTTK-LSTGQRKRLALLI
SYLEDKSIYLFDEWAADQDPEFRHFFYTELLAELKEKGKAIIAITHDDRYFHIADKVIKM
ERGEIIENMKKHNYLDSFDCLKEELNDDKIG-
>3419510011
-----------------MM-----------------------RVK--IVLITLVILLNVQ
MLFG---------IQIA------------------------------------NAENDRM
F-T-ENDKEQLDSLIKKQMQEAKIPGMSVIVVKGDQAVYKKSFGYSNLETKQRVTEKTLF
EIGSNSKAFTALAIYQLVQKGLIDLKDPVSKYLQWFQMIY-----EGNYKGQQLNKNVEI
TLEQLLYHTSGIPFHT-IGDIPISNDN--DALENTVREILNQKL----ETYPGEQFNYAS
INYDILGLVIQKVTNQSFEQYVQNNILNQFNMGNTFLFRKD--VA--------KYDMSKG
YKIGFLKPIEFNAPIYRGNTPAGYFISNNEDMEKWLRMQLGIYGL-SDD-----------
----------H----QKAIYSTHIPNRSVPPS-EDGSS------YAGGWQVFQN--G---
--PGEISHAGSNPNFSSFVVFHPQEKLGVAVMANMNSDYTQNIGQAIMDTLVGESVV-TN
-----GKD-----TYKSIDAFSVTVLLFMVPFSIITLYFIFIVMIQ---VYKKKRKLEK-
-N-KF----------------------K-----SICI-PFITF-LFAFLAGYALYKIPFV
FFGRL-SWDFVNVWLPISMSFAVWATLISIVLFCLYLSLIT----VFPLH--NKKNFFPI
FVLSVTSGFGNAMIIFIINEA--------LTRSN-----YSSNNSLFLYFLLGIITYVLA
QKLVRTQLITITNNLIYEKRIQLINDILKNPYEKIEKIESERIQTTLNNDTEAISNYAAT
IITGLTDSITLLCCLVYLGVI-NVYGLLVSIAVILVAAGMYYVAGKSANNLWEQTRNIQN
TFFRYINDLIGGYKELSIGKSKREEFGQGMQESCEDYKDKRIQGGLKFANVFIIGELLFV
MVIGAVTFLFPLLFK-GVQSEFLRSYVFVFLYMTGPLHSILNTIPNAIQMKISWKRINDF
SRYLKTETN-KTDVNST----------LIPQSKINMEIKEVVYQYES-E---HGEAFQVG
PINFELKSGEVVFITGGNGSGKSTLAKLITGLYSANSGNIFVNNQEINQEQLRELYSAIF
SDFYLFTKVYGIDYSSKEEEIKKYLKILRIDEKVQIQ-NGEFSTTK-LSTGQRKRLALLI
SYLEDKSIYLFDEWAADQDPEFRHFFYTELLAELKEKGKAIIAITHDDRYFHIADKVIKM
ERGEIIENIKKHNYLDSFDCLKEELNDDKIG-
>3010280011
-----------------MM-----------------------RVK--IVLITLVILLNVQ
MLFG---------IQIA------------------------------------NAENDRM
F-T-ENDKEQLDSLIKKQMQEAKIPGMSVIVVKGDQAVYKKSFGYSNLETKQRVTEKTLF
EIGSNSKAFTALAIYQLVQKGLIDLKDPVSKYLQWFQMIY-----EGNYKGQQLNKNVEI
TLEQLLYHTSGIPFHT-IGDIPISNDN--DALENTVREILNQKL----ETYPGEQFNYAS
INYDILGLVIQKVTNQSFEQYVQNNILNQFNMGNTFLFRKD--VA--------KYDMSKG
YKIGFLKPIEFNAPIYRGNTPAGYFISNNEDMEKWLRMQLGIYGL-SDD-----------
----------H----QKAIYSTHIPNRSVPPS-EDGSS------YAGGWQVFQN--G---
--PGEISHAGSNPNFSSFVVFHPQEKLGVAVMANMNSDYTQNIGQAIMDTLVGESVV-TN
-----GKD-----TYKSIDAFSVTVLLFMVPFSIITLYFIFIVMIQ---VYKKKRKLEK-
-N-KF----------------------K-----SICI-PFITF-LFAFLAGYALYKIPFV
FFGRL-SWDFVNVWLPISMSFAVWATLISIVLFCLYLSLIT----VFPLH--NKKNFFPI
FVLSVTSGFGNAMIIFIINEA--------LTRSN-----YSSNNSLFLYFLLGIITYVLA
QKLVRTQLITITNNLIYEKRIQLINDILKNPYEKIEKIESERIQTTLNNDTEAISNYAAT
IITGLTDSITLLCCLVYLGVI-NVYGLLVSIAVILVAAGMYYVAGKSANNLWEQTRNIQN
TFFRYINDLIGGYKELSIGKSKREEFGQGMQESCEDYKDKRIQGGLKFANVFIIGELLFV
MVIGAVTFLFPLLFK-GVQSEFLRSYVFVFLYMTGPLHSILNTIPNAIQMKISWKRINDF
SRYLKTETN-KTDVNST----------LIPQSKINMEIKEVVYQYES-E---HGEAFQVG
PINFELKSGEVVFITGGNGSGKSTLAKLITGLYSANSGNIFVNNQEINQEQLRELYSAIF
SDFYLFTKVYGIDYSSKEEEIKKYLKILRIDEKVQIQ-NGEFSTTK-LSTGQRKRLALLI
SYLEDKSIYLFDEWAADQDPEFRHFFYTELLAELKEKGKAIIAITHDDRYFHIADKVIKM
ERGEIIENMKKHNYLDSFDCLKEELNDDKIG-
>3366130011
-----------------MM-----------------------RVK--IVLITLVILLNVQ
MLFG---------IQIA------------------------------------NAENDRM
F-T-ENDKEQLDSLIKKQMQEAKIPGMSVIVVKGDQAVYKKSFGYSNLETKQRVTEKTLF
EIGSNSKAFTALAIYQLVQKGLIDLKDPVSKYLQWFQMIY-----EGNYKGQQLNKNVEI
TLEQLLYHTSGIPFHT-IGDIPISNDN--DALENTVREILNQKL----ETYPGEQFNYAS
INYDILGLVIQKVTNQSFEQYVQNNILNQFNMGNTFLFRKD--VA--------KYDMSKG
YKIGFLKPIEFNAPIYRGNTPAGYFISNNEDMEKWLRMQLGIYGL-SDD-----------
----------H----QKAIYSTHIPNRSVPPS-EDGSS------YAGGWQVFQN--G---
--PGEISHAGSNPNFSSFVVFHPQEKLGVAVMANMNSDYTQNIGQAIMDTLVGESVV-TN
-----GKD-----TYKSIDAFSVTVLLFMVPFSIITLYFIFIVMIQ---VYKKKRKLEK-
-N-KF----------------------K-----SICI-PFITF-LFAFLAGYALYKIPFV
FFGRL-SWDFVNVWLPISMSFAVWATLISIVLFCLYLSLIT----VFPLH--NKKNFFPI
FVLSVTSGFGNAMIIFIINEA--------LTRSN-----YSSNNSLFLYFLLGIITYVLA
QKLVRTQLITITNNLIYEKRIQLINDILKNPYEKIEKIESERIQTTLNNDTEAISNYAAT
IITGLTDSITLLCCLVYLGVI-NVYGLLVSIAVILVAAGMYYVAGKSANNLWEQTRNIQN
TFFRYINDLIGGYKELSIGKSKREEFGQGMQESCEDYKDKRIQGGLKFANVFIIGELLFV
MVIGAVTFLFPLLFK-GVQSEFLRSYVFVFLYMTGPLHSILNTIPNAIQMKISWKRINDF
SRYLKTETN-KTDVNST----------LIPQSKINMEIKEVVYQYES-E---HGEPFQVG
PINFELKSGEVVFITGGNGSGKSTLAKLITGLYSANSGNIFVNNQEINQEQLRELYSAIF
SDFYLFTKVYGIDYSSKEEEIKKYLKILRIDEKVQIQ-NGEFSTTK-LSTGQRKRLALLI
SYLEDKSIYLFDEWAADQDPEFRHFFYTELLAELKEKGKAIIAITHDDRYFHIADKVIKM
ERGEIIENMKKHNYLDSFDCLKEELNDDKIG-
