# Supplementary material for: Structural basis of colibactin activation by the ClbP peptidase
Source: Nat Chem Biol. 2022 Oct 17;19(2):151–8. doi: 10.1038/s41589-022-01142-z (PMC9889268; doi:10.1038/s41589-022-01142-z)
Supplement: Supplementary file 3 — Data for sequence analyses [file 41589_2022_1142_MOESM3_ESM.zip › Velilla_Supp_File_1/S12_PDB_tree.nwk]

(5zh8_A/89-:0.00000001,5zh8_B/89-:0.00000001,((((((3ozh_A/13-:0.00000002,3rju_A/13-:0.00000001)1.000000:1.45950937,((6njk_B/17-:0.00000001,6njk_A/17-:0.00000001)0.999000:0.46884257,((5evi_A/20-:0.00000001,(5evi_B/20-:0.00000001,(5evi_D/20-:0.00000001,5evi_C/20-:0.00000001)0.000000:0.00000001)0.000000:0.00000002)1.000000:0.37397901,(((5e2h_B/9-3:0.00000001,(5e2h_C/9-3:0.00000001,5e2h_A/9-3:0.00000001)0.000000:0.00000001)1.000000:0.48248525,(((4qd4_B/14-:0.00000001,4qd4_A/14-:0.00000001)0.935000:0.00813134,(4net_A/14-:0.00000001,4net_B/14-:0.00000001)0.975000:0.01085675)0.000000:0.00155454,(4u0t_A/13-:0.00000001,(4u0t_B/13-:0.00000001,(4u0t_C/13-:0.00000001,(4u0t_D/13-:0.00000001,(4u0t_E/13-:0.00000002,(4u0t_F/13-:0.00000001,(4u0t_G/13-:0.00000002,(4u0t_H/13-:0.00000001,(4u0x_A/13-:0.00000001,(4u0x_B/13-:0.00000001,(4u0x_C/13-:0.00000002,(4u0x_D/13-:0.00000001,(5w12_A/14-:0.00000001,(5w12_B/14-:0.00000002,(5w12_C/14-:0.00000001,(5w12_D/14-:0.00000001,(5w13_A/14-:0.00000001,(5w13_B/14-:0.00000001,(5w13_C/14-:0.00000001,(5w13_D/14-:0.00000001,(5w14_A/14-:0.00000001,(5w14_B/14-:0.00000001,(5w14_C/14-:0.00000001,(5w14_D/14-:0.00000001,(5wac_A/14-:0.00000002,(5wac_B/14-:0.00000001,(5wac_C/14-:0.00000002,(5wac_D/14-:0.00000001,(5wad_A/14-:0.00000002,(5wad_B/14-:0.00000001,(5wad_C/14-:0.00000001,(5wad_D/14-:0.00000001,(5wae_A/14-:0.00000002,(5wae_B/14-:0.00000001,(5wae_C/14-:0.00000001,(5wae_D/14-:0.00000002,(5waf_A/14-:0.00000001,(5waf_B/14-:0.00000002,(5waf_C/14-:0.00000001,(5waf_D/14-:0.00000001,(5wag_A/14-:0.00000001,(5wag_B/14-:0.00000001,(5wag_D/14-:0.00000001,5wag_C/14-:0.00000001)0.000000:0.00000001)0.000000:0.00000001)0.000000:0.00000001)0.000000:0.00000001)0.000000:0.00000001)0.000000:0.00000001)0.000000:0.00000001)0.000000:0.00000001)0.000000:0.00000001)0.000000:0.00000001)0.000000:0.00000001)0.000000:0.00000001)0.000000:0.00000001)0.000000:0.00000001)0.000000:0.00000001)0.000000:0.00000001)0.000000:0.00000001)0.000000:0.00000001)0.000000:0.00000001)0.000000:0.00000001)0.000000:0.00000001)0.000000:0.00000002)0.000000:0.00000001)0.000000:0.00000001)0.000000:0.00000001)0.000000:0.00000001)0.000000:0.00000002)0.000000:0.00000001)0.000000:0.00000001)0.000000:0.00000001)0.000000:0.00000002)0.000000:0.00000001)0.000000:0.00000001)0.000000:0.00000001)0.000000:0.00000001)0.000000:0.00000002)0.000000:0.00000001)0.000000:0.00000001)0.000000:0.00000001)0.000000:0.00000001)0.000000:0.00000001)0.000000:0.00000002)0.808000:0.00950732)1.000000:0.65476722)0.570000:0.06114022,(2qz6_A/8-3:0.27358972,((((((1rgy_A/11-:0.01388909,((6g9t_B/12-:0.00000001,6g9t_A/12-:0.00000001)0.809000:0.00279014,(1zc2_B/12-:0.00000001,1zc2_A/12-:0.00000001)0.000000:0.00000001)0.971000:0.01715614)0.645000:0.01254508,(1fr1_A/12-:0.00000001,(1fr1_B/12-:0.00000001,(1fr6_B/12-:0.00000002,1fr6_A/12-:0.00000001)0.000000:0.00000001)0.000000:0.00000001)0.944000:0.01957791)0.995000:0.08688206,(((3s4x_A/12-:0.00280393,(1s6r_A/10-:0.00000001,1y54_A/12-:0.00279689)0.805000:0.00280354)0.000000:0.00000001,((1ga0_A/12-:0.00000002,(1gce_A/12-:0.00000001,(1onh_A/12-:0.00000001,(1q2q_A/11-:0.00000001,1rgz_A/11-:0.00000001)0.000000:0.00000001)0.000000:0.00000001)0.000000:0.00000002)0.958000:0.01132894,(5hai_A/12-:0.00280009,(1bls_A/12-:0.00000001,(1bls_B/12-:0.00000001,(1xx2_A/12-:0.00000001,(1xx2_B/12-:0.00000001,(4xux_A/14-:0.00000001,(5xhr_A/16-:0.00000001,(2q9m_A/11-:0.00000001,2q9n_A/11-:0.00000001)0.000000:0.00000001)0.000000:0.00000001)0.000000:0.00000001)0.000000:0.00000001)0.000000:0.00000001)0.000000:0.00000001)0.000000:0.00000001)0.886000:0.00563191)0.786000:0.00278059)0.990000:0.06682103,(2zc7_C/11-:0.00000001,(2zc7_D/11-:0.00000001,(2zc7_B/11-:0.00000001,2zc7_A/11-:0.00000001)0.000000:0.00000001)0.000000:0.00000001)0.992000:0.05931890)1.000000:0.13990209)0.209000:0.06216648,(((3iwi_A/10-:0.00000001,3iwi_B/10-:0.00000001)0.986000:0.01714344,((1fcm_A/10-:0.00000001,(1fcm_B/10-:0.00000002,(1fcn_A/10-:0.00000002,(1fcn_B/10-:0.00000001,(1o07_B/10-:0.00000001,1o07_A/10-:0.00000001)0.000000:0.00000001)0.000000:0.00000001)0.000000:0.00000001)0.000000:0.00000001)0.927000:0.00561726,(((3ixd_B/10-:0.00000001,3ixd_A/10-:0.00000002)0.926000:0.00280789,((3iwq_A/10-:0.00000001,(3iwq_B/10-:0.00000001,(3ixb_B/10-:0.00000001,3ixb_A/10-:0.00000001)0.000000:0.00000002)0.000000:0.00000001)0.921000:0.00280470,(((1l0f_A/10-:0.00000001,1l0f_B/10-:0.00000002)0.755000:0.00280174,((1i5q_B/10-:0.00000001,1i5q_A/10-:0.00000001)0.731000:0.00280299,(4ken_B/10-:0.00000001,(4kg5_A/10-:0.00000001,(4kg5_B/10-:0.00000001,(4kg5_C/10-:0.00000001,(4kg5_D/10-:0.00000001,(4kg6_A/10-:0.00000001,(4kg6_B/10-:0.00000001,(4kg6_D/10-:0.00000001,4kg6_C/10-:0.00000001)0.000000:0.00000001)0.000000:0.00000002)0.000000:0.00000001)0.000000:0.00000001)0.000000:0.00000001)0.000000:0.00000001)0.000000:0.00000001)0.000000:0.00000001)0.735000:0.00280316)0.000000:0.00000001,((3iwo_A/10-:0.00000001,(3iwo_B/10-:0.00000001,(3ixh_B/10-:0.00000001,3ixh_A/10-:0.00000001)0.000000:0.00000001)0.000000:0.00000001)0.923000:0.00281671,(((1l0e_B/10-:0.00000001,1l0e_A/10-:0.00000001)0.744000:0.00233741,(3fkv_A/10-:0.00000001,(3fkv_B/10-:0.00000001,(3fkw_B/10-:0.00000001,3fkw_A/10-:0.00000001)0.000000:0.00000002)0.000000:0.00000001)0.732000:0.00208744)0.000000:0.00117709,((3ixg_A/10-:0.00000001,3ixg_B/10-:0.00000001)0.917000:0.00280185,(((1l0d_B/10-:0.00000001,1l0d_A/10-:0.00000002)0.758000:0.00223817,(1kvl_A/10-:0.00000001,(1kvl_B/10-:0.00000001,(1l0g_B/10-:0.00000001,1l0g_A/10-:0.00000001)0.000000:0.00000001)0.000000:0.00000002)0.759000:0.00201814)0.372000:0.00135036,(1c3b_A/10-:0.00000001,(1c3b_B/10-:0.00000001,(1fco_A/10-:0.00000001,(1fco_B/10-:0.00000001,(1fsw_A/10-:0.00000001,(1fsw_B/10-:0.00000001,(1fsy_A/10-:0.00000001,(1fsy_B/10-:0.00000001,(1ga9_A/10-:0.00000001,(1ga9_B/10-:0.00000001,(1iel_A/10-:0.00000001,(1iel_B/10-:0.00000001,(1iem_A/10-:0.00000001,(1iem_B/10-:0.00000001,(1kds_A/10-:0.00000001,(1kds_B/10-:0.00000001,(1kdw_A/10-:0.00000001,(1kdw_B/10-:0.00000001,(1ke0_A/10-:0.00000001,(1ke0_B/10-:0.00000002,(1ke3_A/10-:0.00000001,(1ke3_B/10-:0.00000001,(1ke4_A/10-:0.00000001,(1ke4_B/10-:0.00000001,(1kvm_A/10-:0.00000001,(1kvm_B/10-:0.00000002,(1l2s_A/10-:0.00000001,(1l2s_B/10-:0.00000001,(1ll5_A/10-:0.00000001,(1ll5_B/10-:0.00000001,(1ll9_A/10-:0.00000001,(1ll9_B/10-:0.00000001,(1llb_A/10-:0.00000001,(1llb_B/10-:0.00000001,(1mxo_A/10-:0.00000002,(1mxo_B/10-:0.00000001,(1my8_A/10-:0.00000001,(1my8_B/10-:0.00000002,(1xgi_A/10-:0.00000001,(1xgi_B/10-:0.00000002,(1xgj_A/10-:0.00000002,(1xgj_B/10-:0.00000001,(2bls_A/10-:0.00000002,(2bls_B/10-:0.00000001,(2hdq_A/10-:0.00000001,(2hdq_B/10-:0.00000001,(2hdr_A/10-:0.00000001,(2hdr_B/10-:0.00000001,(2hds_A/10-:0.00000001,(2hds_B/10-:0.00000001,(2hdu_A/10-:0.00000001,(2hdu_B/10-:0.00000001,(2i72_A/10-:0.00000001,(2i72_B/10-:0.00000001,(2p9v_A/10-:0.00000002,(2p9v_B/10-:0.00000001,(2pu2_A/10-:0.00000001,(2pu2_B/10-:0.00000001,(2pu4_A/10-:0.00000001,(2pu4_B/10-:0.00000001,(2r9w_A/10-:0.00000001,(2r9w_B/10-:0.00000002,(2r9x_A/10-:0.00000001,(2r9x_B/10-:0.00000001,(2rcx_A/10-:0.00000001,(2rcx_B/10-:0.00000002,(3bls_A/10-:0.00000001,(3bls_B/10-:0.00000001,(3bm6_A/10-:0.00000001,(3bm6_B/10-:0.00000001,(3gqz_A/10-:0.00000001,(3gqz_B/10-:0.00000001,(3gr2_A/10-:0.00000001,(3gr2_B/10-:0.00000001,(3grj_A/10-:0.00000001,(3grj_B/10-:0.00000001,(3gsg_A/10-:0.00000002,(3gsg_B/10-:0.00000001,(3gtc_A/10-:0.00000002,(3gtc_B/10-:0.00000001,(3gv9_A/10-:0.00000001,(3gv9_B/10-:0.00000001,(3gvb_A/10-:0.00000001,(3gvb_B/10-:0.00000001,(3o86_A/10-:0.00000001,(3o86_B/10-:0.00000002,(3o87_A/10-:0.00000001,(3o87_B/10-:0.00000001,(3o88_A/10-:0.00000001,(3o88_B/10-:0.00000001,(4e3i_A/10-:0.00000001,(4e3i_B/10-:0.00000001,(4e3j_A/10-:0.00000001,(4e3j_B/10-:0.00000001,(4e3k_A/10-:0.00000001,(4e3k_B/10-:0.00000001,(4e3l_A/10-:0.00000001,(4e3l_B/10-:0.00000001,(4e3m_A/10-:0.00000002,(4e3m_B/10-:0.00000002,(4e3n_A/10-:0.00000002,(4e3n_B/10-:0.00000001,(4e3o_A/10-:0.00000001,(4e3o_B/10-:0.00000001,(4jxg_A/10-:0.00000001,(4jxg_B/10-:0.00000001,(4jxs_A/10-:0.00000001,(4jxs_B/10-:0.00000001,(4jxv_A/10-:0.00000001,(4jxv_B/10-:0.00000001,(4jxw_A/10-:0.00000001,(4jxw_B/10-:0.00000001,(4kg2_A/10-:0.00000001,(4kg2_B/10-:0.00000001,(4kz3_A/10-:0.00000001,(4kz3_B/10-:0.00000001,(4kz4_A/10-:0.00000001,(4kz4_B/10-:0.00000001,(4kz5_A/10-:0.00000001,(4kz5_B/10-:0.00000002,(4kz6_A/10-:0.00000001,(4kz6_B/10-:0.00000001,(4kz7_A/10-:0.00000001,(4kz7_B/10-:0.00000001,(4kz8_A/10-:0.00000001,(4kz8_B/10-:0.00000001,(4kz9_A/10-:0.00000001,(4kz9_B/10-:0.00000001,(4kza_A/10-:0.00000001,(4kza_B/10-:0.00000001,(4kzb_A/10-:0.00000001,(4kzb_B/10-:0.00000001,(4lv0_A/10-:0.00000001,(4lv0_B/10-:0.00000001,(4lv1_A/10-:0.00000001,(4lv1_B/10-:0.00000001,(4lv2_A/10-:0.00000001,(4lv2_B/10-:0.00000001,(4lv3_A/10-:0.00000001,(4lv3_B/10-:0.00000001,(4okp_A/10-:0.00000001,(4okp_B/10-:0.00000001,(4old_A/10-:0.00000001,(4old_B/10-:0.00000001,(4olg_A/10-:0.00000001,(4olg_B/10-:0.00000001,(6dpt_A/10-:0.00000001,(6dpt_B/10-:0.00000001,(6dpx_A/10-:0.00000002,(6dpx_B/10-:0.00000001,(6dpy_A/10-:0.00000001,(6dpy_B/10-:0.00000001,(6dpz_B/10-:0.00000001,6dpz_A/10-:0.00000001)0.000000:0.00000001)0.000000:0.00000001)0.000000:0.00000002)0.000000:0.00000001)0.000000:0.00000001)0.000000:0.00000002)0.000000:0.00000001)0.000000:0.00000001)0.000000:0.00000001)0.000000:0.00000001)0.000000:0.00000001)0.000000:0.00000001)0.000000:0.00000001)0.000000:0.00000001)0.000000:0.00000001)0.000000:0.00000001)0.000000:0.00000002)0.000000:0.00000001)0.000000:0.00000001)0.000000:0.00000001)0.000000:0.00000001)0.000000:0.00000002)0.000000:0.00000002)0.000000:0.00000001)0.000000:0.00000002)0.000000:0.00000001)0.000000:0.00000001)0.000000:0.00000001)0.000000:0.00000001)0.000000:0.00000002)0.000000:0.00000001)0.000000:0.00000001)0.000000:0.00000002)0.000000:0.00000001)0.000000:0.00000001)0.000000:0.00000001)0.000000:0.00000001)0.000000:0.00000001)0.000000:0.00000001)0.000000:0.00000001)0.000000:0.00000001)0.000000:0.00000001)0.000000:0.00000001)0.000000:0.00000001)0.000000:0.00000001)0.000000:0.00000002)0.000000:0.00000001)0.000000:0.00000001)0.000000:0.00000001)0.000000:0.00000001)0.000000:0.00000001)0.000000:0.00000001)0.000000:0.00000001)0.000000:0.00000002)0.000000:0.00000001)0.000000:0.00000001)0.000000:0.00000001)0.000000:0.00000001)0.000000:0.00000001)0.000000:0.00000001)0.000000:0.00000002)0.000000:0.00000001)0.000000:0.00000001)0.000000:0.00000001)0.000000:0.00000001)0.000000:0.00000001)0.000000:0.00000001)0.000000:0.00000001)0.000000:0.00000002)0.000000:0.00000001)0.000000:0.00000001)0.000000:0.00000002)0.000000:0.00000001)0.000000:0.00000001)0.000000:0.00000001)0.000000:0.00000001)0.000000:0.00000001)0.000000:0.00000001)0.000000:0.00000001)0.000000:0.00000001)0.000000:0.00000001)0.000000:0.00000001)0.000000:0.00000001)0.000000:0.00000001)0.000000:0.00000002)0.000000:0.00000001)0.000000:0.00000001)0.000000:0.00000001)0.000000:0.00000002)0.000000:0.00000001)0.000000:0.00000002)0.000000:0.00000001)0.000000:0.00000002)0.000000:0.00000001)0.000000:0.00000001)0.000000:0.00000001)0.000000:0.00000002)0.000000:0.00000001)0.000000:0.00000001)0.000000:0.00000001)0.000000:0.00000001)0.000000:0.00000001)0.000000:0.00000001)0.000000:0.00000002)0.000000:0.00000001)0.000000:0.00000002)0.000000:0.00000002)0.000000:0.00000001)0.000000:0.00000001)0.000000:0.00000002)0.000000:0.00000001)0.000000:0.00000001)0.000000:0.00000001)0.000000:0.00000001)0.000000:0.00000001)0.000000:0.00000001)0.000000:0.00000002)0.000000:0.00000002)0.000000:0.00000001)0.000000:0.00000001)0.000000:0.00000001)0.000000:0.00000001)0.000000:0.00000001)0.000000:0.00000001)0.000000:0.00000001)0.000000:0.00000001)0.000000:0.00000001)0.000000:0.00000001)0.000000:0.00000001)0.000000:0.00000001)0.000000:0.00000001)0.000000:0.00000001)0.000000:0.00000001)0.000000:0.00000001)0.000000:0.00000001)0.000000:0.00000001)0.000000:0.00000002)0.000000:0.00000001)0.000000:0.00000002)0.000000:0.00000001)0.000000:0.00000001)0.000000:0.00000001)0.000000:0.00000001)0.000000:0.00000002)0.000000:0.00000001)0.000000:0.00000001)0.000000:0.00000001)0.000000:0.00000001)0.000000:0.00000001)0.000000:0.00000001)0.000000:0.00000001)0.000000:0.00000001)0.000000:0.00000001)0.000000:0.00000001)0.000000:0.00000001)0.000000:0.00000001)0.000000:0.00000001)0.000000:0.00000001)0.000000:0.00000001)0.000000:0.00000002,(1pi4_A/10-:0.00000001,((2zj9_B/10-:0.00000002,2zj9_A/10-:0.00000001)1.000000:0.04267410,(1pi4_B/10-:0.00000001,(1pi5_A/10-:0.00000001,(1pi5_B/10-:0.00000002,(2ffy_A/10-:0.00000001,2ffy_B/10-:0.00000001)0.000000:0.00000001)0.000000:0.00000001)0.000000:0.00000001)0.000000:0.00000002)0.000000:0.00000002)0.923000:0.00282945)0.000000:0.00000001)0.000000:0.00000002)0.859000:0.01296004,((6n9k_B/13-:0.00000001,6n9k_A/13-:0.00000001)0.951000:0.01131140,(5ggw_A/16-:0.00000001,(5ggw_B/16-:0.00000001,((5joc_B/16-:0.00000001,5joc_A/16-:0.00000001)0.839000:0.00278482,(5f1g_A/16-:0.00000001,(5gzw_B/16-:0.00000002,5gzw_A/16-:0.00000001)0.000000:0.00000001)0.000000:0.00000001)0.843000:0.00280536)0.000000:0.00000001)0.920000:0.00840619)0.768000:0.00717515)0.983000:0.10414801)1.000000:0.50430590,(((3wrz_A/14-:0.00000001,(3wrz_B/14-:0.00000001,(3wrz_C/14-:0.00000001,(3ws0_A/14-:0.00000001,(3ws0_B/14-:0.00000001,(3ws0_C/14-:0.00000001,(3ws1_A/14-:0.00000001,(3ws1_B/14-:0.00000001,(3ws1_C/14-:0.00000001,(3ws2_A/14-:0.00000001,(3ws2_B/14-:0.00000001,(3ws2_C/14-:0.00000002,(3ws4_A/14-:0.00000001,(3ws4_B/14-:0.00000001,(3ws4_C/14-:0.00000001,(3ws5_A/14-:0.00000001,(3ws5_B/14-:0.00000001,3ws5_C/14-:0.00000001)0.000000:0.00000001)0.000000:0.00000001)0.000000:0.00000001)0.000000:0.00000001)0.000000:0.00000001)0.000000:0.00000001)0.000000:0.00000001)0.000000:0.00000001)0.000000:0.00000001)0.000000:0.00000001)0.000000:0.00000002)0.000000:0.00000001)0.000000:0.00000001)0.000000:0.00000001)0.000000:0.00000001)0.000000:0.00000001)0.905000:0.00569817,(3wrt_A/14-:0.00000001,(3wrt_B/14-:0.00000001,3wrt_C/14-:0.00000001)0.000000:0.00000001)0.000000:0.00000001)1.000000:0.48614732,(5e2g_B/11-:0.00000001,5e2g_A/11-:0.00000001)1.000000:0.41059763)0.955000:0.11995918)0.671000:0.06843066,(5evl_A/17-:0.26639449,((4hef_A/10-:0.00296605,(4ooy_A/10-:0.00000001,(4x68_A/8-3:0.00000001,(4x68_B/8-3:0.00000001,(6i30_A/9-3:0.00000002,(2wzx_A/12-:0.00000001,(2wzz_A/12-:0.00000001,(3s1y_A/12-:0.00000001,(3s22_A/12-:0.00000001,(4gzb_A/12-:0.00000001,(4nk3_A/16-:0.00000001,(4wyy_A/10-:0.00000001,4wz4_A/10-:0.00000001)0.000000:0.00000001)0.000000:0.00000002)0.000000:0.00000001)0.000000:0.00000001)0.000000:0.00000001)0.000000:0.00000001)0.000000:0.00000001)0.000000:0.00000001)0.000000:0.00000001)0.000000:0.00000001)0.000000:0.00000001)1.000000:0.33509668,(((5zyb_A/34-:0.00000001,(4wbg_A/34-:0.00000001,3w8k_A/34-:0.00000001)0.000000:0.00000001)0.912000:0.01402710,((5gsc_A/20-:0.00000001,(5gsc_B/20-:0.00000001,(5k1f_A/20-:0.00000001,5k1d_A/20-:0.00000001)0.000000:0.00000001)0.000000:0.00000001)0.000000:0.00000001,(5f1f_A/20-:0.00000001,1zkj_A/13-:0.00000002)0.000000:0.00000001)0.836000:0.00867273)0.999000:0.12041081,(((5cgw_A/13-:0.00000001,5cgx_A/13-:0.00000001)0.795000:0.00279941,(5cgs_A/13-:0.00000001,(5chj_A/13-:0.00000001,(5chj_B/13-:0.00000002,(5chm_A/13-:0.00000002,(5chu_A/13-:0.00000002,(5chu_B/13-:0.00000001,(5za2_B/6-3:0.00000001,5za2_A/5-3:0.00000001)0.000000:0.00000001)0.000000:0.00000001)0.000000:0.00000001)0.000000:0.00000001)0.000000:0.00000001)0.000000:0.00000001)0.000000:0.00000002)1.000000:0.19383458,(6fm6_A/33-:0.00000001,6fm7_A/33-:0.00000001)1.000000:0.15992081)0.864000:0.04927815)1.000000:0.24359273)0.226000:0.07323345)0.926000:0.08639892)0.924000:0.10936960)0.949000:0.12451901)0.914000:0.15506589)0.907000:0.26203337)1.000000:0.74195393)0.940000:0.34930161,(((5tgf_B/14-:0.00000001,((5tgf_C/14-:0.00000001,5tgf_D/14-:0.00000001)0.000000:0.00000002,5tgf_A/14-:0.00000001)0.000000:0.00000001)1.000000:1.26883670,(3zyt_A/28-:1.07195388,(5gkv_A/28-:0.61190950,(5gmx_A/22-:0.00000001,5gmx_B/22-:0.00000001)0.998000:0.52474765)0.826000:0.21869044)1.000000:0.92535882)0.926000:0.29036019,((3i7j_B/13-:0.00000001,3i7j_A/13-:0.00000002)1.000000:1.51755845,(((1ci9_A/22-:0.00000001,1ci9_B/22-:0.00000001)0.000000:0.00000001,(1ci8_B/22-:0.00000001,1ci8_A/22-:0.00000002)0.000000:0.00000001)1.000000:1.22060727,(((4lcm_B/21-:0.00000001,((4lcm_C/21-:0.00000001,4lcm_D/21-:0.00000001)0.000000:0.00000001,4lcm_A/21-:0.00000002)0.000000:0.00000001)0.981000:0.08845381,((4lcl_A/39-:0.00000001,4lcl_B/39-:0.00000001)0.000000:0.00000001,((3hl9_A/38-:0.00000001,(3hl9_B/38-:0.00000001,(3hl9_C/38-:0.00000001,(3hl9_D/38-:0.00000001,(3hlb_A/38-:0.00000001,(3hlb_B/38-:0.00000001,(3hlb_D/38-:0.00000001,3hlb_C/38-:0.00000001)0.000000:0.00000001)0.000000:0.00000002)0.000000:0.00000001)0.000000:0.00000001)0.000000:0.00000001)0.000000:0.00000001)0.878000:0.00523951,((3hle_A/38-:0.00000002,(3hlf_A/38-:0.00000001,3hlg_A/38-:0.00000002)0.000000:0.00000001)0.847000:0.00261647,(3hlc_A/38-:0.00000001,3hld_A/38-:0.00000001)0.000000:0.00000001)0.923000:0.00787298)1.000000:0.04596525)0.000000:0.00000001)1.000000:1.69595801,(((5zwr_A/22-:0.00000001,5zwr_B/22-:0.00000001)0.000000:0.00000002,((5zwq_B/22-:0.00000001,5zwq_A/22-:0.00000001)0.859000:0.00268978,((5zwv_A/22-:0.00000001,5zwv_B/22-:0.00000002)0.914000:0.00269115,(4p6b_A/11-:0.00000001,(4p6b_B/11-:0.00000001,(4p85_A/22-:0.00000001,(4p85_B/22-:0.00000001,(4p87_B/22-:0.00000001,4p87_A/22-:0.00000001)0.000000:0.00000002)0.000000:0.00000001)0.000000:0.00000002)0.000000:0.00000002)0.000000:0.00000001)0.000000:0.00000001)0.000000:0.00270347)1.000000:1.30078372,(4ivk_A/48-:0.00000001,4ivi_A/48-:0.00000001)0.998000:0.60802485)0.360000:0.14532810)0.000000:0.19270591)0.933000:0.32497097)0.000000:0.00000001)0.910000:0.19182370)0.187000:0.16414971,((3tg9_A/32-:0.00000001,3tg9_B/32-:0.00000001)1.000000:1.43196441,(1ei5_A/10-:1.79885087,(((4gb7_A/111:0.75420175,((2zm2_A/80-:0.00000001,2zm9_A/80-:0.00370386)0.947000:0.13067845,((2e8i_A/80-:0.00000001,(2zm7_A/80-:0.00376691,(((2zm0_A/80-:0.00000001,1wyc_A/80-:0.00000001)0.000000:0.00000001,(2dcf_A/80-:0.00000001,(3a65_A/80-:0.00000001,(3a66_A/80-:0.00000001,2zma_A/80-:0.00000001)0.000000:0.00000001)0.000000:0.00000001)0.919000:0.00376307)0.000000:0.00000002,(3vwl_A/80-:0.00000001,((3vwp_A/80-:0.00000001,(3vwq_A/80-:0.00188103,3vwr_A/80-:0.00337528)0.744000:0.00233206)0.468000:0.00377821,(3vwn_X/80-:0.00337299,3vwm_A/80-:0.00187979)0.377000:0.00233052)0.000000:0.00000001)0.843000:0.00379610)0.859000:0.00376455)0.000000:0.00000001)0.772000:0.00377948,(1wyb_A/80-:0.00000002,(2zm8_A/80-:0.00380881,2zly_A/80-:0.00000002)0.000000:0.00000001)0.000000:0.00000002)0.789000:0.05111677)1.000000:1.18806305)0.997000:0.74702743,(((6muq_A/18-:0.35245747,(((2j7v_A/157:0.00000002,(2j7v_B/157:0.00000001,(2j7v_C/157:0.00000002,(2j7v_D/157:0.00000001,(2j8y_A/157:0.00000002,(2j8y_B/157:0.00000001,(2j8y_C/157:0.00000001,(2j8y_D/157:0.00000001,(2j9o_A/149:0.00000001,(2j9o_B/149:0.00000001,(2j9o_C/149:0.00000002,(2j9o_D/149:0.00000001,(2jbf_A/149:0.00000001,(2jbf_B/149:0.00000001,(2jbf_C/149:0.00000001,2jbf_D/149:0.00000001)0.000000:0.00000002)0.000000:0.00000001)0.000000:0.00000001)0.000000:0.00000002)0.000000:0.00000001)0.000000:0.00000001)0.000000:0.00000001)0.000000:0.00000001)0.000000:0.00000001)0.000000:0.00000001)0.000000:0.00000002)0.000000:0.00000001)0.000000:0.00000001)0.000000:0.00000001)0.000000:0.00228983,((1xp4_B/1-1:0.00000002,(1xp4_D/1-1:0.00000001,1xp4_C/1-1:0.00000002)0.000000:0.00000002)0.000000:0.00000001,1xp4_A/1-1:0.00000001)0.746000:0.67142153)0.000000:0.61816679,((5zqd_G/42-:0.00000001,(5zqd_H/42-:0.00000001,(5zqe_A/42-:0.00000001,(5zqe_B/42-:0.00000001,(5zqe_C/42-:0.00000001,(5zqe_D/42-:0.00000001,(5zqe_E/42-:0.00000001,(5zqe_F/42-:0.00000001,(5zqe_H/42-:0.00000001,5zqe_G/42-:0.00000001)0.000000:0.00000001)0.000000:0.00000001)0.000000:0.00000002)0.000000:0.00000001)0.000000:0.00000002)0.000000:0.00000001)0.000000:0.00000001)0.000000:0.00000001)0.000000:0.00000001,(5zqd_F/42-:0.00000001,(5zqd_E/42-:0.00000001,(5zqd_D/42-:0.00000001,(5zqd_C/42-:0.00000001,(5zqd_B/42-:0.00000001,(5zqd_A/42-:0.00000002,(5zqc_D/42-:0.00000001,(5zqc_C/42-:0.00000001,(5zqc_B/42-:0.00000001,(5zqc_A/42-:0.00000001,(5zqb_D/42-:0.00000001,(5zqb_C/42-:0.00000002,(5zqb_B/42-:0.00000002,(5zqb_A/42-:0.00000001,5zqa_A/42-:0.00000001)0.000000:0.00000001)0.000000:0.00000002)0.000000:0.00000001)0.000000:0.00000001)0.000000:0.00000001)0.000000:0.00000001)0.000000:0.00000001)0.000000:0.00000001)0.000000:0.00000001)0.000000:0.00000001)0.000000:0.00000001)0.000000:0.00000002)0.000000:0.00000002)0.000000:0.00000001)0.979000:0.66080832)0.627000:0.18967322)0.492000:0.23478936,((5tr7_C/8-7:0.00000001,(5tr7_B/8-7:0.00000001,5tr7_A/8-7:0.00000001)0.000000:0.00000001)0.983000:0.75417106,(3hum_B/72-:0.00000001,((3hun_B/72-:0.00000001,3hun_A/72-:0.00000001)0.000000:0.00000001,(3hum_A/72-:0.00000001,(1tvf_B/36-:0.00000002,(((5tw4_A/26-:0.00000001,((5tw4_B/26-:0.00000001,(5tx9_A/26-:0.00000001,(5tx9_B/26-:0.00000001,(5ty2_B/26-:0.00000001,5ty2_A/26-:0.00000001)0.000000:0.00000001)0.000000:0.00000001)0.000000:0.00000001)0.000000:0.00000002,(6c3k_B/34-:0.00000001,6c3k_A/34-:0.00000002)0.000000:0.00000001)0.000000:0.00000001)0.850000:0.00532903,((6dz8_B/27-:0.00000001,6dz8_A/27-:0.00000001)0.928000:0.00531546,(5tw8_A/26-:0.00000002,(5tw8_B/26-:0.00000001,(5txi_A/26-:0.00000001,(5txi_B/26-:0.00000001,(5ty7_A/26-:0.00000001,(5ty7_B/26-:0.00000001,(6c39_A/34-:0.00000001,6c39_B/34-:0.00000001)0.000000:0.00000001)0.000000:0.00000001)0.000000:0.00000001)0.000000:0.00000001)0.000000:0.00000001)0.000000:0.00000002)0.000000:0.00000001)0.000000:0.00000002)0.839000:0.00532695,1tvf_A/36-:0.00000001)0.000000:0.00000001)0.000000:0.00000001)0.000000:0.00000001)0.000000:0.00000001)0.946000:0.83710134)0.886000:0.61832222)0.776000:0.15333699,((1es2_A/9-8:0.00000001,(1es3_A/9-8:0.00000002,(1es4_A/9-8:0.00000001,(1es5_A/9-8:0.00000001,1skf_A/9-8:0.00000001)0.000000:0.00000001)0.000000:0.00000001)0.000000:0.00000001)1.000000:0.87072270,(((4ewf_A/17-:0.00000001,(4ewf_B/17-:0.00000001,(4ewf_C/17-:0.00000001,4ewf_D/17-:0.00000002)0.000000:0.00000001)0.000000:0.00000001)0.912000:0.52786634,(2j7v_A/47-:0.00000001,((2j9o_A/47-:0.00000002,(2j9o_B/47-:0.00000001,(2j9o_C/47-:0.00000001,(2j9o_D/47-:0.00000001,(2jbf_A/47-:0.00000002,(2jbf_B/47-:0.00000001,(2jbf_C/47-:0.00000002,2jbf_D/47-:0.00000001)0.000000:0.00000001)0.000000:0.00000002)0.000000:0.00000001)0.000000:0.00000001)0.000000:0.00000002)0.000000:0.00000001)0.993000:0.13108862,(2j7v_B/47-:0.00000001,(2j7v_C/47-:0.00000001,(2j7v_D/47-:0.00000001,(2j8y_A/47-:0.00000002,(2j8y_B/47-:0.00000001,(2j8y_C/47-:0.00000001,2j8y_D/47-:0.00000001)0.000000:0.00000001)0.000000:0.00000001)0.000000:0.00000001)0.000000:0.00000001)0.000000:0.00000001)0.000000:0.00000001)0.000000:0.00000001)0.953000:0.73298919)0.978000:0.81976498,(((5hw3_A/18-:0.72074634,((((2qpn_A/30-:0.00000001,(2qpn_B/30-:0.00000001,(4gog_B/30-:0.00000001,4gog_A/30-:0.00000002)0.000000:0.00000001)0.000000:0.00000001)0.740000:0.00409442,((4gnu_A/30-:0.00000001,(4gnu_B/30-:0.00000001,(4h8r_A/30-:0.00000001,(4h8r_B/30-:0.00000002,(6q35_A/13-:0.00000001,(6q35_B/13-:0.00000001,((5f82_A/30-:0.00000001,(5f82_B/30-:0.00000001,(5f83_B/12-:0.00000001,5f83_A/12-:0.00000001)0.000000:0.00000002)0.000000:0.00000001)0.916000:0.00434069,(3v3s_A/30-:0.00000001,3v3s_B/30-:0.00000001)0.867000:0.00433453)0.000000:0.00000001)0.000000:0.00000001)0.000000:0.00000001)0.000000:0.00000001)0.000000:0.00000001)0.000000:0.00000001)0.000000:0.00000001,(3tsg_A/30-:0.00000002,(3tsg_B/30-:0.00000002,(3v3r_A/30-:0.00000002,3v3r_B/30-:0.00000002)0.931000:0.00428884)0.000000:0.00000001)0.971000:0.01349583)0.000000:0.00113545)0.726000:0.00346936,(3ni9_A/12-:0.00000002,(3ni9_B/12-:0.00000001,(3nia_A/12-:0.00000002,(4qu3_A/30-:0.00000002,4qu3_B/30-:0.00000002)0.000000:0.00000001)0.000000:0.00000002)0.000000:0.00000001)0.000000:0.00000001)1.000000:0.44553828,((5eua_A/18-:0.00000001,5eua_B/18-:0.00000001)0.000000:0.00000001,(5eph_D/18-:0.00000001,(5eph_C/18-:0.00000001,(5eph_B/18-:0.00000001,(5eph_A/18-:0.00000001,(5eoo_D/18-:0.00000001,(5eoo_C/18-:0.00000001,(5eoo_B/18-:0.00000001,(5eoo_A/18-:0.00000001,(5eoe_B/16-:0.00000001,5eoe_A/16-:0.00000002)0.000000:0.00000001)0.000000:0.00000001)0.000000:0.00000001)0.000000:0.00000001)0.000000:0.00000001)0.000000:0.00000001)0.000000:0.00000001)0.000000:0.00000001)0.000000:0.00000001)0.998000:0.41617440)0.995000:0.41730627)0.670000:0.11740561,((((4c75_B/8-2:0.00000001,((4c75_D/8-2:0.00000001,4c75_C/8-2:0.00000001)0.000000:0.00000001,(4c75_A/8-2:0.00000001,((4x6t_A/8-2:0.00494707,(4jlf_A/8-2:0.00447859,(2gdn_A/10-:0.00000001,(3cg5_A/8-2:0.00000001,(3dwz_A/8-2:0.00000001,(3iqa_A/8-2:0.00000001,(3m6b_A/8-2:0.00000001,(3m6h_A/8-2:0.00000001,((6b6a_B/10-:0.00000002,(6b6a_C/10-:0.00000002,(6b6a_D/10-:0.00000001,(6b6b_A/10-:0.00000001,(6b6c_A/10-:0.00000001,(6b6d_A/10-:0.00000001,(6b6e_A/10-:0.00000002,(6b6f_A/10-:0.00000001,(6h2c_A/9-2:0.00000001,(6h2c_B/9-2:0.00000002,(6h2g_A/9-2:0.00000001,(6h2g_B/9-2:0.00000001,(6h2h_A/9-2:0.00000001,(6h2h_B/9-2:0.00000001,(6h2i_A/9-2:0.00000001,(6h2i_B/9-2:0.00000002,(6h2k_A/9-2:0.00000001,(6h2k_B/9-2:0.00000001,(6n14_A/50-:0.00000001,((3n6i_A/8-2:0.00000001,(3n7w_A/8-2:0.00000001,(3n8l_A/8-2:0.00000001,(3n8r_A/8-2:0.00000001,(3n8s_A/8-2:0.00000001,(3nbl_A/8-2:0.00000002,(3nc8_A/8-2:0.00000001,(3nck_A/8-2:0.00000001,(3nde_A/8-2:0.00000001,(3ndg_A/8-2:0.00000001,(3vff_A/28-:0.00000001,(3vff_B/28-:0.00000001,(3vff_C/28-:0.00000001,(3vff_D/28-:0.00000002,(3vfh_A/28-:0.00000001,(3vfh_B/28-:0.00000001,(3vfh_C/28-:0.00000001,(3vfh_D/28-:0.00000001,(4ebl_A/8-2:0.00000001,(4ebl_B/8-2:0.00000001,(4ebl_C/8-2:0.00000001,(4ebl_D/8-2:0.00000001,(4ebn_A/8-2:0.00000001,(4ebn_B/8-2:0.00000001,(4ebn_C/8-2:0.00000001,(4ebn_D/8-2:0.00000001,(4ebp_A/8-2:0.00000001,(4ebp_B/8-2:0.00000001,(4ebp_C/8-2:0.00000001,4ebp_D/8-2:0.00000001)0.000000:0.00000001)0.000000:0.00000001)0.000000:0.00000001)0.000000:0.00000002)0.000000:0.00000001)0.000000:0.00000001)0.000000:0.00000001)0.000000:0.00000002)0.000000:0.00000001)0.000000:0.00000001)0.000000:0.00000002)0.000000:0.00000001)0.000000:0.00000001)0.000000:0.00000001)0.000000:0.00000001)0.000000:0.00000001)0.000000:0.00000001)0.000000:0.00000001)0.000000:0.00000001)0.000000:0.00000001)0.000000:0.00000001)0.000000:0.00000001)0.000000:0.00000001)0.000000:0.00000001)0.000000:0.00000001)0.000000:0.00000001)0.000000:0.00000001)0.000000:0.00000001)0.917000:0.00446537,(((6h27_A/9-2:0.00000001,6h27_B/9-2:0.00000001)0.733000:0.00438383,(6h28_A/9-2:0.00000001,(6h28_B/9-2:0.00000001,(6h2a_A/9-2:0.00000001,(6h2a_C/9-2:0.00000001,6h2a_B/9-2:0.00000001)0.000000:0.00000001)0.000000:0.00000001)0.000000:0.00000001)0.755000:0.00426370)0.000000:0.00030310,(4qb8_A/10-:0.00000001,3ny4_A/8-2:0.00000001)0.924000:0.00446393)0.000000:0.00000001)0.000000:0.00000001)0.000000:0.00000001)0.000000:0.00000001)0.000000:0.00000001)0.000000:0.00000001)0.000000:0.00000001)0.000000:0.00000001)0.000000:0.00000001)0.000000:0.00000001)0.000000:0.00000001)0.000000:0.00000001)0.000000:0.00000001)0.000000:0.00000001)0.000000:0.00000002)0.000000:0.00000001)0.000000:0.00000001)0.000000:0.00000001)0.000000:0.00000001)0.000000:0.00000001)0.000000:0.00000002,(3zhh_A/19-:0.00000001,(3zhh_B/19-:0.00000001,(3zhh_C/19-:0.00000001,(3zhh_D/19-:0.00000001,(4df6_A/8-2:0.00000001,(4q8i_A/10-:0.00000001,(4qhc_A/9-2:0.00000001,(5nj2_A/9-2:0.00000001,(5nj2_B/9-2:0.00000001,(5oyo_A/9-2:0.00000001,(5oyo_B/9-2:0.00000001,(6b5x_A/10-:0.00000001,(6b5x_B/10-:0.00000001,(6b5x_C/10-:0.00000001,(6b5x_D/10-:0.00000001,(6b5y_A/10-:0.00000001,(6b5y_B/10-:0.00000002,(6b5y_C/10-:0.00000001,(6b5y_D/10-:0.00000001,(6b68_A/10-:0.00000002,(6b68_B/10-:0.00000001,(6b68_C/10-:0.00000001,(6b68_D/10-:0.00000001,(6b69_A/10-:0.00000001,(6b69_B/10-:0.00000001,(6b69_C/10-:0.00000001,(6b69_D/10-:0.00000001,6b6a_A/10-:0.00000001)0.000000:0.00000001)0.000000:0.00000001)0.000000:0.00000001)0.000000:0.00000001)0.000000:0.00000001)0.000000:0.00000001)0.000000:0.00000001)0.000000:0.00000001)0.000000:0.00000001)0.000000:0.00000001)0.000000:0.00000001)0.000000:0.00000001)0.000000:0.00000001)0.000000:0.00000001)0.000000:0.00000001)0.000000:0.00000001)0.000000:0.00000001)0.000000:0.00000002)0.000000:0.00000001)0.000000:0.00000001)0.000000:0.00000002)0.000000:0.00000001)0.000000:0.00000001)0.000000:0.00000001)0.000000:0.00000001)0.000000:0.00000002)0.000000:0.00000001)0.000000:0.00000002)0.000000:0.00000001)0.000000:0.00000001)0.000000:0.00000002)0.000000:0.00000001)0.000000:0.00000001)0.000000:0.00000001)0.847000:0.00881516)1.000000:0.52659015,(6nj1_A/24-:0.54952359,((3lez_A/6-2:0.50563588,(3qhy_A/18-:0.17698576,(6ni1_B/23-:0.00000001,6ni1_A/23-:0.00000001)1.000000:0.18486034)0.861000:0.05733599)0.235000:0.05719919,(6mu9_A/19-:0.13178845,((1pio_B/5-2:0.00000001,((1pio_A/5-2:0.00000001,1alq_A/50-:0.00000001)0.000000:0.00000001,((1ome_B/5-2:0.00000001,(3blm_A/4-2:0.00000001,(1blp_A/4-2:0.00407146,((1kgg_A/5-2:0.00816266,(1dja_A/5-2:0.00408135,(1kge_A/5-2:0.00407821,(1kgf_A/5-2:0.00000001,(1ghi_A/5-2:0.00000001,(1ghm_A/5-2:0.00000001,1ghp_A/5-2:0.00000001)0.000000:0.00000001)0.921000:0.00407660)0.000000:0.00000001)0.715000:0.00408155)0.000000:0.00000001)0.000000:0.00000001,(1djc_A/4-2:0.00000001,1djb_A/4-2:0.00000001)0.921000:0.00407576)0.000000:0.00000001)0.000000:0.00000001)0.000000:0.00000001)0.000000:0.00000001,(1ome_A/5-2:0.00000001,(1blh_A/4-2:0.00000001,1blc_A/4-2:0.00000002)0.000000:0.00000001)0.000000:0.00000001)1.000000:0.03595876)0.000000:0.00000001)1.000000:0.91270478,(((4m3k_A/7-2:0.00000001,(4n1h_A/7-2:0.00000001,(4n1h_C/7-2:0.00000001,(5lwf_A/7-2:0.00000001,5lwf_B/7-2:0.00000001)0.000000:0.00000001)0.000000:0.00000001)0.000000:0.00000001)0.881000:0.00869865,(2blm_A/8-2:0.00000001,(2blm_B/8-2:0.00000001,(4blm_A/8-2:0.00000001,(4blm_B/8-2:0.00000001,((3soi_A/5-2:0.00000001,3soi_B/5-2:0.00000001)0.972000:0.01287419,((((4n92_A/11-:0.00000001,(4n92_B/11-:0.00000001,(4n9k_A/11-:0.00000001,(4n9k_B/11-:0.00000001,(4n9l_A/11-:0.00000001,4n9l_B/11-:0.00000001)0.000000:0.00000001)0.000000:0.00000001)0.000000:0.00000001)0.000000:0.00000001)0.000000:0.00000001,((5ghx_A/11-:0.00000001,(5ghx_B/11-:0.00000001,(5ghy_A/11-:0.00000001,(5ghy_B/11-:0.00000001,(5ghz_A/11-:0.00000001,5ghz_B/11-:0.00000001)0.000000:0.00000001)0.000000:0.00000001)0.000000:0.00000001)0.000000:0.00000001)0.000000:0.00292248,(5zfl_A/11-:0.00000001,(5zfl_B/11-:0.00000001,(5zft_A/11-:0.00000001,(5zft_B/11-:0.00000001,(5zg6_B/11-:0.00000001,5zg6_A/11-:0.00000001)0.000000:0.00000001)0.000000:0.00000001)0.000000:0.00000001)0.000000:0.00000001)0.000000:0.00157255)0.726000:0.00408770)0.000000:0.00031375,(3ly3_A/4-2:0.00000002,(3ly4_A/4-2:0.00000001,(3m2j_A/4-2:0.00000001,(3m2j_B/4-2:0.00000001,(3m2k_A/4-2:0.00000001,(3m2k_B/4-2:0.00000001,(3sh7_A/9-2:0.00000001,(3sh7_B/9-2:0.00000001,(3sh8_A/9-2:0.00000001,(3sh8_B/9-2:0.00000001,(3sh9_B/9-2:0.00000001,3sh9_A/9-2:0.00000001)0.000000:0.00000001)0.000000:0.00000001)0.000000:0.00000001)0.000000:0.00000001)0.000000:0.00000001)0.000000:0.00000002)0.000000:0.00000001)0.000000:0.00000001)0.000000:0.00000001)0.000000:0.00000001)0.743000:0.00419359)0.736000:0.00405531,(1mbl_A/3-2:0.00000001,1mbl_B/3-2:0.00000001)0.000000:0.00000001)0.736000:0.00428312)0.000000:0.00000001)0.000000:0.00000001)0.000000:0.00000001)0.000000:0.00000001)0.000000:0.00000001)0.958000:0.02178915,(1i2s_A/25-:0.00000001,(1i2s_B/25-:0.00000001,(1i2w_A/25-:0.00000001,(1i2w_B/25-:0.00000001,(1w7f_A/50-:0.00000002,(1w7f_B/50-:0.00000001,(2wk0_A/8-2:0.00000001,(2wk0_B/8-2:0.00000002,(2x71_A/8-2:0.00000002,(2x71_B/8-2:0.00000002,(2y91_A/8-2:0.00000001,(2y91_B/8-2:0.00000001,(3b3x_A/8-2:0.00000001,(3b3x_B/8-2:0.00000001,(4a5r_B/8-2:0.00000001,4a5r_A/8-2:0.00000001)0.000000:0.00000002)0.000000:0.00000001)0.000000:0.00000001)0.000000:0.00000001)0.000000:0.00000001)0.000000:0.00000001)0.000000:0.00000001)0.000000:0.00000001)0.000000:0.00000001)0.000000:0.00000001)0.000000:0.00000001)0.000000:0.00000001)0.000000:0.00000002)0.000000:0.00000001)0.000000:0.00000001)0.951000:0.09728736)0.141000:0.04922729)0.999000:0.17199963)0.782000:0.04705225)0.985000:0.16855280)0.997000:0.20986735)0.000000:0.00000001)0.000000:0.00000001)0.999000:0.12812493,((((5ne1_A/23-:0.00000001,(5ne1_B/23-:0.00000001,(5ne2_A/23-:0.00000001,(5ne2_B/23-:0.00000001,(5ne3_A/23-:0.00000001,(5ne3_B/23-:0.00000001,(6qw7_A/23-:0.00000001,6qw7_B/23-:0.00000001)0.000000:0.00000001)0.000000:0.00000001)0.000000:0.00000001)0.000000:0.00000001)0.000000:0.00000001)0.000000:0.00000002)0.000000:0.00000001,(1o7e_B/21-:0.00000001,(1o7e_A/21-:0.00000001,(1n4o_B/21-:0.00000001,1n4o_A/21-:0.00000001)0.000000:0.00000001)0.000000:0.00000001)0.000000:0.00000001)1.000000:0.50932375,(2cc1_A/15-:0.75794189,(((3w4q_C/5-2:0.00000001,(3w4q_B/5-2:0.00000001,3w4q_A/5-2:0.00000002)0.000000:0.00000001)0.999000:0.18593671,((3p09_A/46-:0.00000001,3p09_B/46-:0.00000001)1.000000:1.34239217,(5e2e_A/23-:0.00000001,5e2e_B/23-:0.00000001)0.000000:0.00000003)0.933000:0.40253038)0.948000:0.10557036,(((3w4o_A/12-:0.00000001,3w4p_A/12-:0.00000001)0.998000:0.11302407,((5glc_A/14-:0.00000001,5gl9_A/14-:0.00000001)0.000000:0.00000001,(5gld_A/14-:0.00000001,(5glb_A/14-:0.00000001,(5gla_B/14-:0.00000001,5gla_A/14-:0.00000001)0.000000:0.00000001)0.999000:0.03985655)0.000000:0.00000001)0.852000:0.02396918)1.000000:0.25730544,((((5vpq_A/31-:0.00000001,5vpq_B/31-:0.00000001)1.000000:0.66431199,((6bn3_A/14-:0.00000001,6bpf_A/13-:0.00000001)1.000000:0.32097394,(((1hzo_A/12-:0.00000001,1hzo_B/12-:0.00000001)1.000000:0.22943206,(3bfe_A/10-:0.00000001,(3bfe_B/10-:0.00000001,(3bfe_C/10-:0.00000001,(3bfe_D/10-:0.00000001,(3bfc_A/10-:0.00000001,(3bfc_B/10-:0.00000001,(3bfc_C/10-:0.00000001,(3bfc_D/10-:0.00000001,(3bfd_A/11-:0.00000001,(3bfd_B/11-:0.00000001,(3bfd_C/11-:0.00000001,(3bfd_D/11-:0.00000001,(3bff_A/10-:0.00000001,(3bff_B/10-:0.00000001,(3bff_C/10-:0.00000002,(3bff_D/10-:0.00000001,(3bfg_A/10-:0.00000001,(3bfg_B/10-:0.00000001,(3bfg_C/10-:0.00000001,3bfg_D/10-:0.00000002)0.000000:0.00000001)0.000000:0.00000002)0.000000:0.00000001)0.000000:0.00000001)0.000000:0.00000001)0.000000:0.00000001)0.000000:0.00000002)0.000000:0.00000001)0.000000:0.00000001)0.000000:0.00000001)0.000000:0.00000001)0.000000:0.00000001)0.000000:0.00000001)0.000000:0.00000001)0.000000:0.00000001)0.000000:0.00000002)0.000000:0.00000001)0.000000:0.00000001)1.000000:0.12474019)0.000000:0.02940182,(3byd_A/14-:0.14133807,((((2wyx_A/12-:0.00000001,(5kmw_A/12-:0.00000001,(5ksc_A/14-:0.00000001,(2zq7_A/13-:0.00000002,(2zq9_A/13-:0.00000001,(2zqa_A/13-:0.00000001,(2zqc_A/13-:0.00000001,(2zqd_A/13-:0.00000001,(5a90_A/13-:0.00000001,(5a91_A/13-:0.00000001,(5a92_A/13-:0.00000001,(5a93_A/13-:0.00000002,5g18_A/13-:0.00000001)0.000000:0.00000002)0.000000:0.00000002)0.000000:0.00000001)0.000000:0.00000001)0.000000:0.00000002)0.000000:0.00000001)0.000000:0.00000002)0.000000:0.00000001)0.000000:0.00000001)0.000000:0.00000001)0.000000:0.00000002)0.920000:0.00428822,(6c78_A/14-:0.00000001,(6c7a_A/14-:0.00000001,6c79_A/14-:0.00000001)0.000000:0.00000001)0.920000:0.00433625)0.000000:0.00000001,(2zq8_A/13-:0.00000001,(4c3q_A/14-:0.00000001,(4bd1_A/14-:0.00000001,(4bd0_A/14-:0.00000002,(2xr0_A/13-:0.00000001,(2xqz_A/13-:0.00000001,(1iys_A/15-:0.00000001,(4x69_A/15-:0.00000001,(4x69_B/15-:0.00000002,(1we4_A/15-:0.00000001,(1bza_A/13-:0.00000001,(1iyo_A/13-:0.00000001,(1iyp_A/13-:0.00000001,1iyq_A/13-:0.00000001)0.000000:0.00000001)0.000000:0.00000001)0.908000:0.00431178)0.000000:0.00000002)0.000000:0.00000001)0.000000:0.00000002)0.996000:0.03883791)0.000000:0.00000001)0.000000:0.00000001)0.000000:0.00000001)0.000000:0.00000001)0.000000:0.00000001)0.000000:0.00000001)0.975000:0.05799018,((3zny_A/12-:0.00864565,(4hbt_A/12-:0.00000001,(4hbu_A/12-:0.00000001,(4s2i_A/12-:0.00000001,(4s2i_B/12-:0.00000001,(4xuz_A/14-:0.00000001,(5fa7_A/15-:0.00000001,(5fa7_B/15-:0.00000001,(5fao_A/12-:0.00000001,(5fao_B/12-:0.00000001,(5fap_A/12-:0.00000001,(5fap_B/12-:0.00000001,(5t66_A/40-:0.00000002,(5t66_B/40-:0.00000002,6qw8_A/14-:0.00000001)0.000000:0.00000001)0.000000:0.00000002)0.000000:0.00000001)0.000000:0.00000001)0.000000:0.00000001)0.000000:0.00000001)0.000000:0.00000001)0.000000:0.00000001)0.000000:0.00000001)0.000000:0.00000001)0.000000:0.00000001)0.000000:0.00000001)0.000000:0.00000001)0.989000:0.05860128,(((1ylw_A/14-:0.00441355,((1ylp_A/14-:0.00000001,(6bu3_B/13-:0.00000001,6bu3_A/13-:0.00000002)0.000000:0.00000001)0.844000:0.00441471,(6cyn_A/14-:0.00000001,(6cyn_B/14-:0.00000001,(6cyn_C/14-:0.00000001,(6cyn_D/14-:0.00000001,(6cyn_E/14-:0.00000001,(6cyn_F/14-:0.00000001,(6cyn_H/14-:0.00000001,6cyn_G/14-:0.00000002)0.000000:0.00000001)0.000000:0.00000001)0.000000:0.00000001)0.000000:0.00000001)0.000000:0.00000001)0.000000:0.00000001)0.850000:0.00441486)0.000000:0.00000001)0.000000:0.00000001,(((1ylj_A/14-:0.00000001,(1yly_A/14-:0.00000001,(1yly_B/14-:0.00000001,(1ym1_A/14-:0.00000002,(1ym1_B/14-:0.00000001,(1yms_A/14-:0.00000001,(1yms_B/14-:0.00000001,(1ymx_A/14-:0.00000001,(1ymx_B/14-:0.00000001,(2p74_A/14-:0.00000001,(2p74_B/14-:0.00000001,(3g2y_A/14-:0.00000002,(3g2y_B/14-:0.00000002,(3g2z_A/14-:0.00000001,(3g2z_B/14-:0.00000002,(3g30_A/14-:0.00000001,(3g31_A/14-:0.00000002,(3g31_B/14-:0.00000001,(3g32_A/14-:0.00000002,(3g32_B/14-:0.00000001,(3g34_A/14-:0.00000001,(3g34_B/14-:0.00000001,(3g35_A/14-:0.00000001,(3g35_B/14-:0.00000001,(4dds_A/14-:0.00000001,(4dds_B/14-:0.00000001,(4ddy_A/14-:0.00000001,(4ddy_B/14-:0.00000001,(4de0_A/14-:0.00000001,(4de0_B/14-:0.00000001,(4de1_A/14-:0.00000001,(4de1_B/14-:0.00000001,(4de2_A/14-:0.00000001,(4de2_B/14-:0.00000001,(4de3_A/14-:0.00000002,(4de3_B/14-:0.00000001,(4len_A/14-:0.00000001,4len_B/14-:0.00000002)0.000000:0.00000001)0.000000:0.00000001)0.000000:0.00000001)0.000000:0.00000001)0.000000:0.00000001)0.000000:0.00000001)0.000000:0.00000001)0.000000:0.00000001)0.000000:0.00000001)0.000000:0.00000001)0.000000:0.00000001)0.000000:0.00000001)0.000000:0.00000001)0.000000:0.00000001)0.000000:0.00000001)0.000000:0.00000001)0.000000:0.00000001)0.000000:0.00000001)0.000000:0.00000002)0.000000:0.00000001)0.000000:0.00000002)0.000000:0.00000001)0.000000:0.00000001)0.000000:0.00000001)0.000000:0.00000001)0.000000:0.00000001)0.000000:0.00000001)0.000000:0.00000001)0.000000:0.00000001)0.000000:0.00000001)0.000000:0.00000002)0.000000:0.00000001)0.000000:0.00000001)0.000000:0.00000001)0.000000:0.00000001)0.000000:0.00000002)0.000000:0.00000001,(5kmu_A/37-:0.00440416,(5kmt_B/37-:0.00000001,5kmt_A/37-:0.00000001)0.795000:0.00434277)0.794000:0.00441120)0.843000:0.00438914,((1ylt_A/14-:0.00000001,(1ylz_A/14-:0.00000001,(1ylz_B/14-:0.00000001,(4ua6_A/14-:0.00000001,(4ua6_B/14-:0.00000001,(4ua7_A/14-:0.00000001,(4ua7_B/14-:0.00000002,(4ua9_A/14-:0.00000001,(4ua9_B/14-:0.00000001,(4uaa_A/14-:0.00000001,(4uaa_B/14-:0.00000001,(6d7h_A/14-:0.00000001,(6gth_A/12-:0.00000002,(6md8_A/14-:0.00000001,(6md8_B/14-:0.00000001,(6mia_A/14-:0.00000001,(6mia_B/14-:0.00000001,((5twd_A/14-:0.00000001,(5tw6_A/14-:0.00000001,5vth_A/14-:0.00000001)0.867000:0.00439567)0.842000:0.00439991,(6d7i_A/14-:0.00439973,(5u53_A/14-:0.00446252,(4xxr_A/14-:0.00000002,(4xxr_B/14-:0.00000001,(5toy_A/14-:0.00000001,(5toy_B/14-:0.00000001,(5ujo_A/14-:0.00000001,(5ujo_B/14-:0.00000001,(5vle_A/14-:0.00000001,5vle_B/14-:0.00000001)0.000000:0.00000001)0.000000:0.00000001)0.000000:0.00000001)0.000000:0.00000002)0.000000:0.00000002)0.000000:0.00000001)0.000000:0.00000001)0.847000:0.00440836)0.000000:0.00000002)0.000000:0.00000001)0.000000:0.00000001)0.000000:0.00000001)0.000000:0.00000001)0.000000:0.00000001)0.000000:0.00000001)0.000000:0.00000001)0.000000:0.00000001)0.000000:0.00000001)0.000000:0.00000001)0.000000:0.00000002)0.000000:0.00000001)0.000000:0.00000001)0.000000:0.00000001)0.000000:0.00000001)0.000000:0.00000001)0.000000:0.00000001)0.000000:0.00000001,((6bt6_A/14-:0.00000002,6bt6_B/14-:0.00000001)0.922000:0.00441171,(6cyk_A/14-:0.00000001,(6cyk_B/14-:0.00000001,(6cyu_A/14-:0.00441548,(((4pm5_A/14-:0.00000001,(4pm6_A/14-:0.00000001,(5top_A/14-:0.00000001,(5top_B/14-:0.00000001,(5twe_A/14-:0.00440742,(3hlw_A/14-:0.00000001,(3hlw_B/14-:0.00000002,(3hre_A/14-:0.00000001,(3hre_B/14-:0.00000001,(3huo_A/14-:0.00000001,(3huo_B/14-:0.00000001,(3hvf_A/14-:0.00000001,(3hvf_B/14-:0.00000001,(3q07_A/14-:0.00000001,(3q07_B/14-:0.00000001,(3q1f_B/14-:0.00000001,3q1f_A/14-:0.00000001)0.000000:0.00000002)0.000000:0.00000001)0.000000:0.00000001)0.000000:0.00000001)0.000000:0.00000002)0.000000:0.00000001)0.000000:0.00000001)0.000000:0.00000001)0.000000:0.00000001)0.000000:0.00000002)0.871000:0.00441242)0.000000:0.00000001)0.000000:0.00000001)0.000000:0.00000001)0.000000:0.00000001)0.000000:0.00000001,((4pma_A/14-:0.00000001,4pm9_A/13-:0.00000001)0.857000:0.00443648,(4pm7_A/14-:0.00000001,4pm8_A/14-:0.00000001)0.000000:0.00000001)0.859000:0.00441924)0.869000:0.00441373,(6cyq_A/14-:0.00000001,(6cyq_B/14-:0.00000002,(6cyq_C/14-:0.00000001,(6cyq_D/14-:0.00000002,(6cyq_E/14-:0.00000002,(6cyq_F/14-:0.00000001,(6cyq_G/14-:0.00000001,6cyq_H/14-:0.00000001)0.000000:0.00000001)0.000000:0.00000001)0.000000:0.00000002)0.000000:0.00000001)0.000000:0.00000001)0.000000:0.00000001)0.000000:0.00000001)0.000000:0.00000001)0.852000:0.00440220)0.000000:0.00000001)0.857000:0.00440620)0.000000:0.00000001)0.000000:0.00000001)0.800000:0.00439794)0.995000:0.04483020,(5zb7_A/36-:0.00000001,5zb7_B/36-:0.00000001)0.000000:0.00000001)0.979000:0.05342524)0.954000:0.04925616)0.955000:0.06478122)0.896000:0.05912187)0.951000:0.11178653)0.949000:0.12235978)0.897000:0.08414740,(5hx9_A/31-:0.07286193,5ihv_A/14-:0.11219853)1.000000:0.46267969)0.699000:0.05271187,((4yfm_B/22-:0.00000001,4yfm_A/22-:0.00000002)1.000000:0.58806676,(((2ov5_A/4-2:0.00000001,(2ov5_B/4-2:0.00000001,(2ov5_C/4-2:0.00000001,(3c5a_A/8-2:0.00000001,(3dw0_A/33-:0.00000001,(3dw0_B/33-:0.00000001,((6jn3_A/9-2:0.00000001,(6jn3_B/9-2:0.00000002,(6jn3_C/9-2:0.00000002,(6jn3_D/9-2:0.00000001,(6jn4_A/9-2:0.00000001,(6jn4_B/9-2:0.00000001,(6jn4_C/9-2:0.00000001,(6jn4_D/9-2:0.00000001,(6jn5_A/8-2:0.00000001,(6jn5_B/8-2:0.00000002,(6jn5_C/8-2:0.00000001,(6jn5_D/8-2:0.00000001,(6m7i_A/30-:0.00000002,(6mey_A/30-:0.00000001,(6mll_A/30-:0.00000002,(6mnp_A/30-:0.00000001,(6qw9_A/30-:0.00000001,(3e2k_A/4-2:0.00000001,(3e2k_B/4-2:0.00000001,(3e2l_A/4-2:0.00000001,3e2l_B/4-2:0.00000001)0.000000:0.00000001)0.000000:0.00000001)0.925000:0.00438538)0.000000:0.00000001)0.000000:0.00000001)0.000000:0.00000001)0.000000:0.00000001)0.000000:0.00000001)0.000000:0.00000001)0.000000:0.00000002)0.000000:0.00000001)0.000000:0.00000001)0.000000:0.00000001)0.000000:0.00000001)0.000000:0.00000001)0.000000:0.00000001)0.000000:0.00000002)0.000000:0.00000001)0.000000:0.00000001)0.000000:0.00000002,(3rxw_A/8-2:0.00000001,((6qwa_A/30-:0.00000001,6qwd_A/30-:0.00000001)0.923000:0.00438700,(3rxx_A/8-2:0.00000001,(4zbe_A/8-2:0.00000001,(5eec_A/9-2:0.00000001,(5eec_B/9-2:0.00000001,(5ll7_A/8-2:0.00000001,(5mgi_A/8-2:0.00000001,(5uj3_A/30-:0.00000002,(5uj4_A/30-:0.00000001,(5ul8_A/30-:0.00000001,(6b1f_A/12-:0.00000002,(6b1f_B/12-:0.00000001,(6b1h_A/12-:0.00000001,(6b1h_B/12-:0.00000001,(6b1j_A/12-:0.00000001,(6b1j_B/12-:0.00000001,(6b1w_A/12-:0.00000001,(6b1w_B/12-:0.00000001,(6b1x_A/12-:0.00000001,(6b1x_B/12-:0.00000001,(6b1y_A/12-:0.00000001,(6b1y_B/12-:0.00000001,(6d15_A/30-:0.00000002,(6d16_A/30-:0.00000002,(6d17_A/30-:0.00000001,(6d18_A/30-:0.00000001,(6d19_A/30-:0.00000001,(6j8q_A/9-2:0.00000001,(6j8q_B/9-2:0.00000001,(6j8q_C/9-2:0.00000001,6j8q_D/9-2:0.00000002)0.000000:0.00000001)0.000000:0.00000001)0.000000:0.00000001)0.000000:0.00000001)0.000000:0.00000001)0.000000:0.00000001)0.000000:0.00000001)0.000000:0.00000001)0.000000:0.00000001)0.000000:0.00000001)0.000000:0.00000001)0.000000:0.00000002)0.000000:0.00000001)0.000000:0.00000001)0.000000:0.00000001)0.000000:0.00000001)0.000000:0.00000001)0.000000:0.00000001)0.000000:0.00000001)0.000000:0.00000001)0.000000:0.00000001)0.000000:0.00000001)0.000000:0.00000001)0.000000:0.00000001)0.000000:0.00000002)0.000000:0.00000002)0.000000:0.00000001)0.000000:0.00000001)0.000000:0.00000001)0.000000:0.00000001)0.000000:0.00000001)0.000000:0.00000001)0.000000:0.00000001)0.000000:0.00000002)0.000000:0.00000001)0.000000:0.00000001)0.000000:0.00000001)0.729000:0.00624788,(6qwe_A/30-:0.00000001,(6qwc_A/30-:0.00000001,6qwb_A/30-:0.00000001)0.000000:0.00000002)0.971000:0.04064820)0.995000:0.16835442,((4eqi_B/13-:0.00000001,((4euz_A/13-:0.00438262,(6dmh_A/13-:0.00000002,4ev4_A/13-:0.00000001)0.851000:0.00438617)0.000000:0.00000001,4eqi_A/13-:0.00000001)0.000000:0.00000001)0.998000:0.15943368,((3p09_A/148:0.00000001,3p09_B/148:0.00000001)1.000000:1.05372599,(((6mk6_C/10-:0.00000001,(6mk6_D/10-:0.00000001,6mkq_A/10-:0.00000001)0.000000:0.00000002)0.000000:0.00000001,(6mk6_B/10-:0.00000001,6mk6_A/10-:0.00000001)0.000000:0.00000001)1.000000:0.33744393,((1bul_A/9-2:0.00000001,1bue_A/9-2:0.00000001)0.991000:0.15981624,(1dy6_A/11-:0.00000001,1dy6_B/11-:0.00000001)0.990000:0.14417177)1.000000:0.23063286)0.799000:0.10110569)0.794000:0.09745586)0.981000:0.14611763)0.952000:0.14164655)0.992000:0.20619776)0.535000:0.03003828)0.368000:0.05878737)0.858000:0.04781986)0.558000:0.04180063)0.416000:0.05817649,(1bsg_A/11-:0.59856438,5e43_A/40-:0.67092006)0.894000:0.13818545)0.510000:0.06726791)0.817000:0.04316002,((4c6y_B/14-:0.00000001,4c6y_A/14-:0.00000002)0.857000:0.01833998,((5fqq_A/15-:0.00000001,(5fqk_A/15-:0.00000001,5fqi_A/15-:0.00000002)0.815000:0.00463355)0.989000:0.04186499,(((4b88_A/14-:0.00000001,(6niq_B/18-:0.00000001,6niq_A/18-:0.00000002)1.000000:0.49688372)0.000000:0.00000001,5fqm_A/15-:0.00000001)0.000000:0.00000001,(4uhu_A/14-:0.00000001,5fqj_A/14-:0.00000001)0.815000:0.00467538)0.906000:0.01562747)0.960000:0.03895076)0.931000:0.06539893)0.844000:0.06708780,((((3zdj_B/15-:0.00000001,3zdj_A/15-:0.00000002)0.699000:0.01345290,(5npo_B/21-:0.00000001,(((3toi_A/11-:0.00000001,3toi_B/11-:0.00000002)0.956000:0.02296429,(5i52_A/10-:0.00000001,(((5hvi_D/10-:0.00000002,(5kkf_A/10-:0.00000002,(5kkf_B/10-:0.00000001,(5kkf_C/10-:0.00000001,(5kkf_D/10-:0.00000001,(5kpu_A/10-:0.00000001,(5kpu_B/10-:0.00000001,(5kpu_C/10-:0.00000001,5kpu_D/10-:0.00000001)0.000000:0.00000002)0.000000:0.00000001)0.000000:0.00000001)0.000000:0.00000001)0.000000:0.00000002)0.000000:0.00000002)0.911000:0.00432301)0.000000:0.00000001,(1pzo_A/10-:0.00000001,((5hvi_B/10-:0.00000001,(5iq8_A/10-:0.00000001,(5iq8_B/10-:0.00000001,(5iq8_D/10-:0.00000001,5iq8_C/10-:0.00000001)0.000000:0.00000001)0.000000:0.00000001)0.922000:0.00431133)0.000000:0.00000001,(1nyy_A/10-:0.00000001,(1ny0_A/10-:0.00000001,(1nxy_A/10-:0.00000001,(1m40_A/10-:0.00000001,(1jwp_A/10-:0.00000001,((5hvi_A/10-:0.00000001,(5hw1_B/10-:0.00000001,(5hw1_D/10-:0.00000001,(5hw5_B/10-:0.00000001,5hw5_C/10-:0.00000001)0.000000:0.00000001)0.000000:0.00000002)0.000000:0.00000001)0.000000:0.00000001,(1nym_A/10-:0.00000001,(5hvi_C/10-:0.00000001,(((((1li9_A/10-:0.00284922,(4mez_A/10-:0.00000002,4mez_B/10-:0.00000001)0.912000:0.00824941)0.000000:0.00182145,(1pzp_A/10-:0.00434659,((((3dtm_A/10-:0.00000002,(5aqb_A/178:0.00000001,((5aq9_A/170:0.00000001,(5aq8_A/175:0.00433822,5aq9_C/170:0.00000001)0.000000:0.00000001)0.000000:0.00000001,(5aq7_A/165:0.00000001,(5aq7_B/165:0.00000001,(5aqa_B/165:0.00000001,5aqa_A/165:0.00000002)0.000000:0.00000002)0.000000:0.00000001)0.998000:0.03835775)0.000000:0.00000001)0.953000:0.01300132)0.999000:0.03953053,(((3c7u_A/10-:0.00000002,(3c7u_C/10-:0.00000001,(3c7v_A/10-:0.00000001,(3c7v_C/10-:0.00000001,(4oqg_A/10-:0.00000001,(4oqg_B/10-:0.00000001,(4oqg_C/10-:0.00000002,(4oqg_D/10-:0.00000001,(1zg6_A/33-:0.00429797,((4zj2_A/33-:0.00000001,4zj3_A/33-:0.00000001)0.921000:0.00432624,(4oqg_E/10-:0.00000001,(4oqg_F/10-:0.00000001,(1ck3_A/10-:0.00429758,(4zj1_A/33-:0.00000001,(4dxb_A/391:0.00000001,(4dxb_A/391:0.00000001,(4dxb_B/391:0.00000001,(4dxb_B/391:0.00000002,(4dxc_A/391:0.00000001,4dxc_A/391:0.00000001)0.000000:0.00000001)0.000000:0.00000001)0.000000:0.00000001)0.000000:0.00000001)0.978000:0.02194975)0.000000:0.00000001)0.000000:0.00000001)0.000000:0.00000001)0.000000:0.00000001)0.000000:0.00000001)0.000000:0.00000001)0.000000:0.00000001)0.000000:0.00000001)0.000000:0.00000001)0.000000:0.00000002)0.000000:0.00000001)0.000000:0.00000001)0.000000:0.00000001)0.000000:0.00000001,(1axb_A/10-:0.00000001,(1bt5_A/10-:0.00000001,(1btl_A/10-:0.00000001,(1jtg_A/10-:0.00000001,(1jtg_C/10-:0.00000001,(1zg4_A/33-:0.00000001,1tem_A/10-:0.00000001)0.000000:0.00000001)0.000000:0.00000001)0.000000:0.00000002)0.000000:0.00000002)0.000000:0.00000001)0.000000:0.00000001)0.000000:0.00000002,(1jtd_A/10-:0.00000001,(3gmw_A/8-2:0.00000001,3gmw_C/8-2:0.00000001)0.000000:0.00000001)0.924000:0.00429322)0.000000:0.00000001)0.807000:0.00430609,(5npo_A/11-:0.00000001,((2b5r_B/10-:0.00000001,2b5r_A/10-:0.00000002)0.763000:0.00591928,(1xxm_A/10-:0.00000001,1xxm_B/10-:0.00000002)0.749000:0.00599080)0.821000:0.00545955)0.000000:0.00000001)0.871000:0.00430505,(1erm_A/10-:0.00000001,(1ero_A/10-:0.00000001,(1erq_A/10-:0.00000001,(1s0w_A/10-:0.00000001,1s0w_B/10-:0.00000001)0.000000:0.00000001)0.000000:0.00000002)0.000000:0.00000001)0.000000:0.00000001)0.000000:0.00000002)0.000000:0.00000001)0.000000:0.00000001,((1fqg_A/10-:0.00000001,((4rva_A/10-:0.00431245,4rx3_A/10-:0.00430544)0.000000:0.00000001,(4rx2_A/10-:0.00000002,(4rx2_B/10-:0.00000001,(4rx2_C/10-:0.00000001,(4rx2_D/10-:0.00000001,(4rx2_E/10-:0.00000001,(4rx2_F/10-:0.00000001,(4rx2_H/10-:0.00000001,4rx2_G/10-:0.00000001)0.000000:0.00000002)0.000000:0.00000002)0.000000:0.00000001)0.000000:0.00000001)0.000000:0.00000001)0.000000:0.00000001)0.832000:0.00430701)0.928000:0.01297110)0.738000:0.00431810,(1xpb_A/10-:0.00000001,(3cmz_A/10-:0.00430761,(1lhy_A/10-:0.00429759,(1jvj_A/10-:0.00430829,(1jwv_A/10-:0.00000001,(4gku_A/10-:0.00000001,(1yt4_A/10-:0.00430062,(1esu_A/10-:0.00430194,(3jyi_A/10-:0.00000001,(3jyi_B/10-:0.00000001,(3jyi_C/10-:0.00000001,(3jyi_D/10-:0.00000001,(3jyi_F/10-:0.00000001,3jyi_E/10-:0.00000001)0.000000:0.00000001)0.000000:0.00000001)0.000000:0.00000001)0.000000:0.00000001)0.847000:0.00430618)0.000000:0.00000001)0.000000:0.00000001)0.000000:0.00000001)0.000000:0.00000001)0.000000:0.00000001)0.000000:0.00000001)0.000000:0.00000001)0.000000:0.00000002)0.000000:0.00000001)0.918000:0.00854731,((6b2n_A/10-:0.00000001,(6b2n_B/10-:0.00000002,(6b2n_C/10-:0.00000001,6b2n_D/10-:0.00000001)0.000000:0.00000001)0.000000:0.00000001)0.927000:0.00430264,(5hw5_D/10-:0.00000001,(1jwz_A/10-:0.00431944,(1htz_A/10-:0.00000002,(1htz_B/10-:0.00000002,(1htz_C/10-:0.00000002,(1htz_D/10-:0.00000001,((1htz_E/10-:0.00000001,(2v20_A/39-:0.00000001,2v1z_A/39-:0.00000001)0.996000:0.03969049)0.000000:0.00000001,1htz_F/10-:0.00000001)0.000000:0.00000001)0.000000:0.00000001)0.000000:0.00000001)0.000000:0.00000001)0.000000:0.00000001)0.993000:0.03169167)0.000000:0.00000001)0.000000:0.00000001)0.000000:0.00000001,(5hw1_A/10-:0.00000001,(5hw1_C/10-:0.00000001,(1li0_A/10-:0.00430326,((((4qy5_A/10-:0.00000001,(4qy5_A/10-:0.00000001,(4qy6_A/10-:0.00000002,(4qy6_A/10-:0.00000001,(4r4r_A/10-:0.00000001,(4r4r_A/10-:0.00000001,(4r4s_A/10-:0.00000001,4r4s_A/10-:0.00000001)0.000000:0.00000001)0.000000:0.00000001)0.000000:0.00000001)0.000000:0.00000001)0.000000:0.00000001)0.000000:0.00000001)0.905000:0.00865425,(4id4_A/10-:0.00000001,4id4_A/10-:0.00000001)0.000000:0.00000002)1.000000:0.07412141,5hw5_A/10-:0.00000002)0.000000:0.00000002,(3p98_B/35-:0.00000001,3p98_A/35-:0.00000001)0.925000:0.00873104)0.000000:0.00000001)0.000000:0.00000001)0.000000:0.00000001)0.000000:0.00000002)0.000000:0.00000001)0.000000:0.00000001)0.000000:0.00000001)0.000000:0.00000001)0.000000:0.00000001)0.000000:0.00000001)0.000000:0.00000002)0.000000:0.00000001)0.000000:0.00000001)0.000000:0.00000001)0.000000:0.00000001)0.925000:0.00414247,((5i52_B/10-:0.00000001,(5i52_C/10-:0.00000001,(5i52_D/10-:0.00000001,(5i63_A/10-:0.00000002,(5i63_B/10-:0.00000001,(5i63_C/10-:0.00000001,5i63_D/10-:0.00000001)0.000000:0.00000001)0.000000:0.00000001)0.000000:0.00000001)0.000000:0.00000001)0.000000:0.00000001)0.000000:0.00000001,(6apa_A/10-:0.00000001,(6apa_B/10-:0.00000001,(6apa_C/10-:0.00000001,(6apa_D/10-:0.00000001,(6ayk_A/10-:0.00000001,(6ayk_B/10-:0.00000001,(6ayk_C/10-:0.00000001,6ayk_D/10-:0.00000001)0.000000:0.00000001)0.000000:0.00000001)0.000000:0.00000001)0.000000:0.00000001)0.000000:0.00000002)0.000000:0.00000001)0.924000:0.00432322)0.000000:0.00000001)0.000000:0.00000001)0.998000:0.06397049)0.859000:0.00960567,(4ibx_A/17-:0.00000001,(4ibx_B/17-:0.00000001,(4ibx_C/17-:0.00000001,(4ibx_D/17-:0.00000001,(4ibx_E/17-:0.00000001,((4op5_A/17-:0.00000001,(4opy_A/17-:0.00000001,(4oqh_A/17-:0.00000001,(4opq_A/17-:0.00000001,(4oq0_A/17-:0.00000001,4oqi_A/17-:0.00000001)0.000000:0.00000001)0.000000:0.00000001)0.000000:0.00000001)0.000000:0.00000001)0.918000:0.00440275,(4op8_A/17-:0.00000001,(4opr_A/17-:0.00000001,(4ibr_A/17-:0.03340985,4opz_A/17-:0.00000001)0.000000:0.00000001)0.000000:0.00000001)0.000000:0.00000001)0.000000:0.00000001)0.000000:0.00000001)0.000000:0.00000001)0.000000:0.00000002)0.000000:0.00000001)0.000000:0.00000001)0.752000:0.00475277)1.000000:0.19939594)0.972000:0.12959535,(1n9b_A/18-:0.00000001,((1ong_A/18-:0.00000001,(1q2p_A/18-:0.00000002,((3c4o_A/18-:0.00000001,(3c4p_A/18-:0.00000001,(3d4f_A/39-:0.00000001,(3mke_A/18-:0.00000001,(3mkf_A/18-:0.00000002,(3mxr_A/18-:0.00000001,(3mxs_A/18-:0.00000001,(4fh4_A/18-:0.00000002,(4gd6_A/39-:0.00000001,(4gd8_A/39-:0.00000001,(4gdb_A/39-:0.00000001,(4jpm_A/39-:0.00000001,(4mbf_A/18-:0.00000001,(4r3b_A/18-:0.00000001,(4zam_A/18-:0.00000001,(5ee8_A/18-:0.00000001,((3oph_A/39-:0.00000001,3opp_A/39-:0.00000001)0.921000:0.00455237,((3opl_A/39-:0.00000002,3opr_A/39-:0.00000002)0.918000:0.00455282,((4mbk_A/18-:0.00000002,4fcf_A/18-:0.00000001)0.924000:0.00455470,(((6nfd_A/13-:0.00455580,(3v5m_A/18-:0.00000001,(2h0t_A/18-:0.00000001,(2h10_A/18-:0.00000001,2h0y_A/18-:0.00000001)0.000000:0.00000001)0.838000:0.00456137)0.860000:0.00456222)0.000000:0.00000001,(1rcj_A/18-:0.00000001,(2a3u_A/18-:0.00000001,(2a49_A/18-:0.00000001,4mbh_A/18-:0.00000001)0.000000:0.00000002)0.000000:0.00000002)0.907000:0.00455839)0.000000:0.00000001,((1tdg_A/18-:0.00000001,(1tdl_A/18-:0.00000002,3v50_A/18-:0.00000001)0.000000:0.00000001)0.835000:0.00455801,(4fh2_A/18-:0.00000001,4fd8_A/18-:0.00000001)0.849000:0.00455730)0.000000:0.00000001)0.000000:0.00000001)0.000000:0.00000001)0.000000:0.00000001)0.000000:0.00000001)0.000000:0.00000001)0.000000:0.00000001)0.000000:0.00000001)0.000000:0.00000001)0.000000:0.00000002)0.000000:0.00000002)0.000000:0.00000001)0.000000:0.00000001)0.000000:0.00000001)0.000000:0.00000001)0.000000:0.00000001)0.000000:0.00000001)0.000000:0.00000002)0.000000:0.00000001)0.000000:0.00000001)0.000000:0.00000001,(1shv_A/18-:0.00000001,(1vm1_A/18-:0.00000002,(2g2u_A/18-:0.00000001,(2h5s_A/18-:0.00000001,2zd8_A/18-:0.00000001)0.000000:0.00000001)0.000000:0.00000001)0.000000:0.00000001)0.000000:0.00000001)0.000000:0.00000001)0.000000:0.00000001)0.000000:0.00000002,(2g2w_A/18-:0.01385017,3n4i_A/18-:0.00000001)0.735000:0.00452881)0.419000:0.00453355)0.998000:0.19435968)0.900000:0.17592409,(1g6a_A/15-:0.00000001,1g68_A/15-:0.00417891)1.000000:0.83342403)0.963000:0.20994799)0.503000:0.04079845)0.999000:0.61005239,((1e25_A/19-:0.08091478,(4d2o_A/19-:0.00000001,(4d2o_B/19-:0.00000001,(6d3g_A/19-:0.00000001,(6d3g_B/19-:0.00000001,(6d3g_C/19-:0.00000001,(6d3g_D/19-:0.00000001,(6dgu_A/16-:0.00000001,(6dgu_B/16-:0.00000001,(6dgu_C/16-:0.00000001,6dgu_D/16-:0.00000002)0.000000:0.00000001)0.000000:0.00000001)0.000000:0.00000001)0.000000:0.00000001)0.000000:0.00000001)0.000000:0.00000001)0.000000:0.00000001)0.000000:0.00000002)0.745000:0.04515684)0.988000:0.61710608,(5tfq_A/21-:0.78899090,(5gwa_A/14-:0.00000001,(5x5g_A/14-:0.00000001,5gs8_A/14-:0.00000001)0.000000:0.00000001)0.969000:0.59299914)0.863000:0.34946368)0.951000:0.47368629)0.883000:0.24070156)0.822000:0.21921065)0.681000:0.14275755)0.991000:0.60800273)0.927000:0.30074169,((2dns_A/11-:0.00000001,(2dns_B/11-:0.00000001,(2dns_C/11-:0.00000001,(2dns_D/11-:0.00000002,(2dns_E/11-:0.00000001,(2dns_F/11-:0.00000002,(2drw_A/11-:0.00000001,(2drw_B/11-:0.00000001,(2drw_C/11-:0.00000001,(2drw_D/11-:0.00000001,(2drw_E/11-:0.00000001,(2drw_F/11-:0.00000002,(2efu_A/11-:0.00000001,(2efu_B/11-:0.00000001,(2efu_C/11-:0.00000001,(2efu_D/11-:0.00000001,(2efu_E/11-:0.00000001,(2efu_F/11-:0.00000001,(2efx_A/11-:0.00000001,(2efx_B/11-:0.00000001,(2efx_C/11-:0.00000001,(2efx_D/11-:0.00000001,(2efx_E/11-:0.00000001,2efx_F/11-:0.00000001)0.000000:0.00000001)0.000000:0.00000001)0.000000:0.00000001)0.000000:0.00000001)0.000000:0.00000001)0.000000:0.00000001)0.000000:0.00000001)0.000000:0.00000001)0.000000:0.00000001)0.000000:0.00000001)0.000000:0.00000001)0.000000:0.00000002)0.000000:0.00000001)0.000000:0.00000001)0.000000:0.00000002)0.000000:0.00000001)0.000000:0.00000001)0.000000:0.00000001)0.000000:0.00000001)0.000000:0.00000001)0.000000:0.00000001)0.000000:0.00000001)1.000000:1.15554918,(((1pw1_A/20-:0.00000002,(1pw8_A/20-:0.00000001,(1pwc_A/20-:0.00000001,(1pwd_A/20-:0.00000001,(1pwg_A/20-:0.00000001,(1scw_A/20-:0.00000001,(1sde_A/20-:0.00000001,(3pte_A/20-:0.00000001,1yqs_A/20-:0.00000001)0.000000:0.00000002)0.000000:0.00000001)0.000000:0.00000001)0.000000:0.00000001)0.000000:0.00000001)0.000000:0.00000001)0.000000:0.00000001)0.000000:0.00000001,(1mpl_A/20-:0.00000001,(1iki_A/20-:0.00000002,(1ikg_A/20-:0.00000001,(1hvb_A/20-:0.00000001,(1ceg_A/20-:0.00000001,1cef_A/20-:0.00000001)0.000000:0.00000001)0.000000:0.00000002)0.000000:0.00000001)0.000000:0.00000001)0.000000:0.00000001)1.000000:0.66668275,(3wwx_A/13-:0.63740644,4y7p_A/54-:0.66232024)0.728000:0.15475172)0.955000:0.27655701)0.973000:0.41642217)0.548000:0.04919697)0.780000:0.12155247)0.669000:0.06859951)0.921000:0.23554378,((2qmi_D/7-3:0.00000001,(2qmi_E/7-3:0.00000001,(2qmi_F/7-3:0.00000001,(2qmi_H/7-3:0.00000002,2qmi_G/7-3:0.00000001)0.000000:0.00000002)0.000000:0.00000002)0.000000:0.00000001)0.000000:0.00000001,(2qmi_C/7-3:0.00000001,(2qmi_B/7-3:0.00000002,2qmi_A/7-3:0.00000002)0.000000:0.00000001)0.000000:0.00000001)1.000000:1.01350686)0.829000:0.18876009,((4e6x_A/5-3:0.00000001,((4e6x_C/5-3:0.00000001,4e6x_B/5-3:0.00000002)0.000000:0.00000001,(4e6w_C/5-3:0.00000001,(4e6w_B/5-3:0.00000001,(4e6w_A/5-3:0.00000001,(3o3v_C/5-3:0.00000001,(3o3v_B/5-3:0.00000001,3o3v_A/5-3:0.00000001)0.000000:0.00000001)0.000000:0.00000002)0.000000:0.00000001)0.000000:0.00000001)0.000000:0.00000001)0.000000:0.00000001)1.000000:1.06882840,(4gdn_B/15-:0.00000001,((4gdn_D/15-:0.00000001,4gdn_C/15-:0.00000001)0.000000:0.00000001,4gdn_A/15-:0.00000001)0.000000:0.00000001)1.000000:0.71547990)0.846000:0.22819322)1.000000:1.43368325);
