# Supplementary material for: Structural basis of colibactin activation by the ClbP peptidase
Source: Nat Chem Biol. 2022 Oct 17;19(2):151–8. doi: 10.1038/s41589-022-01142-z (PMC9889268; doi:10.1038/s41589-022-01142-z)
Supplement: Supplementary file 3 — Data for sequence analyses [file 41589_2022_1142_MOESM3_ESM.zip › Velilla_Supp_File_1/Sequence_analysis_metadata.xlsx]

## Sheet: Peptidase Metadata
Supplemental File 2A: Metadata for representative nodes
Locus Tag	EFI-EST Gene ID	Gene Product Annotation	Known Peptidase	Annotated Gene Symbol	Phylum	Species	GenBank Accession	Start Coord	End Coord	Strand	DNA (bp)	Amino Acids (aa)	Scaffold External Accession	Pfam	Tigrfam	InterPro	Uniprot Entry	Near NRPS	TMHMM Helices
Closa_3970	zzzzz34	beta-lactamase			Firmicutes	Clostridium saccharolyticum (strain ATCC 35040 / DSM 2544 / NRCC 2533 / WM1)	ADL06481.1	4303625	4305085	-	1461	486	CP002109.1	pfam00144		IPR012338 IPR001466	D9R1F8_CLOSW	no	3
Asphe3_09780	zzzzz35	penicillin-binding protein, beta-lactamase classC			Actinobacteria	Pseudarthrobacter phenanthrenivorans (strain DSM 18606 / JCM 16027 / LMG 23796 / Sphe3) (Arthrobacter phenanthrenivorans)	ADX72167.1	1021085	1022689	-	1605	534	CP002379.1	pfam00144		IPR001466 IPR012338	F0M309_PSEPM	no	4
KNP414_02230	zzzzz36	beta-lactamase			Firmicutes	Paenibacillus mucilaginosus (strain KNP414)	AEI40791.1	2377209	2378873	+	1665	554	CP002869.1	pfam00144		IPR001466 IPR012338	F8F561_PAEMK	no	3
PM3016_2505	zzzzz39	beta-lactamase			Firmicutes	Paenibacillus mucilaginosus 3016	AFC29391.1	2925776	2927230	+	1455	484	CP003235.1	pfam00144		IPR012338 IPR001466	H6NAE5_9BACL	no	4
Clo1100_0879	zzzzz40	cyclic peptide transporter			Firmicutes	Clostridium sp. BNL1100	AEY65136.1	988899	992012	+	3114	1037	CP003259.1	pfam00005 pfam00144	TIGR01194	IPR036640 IPR011527 IPR027417 IPR003439 IPR012338 IPR005898 IPR003439 IPR001466 IPR003593 IPR017871 IPR036640	H2JD17_9CLOT	yes	10
Desde_0857	zzzzz41	penicillin-binding protein, beta-lactamase classC			Firmicutes	Desulfitobacterium dehalogenans (strain ATCC 51507 / DSM 9161 / JW/IU-DC1)	AFL99297.1	883883	885352	+	1470	489	CP003348.1	pfam00144		IPR001466 IPR012338	I4A5R3_DESDJ	no	5
ERIC2_c18130	zzzzz42	cyclic peptide transporter	pamJ		Firmicutes	Paenibacillus larvae subsp. larvae DSM 25430	AHD05623.1	1778996	1782103	+	3108	1035	CP003355.1	pfam00144 pfam00005	TIGR01194	IPR036640 IPR011527 IPR003439 IPR012338 IPR036640 IPR027417 IPR005898 IPR003593 IPR001466 IPR003439	V9W646_9BACL	yes	10
Sinac_4090	zzzzz43	penicillin-binding protein, beta-lactamase classC			Planctomycetes	Singulisphaera acidiphila (strain ATCC BAA-1392 / DSM 18658 / VKM B-2454 / MOB10)	AGA28305.1	5113797	5115272	-	1476	491	CP003364.1	pfam00144		IPR001466 IPR012338 IPR001586	L0DHH7_SINAD	no	3
B2K_12690	zzzzz44	beta-lactamase			Firmicutes	Paenibacillus mucilaginosus K02	AFH61570.1	2957198	2958652	+	1455	484	CP003422.2	pfam00144		IPR012338 IPR001466	I0BGS3_9BACL	no	4
MY9_0742	zzzzz45	beta-lactamase	amiB		Firmicutes	Bacillus sp. JS	AFI27281.1	757784	759289	+	1506	501	CP003492.1	pfam00144		IPR012338 IPR001466	I0F1C5_9BACI	yes	3
SAKOR_02425	zzzzz47	Beta-lactamase family protein			Firmicutes	Staphylococcus aureus subsp. aureus CN1	AGU62565.1	2448033	2449529	+	1497	498	CP003979.1	pfam00144		IPR001466 IPR012338	T1YCB8_STAAU	no	4
YBT1518_09790	zzzzz50	Beta-lactamase			Firmicutes	Bacillus thuringiensis YBT-1518	AHA71151.1	1931984	1933432	-	1449	482	CP005935.1	pfam00144		IPR012338 IPR001466	V5M7H1_BACTU	no	4
T259_3569	zzzzz52	beta-lactamase family protein			Firmicutes	Clostridium botulinum CDC_1436	AJE09764.1	3628138	3629586	-	1449	482	CP006908.1	pfam00144		IPR012338 IPR001466	A0A0E1KS49_CLOBO	no	4
DESME_15085	zzzzz53	beta-lactamase			Firmicutes	Desulfitobacterium metallireducens DSM 15288	AHF08198.1	3008372	3009877	+	1506	501	CP007032.1	pfam00144		IPR001466 IPR012338	W0EFC9_9FIRM	no	4
CY96_04395	zzzzz54	beta-lactamase			Firmicutes	Bacillus bombysepticus str. Wang	AHX17258.1	852778	854205	+	1428	475	CP007512.1	pfam00144		IPR012338 IPR001466	A0A023P3I2_9BACI	no	4
CY96_29620	zzzzz55	peptide ABC transporter	zmaM		Firmicutes	Bacillus bombysepticus str. Wang	AHX21911.1	474194	477277	-	3084	1027	CP007513.1	pfam00005 pfam00144	TIGR01194	IPR005898 IPR036640 IPR012338 IPR003439 IPR011527 IPR003593 IPR036640 IPR027417 IPR003439 IPR001466	A0A023PFK7_9BACI	yes	9
BRLA_c018340	zzzzz56	cyclic peptide transporter			Firmicutes	Brevibacillus laterosporus LMG 15441	AIG26156.1	1936584	1939676	+	3093	1030	CP007806.1	pfam00005 pfam00144	TIGR01194	IPR012338 IPR036640 IPR003439 IPR036640 IPR027417 IPR005898 IPR011527 IPR003439 IPR001466 IPR003593	A0A075R3U3_BRELA	yes	10
BRLA_c024060	zzzzz57	cyclic peptide transporter			Firmicutes	Brevibacillus laterosporus LMG 15441	AIG26726.1	2619636	2622719	-	3084	1027	CP007806.1	pfam00005 pfam00144	TIGR01194	IPR003439 IPR036640 IPR011527 IPR003593 IPR036640 IPR012338 IPR027417 IPR005898 IPR003439 IPR001466	A0A075R5K0_BRELA	yes	9
H70357_09745	zzzzz59	hypothetical protein			Firmicutes	Paenibacillus sp. FSL H7-0357	AIQ16912.1	2143990	2145507	+	1518	505	CP009241.1	pfam00144		IPR012338 IPR001466	A0A089I0Q7_9BACL	no	4
H70357_14100	zzzzz60	beta-lactamase			Firmicutes	Paenibacillus sp. FSL H7-0357	AIQ17665.1	3149450	3150961	+	1512	503	CP009241.1	pfam00144		IPR001466 IPR012338	A0A089I3K4_9BACL	yes	3
H70357_22175	zzzzz61	hypothetical protein			Firmicutes	Paenibacillus sp. FSL H7-0357	AIQ19114.1	4887907	4889403	-	1497	498	CP009241.1	pfam00144		IPR012338 IPR001466	A0A089JDA5_9BACL	no	4
H70737_13855	zzzzz62	beta-lactamase			Firmicutes	Paenibacillus sp. FSL H7-0737	AIQ23857.1	3112475	3113926	+	1452	483	CP009279.1	pfam00144		IPR001466 IPR012338	A0A089IKB2_9BACL	no	4
R70331_18895	zzzzz63	hypothetical protein			Firmicutes	Paenibacillus sp. FSL R7-0331	AIQ53401.1	4276005	4277525	-	1521	506	CP009284.1	pfam00144		IPR012338 IPR001466	A0A089KW80_9BACL	no	4
PDUR_14050	zzzzz66	beta-lactamase			Firmicutes	Paenibacillus durus (Paenibacillus azotofixans)	AIQ12912.1	3136703	3138196	+	1494	497	CP009288.1	pfam00144		IPR001466 IPR012338	A0A089HPD4_PAEDU	yes	4
AK40_3052	zzzzz68	beta-lactamase family protein			Firmicutes	Bacillus cereus 03BB108	AJI13109.1	2968816	2970243	+	1428	475	CP009641.1	pfam00144		IPR001466 IPR012338	B3ZNS2_BACCE	no	4
CACET_c31350	zzzzz69	beta-lactamase class C/penicillin bindingprotein			Firmicutes	Clostridium aceticum	AKL96579.1	3333483	3334967	-	1485	494	CP009687.1	pfam00144		IPR001466 IPR012338	A0A0G3WGK1_9CLOT	no	4
BG05_5751	zzzzz70	beta-lactamase family protein			Firmicutes	Bacillus mycoides	AJH17146.1	309471	310898	-	1428	475	CP009691.1	pfam00144		IPR012338 IPR001466	A0A0B5RVP0_BACMY	no	4
UB51_06495	zzzzz74	hypothetical protein			Firmicutes	Paenibacillus sp. IHBB 10380	AJS58207.1	1432881	1434374	+	1494	497	CP010976.1	pfam00144		IPR001466 IPR012338	A0A0D3V908_9BACL	no	4
UB51_11575	zzzzz75	hypothetical protein			Firmicutes	Paenibacillus sp. IHBB 10380	AJS59002.1	2657353	2658849	-	1497	498	CP010976.1	pfam00144		IPR012338 IPR001466	A0A0D3VBE0_9BACL	no	4
VC82_615	zzzzz76	Penicillin-binding protein, beta-lactamase classC			Bacteroidetes	Muricauda lutaonensis	AKA34285.1	634002	635555	+	1554	517	CP011071.1	pfam00144		IPR001466 IPR012338	A0A0D5YPP7_9FLAO	no	4
EX87_17355	zzzzz77	peptide ABC transporter			Firmicutes	Brevibacillus laterosporus (Bacillus laterosporus)	AKF95587.1	549131	552217	+	3087	1028	CP011075.1	pfam00005 pfam00144	TIGR01194	IPR003593 IPR003439 IPR027417 IPR011527 IPR001466 IPR036640 IPR005898 IPR036640 IPR012338 IPR003439	A0A0F7EIG4_BRELA	yes	10
EX87_20075	zzzzz78	peptide ABC transporter			Firmicutes	Brevibacillus laterosporus (Bacillus laterosporus)	AKF95889.1	492388	495471	-	3084	1027	CP011076.1	pfam00005 pfam00144	TIGR01194	IPR012338 IPR036640 IPR003439 IPR036640 IPR011527 IPR005898 IPR003439 IPR001466 IPR027417 IPR003593	A0A0F7C1G0_BRELA	yes	10
EX87_20480	zzzzz79	peptide ABC transporter			Firmicutes	Brevibacillus laterosporus (Bacillus laterosporus)	AKF96395.1	740812	743850	-	3039	1012	CP011076.1	pfam00005 pfam00144	TIGR01194	IPR005898 IPR003439 IPR027417 IPR003439 IPR011527 IPR012338 IPR017871 IPR003593 IPR001466 IPR036640 IPR036640	A0A0F7C1W5_BRELA	yes	9
VK70_09525	zzzzz80	beta-lactamase			Firmicutes	Paenibacillus durus ATCC 35681	AKG34780.1	2087498	2088991	+	1494	497	CP011114.1	pfam00144		IPR012338 IPR001466	A0A0F7CIN2_PAEDU	yes	4
LC55x_5062	zzzzz81	beta-lactamase family protein			Proteobacteria	Lysobacter capsici	ALN88309.1	5628482	5630602	-	2121	706	CP011130.1	pfam00144		IPR012338 IPR001466	A0A0S2FYE4_9GAMM	no	4
WQ53_05185	zzzzz82	hypothetical protein			Proteobacteria	Pseudoxanthomonas suwonensis	AKC86259.1	1208139	1210199	-	2061	686	CP011144.1	pfam00144		IPR001466 IPR012338	A0A0E3Z0X3_9GAMM	no	4
WR51_28715	zzzzz83	peptide ABC transporter			Firmicutes	Bacillus cereus	ANC16924.1	108791	111874	-	3084	1027	CP011154.1	pfam00144 pfam00005	TIGR01194	IPR012338 IPR003439 IPR036640 IPR011527 IPR001466 IPR005898 IPR027417 IPR036640 IPR003593 IPR003439	A0A160H6P7_BACCE	yes	9
WR52_13445	zzzzz84	beta-lactamase			Firmicutes	Bacillus cereus	ANC19726.1	2618628	2620076	-	1449	482	CP011155.1	pfam00144		IPR012338 IPR001466	A0A160HDC5_BACCE	no	4
ABE82_05760	zzzzz85	hypothetical protein			Firmicutes	Paenibacillus peoriae	ALA41060.1	1329082	1332192	+	3111	1036	CP011512.1	pfam00664 pfam00144 pfam00005	TIGR01194	IPR011527 IPR001466 IPR011527 IPR005898 IPR027417 IPR003439 IPR003593 IPR003439 IPR012338 IPR036640 IPR036640 IPR017871	A0A0K2F5Y5_9BACL	yes	10
AC241_08900	zzzzz87	beta-lactamase			Firmicutes	Bacillus thuringiensis	AKR08833.1	1685065	1686513	-	1449	482	CP012099.1	pfam00144		IPR012338 IPR001466	A0A0K0QBM2_BACTU	no	4
AM499_04490	zzzzz89	beta-lactamase			Firmicutes	Bacillus sp. FJAT-22090	ALC85155.1	859959	861386	+	1428	475	CP012601.1	pfam00144		IPR012338 IPR001466	A0A0M4G090_9BACI	no	4
NPD7_2277	zzzzz90	beta-lactamase family protein			Firmicutes	Clostridium botulinum	APF25412.1	2469766	2471214	-	1449	482	CP013242.1	pfam00144		IPR012338 IPR001466	A0A1J1CSD8_CLOBO	no	3
NPD5_4135	zzzzz91	beta-lactamase family protein			Firmicutes	Clostridium botulinum	APH16539.1	4299254	4300702	+	1449	482	CP013243.1	pfam00144		IPR012338 IPR001466	A0A1L3NK76_CLOBO	no	4
RSJ10_522	zzzzz92	cyclic peptide transporter family protein			Firmicutes	Clostridium botulinum	APQ75830.1	523858	526938	+	3081	1026	CP013683.1	pfam00005 pfam00664 pfam00144	TIGR01194	IPR003439 IPR011527 IPR005898 IPR027417 IPR003439 IPR011527 IPR012338 IPR003593 IPR001466 IPR036640 IPR036640	A0A2I4NG92_CLOBO	yes	10
RSJ10_1030	zzzzz93	beta-lactamase family protein			Firmicutes	Clostridium botulinum	APQ75178.1	1123879	1125327	+	1449	482	CP013683.1	pfam00144		IPR001466 IPR012338	A0A2I4NDR3_CLOBO	no	4
RSJ11_05875	zzzzz94	serine hydrolase			Firmicutes	Clostridium botulinum	AUM94705.1	939422	940870	+	1449	482	CP013701.1	pfam00144		IPR012338 IPR001466	A0A2K9MMU7_CLOBO	no	3
AZE34_07395	zzzzz95	serine hydrolase			Firmicutes	Staphylococcus hominis	AVI06590.1	1540958	1542451	-	1494	497	CP014567.1	pfam00144		IPR001466 IPR012338	A0A3S7GWK0_STAHO	no	4
BTI247_20070	zzzzz97	protein Flp		flp1_1	Firmicutes	Bacillus thuringiensis Bt18247	AOM10405.1	1884624	1886072	-	1449	482	CP015250.1	pfam00144		IPR001466 IPR012338	A0A1C9BRR9_BACTU	no	4
BT246_19340	zzzzz98	protein Flp		flp1	Firmicutes	Bacillus thuringiensis	ANS47316.1	1790478	1791926	-	1449	482	CP015350.1	pfam00144		IPR012338 IPR001466	A0A1B1L3Q4_BACTU	no	4
AOU00_03410	zzzzz99	hypothetical protein			Firmicutes	Paenibacillus polymyxa (Bacillus polymyxa)	AOK88934.1	726095	728038	+	1944	647	CP015423.1	pfam00144		IPR012338 IPR001466	A0A1D7MDS6_PAEPO	no	5
A361_15340	zzzz100	serine hydrolase			Firmicutes	Bacillus oceanisediminis 2691	AND40464.1	3031218	3032702	-	1485	494	CP015506.1	pfam00144		IPR012338 IPR001466	A0A160MCM2_9BACI	no	3
CLBIJ_41160	zzzz101	ABC transporter ATP-binding protein YojI		yojI	Firmicutes	Clostridium beijerinckii (Clostridium MP)	AQS06669.1	4521078	4524170	-	3093	1030	CP016090.1	pfam00005 pfam00144	TIGR01194	IPR036640 IPR003439 IPR005898 IPR012338 IPR011527 IPR036640 IPR001466 IPR003439 IPR027417 IPR003593	A0A1S8PTS7_CLOBE	yes	9
BBD41_00965	zzzz102	serine hydrolase			Firmicutes	Paenibacillus ihbetae	ANY76362.1	235059	236528	-	1470	489	CP016809.1	pfam00144		IPR001466 IPR012338	A0A1B2E900_9BACL	yes	3
FORC47_1585	zzzz103	Beta-lactamase			Firmicutes	Bacillus cereus	ASL64430.1	1654058	1655506	-	1449	482	CP017060.1	pfam00144		IPR012338 IPR001466	A0A221BUM0_BACCE	no	4
BFS30_17205	zzzz104	hypothetical protein			Bacteroidetes	Pedobacter steynii	AOM78760.1	4172435	4175530	+	3096	1031	CP017141.1	pfam00664 pfam00005 pfam00144	TIGR01194	IPR027417 IPR003439 IPR036640 IPR017871 IPR011527 IPR005898 IPR036640 IPR003439 IPR012338 IPR001466 IPR003593 IPR011527	A0A1D7QJF0_9SPHI	yes	10
BFS30_25145	zzzz105	hypothetical protein			Bacteroidetes	Pedobacter steynii	AOM80156.1	6056714	6059761	-	3048	1015	CP017141.1	pfam00664 pfam00144 pfam00005	TIGR01194	IPR005898 IPR012338 IPR017871 IPR011527 IPR001466 IPR003439 IPR003439 IPR036640 IPR011527 IPR036640 IPR027417 IPR003593	A0A1D7QNA9_9SPHI	yes	10
BJP34_13560	zzzz106	hypothetical protein			Cyanobacteria	Moorea producens PAL-8-15-08-1	AOX00344.1	3638340	3640631	+	2292	763	CP017599.1	pfam00144		IPR012338 IPR001466	A0A1D8TRY5_9CYAN	no	4
Fuma_04827	zzzz107	Penicillin-binding protein E		pbpE_3	Planctomycetes	Fuerstia marisgermanicae	APZ95172.1	6411547	6413787	+	2241	746	CP017641.1	pfam00144		IPR001466 IPR012338	A0A1P8WM82_9PLAN	no	5
PPYC1_18535	zzzz108	cyclic peptide export ABC transporter			Firmicutes	Paenibacillus polymyxa (Bacillus polymyxa)	APB72245.1	1318147	1321257	+	3111	1036	CP017967.3	pfam00144 pfam00664 pfam00005	TIGR01194	IPR003593 IPR001466 IPR005898 IPR036640 IPR036640 IPR011527 IPR003439 IPR027417 IPR012338 IPR003439 IPR011527 IPR017871	A0A2N9Z4H0_PAEPO	yes	10
BP422_09930	zzzz109	peptide ABC transporter			Firmicutes	Brevibacillus formosus	ASJ53833.1	2151914	2155000	+	3087	1028	CP018145.1	pfam00005 pfam00144	TIGR01194	IPR003439 IPR003439 IPR012338 IPR003593 IPR036640 IPR001466 IPR011527 IPR036640 IPR005898 IPR027417	A0A220MFP8_9BACL	yes	10
BP422_11070	zzzz110	peptide ABC transporter	edeA		Firmicutes	Brevibacillus formosus	ASJ57513.1	2486565	2489618	-	3054	1017	CP018145.1	pfam00144 pfam00005	TIGR01194	IPR001466 IPR003439 IPR012338 IPR036640 IPR036640 IPR003593 IPR011527 IPR005898 IPR027417 IPR003439	A0A220MRF8_9BACL	yes	9
BTN44_14755	zzzz111	serine hydrolase FLP			Firmicutes	Staphylococcus aureus	AUS76412.1	2737238	2738734	+	1497	498	CP018629.1	pfam00144		IPR012338 IPR001466	A0A0E7QCY4_STAAU	no	4
BRX40_06595	zzzz112	hypothetical protein			Proteobacteria	Sphingomonas koreensis	APR54857.1	1316064	1318028	+	1965	654	CP018820.1	pfam00144		IPR001466 IPR012338	A0A1L6JGC3_9SPHN	no	4
ERICIII_02349	zzzz113	cyclic peptide transporter	pamJ		Firmicutes	Paenibacillus larvae subsp. larvae	AVF26509.1	2192705	2195812	+	3108	1035	CP019655.1	pfam00144 pfam00005	TIGR01194	IPR036640 IPR001466 IPR011527 IPR003439 IPR036640 IPR012338 IPR027417 IPR005898 IPR003593 IPR003439	A0A2L1U0P7_9BACL	yes	10
ERICV_02777	zzzz114	cyclic peptide transporter	pamJ		Uroviricota	Paenibacillus phage phiERICV	QHZ51899.1	2587249	2590356	-	3108	1035	CP019717.1	pfam00005 pfam00144	TIGR01194	IPR027417 IPR036640 IPR036640 IPR011527 IPR003439 IPR012338 IPR005898 IPR001466 IPR003593 IPR003439	A0A6C0QT28_9CAUD	yes	10
B4918_09200	zzzz115	serine hydrolase			Firmicutes	Bacillus thuringiensis	AQY38180.1	1712436	1713884	-	1449	482	CP020002.1	pfam00144		IPR012338 IPR001466	A0A1S7F3I0_BACTU	no	4
B7C51_23535	zzzz116	hypothetical protein	pamJ		Firmicutes	Paenibacillus larvae subsp. pulvifaciens	ARF70176.1	4424384	4427491	+	3108	1035	CP020557.1	pfam00144 pfam00005	TIGR01194	IPR036640 IPR011527 IPR012338 IPR005898 IPR003439 IPR027417 IPR036640 IPR001466 IPR003593 IPR003439	A0A1V0UYC6_9BACL	yes	10
B7492_23785	zzzz117	serine hydrolase			Firmicutes	Bacillus mycoides	ARJ24037.1	4547660	4549108	-	1449	482	CP020743.1	pfam00144		IPR012338 IPR001466	A0A076WET1_BACMY	no	4
B7492_30545	zzzz118	serine hydrolase			Firmicutes	Bacillus mycoides	ARJ25416.1	249259	250686	+	1428	475	CP020744.1	pfam00144		IPR012338 IPR001466	A0A1W6AHS9_BACMY	no	4
B2J90_05590	zzzz119	serine hydrolase			Firmicutes	Bacillus cereus	ARO16990.1	1052839	1054266	+	1428	475	CP020937.1	pfam00144		IPR001466 IPR012338	A0A0E1MJD6_BACCE	no	4
CAB88_08125	zzzz120	serine hydrolase			Firmicutes	Bacillus thuringiensis	ARP57063.1	1510603	1512051	-	1449	482	CP021061.1	pfam00144		IPR012338 IPR001466	A0A1W6WLE8_BACTU	no	4
CAB88_31225	zzzz121	peptide ABC transporter			Firmicutes	Bacillus thuringiensis	ARP61471.1	493172	496255	-	3084	1027	CP021062.1	pfam00144 pfam00005	TIGR01194	IPR005898 IPR001466 IPR003439 IPR036640 IPR011527 IPR012338 IPR003439 IPR027417 IPR036640 IPR003593	A0A1W6WY69_BACTU	yes	9
CBW65_06730	zzzz122	peptide ABC transporter			Firmicutes	Tumebacillus avium	ARU63817.1	1451689	1454724	-	3036	1011	CP021434.1	pfam00005 pfam00144	TIGR01194	IPR027417 IPR012338 IPR011527 IPR005898 IPR003439 IPR036640 IPR001466 IPR003439 IPR003593 IPR036640	A0A1Y0ITR2_9BACL	yes	9
BtSCAC15_14610	zzzz123	serine hydrolase			Firmicutes	Bacillus thuringiensis	AZR77513.1	2774976	2776424	-	1449	482	CP021436.1	pfam00144		IPR012338 IPR001466	A0A3Q9HWL6_BACTU	no	4
B9T62_13035	zzzz124	hypothetical protein	clbP		Firmicutes	Paenibacillus donghaensis	ASA21612.1	2981772	2983337	+	1566	521	CP021780.1	pfam00144		IPR001466 IPR012338	A0A2Z2KKT5_9BACL	yes	3
Ssp1_04620	zzzz125	beta-lactamase		ampC	Firmicutes	Staphylococcus sp. M0911	AXV41560.1	500803	502311	-	1509	502	CP022881.1	pfam00144		IPR001466 IPR012338	A0A654RNU2_9STAP	no	4
CJ306_30590	zzzz126	peptide ABC transporter	zmaM		Firmicutes	Bacillus cereus	ASZ69570.1	273288	276371	-	3084	1027	CP023246.1	pfam00005 pfam00144	TIGR01194	IPR003439 IPR011527 IPR003593 IPR005898 IPR003439 IPR027417 IPR012338 IPR036640 IPR001466 IPR036640	A0A286NKH8_BACCE	yes	9
CK934_23345	zzzz127	hypothetical protein			Bacteroidetes	Chitinophaga sp. MD30	ASZ13679.1	6243191	6246268	-	3078	1025	CP023254.1	pfam00144 pfam00005 pfam00664	TIGR01194	IPR003439 IPR036640 IPR001466 IPR011527 IPR012338 IPR027417 IPR036640 IPR003439 IPR003593 IPR011527 IPR005898	A0A249T1H7_9BACT	yes	9
A616_18450	zzzz128	peptide ABC transporter	edeA		Firmicutes	Brevibacillus brevis X23	ATF16592.1	3636819	3639872	-	3054	1017	CP023474.1	pfam00144 pfam00005	TIGR01194	IPR001466 IPR036640 IPR003439 IPR011527 IPR012338 IPR005898 IPR036640 IPR027417 IPR003439 IPR003593	A0A291BU55_BREBE	yes	9
COP00_17390	zzzz129	serine hydrolase			Firmicutes	Bacillus glycinifermentans	ATH94162.1	3268687	3270114	-	1428	475	CP023481.1	pfam00144		IPR012338 IPR001466	A0A291KT95_9BACI	no	4
CSE16_10805	zzzz130	serine hydrolase			Firmicutes	Solibacillus sp. R5-41	ATP42430.1	2242681	2244174	-	1494	497	CP024123.1	pfam00144		IPR012338 IPR001466	A0A2D1SZC6_9BACL	yes	3
CR152_18880	zzzz131	bifunctional transpeptidase/multidrug ABCtransporter permease/ATP-binding protein			Proteobacteria	Massilia violaceinigra	ATQ76361.1	4237540	4240668	+	3129	1042	CP024608.1	pfam00144 pfam00005		IPR036640 IPR036640 IPR003593 IPR001466 IPR003439 IPR027417 IPR003439 IPR011527 IPR012338	A0A2D2DN30_9BURK	yes	10
CSW12_19150	zzzz132	serine hydrolase			Firmicutes	Bacillus cereus	AUB65006.1	3730082	3731530	+	1449	482	CP024655.1	pfam00144		IPR001466 IPR012338	A0A2K8TV16_BACCE	no	4
CUC43_20560	zzzz133	serine hydrolase			Firmicutes	Bacillus thuringiensis LM1212	AXY09033.1	3708520	3709968	-	1449	482	CP024771.1	pfam00144		IPR012338 IPR001466	A0A347V8U0_BACTU	no	4
CSW53_27140	zzzz134	hypothetical protein			Actinobacteria	Rhodococcus ruber	AUM20246.1	156435	157994	+	1560	519	CP024892.1	pfam00144		IPR012338 IPR001466	A0A2I6LBF7_9NOCA	no	3
LSP_06690	zzzz135	serine hydrolase			Firmicutes	Lysinibacillus sphaericus (Bacillus sphaericus)	QAS56090.1	1346203	1347630	+	1428	475	CP026120.1	pfam00144		IPR001466 IPR012338	A0A410MN11_LYSSH	no	4
LSP_11230	zzzz136	serine hydrolase			Firmicutes	Lysinibacillus sphaericus (Bacillus sphaericus)	QAS56901.1	2260309	2261805	+	1497	498	CP026120.1	pfam00144		IPR012338 IPR001466	A0A410MQB5_LYSSH	yes	3
BV11031_14865	zzzz137	serine hydrolase	amiB		Firmicutes	Bacillus vallismortis	QAV09792.1	2806596	2808101	-	1506	501	CP026362.1	pfam00144		IPR012338 IPR001466	A0A410WJJ4_BACVA	yes	4
PC41400_01505	zzzz138	serine hydrolase			Firmicutes	Paenibacillus chitinolyticus	QAV16440.1	336838	338301	-	1464	487	CP026520.1	pfam00144		IPR012338 IPR001466	A0A410WQ54_9BACL	no	3
C1T29_04205	zzzz139	serine hydrolase	amiB		Firmicutes	Bacillus sp. MBGLi79	AUZ37543.1	798922	800427	+	1506	501	CP026521.1	pfam00144		IPR012338 IPR001466	A0A2L0R6J3_9BACI	yes	3
C3Y97_13525	zzzz140	serine hydrolase			Firmicutes	Bacillus sp. DU-106	QCC40816.1	2578619	2580067	-	1449	482	CP026607.1	pfam00144		IPR012338 IPR001466	A0A4P7U0H6_9BACI	no	4
C7M58_06820	zzzz141	serine hydrolase			Firmicutes	Clostridium botulinum	AVQ49065.1	1454805	1456253	+	1449	482	CP027779.1	pfam00144		IPR001466 IPR012338	A0A2P1TTT6_CLOBO	no	4
C1N66_04685	zzzz142	beta-lactamase family protein			Firmicutes	Bacillus cereus	QHV42517.1	931384	932811	-	1428	475	CP028009.1	pfam00144		IPR012338 IPR001466	A0A6I7EB87_BACCE	no	4
DCC85_22550	zzzz143	serine hydrolase			Firmicutes	Paenibacillus sp. CAA11	AWB47108.1	4835628	4837076	+	1449	482	CP028922.1	pfam00144		IPR012338 IPR001466	A0A2S0UH02_9BACL	no	4
DOZ58_12435	zzzz144	serine hydrolase			Firmicutes	Acetobacterium sp. KB-1	AWW27368.1	2689684	2691117	-	1434	477	CP030040.1	pfam00144		IPR012338 IPR001466	A0A2Z4I9K3_9FIRM	no	4
AB432_015945	zzzz145	cyclic peptide export ABC transporter	edeA		Firmicutes	Brevibacillus brevis (Bacillus brevis)	AWX56437.1	3321278	3324364	-	3087	1028	CP030117.1	pfam00005 pfam00144	TIGR01194	IPR027417 IPR011527 IPR005898 IPR036640 IPR012338 IPR003439 IPR003439 IPR003593 IPR001466 IPR036640	A0A2Z4MIT5_BREBE	yes	10
AB432_016690	zzzz146	cyclic peptide export ABC transporter			Firmicutes	Brevibacillus brevis (Bacillus brevis)	AWX59253.1	3484511	3487564	-	3054	1017	CP030117.1	pfam00005 pfam00144	TIGR01194	IPR005898 IPR011527 IPR012338 IPR003439 IPR003439 IPR001466 IPR036640 IPR003593 IPR027417 IPR036640	A0A2Z4MS62_BREBE	yes	9
DN407_05155	zzzz148	class A beta-lactamase-related serine hydrolase			Firmicutes	Bacillus sp. JAS24-2	QEL78027.1	986887	988314	+	1428	475	CP031068.1	pfam00144		IPR012338 IPR001466	A0A5C1FCW1_9BACI	no	4
DN409_09585	zzzz149	cyclic peptide export ABC transporter			Firmicutes	Bacillus mycoides	QEL84635.1	1855673	1858840	+	3168	1055	CP031071.1	pfam00005 pfam00144	TIGR01194	IPR005898 IPR036640 IPR003439 IPR003439 IPR012338 IPR011527 IPR036640 IPR003593 IPR001466 IPR027417	A0A5C1FTZ1_BACMY	yes	10
DVR09_12155	zzzz150	class A beta-lactamase-related serine hydrolase			Proteobacteria	Erythrobacter aureus	AXK42976.1	2479740	2481845	+	2106	701	CP031357.1	pfam00144		IPR012338 IPR001466	A0A345YGC4_9SPHN	no	5
CVS54_01960	zzzz151	D-alanyl-D-alanine carboxypeptidase			Actinobacteria	Microbacterium oxydans	AZS40623.1	1999838	2001337	+	1500	499	CP031422.1	pfam00144		IPR012338 IPR001466	A0A3Q9J5Y0_9MICO	no	3
DD547_02475	zzzz152	Putative penicillin-binding protein PbpX		pbpX_2	Firmicutes	Staphylococcus aureus	AXP72285.1	2569850	2571346	+	1497	498	CP031670.1	pfam00144		IPR012338 IPR001466	A0A2Y9TTG6_STAAU	no	4
D0437_05020	zzzz153	serine hydrolase			Firmicutes	Bacillus cereus	QDZ72489.1	957007	958434	+	1428	475	CP031778.1	pfam00144		IPR001466 IPR012338	A0A3A2Z4J6_BACCE	no	4
D2M30_2047	zzzz154	serine hydrolase			Firmicutes	Bacillus amyloliquefaciens (Bacillus velezensis)	QBG56376.1	2008708	2010135	+	1428	475	CP032146.1	pfam00144		IPR001466 IPR012338	A0A4V7TNS3_BACAM	no	4
D3H65_06685	zzzz155	cyclic peptide export ABC transporter			Bacteroidetes	Paraflavitalea soli	AXY73681.1	1761615	1764683	+	3069	1022	CP032157.1	pfam00144 pfam00664 pfam00005	TIGR01194	IPR001466 IPR003593 IPR011527 IPR011527 IPR012338 IPR005898 IPR003439 IPR027417 IPR036640 IPR003439 IPR017871 IPR036640	A0A3B7MT60_9BACT	yes	10
D5F52_10920	zzzz156	cyclic peptide export ABC transporter			Firmicutes	Brevibacillus laterosporus (Bacillus laterosporus)	AYB38740.1	2380258	2383350	-	3093	1030	CP032410.1	pfam00144 pfam00005	TIGR01194	IPR027417 IPR011527 IPR003439 IPR036640 IPR001466 IPR036640 IPR005898 IPR003593 IPR012338 IPR003439	A0A385T2U5_BRELA	yes	10
SAST44_04342	zzzz157	Protein flp		flp	Firmicutes	Staphylococcus aureus	QGQ75855.1	2602959	2604458	+	1500	499	CP033112.1	pfam00144		IPR012338 IPR001466	A0A166NYJ4_STAAU	no	4
EEL30_07670	zzzz158	cyclic peptide export ABC transporter			Firmicutes	Brevibacillus laterosporus (Bacillus laterosporus)	QDX92243.1	1299899	1302982	+	3084	1027	CP033464.1	pfam00005 pfam00144	TIGR01194	IPR011527 IPR003593 IPR027417 IPR003439 IPR003439 IPR012338 IPR001466 IPR005898 IPR036640 IPR036640	A0A518V5I1_BRELA	yes	10
EEL30_16305	zzzz159	cyclic peptide export ABC transporter			Firmicutes	Brevibacillus laterosporus (Bacillus laterosporus)	QDX93720.1	3123341	3126436	+	3096	1031	CP033464.1	pfam00005 pfam00144 pfam00664	TIGR01194	IPR036640 IPR003439 IPR027417 IPR003439 IPR011527 IPR012338 IPR001466 IPR011527 IPR036640 IPR003593 IPR005898	A0A518V9P5_BRELA	yes	10
EHS13_15155	zzzz160	cyclic peptide export ABC transporter			Firmicutes	Paenibacillus psychroresistens	QGQ96116.1	3372036	3375152	+	3117	1038	CP034235.1	pfam00144 pfam00005	TIGR01194	IPR005898 IPR011527 IPR036640 IPR023650 IPR001466 IPR012338 IPR027417 IPR003593 IPR001586 IPR003439 IPR003439 IPR036640	A0A6B8RL17_9BACL	yes	9
EIM92_03335	zzzz161	class A beta-lactamase-related serine hydrolase			Firmicutes	Paenibacillus lentus	AZK45358.1	734397	735824	-	1428	475	CP034248.1	pfam00144		IPR012338 IPR001466	A0A3S8RQZ2_9BACL	no	3
EIM92_18690	zzzz162	class A beta-lactamase-related serine hydrolase			Firmicutes	Paenibacillus lentus	AZK47942.1	4135813	4137489	-	1677	558	CP034248.1	pfam00144		IPR001466 IPR012338	A0A3Q8S635_9BACL	no	4
EI981_28515	zzzz163	class A beta-lactamase-related serine hydrolase			Firmicutes	Paenibacillus lutimineralis	AZS17985.1	6422812	6424260	+	1449	482	CP034346.1	pfam00144		IPR012338 IPR001466	A0A3S9V6A4_9BACL	no	4
ENC22_15430	zzzz164	ATP-binding cassette domain-containing protein			Proteobacteria	Hahella sp. KA22	AZZ92511.1	3467934	3471080	-	3147	1048	CP034836.1	pfam00005 pfam00144		IPR036640 IPR003593 IPR003439 IPR036640 IPR003439 IPR012338 IPR027417 IPR011527 IPR001466	A0A3T0VN06_9GAMM	yes	10
EQM13_07735	zzzz165	cyclic peptide export ABC transporter			Firmicutes	Tissierellia sp. JN-28	QAT61474.1	1626673	1629726	+	3054	1017	CP035282.1	pfam00005 pfam00664 pfam00144	TIGR01194	IPR036640 IPR027417 IPR036640 IPR003439 IPR003593 IPR011527 IPR005898 IPR012338 IPR003439 IPR001466 IPR011527	A0A410QC91_9FIRM	yes	10
EQM13_10330	zzzz166	class A beta-lactamase-related serine hydrolase			Firmicutes	Tissierellia sp. JN-28	QAT63436.1	2155662	2157068	-	1407	468	CP035282.1	pfam00144		IPR001466 IPR012338	A0A410QHJ7_9FIRM	no	3
EQO00_10370	zzzz167	precolibactin peptidase ClbP	clbP		Proteobacteria	Escherichia coli	QBR57110.1	2173889	2175403	+	1515	504	CP035498.1	pfam00144		IPR001586 IPR012338 IPR001466	Q0P7K6_ECOLX	yes	4
Q31a_38540	zzzz168	D-alanyl-D-alanine-carboxypeptidase/endopeptidaseAmpH precursor		ampH	Planctomycetes	Planctomycetes bacterium Q31a	QDV25528.1	5054751	5057249	-	2499	832	CP036298.1	pfam00144		IPR012338 IPR001466	A0A518GA95_9BACT	no	7
I41_19260	zzzz169	D-alanyl-D-alanine carboxypeptidase precursor			Planctomycetes	Planctomycetes bacterium I41	QDT72743.1	2359302	2361188	+	1887	628	CP036339.1	pfam00144		IPR012338 IPR001466	A0A517TWJ8_9BACT	no	4
EKD16_23760	zzzz170	D-alanyl-D-alanine carboxypeptidase precursor			Actinobacteria	Streptomonospora sp. M2	QBI56498.1	5451362	5452954	-	1593	530	CP036455.1	pfam00144		IPR001466 IPR006311 IPR012338	A0A4P6Q6U0_9ACTN	no	3
E5491_13740	zzzz171	protein flp			Firmicutes	Staphylococcus aureus subsp. aureus	QBZ86743.1	2593486	2594982	+	1497	498	CP039156.1	pfam00144		IPR012338 IPR001466	A0A4P7P8W1_STAAU	no	4
FE772_24020	zzzz172	beta-lactamase family protein			Proteobacteria	Lysobacter enzymogenes	QCW28257.1	5717325	5719346	-	2022	673	CP040656.1	pfam00144		IPR001466 IPR012338	A0A5B7R895_LYSEN	no	4
FFV09_06090	zzzz174	beta-lactamase family protein			Firmicutes	Saccharibacillus brassicae	QDH20467.1	1486690	1488234	+	1545	514	CP041217.1	pfam00144		IPR001466 IPR012338 IPR012338	A0A4Y6UW22_9BACL	no	4
FNU76_21615	zzzz175	serine hydrolase			Proteobacteria	Chitinimonas arctica	QDQ28739.1	4739434	4742538	+	3105	1034	CP041730.1	pfam00005 pfam00144		IPR003439 IPR027417 IPR011527 IPR012338 IPR003593 IPR003439 IPR036640 IPR036640 IPR001466	A0A516SKR9_9BURK	yes	9
FPS98_07765	zzzz176	cyclic peptide edeine export ABC transporterEdeA	edeA	edeA	Firmicutes	Brevibacillus brevis (Bacillus brevis)	QDS33899.1	1665473	1668532	+	3060	1019	CP042161.1	pfam00005 pfam00144	TIGR01194	IPR027417 IPR011527 IPR003439 IPR001466 IPR036640 IPR003593 IPR012338 IPR005898 IPR036640 IPR003439	A0A517I4T9_BREBE	yes	9
FRY47_28990	zzzz178	cyclic peptide export ABC transporter	zmaM		Firmicutes	Bacillus cereus	QEF20328.1	440061	443144	+	3084	1027	CP042875.1	pfam00144 pfam00005	TIGR01194	IPR003439 IPR001466 IPR005898 IPR011527 IPR036640 IPR003593 IPR027417 IPR003439 IPR036640 IPR012338	A0A5B9HXF3_BACCE	yes	9
FX981_00875	zzzz180	Protein flp	amiB	flp_1	Firmicutes	Bacillus safensis	QEK62690.1	868843	870384	-	1542	513	CP043404.1	pfam00144		IPR001466 IPR012338	A0A5C0WEY2_BACIA	yes	4
DEO27_021615	zzzz181	cyclic peptide export ABC transporter			Bacteroidetes	Mucilaginibacter rubeus	QEM12503.1	5420428	5423484	-	3057	1018	CP043450.1	pfam00664 pfam00005 pfam00144	TIGR01194	IPR011527 IPR012338 IPR017871 IPR027417 IPR036640 IPR011527 IPR003439 IPR003593 IPR001466 IPR036640 IPR005898 IPR003439	A0A5C1I3H3_9SPHI	yes	9
F1616_04790	zzzz182	serine hydrolase FLP			Firmicutes	Staphylococcus epidermidis	QGY92504.1	933094	934611	+	1518	505	CP043841.1	pfam00144		IPR001466 IPR012338	A0A4Q9W649_STAEP	no	4
SA08028_02020	zzzz183	Protein flp		flp	Firmicutes	Staphylococcus aureus	QLH96468.1	2600456	2601952	+	1497	498	CP045435.1	pfam00144		IPR001466 IPR012338	A0A641A8R9_STAAU	no	4
GE376_08470	zzzz184	serine hydrolase			Firmicutes	Bacillus cereus	QFX99316.1	1621470	1622918	-	1449	482	CP045606.2	pfam00144		IPR001466 IPR012338	A0A2B9EMS8_BACCE	no	4
GE376_30800	zzzz185	cyclic peptide export ABC transporter			Firmicutes	Bacillus cereus	QFY03533.1	169271	172354	+	3084	1027	CP045607.2	pfam00005 pfam00144	TIGR01194	IPR003593 IPR005898 IPR036640 IPR011527 IPR003439 IPR001466 IPR027417 IPR012338 IPR003439 IPR036640	A0A5P9YAF9_BACCE	yes	9
GDS87_12865	zzzz187	serine hydrolase			Firmicutes	Lysinibacillus pakistanensis	QGG51779.1	2687263	2688690	+	1428	475	CP045835.1	pfam00144		IPR001466 IPR012338	A0A5Q2NCY7_9BACI	no	4
GDS87_17445	zzzz188	serine hydrolase			Firmicutes	Lysinibacillus pakistanensis	QGG52606.1	3633290	3634777	-	1488	495	CP045835.1	pfam00144		IPR012338 IPR001466	A0A5Q2NFQ4_9BACI	yes	4
GI584_19770	zzzz189	serine hydrolase			Firmicutes	Gracilibacillus sp. SCU50	QGH36147.1	4180183	4181745	+	1563	520	CP045915.1	pfam00144		IPR012338 IPR001466	A0A5Q2TPU9_9BACI	no	4
GOM49_10175	zzzz190	serine hydrolase			Firmicutes	Clostridium bovifaecis	QGU95408.1	2075575	2077023	-	1449	482	CP046522.1	pfam00144		IPR001466 IPR012338	A0A6I6F4V2_9CLOT	no	4
M655_013405	zzzz191	cyclic peptide export ABC transporter			Firmicutes	Bacillus sp. NSP2.1	QHZ56568.1	2691575	2694661	+	3087	1028	CP048274.1	pfam00005 pfam00144	TIGR01194	IPR003439 IPR005898 IPR036640 IPR012338 IPR003593 IPR011527 IPR036640 IPR027417 IPR001466 IPR003439	A0A6I7FMD1_9BACI	yes	9
SSPS47_28870	zzzz192	D-alanyl-D-alanine carboxypeptidase precursor			Actinobacteria	Streptomyces sp. S4.7	QHY99120.1	6381376	6383139	-	1764	587	CP048397.1	pfam00144		IPR012338 IPR001466	A0A6C0QC57_9ACTN	no	3
G4P54_20865	zzzz193	beta-lactamase family protein			Firmicutes	Bacillus tequilensis	QIW82059.1	3979215	3980639	+	1425	474	CP048852.1	pfam00144		IPR001466 IPR012338	A0A6H0WQ21_9BACI	no	4
G7082_10405	zzzz194	beta-lactamase family protein			Firmicutes	Vagococcus sp. HDW17B	QIL48890.1	2114332	2115759	+	1428	475	CP049887.1	pfam00144		IPR012338 IPR001466	A0A6G8AV77_9ENTE	no	3
HBA75_28605	zzzz195	cyclic peptide export ABC transporter			Firmicutes	Bacillus thuringiensis	QKO36595.1	36143	39226	+	3084	1027	CP050184.1	pfam00005 pfam00144	TIGR01194	IPR003439 IPR036640 IPR011527 IPR001466 IPR003593 IPR036640 IPR012338 IPR027417 IPR003439 IPR005898	A0A243G942_BACTU	yes	9
EYQ96_03910	zzzz197	serine hydrolase FLP			Firmicutes	Staphylococcus warneri	QJX55271.1	734159	735667	-	1509	502	CP053477.1	pfam00144		IPR012338 IPR001466	A0A2V3ZAQ8_STAWA	no	4
HPG46_00545	zzzz198	serine hydrolase			Firmicutes	Bacillus cereus	QKE05454.1	165507	166955	-	1449	482	CP053656.2	pfam00144		IPR001466 IPR012338	A0A1N7ULS7_BACCE	no	4
H0264_28215	zzzz201	beta-lactamase family protein			Actinobacteria	Nocardia sp. WCH-YHL-001	QLY34726.1	6220065	6221552	-	1488	495	CP059399.1	pfam00144		IPR012338 IPR001466	A0A7D6Z712_9NOCA	no	3
PBPRB0809	zzzz202	hypothetical beta-lactamase-like protein			Proteobacteria	Photobacterium profundum (strain SS9)	CAG22681.1	247261	248532	+	1272	423	CR378677.1	pfam00144		IPR001466 IPR012338	Q6LJ49_PHOPR	no	2
T1815_06651	zzzz203	hypothetical beta-lactamase precursor(penicillin-binding protein)			Firmicutes	[Eubacterium] rectale	CRL33782.1	75645	77450	+	1806	601	CVRQ01000009.1	pfam00144		IPR001466 IPR012338	A0A0M6WCZ4_9FIRM	no	7
BN151720144	zzzz204	Protein flp		flp	Firmicutes	Staphylococcus capitis	CRN11393.1	147627	149126	+	1500	499	CVUF01000012.1	pfam00144		IPR012338 IPR001466	A0A0U1EEY7_STACP	no	4
ERS852580_02363	zzzz205	D-alanyl-D-alanine carboxypeptidase precursor			Firmicutes	[Eubacterium] rectale	CUN17812.1	88150	89955	-	1806	601	CYXM01000011.1	pfam00144		IPR001466 IPR012338	A0A173URY3_9FIRM	no	7
ERS852417_00385	zzzz206	D-alanyl-D-alanine carboxypeptidase precursor			Firmicutes	[Eubacterium] rectale	CUN48055.1	83334	85139	-	1806	601	CYYW01000002.1	pfam00144		IPR012338 IPR001466	A0A173XBL2_9FIRM	no	7
ERS852497_02343	zzzz207	D-alanyl-D-alanine carboxypeptidase precursor			Firmicutes	[Eubacterium] rectale	CUP25418.1	13944	15749	+	1806	601	CZAJ01000025.1	pfam00144		IPR001466 IPR012338	A0A174LTW7_9FIRM	no	7
CBO05C_0996	zzzz208	beta-lactamase			Firmicutes	Clostridium botulinum B str. Osaka05	GAE01306.1	1091970	1093418	+	1449	482	DF384213.1	pfam00144		IPR012338 IPR001466	A0A0S6U2J9_CLOBO	no	3
U14_02725	zzzz209	beta-lactamase			Other	Candidatus Moduliflexus flocculans	GAK51481.1	415924	417297	-	1374	457	DF820457.1	pfam00144		IPR001586 IPR001466 IPR012338	A0A081BM65_9BACT	no	2
LARV_00448	zzzz210	beta-lactamase class C and other penicillinbinding proteins			Chloroflexi	Longilinea arvoryzae	GAP12712.1	488193	489659	-	1467	488	DF967972.1	pfam00144		IPR001466 IPR012338	A0A0S7BF72_9CHLR	no	4
DCF71_13075	zzzz211	serine hydrolase			Gemmatimonadetes	Gemmatimonadetes bacterium	HAC06780.1	69504	71699	+	2196	731	DLYE01000097.1	pfam00144		IPR001466 IPR012338	A0A352VGM0_9BACT	no	4
DCQ24_00955	zzzz212	cyclic peptide export ABC transporter			Bacteroidetes	Bacteroidales bacterium	HAN17214.1	132600	135665	+	3066	1021	DMOF01000005.1	pfam00005 pfam00144	TIGR01194	IPR036640 IPR036640 IPR003439 IPR003593 IPR012338 IPR011527 IPR023650 IPR027417 IPR003439 IPR005898 IPR001466	A0A3C1JVM3_9BACT	yes	10
BCAH1134_1083	zzzzzz0	beta-lactamase			Firmicutes	Bacillus cereus AH1134	EDZ53859.1	716557	717984	+	1428	475	ABDA02000001.1	pfam00144		IPR001466 IPR012338	B5UKA5_BACCE	no	4
BCAH1134_C0231	zzzzzz1	cyclic peptide transporter	zmaM		Firmicutes	Bacillus cereus AH1134	EDZ48962.1	143198	146281	+	3084	1027	ABDA02000035.1	pfam00144 pfam00005	TIGR01194	IPR003439 IPR001466 IPR012338 IPR011527 IPR036640 IPR027417 IPR003593 IPR003439 IPR005898 IPR036640	B5UXL3_BACCE	yes	9
HMPREF0769_10704	zzzzzz2	beta-lactamase			Firmicutes	Staphylococcus aureus subsp. aureus MN8	EFH96702.1	752347	753852	-	1506	501	ACJA02000001.1	pfam00144		IPR001466 IPR012338	A0A0E1XBI7_STAAU	no	4
HMPREF0793_0533	zzzzzz3	beta-lactamase			Firmicutes	Staphylococcus caprae M23864:W1	EES41804.1	49620	51119	+	1500	499	ACJB01000021.1	pfam00144		IPR001466 IPR012338	C5QMS7_9STAP	no	4
DCR82_02765	zzzz213	penicillin-binding protein			Firmicutes	Eubacterium sp.	HAR01327.1	12670	14475	+	1806	601	DMVC01000012.1	pfam00144		IPR001466 IPR012338	A0A348S715_9FIRM	no	7
DCY04_08410	zzzz214	penicillin-binding protein			Firmicutes	Eubacterium sp.	HAX67231.1	21991	23796	+	1806	601	DNFU01000022.1	pfam00144		IPR001466 IPR012338	A0A350WJL3_9FIRM	no	7
IC1_04472	zzzzz28	cyclic peptide transporter			Firmicutes	Bacillus cereus VD022	EJP86054.1	153406	156489	+	3084	1027	AHCK01000037.1	pfam00005 pfam00144	TIGR01194	IPR003593 IPR003439 IPR011527 IPR005898 IPR036640 IPR003439 IPR027417 IPR012338 IPR036640 IPR001466	J7W649_BACCE	yes	9
DEF35_22640	zzzz215	hypothetical protein			Firmicutes	Paenibacillus sp.	HBU84415.1	406519	408015	-	1497	498	DOOE01000029.1	pfam00144		IPR001466 IPR012338	A0A358GN64_PAESP	no	4
DEP72_08810	zzzz216	hypothetical protein			Firmicutes	Clostridiales bacterium	HCC08239.1	15296	16750	+	1455	484	DOYS01000070.1	pfam00144		IPR012338 IPR001466	A0A3D0YAQ7_9FIRM	no	4
bcere0001_15690	zzzzzz4	Beta-lactamase			Firmicutes	Bacillus cereus m1293	EEK45455.1	26661	28109	-	1449	482	ACLS01000054.1	pfam00144		IPR012338 IPR001466	C2MJ13_BACCE	no	4
ENR34_17495	zzzz217	hypothetical protein			Chloroflexi	Anaerolineae bacterium	HGY50507.1	72435	74309	-	1875	624	DSQQ01000084.1	pfam00144		IPR036779 IPR018392 IPR012338 IPR001466	A0A7C4ZXG2_9CHLR	no	2
IGA_04375	zzzzz29	hypothetical protein			Firmicutes	Bacillus cereus HuA3-9	EOO14213.1	24329	25816	+	1488	495	AHDZ01000035.1	pfam00144		IPR012338 IPR001466	C2MJ13_BACCE	yes	3
bcere0005_53480	zzzzzz6	cyclic peptide transporter	zmaM		Firmicutes	Bacillus cereus 172560W	EEK58966.1	67741	70758	-	3018	1005	ACLV01000112.1	pfam00005 pfam00144	TIGR01194	IPR003593 IPR003439 IPR011527 IPR005898 IPR036640 IPR003439 IPR027417 IPR012338 IPR036640 IPR001466	C2P7U5_BACCE	yes	9
IGA_05786	zzzzz30	penicillin-binding protein			Firmicutes	Bacillus cereus HuA3-9	EOO11138.1	3349	4776	-	1428	475	AHDZ01000075.1	pfam00144		IPR012338 IPR001466	R8CHT1_BACCE	no	4
bcere0006_31630	zzzzzz7	Beta-lactamase			Firmicutes	Bacillus wiedmannii	EEK66687.1	74547	75995	+	1449	482	ACLW01000070.1	pfam00144		IPR012338 IPR001466	C2PHS2_9BACI	no	4
BN3456_02425	zzzz218	Penicillin-binding protein 4*		pbpE	Firmicutes	Clostridium sp. C105KSO13	CUX44638.1	18440	19783	-	1344	447	FBWL01000170.1	pfam00144		IPR012338 IPR001466	A0A0U5P0E5_9CLOT	no	3
BWGO95_03049	zzzz220	Uncharacterized protein			Firmicutes	Bacillus mycoides	SCB68902.1	11409	12836	+	1428	475	FMAK01000035.1	pfam00144		IPR001466 IPR012338	A0A1G4ESF9_BACMY	no	4
BTT61001_01229	zzzz221	Penicillin-binding protein			Firmicutes	Bacillus thuringiensis	SCC04897.1	243312	244760	+	1449	482	FMBI01000024.1	pfam00144		IPR001466 IPR012338	A0A1C4BDG7_BACTU	no	4
BTT61001_02455	zzzz222	ZmaM	zmaM		Firmicutes	Bacillus thuringiensis	SCC31352.1	138951	142034	+	3084	1027	FMBI01000028.1	pfam00005 pfam00144	TIGR01194	IPR036640 IPR011527 IPR003593 IPR027417 IPR003439 IPR012338 IPR036640 IPR005898 IPR003439 IPR001466	A0A1C4DJ64_BACTU	yes	9
PP176A_0545	zzzz223	FmtA-like protein		flp	Firmicutes	Sporanaerobacter sp. PP17-6a	SCL83826.1	315101	318148	-	3048	1015	FMIF01000002.1	pfam00005 pfam00664 pfam00144	TIGR01194	IPR011527 IPR005898 IPR027417 IPR003439 IPR003593 IPR012338 IPR036640 IPR003439 IPR011527 IPR001466 IPR036640	A0A1G4FIM4_9FIRM	yes	10
BC067498_03251	zzzz224	Beta-lactamase			Firmicutes	Bacillus cereus	SCN33577.1	403327	404775	+	1449	482	FMJM01000020.1	pfam00144		IPR012338 IPR001466	A0A1D3QM04_BACCE	no	4
BCRIVMBC845_02601	zzzz225	Beta-lactamase			Firmicutes	Bacillus cereus	SCV20095.1	25265	26713	+	1449	482	FMSK01000022.1	pfam00144		IPR001466 IPR012338	A0A1G4KY80_BACCE	no	4
SAMN03080606_02244	zzzz226	CubicO group peptidase, beta-lactamase class Cfamily			Firmicutes	Alkaliphilus peptidifermentans DSM 18978	SCY70711.1	93211	94701	+	1491	496	FMUS01000013.1	pfam00144		IPR012338 IPR001466	A0A1G5I4F5_9CLOT	yes	3
SAMN02982990_02793	zzzz227	CubicO group peptidase, beta-lactamase class Cfamily			Proteobacteria	Photorhabdus luminescens (Xenorhabdus luminescens)	SCZ67654.1	99209	100621	+	1413	470	FMWJ01000012.1	pfam00144		IPR001466 IPR012338	A0A1G5R0M2_PHOLU	yes	3
SAMN05428987_5037	zzzz228	putative ATP-binding cassette transporter			Firmicutes	Paenibacillus sp. CF095	SDD50623.1	209518	212586	+	3069	1022	FMZN01000003.1	pfam00144 pfam00005	TIGR01194	IPR003439 IPR005898 IPR001466 IPR003439 IPR027417 IPR003593 IPR036640 IPR011527 IPR012338 IPR036640	A0A1G6VB50_9BACL	yes	10
XBJ1_2693	zzzz229	Xenobiotic-transporting ATPase			Proteobacteria	Xenorhabdus bovienii (strain SS-2004)	CBJ81817.1	2656548	2659733	-	3186	1061	FN667741.1	pfam00144 pfam00005		IPR001466 IPR036640 IPR012338 IPR003593 IPR003439 IPR003439 IPR027417 IPR011527 IPR036640	D3V7K5_XENBS	yes	10
XNC1_1705	zzzz230	Beta-lactamase class C involved in xenocoumacinsynthesis	xcnG	xcnG	Proteobacteria	Xenorhabdus nematophila (strain ATCC 19061 / DSM 3370 / LMG 1036 / NCIB 9965 / AN6)	CBJ89765.1	1589816	1591285	-	1470	489	FN667742.1	pfam00144		IPR012338 IPR001466	D3VCB2_XENNA	yes	3
SAMN05216270_101489	zzzz231	CubicO group peptidase, beta-lactamase class Cfamily			Actinobacteria	Glycomyces harbinensis	SDD03930.1	561727	563235	-	1509	502	FNAD01000001.1	pfam00144		IPR001466 IPR012338	A0A1G6RH01_9ACTN	no	3
SAMN04488689_104141	zzzz232	CubicO group peptidase, beta-lactamase class Cfamily			Firmicutes	Paenibacillus sp. cl6col	SDF26755.1	150367	151890	+	1524	507	FNAZ01000004.1	pfam00144		IPR001466 IPR012338	A0A1G7JPG9_9BACL	yes	4
SAMN04488689_106146	zzzz233	cyclic peptide transporter			Firmicutes	Paenibacillus sp. cl6col	SDF67375.1	195907	199014	-	3108	1035	FNAZ01000006.1	pfam00144 pfam00005	TIGR01194	IPR005898 IPR011527 IPR003439 IPR036640 IPR001466 IPR003593 IPR027417 IPR036640 IPR012338 IPR023650 IPR003439	A0A1G7MZV8_9BACL	yes	8
SAMN04488689_11627	zzzz234	putative ATP-binding cassette transporter			Firmicutes	Paenibacillus sp. cl6col	SDG46393.1	32075	35221	-	3147	1048	FNAZ01000016.1	pfam00005 pfam00144	TIGR01194	IPR003593 IPR005898 IPR003439 IPR012338 IPR001466 IPR011527 IPR036640 IPR027417 IPR036640 IPR003439	A0A1G7UFX5_9BACL	yes	9
SAMN04488542_11783	zzzz235	CubicO group peptidase, beta-lactamase class Cfamily			Firmicutes	Fontibacillus panacisegetis	SDF80199.1	89318	90820	-	1503	500	FNBG01000017.1	pfam00144		IPR001466 IPR012338	A0A1G7P3K2_9BACL	no	4
SAMN05216553_101637	zzzz236	CubicO group peptidase, beta-lactamase class Cfamily			Actinobacteria	Lechevalieria fradiae	SDF43760.1	690635	691966	+	1332	443	FNCC01000001.1	pfam00144		IPR012338 IPR001466	A0A1G7L3Z1_9PSEU	no	3
SAMN05421806_13313	zzzz237	CubicO group peptidase, beta-lactamase class Cfamily			Actinobacteria	Streptomyces indicus	SDL38859.1	9460	11034	+	1575	524	FNFF01000033.1	pfam00144		IPR012338 IPR001466	A0A1G9JMW1_9ACTN	no	4
SAMN05216191_101394	zzzz238	CubicO group peptidase, beta-lactamase class Cfamily			Firmicutes	Paenibacillus jilunlii	SDK99688.1	427212	428717	-	1506	501	FNGM01000001.1	pfam00144		IPR001466 IPR012338	A0A1G9GG45_9BACL	no	4
SAMN05192585_11295	zzzz239	CubicO group peptidase, beta-lactamase class Cfamily			Firmicutes	Acetanaerobacterium elongatum	SDN16404.1	70002	71591	+	1590	529	FNID01000012.1	pfam00144		IPR012338 IPR001466	A0A1G9Z537_9FIRM	yes	4
SAMN04489742_0548	zzzz240	CubicO group peptidase, beta-lactamase class Cfamily			Actinobacteria	Arthrobacter crystallopoietes	SDQ30576.1	398282	399967	+	1686	561	FNKH01000002.1	pfam00144		IPR012338 IPR001466	A0A1H0ZU47_9MICC	no	4
SAMN05421736_101360	zzzz241	CubicO group peptidase, beta-lactamase class Cfamily			Firmicutes	Bacillus caseinilyticus	SDY09755.1	409848	411314	+	1467	488	FNPI01000001.1	pfam00144		IPR012338 IPR001466	A0A1H3H3E6_9BACI	no	3
SAMN04488146_11098	zzzz242	CubicO group peptidase, beta-lactamase class Cfamily			Firmicutes	Bacillus nitratireducens	SEB14479.1	131272	132699	+	1428	475	FNRB01000010.1	pfam00144		IPR001466 IPR012338	A0A1H4GY22_9BACI	no	4
SAMN04487919_11292	zzzz243	putative ATP-binding cassette transporter			Firmicutes	Bacillus sp. ok061	SEG54389.1	86319	89402	-	3084	1027	FNUW01000012.1	pfam00005 pfam00144	TIGR01194	IPR003439 IPR003439 IPR003593 IPR011527 IPR036640 IPR012338 IPR036640 IPR001466 IPR005898 IPR027417	A0A1H6B0S0_9BACI	yes	9
SAMN04487919_114111	zzzz244	CubicO group peptidase, beta-lactamase class Cfamily			Firmicutes	Bacillus sp. ok061	SEG60772.1	109145	110593	-	1449	482	FNUW01000014.1	pfam00144		IPR001466 IPR012338	A0A1H6BJF6_9BACI	no	4
SAMN02982929_07099	zzzz245	CubicO group peptidase, beta-lactamase class Cfamily			Actinobacteria	Saccharopolyspora jiangxiensis	SEG98504.1	33062	34501	+	1440	479	FNVB01000019.1	pfam00144		IPR001466 IPR012338	A0A1H6EP35_9PSEU	no	3
SAMN02799616_02921	zzzz246	CubicO group peptidase, beta-lactamase class Cfamily			Firmicutes	Paenibacillus sp. UNC499MF	SEG43097.1	51173	52690	+	1518	505	FNVF01000006.1	pfam00144		IPR012338 IPR001466	A0A1H6A4Z7_9BACL	no	4
XDD1_1797	zzzz247	Beta-lactamase class C involved in xenocoumacinsynthesis	xcnG	xcnG	Proteobacteria	Xenorhabdus doucetiae	CDG17496.1	1802633	1804087	+	1455	484	FO704550.1	pfam00144		IPR012338 IPR001466	A0A068QS68_9GAMM	yes	3
XDD1_2714	zzzz248	Xenobiotic-transporting ATPase (fragment)			Proteobacteria	Xenorhabdus doucetiae	CDG18413.1	2913524	2915050	-	1527	508	FO704550.1	pfam00144		IPR012338 IPR001466	A0A068QTU3_9GAMM	yes	4
XBW1_0736	zzzz249	Beta-lactamase class C involved in xenocoumacinsynthesis		XcnG	Proteobacteria	Xenorhabdus bovienii	CDM88093.1	728560	730014	+	1455	484	FO818637.1	pfam00144		IPR001466 IPR012338	A0A0B6X5U4_XENBV	yes	3
XBW1_2558	zzzz250	Xenobiotic-transporting ATPase			Proteobacteria	Xenorhabdus bovienii	CDM89915.1	2444813	2448013	-	3201	1066	FO818637.1	pfam00005 pfam00144		IPR036640 IPR036640 IPR003593 IPR012338 IPR003439 IPR011527 IPR027417 IPR003439 IPR001466	A0A0B6X8N2_XENBV	yes	10
SAMN04487884_111116	zzzz252	CubicO group peptidase, beta-lactamase class Cfamily			Firmicutes	Butyrivibrio fibrisolvens	SER81119.1	137123	138706	+	1584	527	FOGJ01000011.1	pfam00144		IPR012338 IPR001466	A0A1H9SAC3_BUTFI	no	4
SAMN04488528_101113	zzzz253	cyclic peptide transporter			Firmicutes	Clostridium frigidicarnis	SFB07840.1	30751	33864	-	3114	1037	FOKI01000011.1	pfam00144 pfam00005	TIGR01194	IPR003593 IPR027417 IPR012338 IPR005898 IPR001466 IPR036640 IPR003439 IPR011527 IPR036640 IPR003439	A0A1I0Y5G8_9CLOT	yes	9
bcere0014_17120	zzzzzz9	Cyclic peptide transporter			Firmicutes	Bacillus cereus BDRD-ST196	EEL06600.1	35663	38830	+	3168	1055	ACMD01000070.1	pfam00144 pfam00005	TIGR01194	IPR001466 IPR003439 IPR003439 IPR036640 IPR011527 IPR005898 IPR012338 IPR027417 IPR036640 IPR003593	C2SIR1_BACCE	yes	10
bcere0014_30490	zzzzz10	Beta-lactamase			Firmicutes	Bacillus cereus BDRD-ST196	EEL05323.1	10943	12370	+	1428	475	ACMD01000096.1	pfam00144		IPR012338 IPR001466	C2SMI6_BACCE	no	4
SAMN04487969_10256	zzzz254	CubicO group peptidase, beta-lactamase class Cfamily			Firmicutes	Paenibacillus algorifonticola	SFE34569.1	65447	66925	-	1479	492	FONN01000002.1	pfam00144		IPR001466 IPR012338	A0A1I1ZS86_9BACL	no	4
SAMN05421680_102206	zzzz255	CubicO group peptidase, beta-lactamase class Cfamily			Proteobacteria	Xenorhabdus mauleonii	SFI59399.1	295290	296951	-	1662	553	FORG01000002.1	pfam00144		IPR001466 IPR012338	A0A1I3JGN2_9GAMM	yes	3
SAMN05421680_11323	zzzz256	CubicO group peptidase, beta-lactamase class Cfamily	xcnG		Proteobacteria	Xenorhabdus mauleonii	SFJ66737.1	64230	65684	+	1455	484	FORG01000013.1	pfam00144		IPR012338 IPR001466	A0A1I3TB69_9GAMM	yes	3
SAMN04487938_2993	zzzz257	CubicO group peptidase, beta-lactamase class Cfamily			Proteobacteria	Lysobacter sp. cf310	SFL05128.1	53373	55673	-	2301	766	FOSS01000004.1	pfam00144		IPR012338 IPR001466	A0A1I4EH82_9GAMM	no	4
SAMN04488573_101804	zzzz258	CubicO group peptidase, beta-lactamase class Cfamily			Firmicutes	Bacillus sp. 5mfcol3.1	SFK60353.1	758967	760415	-	1449	482	FOST01000001.1	pfam00144		IPR001466 IPR012338	A0A1I4AVN4_9BACI	no	4
SAMN04487943_101236	zzzz259	cyclic peptide transporter			Firmicutes	Gracilibacillus orientalis	SFL37508.1	239734	242820	-	3087	1028	FOTR01000001.1	pfam00005 pfam00664 pfam00144	TIGR01194	IPR036640 IPR036640 IPR003439 IPR003439 IPR027417 IPR003593 IPR005898 IPR011527 IPR012338 IPR036640 IPR011527 IPR001466	A0A1I4H5E7_9BACI	yes	9
SAMN04489757_105107	zzzz260	CubicO group peptidase, beta-lactamase class Cfamily			Firmicutes	Anaerocolumna aminovalerica	SFN96419.1	122426	123940	-	1515	504	FOWD01000005.1	pfam00144		IPR001466 IPR012338	A0A1I5DB00_9FIRM	no	4
SAMN05421771_3728	zzzz261	transporter, SSS family			Acidobacteria	Granulicella pectinivorans	SFS20619.1	142986	147203	+	4218	1405	FOZL01000002.1	pfam07075 pfam00144 pfam00474	TIGR00813	IPR008302 IPR038377 IPR001734 IPR001466 IPR012338 IPR012338 IPR001734 IPR001734	A0A1I6MY87_9BACT	no	14
EUR_02940	zzzz262	Beta-lactamase class C and other penicillinbinding proteins			Firmicutes	[Eubacterium] rectale DSM 17629	CBK89520.1	309179	310984	+	1806	601	FP929042.1	pfam00144		IPR001466 IPR012338	D6E280_9FIRM	no	7
ERE_23140	zzzz263	Beta-lactamase class C and other penicillinbinding proteins			Firmicutes	[Eubacterium] rectale M104/1	CBK94190.1	2368785	2370590	-	1806	601	FP929043.1	pfam00144		IPR012338 IPR001466	D4JKP3_9FIRM	no	7
SAMN05444972_102291	zzzz264	cyclic peptide transporter			Firmicutes	Marininema halotolerans	SFS46631.1	385856	388993	-	3138	1045	FPAA01000002.1	pfam00144 pfam00005	TIGR01194	IPR005898 IPR036640 IPR027417 IPR011527 IPR001466 IPR003439 IPR003439 IPR003593 IPR036640 IPR012338	A0A1I6Q2B2_9BACL	yes	10
SAMN04488145_101112	zzzz265	CubicO group peptidase, beta-lactamase class Cfamily			Firmicutes	Bacillus sp. 103mf	SFS36921.1	99216	100721	+	1506	501	FPAF01000001.1	pfam00144		IPR012338 IPR001466	A0A1I6P9S2_9BACI	yes	4
SAMN04488145_101143	zzzz266	CubicO group peptidase, beta-lactamase class Cfamily			Firmicutes	Bacillus sp. 103mf	SFS37477.1	155915	157423	-	1509	502	FPAF01000001.1	pfam00144		IPR012338 IPR001466	A0A1I6PB99_9BACI	yes	4
SAMN05444141_11135	zzzz267	CubicO group peptidase, beta-lactamase class Cfamily	clbP		Proteobacteria	Pseudovibrio denitrificans	SFU15487.1	72622	74115	+	1494	497	FPBD01000011.1	pfam00144		IPR012338 IPR001466	A0A1I7DUX2_9RHOB	yes	4
SAMN05421784_102102	zzzz268	CubicO group peptidase, beta-lactamase class Cfamily	xcnG		Proteobacteria	Xenorhabdus koppenhoeferi	SFU29385.1	128647	130119	+	1473	490	FPBJ01000002.1	pfam00144		IPR012338 IPR001466	A0A1I7EZQ3_9GAMM	yes	3
SAMN02910280_2013	zzzz269	CubicO group peptidase, beta-lactamase class Cfamily			Firmicutes	Ruminococcus flavefaciens	SFW34786.1	281754	283220	-	1467	488	FPIP01000004.1	pfam00144		IPR001466 IPR012338	A0A1K1NH65_RUMFL	no	4
SAMN02799630_01838	zzzz270	CubicO group peptidase, beta-lactamase class Cfamily			Firmicutes	Paenibacillus sp. UNCCL117	SFW30054.1	378182	379663	+	1482	493	FPIU01000005.1	pfam00144		IPR012338 IPR001466	A0A1K1N6U2_9BACL	no	4
SAMEA2445518_02054	zzzz271	Protein flp		fmtA_2	Firmicutes	Staphylococcus argenteus	SHD52564.1	775855	777351	-	1497	498	FQSL01000002.1	pfam00144		IPR001466 IPR012338	A0A6H3F3S0_9STAP	no	4
SAMN05443144_106168	zzzz272	CubicO group peptidase, beta-lactamase class Cfamily			Balneolaeota	Aliifodinibius roseus	SHF22802.1	215072	216634	-	1563	520	FQUS01000006.1	pfam00144		IPR012338 IPR001466	A0A1M4ZYK6_9BACT	no	4
SAMN02745823_02929	zzzz273	CubicO group peptidase, beta-lactamase class Cfamily			Firmicutes	Sporobacter termitidis DSM 10068	SHI16427.1	84422	85987	+	1566	521	FQXV01000011.1	pfam00144		IPR001466 IPR012338	A0A1M5YWI7_9FIRM	yes	4
SAMN02745163_00631	zzzz274	cyclic peptide transporter			Firmicutes	Clostridium cavendishii DSM 21758	SHI68093.1	234037	237114	-	3078	1025	FQZB01000004.1	pfam00144 pfam00664 pfam00005	TIGR01194	IPR036640 IPR011527 IPR003439 IPR005898 IPR012338 IPR001466 IPR011527 IPR003439 IPR036640 IPR027417 IPR003593	A0A1M6D4S1_9CLOT	yes	10
SAMN02745163_02765	zzzz275	cyclic peptide transporter			Firmicutes	Clostridium cavendishii DSM 21758	SHJ87031.1	210310	213384	-	3075	1024	FQZB01000011.1	pfam00144 pfam00005	TIGR01194	IPR005898 IPR001466 IPR011527 IPR003439 IPR036640 IPR012338 IPR003593 IPR003439 IPR036640 IPR027417	A0A1M6MU77_9CLOT	yes	9
SAMN02745163_03015	zzzz276	CubicO group peptidase, beta-lactamase class Cfamily			Firmicutes	Clostridium cavendishii DSM 21758	SHJ99162.1	226973	228502	-	1530	509	FQZB01000012.1	pfam00144		IPR012338 IPR001466	A0A1M6NU68_9CLOT	yes	4
SAMN05421803_12624	zzzz277	CubicO group peptidase, beta-lactamase class Cfamily			Actinobacteria	Nocardiopsis flavescens	SHK64274.1	27997	29997	+	2001	666	FQZK01000026.1	pfam00144		IPR001466 IPR012338	A0A1M6U530_9ACTN	no	5
SAMN04488576_10191	zzzz278	CubicO group peptidase, beta-lactamase class Cfamily			Firmicutes	Bacillus sp. cl25	SHI84964.1	81786	83234	-	1449	482	FQZW01000001.1	pfam00144		IPR012338 IPR001466	A0A1M6EHL5_9BACI	no	4
SAMN04487918_10131	zzzz279	CubicO group peptidase, beta-lactamase class Cfamily			Firmicutes	Bacillus sp. bc15	SHK72206.1	26353	27801	-	1449	482	FRBJ01000001.1	pfam00144		IPR001466 IPR012338	A0A1M6UT04_9BACI	no	4
SAMN05216524_110129	zzzz280	ABC transporter			Bacteroidetes	Mucilaginibacter sp. OK098	SHN33699.1	154859	157975	+	3117	1038	FRCM01000010.1	pfam00144 pfam00005	TIGR01194	IPR001466 IPR011527 IPR036640 IPR005898 IPR027417 IPR003439 IPR012338 IPR003593 IPR003439 IPR036640	A0A1M7QQI8_9SPHI	yes	10
SAMN02746066_02445	zzzz281	CubicO group peptidase, beta-lactamase class Cfamily			Firmicutes	Anaerosporobacter mobilis DSM 15930	SHM57180.1	88669	90159	+	1491	496	FRCP01000012.1	pfam00144		IPR012338 IPR001466	A0A1M7JVQ3_9FIRM	no	4
SAMN05443668_109250	zzzz282	CubicO group peptidase, beta-lactamase class Cfamily			Actinobacteria	Cryptosporangium aurantiacum	SHN43591.1	262987	264555	+	1569	522	FRCS01000009.1	pfam00144		IPR012338 IPR001466	A0A1M7RBL4_9ACTN	no	4
SAMN05421833_105287	zzzz283	CubicO group peptidase, beta-lactamase class Cfamily			Actinobacteria	Microbispora rosea	SIR05843.1	308734	310149	-	1416	471	FTNI01000005.1	pfam00144		IPR001466 IPR012338	A0A1N6XU74_9ACTN	no	4
SAMN05421578_10817	zzzz284	cyclic peptide transporter			Firmicutes	Paenibacillus macquariensis	SIR17114.1	21434	24517	+	3084	1027	FTNK01000008.1	pfam00005 pfam00144	TIGR01194	IPR003593 IPR027417 IPR011527 IPR036640 IPR003439 IPR012338 IPR003439 IPR001466 IPR017871 IPR036640 IPR005898	A0A1N6YR64_9BACL	yes	9
SAMN06295926_10949	zzzz285	CubicO group peptidase, beta-lactamase class Cfamily			Firmicutes	Lysinibacillus sp. AC-3	SKB82395.1	52825	54231	+	1407	468	FUYW01000009.1	pfam00144		IPR012338 IPR001466	A0A1T5EF23_9BACI	no	3
SAMN06295926_12339	zzzz286	CubicO group peptidase, beta-lactamase class Cfamily			Firmicutes	Lysinibacillus sp. AC-3	SKC10416.1	31564	33063	+	1500	499	FUYW01000023.1	pfam00144		IPR012338 IPR001466	A0A1T5GPS1_9BACI	yes	4
SAMN06272721_10334	zzzz287	CubicO group peptidase, beta-lactamase class Cfamily			Actinobacteria	Arthrobacter sp. P2b	SLK00123.1	46697	48343	-	1647	548	FVZL01000003.1	pfam00144		IPR001466 IPR012338	A0A1U6HWB3_9MICC	no	4
FM121_00800	zzzz288	Beta-lactamase class C and other penicillinbinding proteins			Firmicutes	Vagococcus fluvialis bH819	SLM84598.1	98441	99904	-	1464	487	FWFD01000003.1	pfam00144		IPR001466 IPR012338	A0A1X8XKY3_9ENTE	no	3
RUM8411_04433	zzzz289	Beta-lactamase precursor		ampC	Proteobacteria	Ruegeria meonggei	SLN76569.1	21882	23357	-	1476	491	FWFP01000019.1	pfam00144		IPR001466 IPR012338	A0A1X7ADG6_9RHOB	no	3
BACERE00185_05025	zzzz290	Penicillin-binding protein 4*		pbpE_2	Firmicutes	Bacillus mobilis	SME45606.1	79521	80969	+	1449	482	FWZD01000072.1	pfam00144		IPR012338 IPR001466	A0A1Y6AN53_9BACI	no	4
SAMN06296056_102392	zzzz291	cyclic peptide transporter			Firmicutes	Bacillus filamentosus	SMF28503.1	411331	414453	+	3123	1040	FXAJ01000002.1	pfam00144 pfam00005	TIGR01194	IPR003439 IPR012338 IPR011527 IPR027417 IPR001466 IPR005898 IPR003593 IPR036640 IPR003439 IPR036640	A0A1X7E6P5_9BACI	yes	10
SAMN05661096_02380	zzzz292	CubicO group peptidase, beta-lactamase class Cfamily			Bacteroidetes	Marivirga sericea	SMG35834.1	416749	418482	-	1734	577	FXAW01000004.1	pfam11954 pfam00144		IPR021860 IPR012338 IPR001466	A0A1X7K5E6_9BACT	no	2
SAMN06295960_4504	zzzz293	cyclic peptide transporter			Firmicutes	Paenibacillus aquistagni	SMG57692.1	167944	171051	-	3108	1035	FXAZ01000008.1	pfam00144 pfam00005	TIGR01194	IPR027417 IPR003593 IPR005898 IPR001466 IPR012338 IPR003439 IPR036640 IPR011527 IPR036640 IPR003439	A0A1X7LWM4_9BACL	yes	10
SAMN06295984_0395	zzzz294	CubicO group peptidase, beta-lactamase class Cfamily			Proteobacteria	Sphingopyxis terrae subsp. ummariensis	SMQ60277.1	411590	413566	-	1977	658	FXWL01000001.1	pfam00144		IPR001466 IPR012338	A0A1Y6ECG7_9SPHN	no	4
BTDB27_000719	zzzz295				Firmicutes	Bacillus thuringiensis DB27	CDN34377.1	769114	770541	+	1428	475	HG810016.1	pfam00144		IPR001466 IPR012338	W8Y6T0_BACTU	no	4
AK95_08160	zzzz296	serine hydrolase			Firmicutes	Paenibacillus sp. LC231	OIB03572.1	133343	134824	+	1482	493	JFOM01000011.1	pfam00144		IPR001466 IPR012338	A0A1S2F994_9BACL	no	4
DB30_03079	zzzz297	Beta-lactamase			Proteobacteria	Enhygromyxa salina	KIG17598.1	61594	63039	+	1446	481	JMCC02000022.1	pfam00144		IPR001466 IPR012338	A0A0C2A2I1_9DELT	no	4
AZ66_01160	zzzz298	beta-lactamase			Firmicutes	Paenibacillus sp. E194	KJB89554.1	17776	19299	-	1524	507	JMDX01000004.1	pfam00144		IPR012338 IPR001466	A0A0D7KU77_9BACL	yes	4
bcere0021_31370	zzzzz11	Beta-lactamase			Firmicutes	Bacillus cereus Rock3-42	EEL44825.1	71380	72828	+	1449	482	ACMK01000090.1	pfam00144		IPR012338 IPR001466	C2VWB3_BACCE	no	4
ET33_37410	zzzz299	beta-lactamase			Firmicutes	Paenibacillus tyrfis	KEQ25849.1	71634	73097	+	1464	487	JNVM01000009.1	pfam00144		IPR001466 IPR012338	A0A081P576_9BACL	no	4
ET33_07140	zzzz300	penicillin-binding protein			Firmicutes	Paenibacillus tyrfis	KEQ24837.1	132005	133444	-	1440	479	JNVM01000014.1	pfam00144		IPR001466 IPR012338	A0A081P2B4_9BACL	no	3
BA70_17015	zzzz301	beta-lactamase			Firmicutes	Bacillus zhangzhouensis	KEP26920.1	104151	105692	-	1542	513	JOTP01000006.1	pfam00144		IPR001466 IPR012338	A0A081LCE4_9BACI	yes	4
CD29_08560	zzzz302	beta-lactamase			Firmicutes	Lysinibacillus manganicus DSM 26584	KGR79049.1	114532	116022	+	1491	496	JPVN01000008.1	pfam00144		IPR001466 IPR012338	A0A0A3I2U1_9BACI	yes	4
CD33_07310	zzzz303	beta-lactamase			Firmicutes	Lysinibacillus sinduriensis BLB-1 = JCM 15800	KGR76343.1	107654	109135	-	1482	493	JPVO01000046.1	pfam00144		IPR012338 IPR001466	A0A0A3I140_9BACI	yes	3
CD31_02760	zzzz304	beta-lactamase			Firmicutes	Lysinibacillus boronitolerans JCM 21713 = 10a = NBRC 103108	KGR88761.1	18308	19798	-	1491	496	JPVR01000056.1	pfam00144		IPR012338 IPR001466	A0A0A3IVN7_9BACI	yes	3
LD38_12480	zzzz305	penicillin-binding protein			Firmicutes	[Eubacterium] rectale	PWE82978.1	48560	50365	+	1806	601	JRFS01000028.1	pfam00144		IPR001466 IPR012338	A0A2U2EES8_9FIRM	no	7
CM49_01191	zzzz306	D-alanyl-D-alanine carboxypeptidase precursor			Firmicutes	Paenibacillus sp. P1XP2	KHF36535.1	61511	62989	+	1479	492	JRNV01000006.1	pfam00144		IPR012338 IPR001466	A0A0B0I5F6_9BACL	no	4
PI85_01210	zzzz307	beta-lactamase			Firmicutes	Lysinibacillus sp. A1	KHK56969.1	265453	266949	-	1497	498	JSZM01000001.1	pfam00144		IPR012338 IPR001466	A0A0B1YE54_9BACI	yes	3
QU38_07985	zzzz308	beta-lactamase			Firmicutes	Staphylococcus aureus subsp. aureus	KIT96984.1	135799	137298	+	1500	499	JXIG01000626.1	pfam00144		IPR012338 IPR001466	A0A0D1JLN7_STAAU	no	4
RT27_18325	zzzz309	beta-lactamase			Firmicutes	Bacillus sp. L_1B0_5	KIQ85971.1	137275	138723	+	1449	482	JXIS01000051.1	pfam00144		IPR001466 IPR012338	A0A0D0RBZ8_9BACI	no	4
RV13_GL000146	zzzz311	hypothetical protein			Firmicutes	Enterococcus raffinosus	OJG89521.1	148386	149876	-	1491	496	JXLA01000001.1	pfam00144		IPR001466 IPR012338	A0A1L8X8D5_9ENTE	no	4
N495_04110	zzzz312	beta-lactamase			Firmicutes	Clostridium botulinum B2 450	KIS22801.1	422527	423975	+	1449	482	JXSU01000007.1	pfam00144		IPR012338 IPR001466	A0A0D1BVH1_CLOBO	no	4
RN51_03482	zzzz313	D-alanyl-D-alanine carboxypeptidase precursor			Actinobacteria	Microbacterium oxydans	KJL18643.1	388832	390331	-	1500	499	JYIV01000030.1	pfam00144		IPR012338 IPR001466	A0A0F0KCP0_9MICO	no	3
TU58_18655	zzzz314	beta-lactamase			Firmicutes	Bacillus cereus	KMQ25766.1	295909	297357	-	1449	482	LABH01000046.1	pfam00144		IPR001466 IPR012338	A0A0J7GSY0_BACCE	no	4
TU62_06850	zzzz315	beta-lactamase			Firmicutes	Bacillus cereus	KMP76717.1	15063	16511	+	1449	482	LABL01000016.1	pfam00144		IPR012338 IPR001466	A0A0J7G746_BACCE	no	4
UF70_1730	zzzz316	Beta-lactamase			Firmicutes	Staphylococcus pasteuri	KKI56168.1	253574	255073	-	1500	499	LAKF01000006.1	pfam00144		IPR012338 IPR001466	A0A0M2NQR5_9STAP	no	4
WQ54_25615	zzzz319	peptide ABC transporter			Firmicutes	Bacillus sp. SA1-12	KKI89727.1	328979	332134	+	3156	1051	LATZ01000128.1	pfam00144 pfam00005	TIGR01194	IPR011527 IPR003593 IPR036640 IPR005898 IPR027417 IPR001466 IPR012338 IPR003439 IPR003439 IPR036640	A0A0M2PEK5_9BACI	yes	10
XI25_00895	zzzz320	beta-lactamase			Firmicutes	Paenibacillus sp. DMB20	KKO55346.1	65509	67011	+	1503	500	LAZU01000003.1	pfam00144		IPR001466 IPR012338	A0A0M2VXF6_9BACL	yes	3
B4077_3527	zzzz321	Beta-lactamase			Firmicutes	Bacillus cereus	KLA29467.1	80646	83729	-	3084	1027	LCYI01000022.1	pfam00144 pfam00005	TIGR01194	IPR036640 IPR011527 IPR003593 IPR003439 IPR005898 IPR027417 IPR001466 IPR036640 IPR012338 IPR003439	A0A0G8F134_BACCE	yes	9
B4080_3405	zzzz322	Beta-lactamase			Firmicutes	Bacillus cereus	KLA22139.1	46499	49582	+	3084	1027	LCYK01000086.1	pfam00005 pfam00144	TIGR01194	IPR036640 IPR003593 IPR011527 IPR005898 IPR003439 IPR027417 IPR012338 IPR036640 IPR003439 IPR001466	A0A0G8ECY1_BACCE	yes	9
B4147_3795	zzzz323	Beta-lactamase			Firmicutes	Bacillus wiedmannii	KKZ99211.1	510591	512039	-	1449	482	LCYN01000004.1	pfam00144		IPR001466 IPR012338	A0A0G8CJM0_9BACI	no	4
UQ64_14335	zzzz324	serine hydrolase			Firmicutes	Paenibacillus etheri	KTD86632.1	315282	316733	-	1452	483	LCZJ02000019.1	pfam00144		IPR012338 IPR001466	A0A0W1AZ83_9BACL	no	4
ACZ11_07300	zzzz325	beta-lactamase			Firmicutes	Lysinibacillus xylanilyticus	KMY31977.1	915516	917021	+	1506	501	LFXJ01000005.1	pfam00144		IPR001466 IPR012338	A0A0K9FCP7_9BACI	yes	4
ACZ11_11760	zzzz326	beta-lactamase			Firmicutes	Lysinibacillus xylanilyticus	KMY32760.1	1822745	1824172	-	1428	475	LFXJ01000005.1	pfam00144		IPR012338 IPR001466	A0A0K9FE35_9BACI	no	4
AC624_06000	zzzz327	peptide ABC transporter	edeA		Firmicutes	Bacillus sp. FJAT-27238	KMZ40668.1	1406743	1409796	+	3054	1017	LGJF01000001.1	pfam00144 pfam00005 pfam00664	TIGR01194	IPR001466 IPR036640 IPR027417 IPR003439 IPR012338 IPR005898 IPR011527 IPR011527 IPR036640 IPR003593 IPR003439	A0A0K9M8J0_9BACI	yes	9
Bccel_0219	zzzz328	cyclic peptide transporter			Firmicutes	Pseudobacteroides cellulosolvens ATCC 35603 = DSM 2933	KNY24962.1	206938	210060	+	3123	1040	LGTC01000001.1	pfam00005 pfam00144	TIGR01194	IPR011527 IPR036640 IPR027417 IPR003439 IPR012338 IPR005898 IPR003593 IPR003439 IPR036640 IPR001466	A0A0L6JHK2_9FIRM	yes	10
Bccel_1702	zzzz329	cyclic peptide transporter			Firmicutes	Pseudobacteroides cellulosolvens ATCC 35603 = DSM 2933	KNY26440.1	1969439	1972546	-	3108	1035	LGTC01000001.1	pfam00005 pfam00144	TIGR01194	IPR036640 IPR036640 IPR011527 IPR005898 IPR027417 IPR003439 IPR012338 IPR003439 IPR001466 IPR003593	A0A0L6JL18_9FIRM	yes	10
AF332_00390	zzzz330	penicillin-binding protein			Firmicutes	Sporosarcina globispora (Bacillus globisporus)	KON90152.1	76045	77463	-	1419	472	LGUF01000007.1	pfam00144		IPR001466 IPR012338	A0A0M0GKX6_SPOGL	no	3
AMD00_03000	zzzz331	beta-lactamase			Firmicutes	Viridibacillus arvi	KOO51461.1	634196	635623	+	1428	475	LILB01000001.1	pfam00144		IPR001466 IPR012338	A0A0M0LKF8_9BACL	no	4
AMQ84_10935	zzzz332	penicillin-binding protein			Firmicutes	Paenibacillus riograndensis	KWX77981.1	49658	51163	+	1506	501	LIRB01000122.1	pfam00144		IPR001466 IPR012338	A0A132U368_9BACL	no	4
AMQ84_27655	zzzz333	hypothetical protein			Firmicutes	Paenibacillus riograndensis	KWX71685.1	192474	193985	-	1512	503	LIRB01000146.1	pfam00144		IPR001466 IPR012338	A0A132TK18_9BACL	no	4
AMQ84_29545	zzzz334	peptide ABC transporter			Firmicutes	Paenibacillus riograndensis	KWX70230.1	110035	113145	-	3111	1036	LIRB01000148.1	pfam00005 pfam00144	TIGR01194	IPR003593 IPR036640 IPR012338 IPR003439 IPR003439 IPR036640 IPR001466 IPR027417 IPR005898 IPR011527	A0A132TG16_9BACL	yes	10
AMS59_12810	zzzz335	beta-lactamase			Firmicutes	Lysinibacillus sp. FJAT-14745	KOP78751.1	557915	559378	+	1464	487	LITM01000006.1	pfam00144		IPR012338 IPR001466	A0A0M0WXV0_9BACI	yes	3
AMS60_18120	zzzz336	beta-lactamase			Firmicutes	Bacillus sp. FJAT-21945	KOP78775.1	29613	31040	-	1428	475	LITN01000008.1	pfam00144		IPR012338 IPR001466	A0A0M0WY11_9BACI	no	4
AM231_20995	zzzz338	cyclic peptide transporter			Firmicutes	Paenibacillus solani	KOR82130.1	138689	140197	+	1509	502	LIUT01000005.1	pfam00144		IPR012338 IPR001466	A0A0M1NJB2_9BACL	yes	3
AN161_24140	zzzz339	beta-lactamase			Firmicutes	Lysinibacillus sp. FJAT-14222	KOS60198.1	81035	82462	-	1428	475	LIYL01000059.1	pfam00144		IPR001466 IPR012338	A0A0M8PWX6_9BACI	no	4
AN957_00905	zzzz340	serine hydrolase			Firmicutes	Cytobacillus solani	KQL27632.1	170589	172016	-	1428	475	LJIX01000003.1	pfam00144		IPR001466 IPR012338	A0A0Q3RBN5_9BACI	no	4
AN959_15610	zzzz341	serine hydrolase			Firmicutes	Psychrobacillus sp. FJAT-21963	KQL34421.1	388533	389960	-	1428	475	LJIY01000006.1	pfam00144		IPR012338 IPR001466	A0A0Q3W0D6_9BACI	no	4
SIRAN1475	zzzz342	beta-lactamase		SIRAN1475	Actinobacteria	Streptomyces iranensis	CDR04038.1	1818726	1820285	-	1560	519	LK022848.1	pfam00144		IPR001466 IPR012338	A0A060ZFC3_9ACTN	no	3
AK833_12430	zzzz343	serine hydrolase			Firmicutes	Lysinibacillus sp. F5	KUF32753.1	58141	59631	-	1491	496	LKIE01000062.1	pfam00144		IPR001466 IPR012338	A0A0W7YCA2_9BACI	yes	3
AK833_12955	zzzz344	serine hydrolase			Firmicutes	Lysinibacillus sp. F5	KUF32534.1	101703	103163	-	1461	486	LKIE01000063.1	pfam00144		IPR001466 IPR012338	A0A0W7YBL0_9BACI	no	4
ASD21_14955	zzzz345	serine hydrolase			Proteobacteria	Caulobacter sp. Root1455	KQY92885.1	595626	597782	+	2157	718	LMFQ01000024.1	pfam00144		IPR012338 IPR001466	A0A0Q7SY58_9CAUL	no	4
ASD69_11085	zzzz346	hypothetical protein			Proteobacteria	Lysobacter sp. Root604	KRA17247.1	623074	625425	+	2352	783	LMGS01000009.1	pfam00144		IPR012338 IPR001466	A0A0Q8CXQ3_9GAMM	no	4
ASE45_00870	zzzz347	hypothetical protein			Proteobacteria	Lysobacter sp. Root96	KRD70455.1	185208	187484	+	2277	758	LMJN01000001.1	pfam00144		IPR001466 IPR012338	A0A0Q9ESE5_9GAMM	no	4
ASF12_02585	zzzz348	serine hydrolase			Firmicutes	Paenibacillus sp. Leaf72	KQO17585.1	572280	573728	-	1449	482	LMLV01000001.1	pfam00144		IPR001466 IPR012338	A0A0Q4RR73_9BACL	no	4
PRIO_0575	zzzz349	hypothetical protein			Firmicutes	Paenibacillus riograndensis SBR5	CQR51968.1	636642	638153	-	1512	503	LN831776.1	pfam00144		IPR012338 IPR001466	A0A0E3WG68_9BACL	no	4
PRIO_1730	zzzz350	cyclic peptide transporter			Firmicutes	Paenibacillus riograndensis SBR5	CQR54117.1	1997948	2001058	+	3111	1036	LN831776.1	pfam00144 pfam00005	TIGR01194	IPR012338 IPR003593 IPR036640 IPR036640 IPR027417 IPR005898 IPR001466 IPR003439 IPR003439 IPR011527	A0A0E4H9B7_9BACL	yes	10
PRIO_2696	zzzz351	Beta-lactamase			Firmicutes	Paenibacillus riograndensis SBR5	CQR55100.1	3258690	3260195	-	1506	501	LN831776.1	pfam00144		IPR001466 IPR012338	A0A0E4H9C6_9BACL	no	4
CIBE_3748	zzzz352	putative cyclic peptide transporter			Firmicutes	Clostridium beijerinckii (Clostridium MP)	CUU48844.1	3912214	3915294	-	3081	1026	LN908213.1	pfam00005 pfam00144	TIGR01194	IPR003593 IPR036640 IPR003439 IPR012338 IPR003439 IPR036640 IPR001466 IPR027417 IPR005898 IPR011527	A0A1W7LXP2_CLOBE	yes	9
APU18_08090	zzzz353	serine hydrolase	clbP		Proteobacteria	Escherichia coli	KSZ21275.1	60250	61755	+	1506	501	LNIP01000008.1	pfam00144		IPR001466 IPR012338 IPR001586	A0A0G9FGV1_ECOLX	yes	3
AT268_16345	zzzz354	serine hydrolase			Firmicutes	Bacillus cereus	KXY31108.1	43245	44672	-	1428	475	LOMO01000224.1	pfam00144		IPR001466 IPR012338	A0A150BYJ8_BACCE	no	4
AT269_11000	zzzz355	peptide ABC transporter			Firmicutes	Bacillus cereus	KXY34941.1	25592	28759	+	3168	1055	LOMP01000055.1	pfam00005 pfam00144	TIGR01194	IPR003439 IPR003439 IPR036640 IPR011527 IPR001466 IPR036640 IPR005898 IPR003593 IPR012338 IPR027417	A0A150C9J2_BACCE	yes	10
AT272_02785	zzzz356	serine hydrolase			Firmicutes	Bacillus cereus	KXY81715.1	57272	58720	+	1449	482	LOMR01000013.1	pfam00144		IPR001466 IPR012338	A0A150EQN8_BACCE	no	4
AL503_006155	zzzz357	serine hydrolase FLP			Firmicutes	Staphylococcus haemolyticus	PNN20388.1	344793	346286	-	1494	497	LORN02000015.1	pfam00144		IPR001466 IPR012338	A0A2K0A5U5_STAHA	no	4
IK7_05846	zzzzz31	cyclic peptide transporter			Firmicutes	Bacillus cereus VD156	EJR73174.1	63622	66705	+	3084	1027	AHFH01000058.1	pfam00005 pfam00144		IPR003439 IPR003439 IPR036640 IPR011527 IPR001466 IPR036640 IPR005898 IPR003593 IPR012338 IPR027417	J8HXV8_BACCE	yes	9
AWH51_02130	zzzz361	serine hydrolase			Actinobacteria	Clavibacter michiganensis subsp. tessellarius	KZC96519.1	23358	25427	+	2070	689	LQXA01000003.1	pfam00144		IPR012338 IPR001466	A0A154V5I6_9MICO	no	5
NCTC13712_02395	zzzz362	beta-lactamase/D-alanine carboxypeptidase		fmtA_2	Firmicutes	Staphylococcus schweitzeri	VEE66892.1	2476378	2477874	+	1497	498	LR134304.1	pfam00144		IPR012338 IPR001466	A0A2K4AFS3_9STAP	no	4
NCTC13827_00568	zzzz363	beta-lactamase		pbpE	Firmicutes	Staphylococcus condimenti	VEG63528.1	670154	671695	-	1542	513	LR134360.1	pfam00144		IPR012338 IPR001466	A0A143PF25_9STAP	no	4
HMPREF3215_00277	zzzz365	beta-lactamase			Firmicutes	Staphylococcus simulans	KXA47054.1	148262	149617	-	1356	451	LRQJ01000003.1	pfam00144		IPR001466 IPR012338	A0A133QVZ7_STASI	no	3
NCTC11046_00615	zzzz366	beta-lactamase		ampC	Firmicutes	Staphylococcus simulans	SQE73381.1	707301	708821	-	1521	506	LS483313.1	pfam00144		IPR001466 IPR012338	A0A2X3SBY9_STASI	no	4
PBLR_15720	zzzz367	CubicO group peptidase, beta-lactamase class Cfamily			Firmicutes	Paenibacillus alvei (Bacillus alvei)	SYX87290.1	6250307	6251830	+	1524	507	LS992241.1	pfam00144		IPR012338 IPR001466	A0A383RJY2_PAEAL	yes	4
HMPREF1868_00199	zzzz368	beta-lactamase			Actinobacteria	Olsenella sp. DNF00959	KXB63689.1	41805	43535	+	1731	576	LSDE01000006.1	pfam00144		IPR012338 IPR001466	A0A134A7I3_9ACTN	no	3
AYK18_02645	zzzz369	hypothetical protein			Euryarchaeota	Theionarchaea archaeon DG-70	KYK36611.1	52537	54252	-	1716	571	LSSB01000087.1	pfam00144		IPR012338 IPR001466	A0A151F6W2_9EURY	no	5
AYJ08_05420	zzzz370	peptide ABC transporter			Firmicutes	Brevibacillus sp. SKDU10	OAJ75181.1	30253	33339	+	3087	1028	LSSO01000113.1	pfam00005 pfam00144	TIGR01194	IPR003593 IPR011527 IPR003439 IPR036640 IPR027417 IPR003439 IPR001466 IPR005898 IPR036640 IPR012338	A0A177XRU7_9BACL	yes	10
SAMN05444167_1869	zzzz371	transporter, SSS family			Acidobacteria	Terriglobus roseus	SDF25891.1	2161879	2165784	+	3906	1301	LT629690.1	pfam00144 pfam07075 pfam00474	TIGR00813	IPR038377 IPR001734 IPR001466 IPR001734 IPR008302 IPR001734 IPR012338	A0A1G7JLW0_9BACT	no	13
SAMN04489812_5834	zzzz372	CubicO group peptidase, beta-lactamase class Cfamily			Actinobacteria	Microlunatus soli	SDT43661.1	6355148	6356614	+	1467	488	LT629772.1	pfam00144		IPR012338 IPR001466	A0A1H2ACG4_9ACTN	no	4
SAMN05661091_1370	zzzz373	putative ATP-binding cassette transporter			Firmicutes	Paenibacillus uliginis N3/975	SMF76907.1	1432590	1435691	+	3102	1033	LT840184.1	pfam00005 pfam00664 pfam00144	TIGR01194	IPR005898 IPR003439 IPR011527 IPR003439 IPR036640 IPR012338 IPR011527 IPR001466 IPR027417 IPR003593 IPR036640	A0A1X7GYX5_9BACL	yes	10
SAMN05661091_2852	zzzz374	cyclic peptide transporter			Firmicutes	Paenibacillus uliginis N3/975	SMF85054.1	2941903	2945031	+	3129	1042	LT840184.1	pfam00144 pfam00005	TIGR01194	IPR012338 IPR027417 IPR001466 IPR003593 IPR036640 IPR005898 IPR003439 IPR003439 IPR036640 IPR011527	A0A1X7HEH0_9BACL	yes	10
SAMN05661091_3674	zzzz375	CubicO group peptidase, beta-lactamase class Cfamily			Firmicutes	Paenibacillus uliginis N3/975	SMF87259.1	3786601	3788052	+	1452	483	LT840184.1	pfam00144		IPR012338 IPR001466	A0A1X7HIP0_9BACL	no	4
HMPREF3241_08905	zzzz377	serine hydrolase FLP			Firmicutes	Staphylococcus sp. HMSC34G04	OHR88523.1	21973	23490	+	1518	505	LTMX01000041.1	pfam00144		IPR001466 IPR012338	A0A1J4HCG0_9STAP	no	4
HMPREF2798_01185	zzzz378	hypothetical protein			Firmicutes	Staphylococcus sp. HMSC070A03	OHR57858.1	223309	224829	+	1521	506	LTNJ01000001.1	pfam00144		IPR012338 IPR001466	A0A1S1F803_9STAP	no	4
HMPREF2580_01970	zzzz379	serine hydrolase FLP			Firmicutes	Staphylococcus sp. HMSC036D05	OHO69593.1	27438	28937	-	1500	499	LTRJ01000040.1	pfam00144		IPR012338 IPR001466	A0A1J3ZWQ2_9STAP	no	4
HMPREF2905_03390	zzzz380	serine hydrolase FLP			Firmicutes	Staphylococcus sp. HMSC078E07	OFR08852.1	64690	66183	+	1494	497	LTWW01000036.1	pfam00144		IPR001466 IPR012338	A0A1F1BTH8_9STAP	no	4
AXX17_ATUG03410	zzzz381	hypothetical protein			Other	Arabidopsis thaliana	OAO89193.1	9387	13891	+	4505	1500.67	LUHQ01000020.1				A0A178U5S5_ARATH	yes	10
PMSM_00070	zzzz382	hypothetical protein			Firmicutes	Paenibacillus macquariensis (Bacillus macquariensis)	OAB39743.1	20274	23360	+	3087	1028	LVJF01000001.1	pfam00005 pfam00144	TIGR01194	IPR012338 IPR003593 IPR036640 IPR011527 IPR027417 IPR017871 IPR003439 IPR001466 IPR005898 IPR036640 IPR003439	A0A162M7U2_PAEMC	yes	9
PMSD_25110	zzzz383	hypothetical protein			Firmicutes	Paenibacillus macquariensis subsp. defensor	OAB26469.1	54074	57175	+	3102	1033	LVJG01000075.1	pfam00005 pfam00144	TIGR01194	IPR003593 IPR003439 IPR001466 IPR027417 IPR005898 IPR036640 IPR036640 IPR003439 IPR011527 IPR012338	A0A167VJD5_9BACL	yes	10
PGLA_04925	zzzz384	hypothetical protein			Firmicutes	Paenibacillus glacialis	OAB44760.1	97299	100442	-	3144	1047	LVJH01000006.1	pfam00005 pfam00144	TIGR01194	IPR027417 IPR036640 IPR012338 IPR005898 IPR011527 IPR036640 IPR003439 IPR003439 IPR001466 IPR003593	A0A168MJL6_9BACL	yes	10
A4R27_12465	zzzz385	peptide ABC transporter			Firmicutes	Bacillus endophyticus	RAS80948.1	51477	54599	-	3123	1040	LWAG01000026.1	pfam00005 pfam00144	TIGR01194	IPR003593 IPR003439 IPR036640 IPR027417 IPR012338 IPR005898 IPR001466 IPR011527 IPR003439 IPR036640	A0A329ENX8_9BACI	yes	10
HMPREF2916_05680	zzzz386	serine hydrolase FLP			Firmicutes	Staphylococcus sp. HMSC068D05	OFS40431.1	20839	22350	+	1512	503	LWQG01000029.1	pfam00144		IPR012338 IPR001466	A0A1F1MI63_9STAP	no	4
A7K91_01905	zzzz387	serine hydrolase			Firmicutes	Paenibacillus oryzae	OBR62531.1	296868	298340	+	1473	490	LYPA01000080.1	pfam00144		IPR012338 IPR001466	A0A1A5YA76_9BACL	yes	3
A9G22_10605	zzzz388	hypothetical protein	clbP		Proteobacteria	Gilliamella apicola	OCG20195.1	54800	56284	+	1485	494	LZGR01000071.1	pfam00144		IPR001466 IPR001586 IPR012338	A0A1B9L7M1_9GAMM	yes	4
MCCC1A01412_07775	zzzz389	serine hydrolase			Firmicutes	Bacillus anthracis	OJD96253.1	167597	169045	+	1449	482	LZQW01000020.1	pfam00144		IPR012338 IPR001466	A0A1J9X7F1_BACAN	no	4
BAU25_13405	zzzz390	serine hydrolase			Firmicutes	Bacillus albus	OJD62894.1	38517	39944	-	1428	475	MAOE01000092.1	pfam00144		IPR012338 IPR001466	A0A1J9T9C3_9BACI	no	4
BAU26_20005	zzzz391	serine hydrolase			Firmicutes	Bacillus sp. N35-10-4	OJD57981.1	59007	60434	+	1428	475	MAOF01000092.1	pfam00144		IPR012338 IPR001466	A0A1J9U1H3_9BACI	no	4
NOSIN_22755	zzzz392	hypothetical protein			Actinobacteria	Nocardiopsis sinuspersici	OOC57390.1	5342610	5344121	-	1512	503	MCOK01000001.1	pfam00144		IPR012338 IPR001466	A0A1V3CAJ8_9ACTN	no	3
CMMCA001_14185	zzzz393	Beta-lactamase precursor		ampC	Actinobacteria	Clavibacter michiganensis subsp. michiganensis	OUE11242.1	66091	68160	+	2070	689	MDHK01000093.1	pfam00144		IPR012338 IPR001466	A0A251Y0G5_CLAMM	no	5
BFL34_00158	zzzz394	D-alanyl-D-alanine carboxypeptidase precursor			Actinobacteria	Clavibacter michiganensis	OUE22633.1	181558	183621	-	2064	687	MDJW01000002.1	pfam00144		IPR001466 IPR012338	A0A251YEQ8_9MICO	no	5
BG258_11205	zzzz395	serine hydrolase			Firmicutes	Lysinibacillus fusiformis	ODV56422.1	2320483	2321910	-	1428	475	MECQ01000001.1	pfam00144		IPR001466 IPR012338	A0A1E4R7G7_9BACI	no	4
BG258_16210	zzzz396	serine hydrolase			Firmicutes	Lysinibacillus fusiformis	ODV57344.1	3339783	3341279	+	1497	498	MECQ01000001.1	pfam00144		IPR001466 IPR012338	A0A1E4RA52_9BACI	yes	4
A3E77_18010	zzzz397	serine hydrolase			Proteobacteria	Sphingopyxis sp. RIFCSPHIGHO2_12_FULL_65_19	OHD08550.1	49922	51898	+	1977	658	MIAM01000019.1	pfam00144		IPR012338 IPR001466	A0A1G3KSK3_9SPHN	no	5
BG845_02822	zzzz398	putative penicillin-binding protein PbpX		pbpX_2	Actinobacteria	Pseudonocardia autotrophica (Amycolata autotrophica) (Nocardia autotrophica)	OSY40418.1	116614	118329	+	1716	571	MIGB01000013.1	pfam00144		IPR012338 IPR001466	A0A1Y2N0I2_PSEAH	no	3
BI347_18360	zzzz399	bifunctional transpeptidase/multidrug ABCtransporter permease/ATP-binding protein			Proteobacteria	Chromobacterium sphagni	OHX11609.1	547968	551102	+	3135	1044	MKCS01000002.1	pfam00005 pfam00144		IPR003439 IPR001466 IPR012338 IPR036640 IPR027417 IPR003593 IPR011527 IPR003439 IPR036640	A0A1S1WWG0_9NEIS	yes	9
BJP51_02015	zzzz400	serine hydrolase			Firmicutes	Paenibacillus odorifer	OMD27910.1	66594	68072	-	1479	492	MKQP01000034.1	pfam00144		IPR001466 IPR012338	A0A1R0X3M0_9BACL	no	4
BGO41_12520	zzzz401	hypothetical protein			Firmicutes	Clostridiales bacterium 38-18	OJV64437.1	172061	173536	+	1476	491	MKTL01000006.1	pfam00144		IPR012338 IPR001466	A0A1Q3RK38_9FIRM	no	4
PAEAM_18080	zzzz402	D-alanyl-D-alanine carboxypeptidase precursor			Firmicutes	Paenibacillus sp. GM1FR	PJN62245.1	708835	710307	-	1473	490	MKZL01000011.1	pfam00144		IPR001466 IPR012338	A0A2M9NDG2_9BACL	no	3
PAEVO_20070	zzzz403	hypothetical protein			Firmicutes	Paenibacillus sp. GM2FR	PJN55286.1	2232582	2234060	+	1479	492	MKZM01000008.1	pfam00144		IPR012338 IPR001466	A0A2M9N0V4_9BACL	no	4
BJP37_12530	zzzz404	hypothetical protein			Cyanobacteria	Moorea bouillonii PNG	OLT59733.1	3221057	3223108	+	2052	683	MKZS01000001.1	pfam00144		IPR012338 IPR001466	A0A1U7N196_9CYAN	no	5
IKQ_05475	zzzzz32	hypothetical protein			Firmicutes	Bacillus cereus VDM053	EOP48706.1	5938	7491	-	1554	517	AHFR01000065.1	pfam00144		IPR001466 IPR012338	R8NQ97_BACCE	no	4
BKK44_20270	zzzz405	serine hydrolase			Firmicutes	Bacillus cereus	ONG66898.1	20644	22092	+	1449	482	MLKF01000132.1	pfam00144		IPR012338 IPR001466	A0A1V2HES2_BACCE	no	3
BKP35_00830	zzzz406	hypothetical protein			Firmicutes	Anaerobacillus arseniciselenatis	OIJ15572.1	149628	151043	+	1416	471	MLQQ01000001.1	pfam00144		IPR001466 IPR012338	A0A1S2LST7_9BACI	no	4
BHW20_07315	zzzz407	penicillin-binding protein			Firmicutes	Eubacterium sp. 41_20	OLA17625.1	14219	16024	+	1806	601	MNSJ01000064.1	pfam00144		IPR001466 IPR012338	A0A1Q6PI81_9FIRM	no	7
BLL41_12950	zzzz408	serine hydrolase	amiB		Firmicutes	Bacillus sp. FMQ74	OIR60778.1	78827	80332	+	1506	501	MOEO01000006.1	pfam00144		IPR001466 IPR012338	A0A1J5WUJ8_9BACI	yes	3
BK704_28000	zzzz409	serine hydrolase			Firmicutes	Bacillus thuringiensis subsp. konkukian	OUA96014.1	217397	218947	+	1551	516	MOOF01000283.1	pfam00144		IPR012338 IPR001466	A0A243IHQ0_BACHU	yes	4
BK716_03290	zzzz410	serine hydrolase			Firmicutes	Bacillus thuringiensis subsp. higo	OUB60261.1	170453	171901	-	1449	482	MOOK01000037.1	pfam00144		IPR001466 IPR012338	A0A243LBX9_BACUH	no	4
BK739_11900	zzzz411	peptide ABC transporter	zmaM		Firmicutes	Bacillus thuringiensis serovar pirenaica	OUB28857.1	24198	27281	-	3084	1027	MOON01000083.1	pfam00005 pfam00144	TIGR01194	IPR003439 IPR012338 IPR027417 IPR036640 IPR003593 IPR001466 IPR011527 IPR036640 IPR005898 IPR003439	A0A243JHA3_BACTU	yes	9
BK739_15075	zzzz412	serine hydrolase			Firmicutes	Bacillus thuringiensis serovar pirenaica	OUB26731.1	55297	56724	+	1428	475	MOON01000093.1	pfam00144		IPR012338 IPR001466	A0A243JAV6_BACTU	no	4
BK784_27845	zzzz413	serine hydrolase			Firmicutes	Bacillus thuringiensis subsp. medellin	OUB88900.1	145045	146472	-	1428	475	MOOV01000250.1	pfam00144		IPR001466 IPR012338	A0A2C9ZHC9_BACTV	no	4
BLX88_09850	zzzz414	serine hydrolase			Firmicutes	Bacillus obstructivus	OJH19574.1	550123	551550	-	1428	475	MPHG01000148.1	pfam00144		IPR001466 IPR012338	A0A1L8ZP79_9BACI	no	4
BSK56_12775	zzzz415	hypothetical protein	clbP		Firmicutes	Paenibacillus borealis	OMD47783.1	73091	74656	-	1566	521	MPTB01000014.1	pfam00144		IPR012338 IPR001466	A0A1R0YGI9_9BACL	yes	3
BSK60_02145	zzzz416	serine hydrolase			Firmicutes	Paenibacillus odorifer	OME18856.1	440326	441804	-	1479	492	MPTN01000001.1	pfam00144		IPR012338 IPR001466	A0A1R0Z7H7_9BACL	no	4
BSK65_21050	zzzz417	serine hydrolase			Firmicutes	Paenibacillus odorifer	OME66982.1	142199	143650	-	1452	483	MPTW01000013.1	pfam00144		IPR001466 IPR012338	A0A1R0ZCT3_9BACL	no	4
BSO21_00890	zzzz418	serine hydrolase			Firmicutes	Paenibacillus odorifer	OMD40584.1	38929	40407	-	1479	492	MPVP01000002.1	pfam00144		IPR001466 IPR012338	A0A1R0XZQ8_9BACL	no	4
bcere0025_31400	zzzzz14	cyclic peptide transporter			Firmicutes	Bacillus cereus F65185	EEL64096.1	40903	43920	-	3018	1005	ACMO01000092.1	pfam00005 pfam00144	TIGR01194	IPR003439 IPR011527 IPR005898 IPR003593 IPR012338 IPR027417 IPR036640 IPR036640 IPR003439 IPR001466	C2XEI0_BACCE	yes	9
BHL25_13070	zzzz419	serine hydrolase			Firmicutes	Bacillus cereus	OOZ86874.1	92295	93743	-	1449	482	MQTB01000019.1	pfam00144		IPR012338 IPR001466	A0A1T2PYK3_BACCE	no	4
BTA31_13440	zzzz420	serine hydrolase			Firmicutes	Bacillus haynesii	OMI26611.1	122593	124056	-	1464	487	MRBL01000016.1	pfam00144		IPR012338 IPR001466	A0A1R1RKT1_9BACI	no	4
BK123_20460	zzzz421	hypothetical protein			Firmicutes	Paenibacillus lautus (Bacillus lautus)	OME90737.1	186119	188047	+	1929	642	MRTF01000007.1	pfam00144		IPR001466 IPR012338	A0A1R1AY53_PAELA	no	5
BK123_26680	zzzz422	cyclic peptide transporter			Firmicutes	Paenibacillus lautus (Bacillus lautus)	OME89355.1	152531	154072	+	1542	513	MRTF01000010.1	pfam00144		IPR001466 IPR012338	A0A1R1AV24_PAELA	yes	4
BK139_14615	zzzz423	penicillin-binding protein			Firmicutes	Paenibacillus sp. FSL R5-0490	OMF56845.1	104147	105598	-	1452	483	MRTQ01000016.1	pfam00144		IPR001466 IPR012338	A0A1R1EYH5_9BACL	no	3
BK141_07580	zzzz424	serine hydrolase			Firmicutes	Paenibacillus sp. FSL R5-0765	OMF65702.1	101053	102525	-	1473	490	MRTS01000003.1	pfam00144		IPR001466 IPR012338	A0A1R1FMC4_9BACL	no	3
BK147_09330	zzzz425	peptide ABC transporter			Firmicutes	Paenibacillus sp. FSL R7-0337	OMF98440.1	57567	60638	+	3072	1023	MRTX01000006.1	pfam00144 pfam00005	TIGR01194	IPR001466 IPR003439 IPR011527 IPR005898 IPR036640 IPR012338 IPR027417 IPR003439 IPR003593 IPR036640	A0A1R1GHN6_9BACL	yes	8
ALI22I_46350	zzzz426	penicillin-binding protein			Actinobacteria	Saccharothrix sp. ALI-22-I	ONI80681.1	937629	939062	-	1434	477	MTQP01000069.1	pfam00144		IPR001466 IPR012338	A0A1V2PXI8_9PSEU	no	3
BW900_05235	zzzz427	serine hydrolase			Firmicutes	Bacillus mycoides	OOR07920.1	231078	232526	+	1449	482	MUAI01000002.1	pfam00144		IPR001466 IPR012338	A0A1S9TDA9_BACMY	no	4
BW900_19015	zzzz428	peptide ABC transporter			Firmicutes	Bacillus mycoides	OOR05033.1	25686	28853	+	3168	1055	MUAI01000018.1	pfam00005 pfam00144	TIGR01194	IPR036640 IPR027417 IPR005898 IPR003439 IPR012338 IPR011527 IPR003439 IPR036640 IPR003593 IPR001466	A0A1S9T4V6_BACMY	yes	10
BW897_02405	zzzz429	peptide ABC transporter			Firmicutes	Bacillus cereus	OOR14930.1	474574	477741	+	3168	1055	MUAJ01000001.1	pfam00144 pfam00005	TIGR01194	IPR036640 IPR005898 IPR027417 IPR001466 IPR011527 IPR036640 IPR003439 IPR003439 IPR003593 IPR012338	A0A1S9TYA6_BACCE	yes	10
Xvie_02944	zzzz430	putative penicillin binding protein			Proteobacteria	Xenorhabdus vietnamensis	OTA15278.1	50048	51655	+	1608	535	MUBJ01000017.1	pfam00144		IPR012338 IPR001466	A0A1Y2S9E4_9GAMM	yes	4
B1A87_013655	zzzz431	beta-lactamase family protein			Actinobacteria	Arthrobacter sp. KBS0703	TSE18028.1	2935271	2936893	+	1623	540	MVDG02000001.1	pfam00144		IPR012338 IPR001466	A0A554W357_9MICC	no	4
BW425_07795	zzzz432	serine hydrolase			Firmicutes	Bacillus pseudomycoides	OUM49313.1	26666	28114	-	1449	482	MWPX01000006.1	pfam00144		IPR001466 IPR012338	A0A1Y3MQA0_9BACI	no	4
B4O97_05070	zzzz433	hypothetical protein			Spirochaetes	Marispirochaeta aestuarii	ORC36999.1	191269	193080	-	1812	603	MWQY01000004.1	pfam01042 pfam00144	TIGR00004	IPR006175 IPR001466 IPR012338 IPR019897 IPR006056 IPR035959 IPR035959	A0A1Y1S245_9SPIO	no	3
B2I21_11340	zzzz435	hypothetical protein			Firmicutes	Paenibacillus sp. VT-16-81	OPG98895.1	627896	629392	-	1497	498	MWZC01000457.1	pfam00144		IPR001466 IPR012338	A0A1V4GG12_9BACL	no	4
B5M42_17645	zzzz436	peptide ABC transporter			Firmicutes	Paenibacillus sp. MEC069	TFE85384.1	48518	51607	-	3090	1029	MYFO01000026.1	pfam00144 pfam00664 pfam00005	TIGR01194	IPR036640 IPR036640 IPR001466 IPR027417 IPR003593 IPR011527 IPR011527 IPR003439 IPR012338 IPR005898 IPR003439	A0A4Y8PWG3_9BACL	yes	10
B5P24_02165	zzzz437	serine hydrolase			Actinobacteria	Clavibacter michiganensis subsp. tessellarius	OQJ61917.1	497182	499278	-	2097	698	MZMQ01000001.1	pfam00144		IPR012338 IPR001466	A0A225C4L5_9MICO	no	5
B8W97_00490	zzzz439	serine hydrolase FLP			Firmicutes	Staphylococcus haemolyticus	PAK71201.1	101964	103448	-	1485	494	NCXH01000001.1	pfam00144		IPR001466 IPR012338	A0A2A1KCU3_STAHA	no	4
B8W95_09500	zzzz440	serine hydrolase FLP			Firmicutes	Staphylococcus pasteuri	PAK72476.1	54171	55679	+	1509	502	NCXJ01000006.1	pfam00144		IPR012338 IPR001466	A0A269XJ82_9STAP	no	4
BK726_27695	zzzz441	peptide ABC transporter	zmaM		Firmicutes	Bacillus thuringiensis serovar londrina	OTX80852.1	97678	100761	+	3084	1027	NFDA01000080.1	pfam00144 pfam00005	TIGR01194	IPR027417 IPR001466 IPR003593 IPR036640 IPR011527 IPR036640 IPR005898 IPR003439 IPR012338 IPR003439	A0A2C9YI67_BACTU	yes	9
BK732_15625	zzzz442	peptide ABC transporter			Firmicutes	Bacillus thuringiensis serovar navarrensis	OTY15733.1	102705	105872	+	3168	1055	NFDG01000120.1	pfam00005 pfam00144	TIGR01194	IPR036640 IPR027417 IPR003439 IPR003439 IPR012338 IPR011527 IPR036640 IPR003593 IPR005898 IPR001466	A0A243ABU4_BACTU	yes	10
BK734_08360	zzzz443	serine hydrolase			Firmicutes	Bacillus thuringiensis serovar kim	OTY15635.1	28559	29986	+	1428	475	NFDH01000038.1	pfam00144		IPR012338 IPR001466	A0A243A9G6_BACTU	no	4
BK734_22240	zzzz444	peptide ABC transporter			Firmicutes	Bacillus thuringiensis serovar kim	OTY05587.1	71565	74648	-	3084	1027	NFDH01000088.1	pfam00005 pfam00144	TIGR01194	IPR003439 IPR012338 IPR003439 IPR036640 IPR001466 IPR003593 IPR011527 IPR027417 IPR005898 IPR036640	A0A242ZUU1_BACTU	yes	9
BK734_23815	zzzz445	serine hydrolase			Firmicutes	Bacillus thuringiensis serovar kim	OTY04394.1	125611	127059	-	1449	482	NFDH01000091.1	pfam00144		IPR012338 IPR001466	A0A242ZUX9_BACTU	no	4
BK746_13015	zzzz446	serine hydrolase			Firmicutes	Bacillus thuringiensis serovar yosoo	OTY58359.1	655348	656775	-	1428	475	NFDN01000055.1	pfam00144		IPR001466 IPR012338	A0A243C856_BACTU	no	4
BK761_10760	zzzz448	serine hydrolase			Firmicutes	Bacillus thuringiensis subsp. darmstadiensis	OTZ34819.1	281139	282587	+	1449	482	NFEA01000027.1	pfam00144		IPR012338 IPR001466	A0A243DWG8_BACUD	no	4
BK762_37425	zzzz449	peptide ABC transporter			Firmicutes	Bacillus thuringiensis serovar toumanoffi	OTZ39472.1	124334	127417	+	3084	1027	NFEB01000147.1	pfam00144 pfam00005	TIGR01194	IPR001466 IPR012338 IPR027417 IPR003593 IPR011527 IPR036640 IPR036640 IPR003439 IPR003439 IPR005898	A0A243E0G3_BACTU	yes	9
BK767_29545	zzzz450	peptide ABC transporter			Firmicutes	Bacillus thuringiensis subsp. kyushuensis	OTZ61652.1	115826	118993	-	3168	1055	NFEF01000188.1	pfam00144 pfam00005	TIGR01194	IPR005898 IPR001466 IPR012338 IPR036640 IPR036640 IPR027417 IPR003439 IPR003439 IPR011527 IPR003593	A0A243EJ01_BACTY	yes	10
BK771_21135	zzzz452	peptide ABC transporter	zmaM		Firmicutes	Bacillus thuringiensis serovar ostriniae	OTZ84206.1	74987	78070	+	3084	1027	NFEJ01000052.1	pfam00005 pfam00144	TIGR01194	IPR012338 IPR036640 IPR011527 IPR003593 IPR003439 IPR005898 IPR027417 IPR036640 IPR001466 IPR003439	A0A243FMG2_BACTU	yes	9
BK775_11495	zzzz454	serine hydrolase			Firmicutes	Bacillus thuringiensis	OUA27994.1	60436	61863	-	1428	475	NFEN01000052.1	pfam00144		IPR001466 IPR012338	A0A231I1G4_BACTU	no	4
BK775_36935	zzzz455	peptide ABC transporter	zmaM		Firmicutes	Bacillus thuringiensis	OUA13320.1	45090	48173	+	3084	1027	NFEN01000251.1	pfam00005 pfam00144	TIGR01194	IPR036640 IPR005898 IPR011527 IPR036640 IPR003593 IPR003439 IPR012338 IPR003439 IPR027417 IPR001466	A0A243GY42_BACTU	yes	9
B5F84_03760	zzzz456	hypothetical protein			Actinobacteria	Olsenella sp. An290	OUO35031.1	32964	34583	+	1620	539	NFIU01000004.1	pfam00144		IPR006311 IPR001466 IPR012338	A0A1Y4BVG9_9ACTN	no	4
CA596_00855	zzzz457	serine hydrolase			Firmicutes	Paenibacillus odorifer	OZQ79637.1	178355	179833	-	1479	492	NFUZ01000001.1	pfam00144		IPR012338 IPR001466	A0A264EWS6_9BACL	no	4
A5875_002474	zzzz458	hypothetical protein			Firmicutes	Enterococcus sp. 3H8_DIV0648	OTO21102.1	2652316	2653779	+	1464	487	NGLG01000001.1	pfam00144		IPR012338 IPR001466	A0A242DFJ1_9ENTE	no	4
AZZ83_004504	zzzz459	beta-lactamase	clbP		Proteobacteria	Escherichia coli	OUG22608.1	51901	53373	-	1473	490	NGSK01000010.1	pfam00144		IPR001466 IPR001586 IPR012338	A0A243UVT3_ECOLX	yes	3
CBR59_13540	zzzz460	serine hydrolase			Firmicutes	Bacillus thuringiensis	PNK55922.1	112749	114197	-	1449	482	NHNS01000012.1	pfam00144		IPR001466 IPR012338	A0A2J9DK69_BACTU	no	4
Xbud_02417	zzzz461	putative penicillin binding protein			Proteobacteria	Xenorhabdus budapestensis	PHM27329.1	40756	42300	-	1545	514	NIBS01000012.1	pfam00144		IPR012338 IPR001466	A0A2D0IZH5_XENBU	yes	4
CHCC20497_1629	zzzz462	Penicillin-binding protein 4*			Firmicutes	Bacillus paralicheniformis	TWJ80146.1	118081	119544	-	1464	487	NIJX01000012.1	pfam00144		IPR001466 IPR012338	A0A6I7TVL5_9BACI	no	4
CHCC15332_4549	zzzz465	Penicillin-binding protein 4*			Firmicutes	Bacillus paralicheniformis	TWL48314.1	117474	118937	-	1464	487	NILI01000053.1	pfam00144		IPR001466 IPR012338	A0A6N2FIB3_9BACI	no	4
CDQ91_02340	zzzz466	serine hydrolase			Proteobacteria	Sphingopyxis witflariensis	OWR01267.1	491801	493783	-	1983	660	NISJ01000001.1	pfam00144		IPR012338 IPR001466	A0A246K5K6_9SPHN	no	4
Xmir_02371	zzzz467	putative penicillin binding protein	xcnG		Proteobacteria	Xenorhabdus miraniensis	PHM48299.1	60358	61893	-	1536	511	NITZ01000011.1	pfam00144		IPR012338 IPR001466	A0A2D0JPN4_9GAMM	yes	3
CDO73_10990	zzzz468	serine hydrolase			Firmicutes	Saccharibacillus sp. O23	OWR30434.1	140395	142095	+	1701	566	NJDE01000008.1	pfam00144		IPR012338 IPR012338 IPR001466	A0A254NLT1_9BACL	no	4
CEW92_08705	zzzz469	serine hydrolase			Firmicutes	Bacillaceae bacterium SAS-127	OZI12031.1	22121	23614	-	1494	497	NKXN01000035.1	pfam00144		IPR012338 IPR001466	A0A261QH69_9BACI	yes	4
CGQ22_21645	zzzz470	peptide ABC transporter			Firmicutes	Bacillus sp. M13(2017)	OXB96774.1	33125	36208	-	3084	1027	NMQO01000011.1	pfam00144 pfam00005	TIGR01194	IPR003439 IPR011527 IPR036640 IPR003593 IPR001466 IPR005898 IPR003439 IPR012338 IPR027417 IPR036640	A0A226QXL3_9BACI	yes	9
CGQ22_22455	zzzz471	serine hydrolase			Firmicutes	Bacillus sp. M13(2017)	OXB96623.1	43397	44824	+	1428	475	NMQO01000012.1	pfam00144		IPR001466 IPR012338	A0A226QVP2_9BACI	no	4
CGW95_10420	zzzz472	serine hydrolase			Proteobacteria	Phenylobacterium zucineum	OXE35989.1	12596	14569	-	1974	657	NMUI01000181.1	pfam00144		IPR012338 IPR001466	A0A227JLI0_9CAUL	no	4
CHM34_04825	zzzz473	hypothetical protein			Firmicutes	Paludifilum halophilum	OYD09092.1	415111	416685	-	1575	524	NOWF01000002.1	pfam00144		IPR012338 IPR001466	A0A235BA37_9BACL	yes	4
CHI14_01920	zzzz474	serine hydrolase			Firmicutes	Paenibacillus sp. 7516	PAF33497.1	65292	66758	-	1467	488	NPBI01000003.1	pfam00144		IPR012338 IPR001466	A0A268SM92_9BACL	no	3
CIW83_00585	zzzz475	serine hydrolase			Firmicutes	Tissierella sp. P1	OZV13965.1	123821	125284	+	1464	487	NPMN01000001.1	pfam00144		IPR001466 IPR012338	A0A265QDL1_9FIRM	no	4
CHH75_17215	zzzz476	penicillin-binding protein			Firmicutes	Paenibacillus sp. 7541	PAK50600.1	11765	13192	+	1428	475	NQLZ01000028.1	pfam00144		IPR001466 IPR012338	A0A269VZF5_9BACL	no	3
CJP46_19690	zzzz477	hypothetical protein			Firmicutes	Paenibacillus sp. XY044	OZB94418.1	519538	521043	+	1506	501	NQMO01000004.1	pfam00144		IPR012338 IPR001466	A0A259T9I7_9BACL	no	4
CJ483_01895	zzzz478	serine hydrolase			Firmicutes	Bacillus sp. PK3_68	RJS58964.1	390612	392060	+	1449	482	NQYC01000001.1	pfam00144		IPR001466 IPR012338	A0A3A5IEY4_9BACI	no	4
CJ485_05195	zzzz479	peptide ABC transporter			Firmicutes	Bacillus filamentosus	RJS64156.1	1069973	1073095	-	3123	1040	NQYF01000001.1	pfam00144 pfam00005	TIGR01194	IPR003439 IPR012338 IPR001466 IPR011527 IPR027417 IPR005898 IPR003593 IPR036640 IPR003439 IPR036640	A0A3A5IMD6_9BACI	yes	10
CKQ70_21400	zzzz480	serine hydrolase			Firmicutes	Bacillus toyonensis	PAW42078.1	3993117	3994565	+	1449	482	NRSQ01000001.1	pfam00144		IPR001466 IPR012338	A0A2A2P9G9_9BACI	no	4
CN285_24890	zzzz482	serine hydrolase			Firmicutes	Bacillus cereus	PFD34721.1	19268	20695	-	1428	475	NTRE01000077.1	pfam00144		IPR001466 IPR012338	A0A150D9P4_BACCE	no	4
CN307_26855	zzzz483	serine hydrolase			Firmicutes	Bacillus cereus	PFE09259.1	88997	90424	+	1428	475	NTRR01000053.1	pfam00144		IPR001466 IPR012338	A0A2A8ZVL4_BACCE	no	4
CN357_08650	zzzz484	serine hydrolase			Firmicutes	Bacillus cereus	PFF51041.1	275984	277411	+	1428	475	NTSO01000004.1	pfam00144		IPR001466 IPR012338	A0A2B3K7I5_BACCE	no	4
CN357_33905	zzzz485	peptide ABC transporter			Firmicutes	Bacillus cereus	PFF40088.1	83795	86878	+	3084	1027	NTSO01000040.1	pfam00144 pfam00005	TIGR01194	IPR036640 IPR001466 IPR012338 IPR003593 IPR011527 IPR003439 IPR027417 IPR005898 IPR036640 IPR003439	A0A2A9APT6_BACCE	yes	9
CN354_13130	zzzz486	serine hydrolase			Firmicutes	Bacillus cereus	PEY37146.1	135507	137006	+	1500	499	NTSZ01000023.1	pfam00144		IPR012338 IPR001466	A0A2A8RXJ7_BACCE	yes	3
bthur0011_29040	zzzzz15	cyclic peptide transporter			Firmicutes	Bacillus thuringiensis serovar huazhongensis BGSC 4BD1	EEM83072.1	46249	49266	-	3018	1005	ACNI01000070.1	pfam00005 pfam00144	TIGR01194	IPR003593 IPR005898 IPR003439 IPR011527 IPR027417 IPR001466 IPR036640 IPR003439 IPR036640 IPR012338	C3H368_BACTU	yes	9
CN398_13550	zzzz487	serine hydrolase			Firmicutes	Bacillus thuringiensis	PFB06264.1	42105	43553	+	1449	482	NTUS01000043.1	pfam00144		IPR001466 IPR012338	A0A2A8W9C5_BACTU	no	4
CN415_23350	zzzz488	serine hydrolase			Firmicutes	Bacillus cereus	PEU88651.1	36547	37995	-	1449	482	NTVN01000024.1	pfam00144		IPR001466 IPR012338	A0A2A8NMV7_BACCE	no	4
CN431_10890	zzzz489	serine hydrolase			Firmicutes	Bacillus cereus	PEW46895.1	30682	32232	-	1551	516	NTWK01000042.1	pfam00144		IPR012338 IPR001466	A0A2A8QDL7_BACCE	yes	4
CN490_03545	zzzz490	serine hydrolase			Firmicutes	Bacillus cereus	PER32339.1	101693	103141	-	1449	482	NTYE01000005.1	pfam00144		IPR001466 IPR012338	A0A2A8JFH9_BACCE	no	4
CN516_14070	zzzz492	serine hydrolase			Firmicutes	Bacillus cereus	PET10593.1	309200	310627	-	1428	475	NTZI01000007.1	pfam00144		IPR012338 IPR001466	A0A2A8M5V8_BACCE	no	4
CN516_21420	zzzz493	peptide ABC transporter			Firmicutes	Bacillus cereus	PET07377.1	53210	56293	-	3084	1027	NTZI01000015.1	pfam00005 pfam00144	TIGR01194	IPR003439 IPR012338 IPR011527 IPR036640 IPR036640 IPR003593 IPR001466 IPR003439 IPR027417 IPR005898	A0A2A8M117_BACCE	yes	9
CN572_15955	zzzz494	serine hydrolase			Firmicutes	Bacillus wiedmannii	PEO72050.1	29692	31140	+	1449	482	NUBD01000024.1	pfam00144		IPR001466 IPR012338	A0A2B5KW47_9BACI	no	4
HMPREF1008_00159	zzzzz16	hypothetical protein			Actinobacteria	Olsenella sp. oral taxon 809 str. F0356	EHF02514.1	54934	56592	-	1659	552	ACVE01000002.1	pfam00144		IPR012338 IPR001466	G5F1B5_9ACTN	no	3
CcarbDRAFT_0175	zzzzz17	beta-lactamase			Firmicutes	Clostridium carboxidivorans P7	EET89341.1	42261	43712	+	1452	483	ACVI01000002.1	pfam00144		IPR001586 IPR001466 IPR012338	C6PN08_9CLOT	no	3
CN626_27760	zzzz496	serine hydrolase			Firmicutes	Bacillus wiedmannii	PEL85071.1	18987	20414	+	1428	475	NUDC01000049.1	pfam00144		IPR001466 IPR012338	A0A2H3NGW1_9BACI	no	4
CN602_08565	zzzz497	serine hydrolase			Firmicutes	Bacillus cereus	PEM04445.1	124369	125817	+	1449	482	NUDE01000011.1	pfam00144		IPR001466 IPR012338	A0A2A7ZTQ6_BACCE	no	4
CN611_09850	zzzz498	peptide ABC transporter			Firmicutes	Bacillus wiedmannii	PEM56924.1	93977	97144	+	3168	1055	NUDL01000026.1	pfam00005 pfam00144	TIGR01194	IPR036640 IPR003439 IPR005898 IPR036640 IPR011527 IPR012338 IPR003439 IPR001466 IPR003593 IPR027417	A0A1A9PNX6_9BACI	yes	10
CN627_21595	zzzz499	serine hydrolase			Firmicutes	Bacillus wiedmannii	PEM84573.1	24676	26124	+	1449	482	NUDT01000027.1	pfam00144		IPR012338 IPR001466	A0A2A8CFR9_9BACI	no	4
CN961_25105	zzzz504	peptide ABC transporter			Firmicutes	Bacillus thuringiensis	PGN54258.1	60037	63120	-	3084	1027	NUHZ01000039.1	pfam00144 pfam00005	TIGR01194	IPR001466 IPR012338 IPR027417 IPR003593 IPR011527 IPR036640 IPR003439 IPR036640 IPR005898 IPR003439	A0A2B1QEI7_BACTU	yes	9
COA01_01665	zzzz505	serine hydrolase			Firmicutes	Bacillus cereus	PGP26010.1	273637	275064	+	1428	475	NUJB01000001.1	pfam00144		IPR012338 IPR001466	A0A2A9YSJ7_BACCE	no	4
COA26_03855	zzzz506	peptide ABC transporter	zmaM		Firmicutes	Bacillus cereus	PGQ90374.1	35598	38681	+	3084	1027	NUJY01000024.1	pfam00005 pfam00144	TIGR01194	IPR003439 IPR005898 IPR036640 IPR001466 IPR003593 IPR011527 IPR036640 IPR012338 IPR027417 IPR003439	A0A2A7CHF5_BACCE	yes	9
HMPREF1014_03429	zzzzz18	hypothetical protein			Firmicutes	Bacillus sp. 7_6_55CFAA_CT2	EHL71069.1	15637	17064	+	1428	475	ACWE01000060.1	pfam00144		IPR001466 IPR012338	G9Q9T7_9BACI	no	4
HMPREF1014_04920	zzzzz19	cyclic peptide transporter			Firmicutes	Bacillus sp. 7_6_55CFAA_CT2	EHL67609.1	45471	48554	-	3084	1027	ACWE01000085.1	pfam00005 pfam00144	TIGR01194	IPR036640 IPR011527 IPR003593 IPR003439 IPR012338 IPR003439 IPR001466 IPR027417 IPR036640 IPR005898	G9QE28_9BACI	yes	9
COA24_22415	zzzz509	peptide ABC transporter			Firmicutes	Bacillus cereus	PGQ98448.1	50763	53846	+	3084	1027	NUKG01000023.1	pfam00005 pfam00144	TIGR01194	IPR003439 IPR005898 IPR027417 IPR036640 IPR001466 IPR012338 IPR036640 IPR003593 IPR011527 IPR003439	A0A2C0M1V5_BACCE	yes	9
COC69_12065	zzzz510	serine hydrolase			Firmicutes	Bacillus cereus	PGS79500.1	32151	33578	+	1428	475	NULI01000057.1	pfam00144		IPR001466 IPR012338	A0A2C1BU96_BACCE	no	4
ERIC1_1c04210	zzzzz20	cyclic peptide transporter	pamJ		Firmicutes	Paenibacillus larvae subsp. larvae DSM 25719	ETK26984.1	454679	457786	-	3108	1035	ADFW01000001.1	pfam00144 pfam00005	TIGR01194	IPR036640 IPR001466 IPR003439 IPR011527 IPR005898 IPR036640 IPR012338 IPR003593 IPR027417 IPR003439	W2E5V4_9BACL	yes	10
BFZC1_06178	zzzzz21	protein flp			Firmicutes	Lysinibacillus fusiformis ZC1	EFI69341.1	86028	87518	-	1491	496	ADJR01000017.1	pfam00144		IPR001466 IPR012338	D7WQ54_9BACI	yes	3
COE85_11175	zzzz511	peptide ABC transporter			Firmicutes	Bacillus pseudomycoides	PHB22155.1	38990	42082	-	3093	1030	NUQW01000037.1	pfam00144 pfam00005	TIGR01194	IPR036640 IPR001466 IPR003593 IPR003439 IPR003439 IPR036640 IPR012338 IPR005898 IPR011527 IPR027417	A0A2B6JHH2_9BACI	yes	10
COF09_16070	zzzz512	serine hydrolase			Firmicutes	Bacillus toyonensis	PHC41241.1	35184	36737	+	1554	517	NURU01000018.1	pfam00144		IPR012338 IPR001466	A0A2C4FFI2_9BACI	no	4
COJ45_04235	zzzz515	serine hydrolase			Firmicutes	Bacillus cereus	PFM51064.1	36454	37881	-	1428	475	NUXY01000005.1	pfam00144		IPR001466 IPR012338	A0A2B1EID0_BACCE	no	4
COK72_17960	zzzz517	serine hydrolase			Firmicutes	Bacillus thuringiensis	PFT43111.1	23886	25334	-	1449	482	NVCO01000055.1	pfam00144		IPR012338 IPR001466	A0A2B3L289_BACTU	no	4
COK72_19395	zzzz518	peptide ABC transporter	zmaM		Firmicutes	Bacillus thuringiensis	PFT42197.1	55323	58406	+	3084	1027	NVCO01000062.1	pfam00005 pfam00144	TIGR01194	IPR003439 IPR003439 IPR011527 IPR036640 IPR003593 IPR001466 IPR005898 IPR036640 IPR012338 IPR027417	A0A2B3KTQ0_BACTU	yes	9
BT9727_0154	zzzzz27	beta-lactamase		bla	Firmicutes	Bacillus thuringiensis subsp. konkukian (strain 97-27)	AAT58928.1	165628	167076	-	1449	482	AE017355.1	pfam00144		IPR001466 IPR012338	Q6HPL1_BACHK	no	4
COL29_23935	zzzz519	peptide ABC transporter			Firmicutes	Bacillus pseudomycoides	PFW89607.1	74577	77669	+	3093	1030	NVEW01000071.1	pfam00144 pfam00005	TIGR01194	IPR036640 IPR001466 IPR027417 IPR003593 IPR036640 IPR003439 IPR005898 IPR003439 IPR011527 IPR012338	A0A2B4PCP2_9BACI	yes	10
CON01_24405	zzzz528	peptide ABC transporter			Firmicutes	Bacillus thuringiensis	PED11923.1	45775	48858	+	3084	1027	NVMD01000027.1	pfam00144 pfam00005	TIGR01194	IPR012338 IPR003439 IPR011527 IPR003593 IPR027417 IPR036640 IPR036640 IPR001466 IPR003439 IPR005898	A0A2B8DR68_BACTU	yes	9
CON36_19045	zzzz529	serine hydrolase			Firmicutes	Bacillus cereus	PDZ97181.1	49068	50495	+	1428	475	NVMX01000028.1	pfam00144		IPR001466 IPR012338	A0A2A9TNU9_BACCE	no	4
CON37_15800	zzzz530	serine hydrolase			Firmicutes	Bacillus cereus	PEA03496.1	86840	88288	-	1449	482	NVMY01000055.1	pfam00144		IPR001466 IPR012338	A0A2A7F6P2_BACCE	no	4
CON71_20740	zzzz532	peptide ABC transporter			Firmicutes	Bacillus thuringiensis	PEA88127.1	50693	53776	+	3084	1027	NVNL01000035.1	pfam00005 pfam00144	TIGR01194	IPR003439 IPR001466 IPR005898 IPR027417 IPR011527 IPR036640 IPR036640 IPR003593 IPR003439 IPR012338	A0A2A7GI99_BACTU	yes	9
COO17_07835	zzzz533	serine hydrolase			Firmicutes	Bacillus wiedmannii	PDY42230.1	18702	20249	-	1548	515	NVPQ01000015.1	pfam00144		IPR012338 IPR001466	A0A2A7BUY8_9BACI	yes	4
CO726_13050	zzzz534	serine hydrolase			Firmicutes	Bacillus fungorum	PIE95021.1	232526	233953	+	1428	475	NWUW01000007.1	pfam00144		IPR001466 IPR012338	A0A2G6QE47_9BACI	no	4
CPZ30_04835	zzzz535	hypothetical protein			Firmicutes	Paenibacillus lautus (Bacillus lautus)	PCL95022.1	1029523	1031028	+	1506	501	NXFP01000001.1	pfam00144		IPR012338 IPR001466	A0A2A5LRL7_PAELA	no	4
SBV1_1700017	zzzz536	hypothetical protein			Verrucomicrobia	Verrucomicrobia bacterium	SPE53333.1	15084	17531	+	2448	815	OKRK01000080.1	pfam00144		IPR001466 IPR012338 IPR012338	A0A2N9NJX6_9BACT	no	2
PPOLYM_02953	zzzz537	ABC transporter ATP-binding protein YojI		yojI	Firmicutes	Paenibacillus polymyxa (Bacillus polymyxa)	VUG06552.1	374608	377718	-	3111	1036	OXKC02000005.1	pfam00664 pfam00005 pfam00144	TIGR01194	IPR011527 IPR003439 IPR011527 IPR005898 IPR027417 IPR003593 IPR001466 IPR003439 IPR036640 IPR036640 IPR017871 IPR012338	A0A509G157_PAEPO	yes	10
CL802_11670	zzzz538	serine hydrolase			Proteobacteria	Citromicrobium sp.	MAY78220.1	51967	53382	+	1416	471	PAKL01000009.1	pfam00144		IPR001466 IPR012338	A0A2E2NIR3_9SPHN	no	3
CMN71_10395	zzzz539	hypothetical protein			Proteobacteria	Sphingomonadaceae bacterium	MBL45095.1	84462	86363	-	1902	633	PBLE01000018.1	pfam00144		IPR012338 IPR001466	A0A2E6RYK5_9SPHN	no	4
CQZ94_03590	zzzz540	serine hydrolase			Firmicutes	Bacillus sp. MYb209	PQZ58411.1	8127	9575	+	1449	482	PCNZ01000002.1	pfam00144		IPR001466 IPR012338	A0A2S8UWH7_9BACI	no	4
CQ043_13540	zzzz543	serine hydrolase			Firmicutes	Paenibacillus sp. MYb63	PRA05064.1	307567	309039	+	1473	490	PCOX01000003.1	pfam00144		IPR001466 IPR012338	A0A2S8X5B4_9BACL	no	3
CQ018_08550	zzzz544	serine hydrolase			Actinobacteria	Arthrobacter sp. MYb227	PQZ93697.1	234858	236534	-	1677	558	PCPT01000003.1	pfam00144		IPR001466 IPR012338	A0A2S8WRX8_9MICC	no	4
CPT76_03535	zzzz545	serine hydrolase			Firmicutes	Paenibacillus sp. AR247	PQP90911.1	61445	62950	-	1506	501	PCZT01000004.1	pfam00144		IPR001466 IPR012338	A0A2S8PRQ5_9BACL	no	4
CSV61_05540	zzzz548	serine hydrolase			Firmicutes	Sporosarcina sp. P3	PID22312.1	252484	254022	-	1539	512	PDZE01000003.1	pfam00144		IPR012338 IPR023650 IPR001466	A0A2G6BAI2_9BACL	yes	4
CSW57_03495	zzzz549	hypothetical protein			Actinobacteria	Williamsia marianensis	PHV68313.1	601592	603040	-	1449	482	PEBD01000004.1	pfam00144		IPR012338 IPR001466 IPR023650	A0A2G3PRF5_9NOCA	no	3
CTV99_09655	zzzz550	serine hydrolase	amiB		Firmicutes	Bacillus pumilus (Bacillus mesentericus)	PIK26965.1	90938	92479	-	1542	513	PEKP01000010.1	pfam00144		IPR001466 IPR012338	A0A2G8ITV5_BACPU	yes	4
BDW16_1705	zzzz552	CubicO group peptidase (beta-lactamase class Cfamily)			Proteobacteria	Sphingomonas koreensis	PJI88432.1	1815775	1817739	-	1965	654	PGEN01000001.1	pfam00144		IPR001466 IPR012338	A0A2M8WC20_9SPHN	no	4
CVV48_07940	zzzz553	serine hydrolase			Spirochaetes	Spirochaetae bacterium HGW-Spirochaetae-4	PKL21395.1	14441	15925	+	1485	494	PGXU01000022.1	pfam00144		IPR001466 IPR012338	A0A2N1S3P6_9SPIR	no	4
CVU44_09865	zzzz554	hypothetical protein			Chloroflexi	Chloroflexi bacterium HGW-Chloroflexi-6	PKN93644.1	226213	228651	+	2439	812	PHBU01000006.1	pfam00144		IPR001466 IPR012338 IPR029052	A0A2N2MI67_9CHLR	no	4
CV717_05125	zzzz555	serine hydrolase			Firmicutes	Bacillus cereus	PWN79795.1	923726	925174	-	1449	482	PHHT01000001.1	pfam00144		IPR012338 IPR001466	A0A2N0YJM3_BACCE	no	4
CVV77_16950	zzzz556	serine hydrolase	amiB		Firmicutes	Bacillus sp. SN1	PJH91979.1	77077	78582	+	1506	501	PHIE01000005.1	pfam00144		IPR001466 IPR012338	A0A2M8SWM5_9BACI	yes	4
CWD94_14365	zzzz557	serine hydrolase			Firmicutes	Lysinibacillus xylanilyticus	PJO42953.1	139195	140700	-	1506	501	PHQY01000646.1	pfam00144		IPR012338 IPR001466	A0A2M9Q4G1_9BACI	yes	4
CW306_24790	zzzz559	serine hydrolase			Firmicutes	Bacillus sp. BA3	PKF85962.1	18220	19701	+	1482	493	PIZR01000013.1	pfam00144		IPR012338 IPR001466	A0A2N0Y1S8_9BACI	no	4
CX118_24965	zzzz561	cyclic peptide export ABC transporter	zmaM		Firmicutes	Bacillus sp. BI3	PKS14186.1	36766	39849	+	3084	1027	PJOQ01000010.1	pfam00144 pfam00005	TIGR01194	IPR001466 IPR036640 IPR011527 IPR012338 IPR027417 IPR003439 IPR036640 IPR005898 IPR003593 IPR003439	A0A2N3NP08_9BACI	yes	9
C1954_11250	zzzz563	serine hydrolase	amiB		Firmicutes	Bacillus stratosphericus	PNU23303.1	84197	85738	+	1542	513	PPGB01000005.1	pfam00144		IPR012338 IPR001466	A0A5K1PI21_9BACI	yes	4
C1879_06425	zzzz565	serine hydrolase			Actinobacteria	Paraeggerthella hongkongensis	RDB57857.1	51367	53001	-	1635	544	PPTQ01000008.1	pfam00144		IPR001466 IPR012338	A0A369LGS0_9ACTN	no	4
C1859_03025	zzzz566	serine hydrolase			Actinobacteria	Eggerthella lenta (Eubacterium lentum)	RDC21425.1	113134	114768	+	1635	544	PPUK01000002.1	pfam00144		IPR012338 IPR001466	A0A369NN24_EGGLN	no	3
C1T30_17570	zzzz567	serine hydrolase			Firmicutes	Bacillus sp. MBGLi97	POO80591.1	25180	26643	-	1464	487	PQCL01000005.1	pfam00144		IPR001466 IPR012338	A0A2S4FJX4_9BACI	no	4
C5G87_13165	zzzz570	cyclic peptide export ABC transporter			Firmicutes	Paenibacillus peoriae	PPQ48083.1	222982	226092	-	3111	1036	PTJM01000055.1	pfam00005 pfam00664 pfam00144	TIGR01194	IPR003439 IPR012338 IPR011527 IPR011527 IPR036640 IPR001466 IPR036640 IPR003439 IPR027417 IPR005898 IPR003593 IPR017871	A0A2S6NW57_9BACL	yes	10
C5468_02575	zzzz571	xenocoumacin biosynthesis serine hydrolase XcnG	xcnG		Proteobacteria	Photorhabdus luminescens subsp. mexicana	TDB56112.1	271445	272872	-	1428	475	PUJX01000002.1	pfam00144		IPR012338 IPR001466	A0A4R4JQ27_PHOLU	yes	3
C5467_14235	zzzz572	bifunctional transpeptidase/multidrug ABCtransporter permease/ATP-binding protein			Proteobacteria	Photorhabdus khanii subsp. guanajuatensis	TDB54213.1	34761	37922	-	3162	1053	PUJY01000023.1	pfam00144 pfam00005		IPR011527 IPR003439 IPR003593 IPR001466 IPR036640 IPR012338 IPR027417 IPR036640 IPR003439	A0A4R4JJD8_9GAMM	yes	10
B0I32_111344	zzzz573	CubicO group peptidase (beta-lactamase class Cfamily)			Actinobacteria	Nonomuraea fuscirosea	PRX63348.1	337832	339283	-	1452	483	PVNG01000011.1	pfam00144		IPR012338 IPR001466	A0A2T0MWP9_9ACTN	no	3
C6A78_03350	zzzz574	serine hydrolase			Firmicutes	Bacillus cereus	NCA61317.1	650400	651848	-	1449	482	PVON01000001.1	pfam00144		IPR012338 IPR001466	A0A6I5J0C1_BACCE	no	4
C6X99_17585	zzzz575	serine hydrolase	amiB		Firmicutes	Bacillus pumilus (Bacillus mesentericus)	PRS27079.1	93619	95160	+	1542	513	PVQX01000004.1	pfam00144		IPR001466 IPR012338	A0A2T0C5V4_BACPU	yes	4
C6Y06_16030	zzzz576	serine hydrolase	amiB		Firmicutes	Bacillus sp. MZGC1	PRS48536.1	216726	218267	-	1542	513	PVRE01000005.1	pfam00144		IPR012338 IPR001466	A0A2T0CW27_9BACI	yes	4
C6351_17905	zzzz577	peptide ABC transporter	zmaM		Firmicutes	Bacillus thuringiensis	PRT27574.1	223129	226212	+	3084	1027	PVRL01000007.1	pfam00005 pfam00144	TIGR01194	IPR011527 IPR036640 IPR036640 IPR003439 IPR003593 IPR001466 IPR027417 IPR005898 IPR003439 IPR012338	A0A2T0F295_BACTU	yes	9
C6356_15535	zzzz578	serine hydrolase			Firmicutes	Bacillus wiedmannii	PRT04507.1	188064	189512	-	1449	482	PVRQ01000003.1	pfam00144		IPR001466 IPR012338	A0A2T0DLM5_9BACI	no	4
C7R93_21490	zzzz579	peptide ABC transporter	edeA		Firmicutes	Brevibacillus fortis	PSJ91215.1	201012	204065	+	3054	1017	PXZM01000036.1	pfam00144 pfam00005	TIGR01194	IPR036640 IPR003593 IPR005898 IPR003439 IPR036640 IPR012338 IPR001466 IPR003439 IPR027417 IPR011527	A0A2P7UW46_9BACL	yes	9
C7R94_08435	zzzz580	serine hydrolase			Firmicutes	Brevibacillus sp. NRRL NRS-603	PSK18811.1	212117	213664	+	1548	515	PXZN01000012.1	pfam00144		IPR012338 IPR001466	A0A2P7X547_9BACL	no	4
C7R94_09920	zzzz581	peptide ABC transporter	edeA		Firmicutes	Brevibacillus sp. NRRL NRS-603	PSK19082.1	581377	584430	-	3054	1017	PXZN01000012.1	pfam00144 pfam00005	TIGR01194	IPR001466 IPR036640 IPR003593 IPR005898 IPR011527 IPR012338 IPR027417 IPR036640 IPR003439 IPR003439	A0A2P7X5W0_9BACL	yes	9
C5676_01334	zzzz582	serine hydrolase			Firmicutes	Bacillus thuringiensis	PVF88885.1	160044	161567	+	1524	507	PYAP01000002.1	pfam00144		IPR012338 IPR001466	A0A2T7YSY3_BACTU	no	4
C5676_03684	zzzz583	peptide abc transporter			Firmicutes	Bacillus thuringiensis	PVF87002.1	62557	65640	-	3084	1027	PYAP01000007.1	pfam00144 pfam00005	TIGR01194	IPR011527 IPR036640 IPR001466 IPR003593 IPR012338 IPR036640 IPR027417 IPR003439 IPR003439 IPR005898	A0A2T7YN52_BACTU	yes	9
BUY47_03210	zzzz584	serine hydrolase FLP			Firmicutes	Staphylococcus devriesei	PTF15021.1	228453	229946	-	1494	497	PYZI01000002.1	pfam00144		IPR012338 IPR001466	A0A2K4DTH6_9STAP	no	4
BUZ51_05005	zzzz585	serine hydrolase FLP			Firmicutes	Staphylococcus hominis	PTK31058.1	33226	34719	-	1494	497	PZHX01000008.1	pfam00144		IPR012338 IPR001466	A0A657ZS73_STAHO	no	4
BUZ28_01235	zzzz586	serine hydrolase FLP			Firmicutes	Staphylococcus haemolyticus	PTK68353.1	232979	234472	+	1494	497	PZIO01000001.1	pfam00144		IPR012338 IPR001466	A0A658A1U7_STAHA	no	4
C7P97_02955	zzzz587	serine hydrolase FLP			Firmicutes	Staphylococcus aureus	PZJ51361.1	78480	79979	+	1500	499	PZSP01000004.1	pfam00144		IPR001466 IPR012338	A0A2S6DRN3_STAAU	no	4
DBY27_03360	zzzz588	hypothetical protein			Firmicutes	Clostridiaceae bacterium	PWL70818.1	11596	13392	+	1797	598	QAMO01000030.1	pfam00144		IPR000515 IPR001466 IPR012338	A0A316NBQ4_9CLOT	no	4
C7485_107263	zzzz589	putative ATP-binding cassette transporter			Bacteroidetes	Filimonas sp. YR581	PVY19278.1	372285	375371	+	3087	1028	QEOK01000007.1	pfam00144 pfam00005	TIGR01194	IPR036640 IPR001466 IPR003593 IPR012338 IPR011527 IPR003439 IPR036640 IPR005898 IPR003439 IPR017871 IPR027417	A0A2U0ZKA3_9BACT	yes	9
DC345_30925	zzzz590	serine hydrolase			Firmicutes	Paenibacillus taichungensis	RAW09577.1	26895	28361	-	1467	488	QEVW01000038.1	pfam00144		IPR001466 IPR012338	A0A329QBF5_9BACL	no	3
DI270_028275	zzzz591	class A beta-lactamase-related serine hydrolase			Actinobacteria	Microbispora triticiradicis	RGA01685.1	9581	11074	-	1494	497	QFZU02000161.1	pfam00144		IPR001466 IPR012338	A0A372P4U1_9ACTN	no	4
A8805_11717	zzzz592	CubicO group peptidase (beta-lactamase class Cfamily)			Firmicutes	Faecalicatena contorta	PWJ47648.1	18147	19595	-	1449	482	QGDS01000017.1	pfam00144		IPR012338 IPR001466	A0A315ZRZ4_9FIRM	no	4
DDZ15_08405	zzzz593	serine hydrolase			Balneolaeota	Gracilimonas sp. 8A47	PWN06532.1	157340	158824	+	1485	494	QGGB01000006.1	pfam00144		IPR001466 IPR012338	A0A316TVK8_9BACT	no	3
DKK76_02850	zzzz596	precolibactin peptidase ClbP	clbP	clbP	Proteobacteria	Frischella perrara	PXY95846.1	48570	50051	+	1482	493	QGLM01000007.1	pfam00144		IPR001466 IPR001586 IPR012338	A0A318MUK4_FRIPE	yes	4
DFQ01_106145	zzzz597	putative ATP-binding cassette transporter			Firmicutes	Paenibacillus cellulosilyticus	PWW04861.1	171348	174455	-	3108	1035	QGTQ01000006.1	pfam00144 pfam00005	TIGR01194	IPR036640 IPR001466 IPR003439 IPR003439 IPR012338 IPR003593 IPR027417 IPR036640 IPR011527 IPR005898	A0A2V2YUL9_9BACL	yes	10
DMB42_13860	zzzz598	serine hydrolase			Actinobacteria	Nonomuraea sp. WAC 01424	RSN11653.1	333385	334824	-	1440	479	QHHZ01000004.1	pfam00144		IPR001466 IPR012338	A0A429BGF9_9ACTN	no	3
BDW31_103246	zzzz600	CubicO group peptidase (beta-lactamase class Cfamily)			Firmicutes	Staphylococcus sp. AtHG25	PYE08844.1	229123	230616	+	1494	497	QJSN01000003.1	pfam00144		IPR012338 IPR001466	A0A318R656_9STAP	no	4
DOE73_13080	zzzz602	serine hydrolase			Firmicutes	Paenibacillus dendritiformis	PZM65145.1	20631	22157	+	1527	508	QKVW01000059.1	pfam00144		IPR001466 IPR012338	A0A2W4GS79_9BACL	no	4
C8K50_11095	zzzz603	putative ATP-binding cassette transporter			Firmicutes	Bacillus sp. YR335	RAJ16736.1	115995	119123	+	3129	1042	QLLP01000010.1	pfam00005 pfam00144	TIGR01194	IPR003439 IPR027417 IPR036640 IPR003593 IPR005898 IPR011527 IPR036640 IPR003439 IPR001466 IPR012338	A0A327RI64_9BACI	yes	9
LY11_03727	zzzz604	cyclic peptide transporter			Bacteroidetes	Pedobacter cryoconitis	RAJ26901.1	64417	67476	+	3060	1019	QLLR01000022.1	pfam00144 pfam00005 pfam00664	TIGR01194	IPR011527 IPR017871 IPR036640 IPR003439 IPR027417 IPR001466 IPR012338 IPR003593 IPR036640 IPR003439 IPR005898 IPR011527	A0A327SD63_9SPHI	yes	9
DP091_08860	zzzz605	serine hydrolase			Firmicutes	Paenibacillus lautus (Bacillus lautus)	RAR44490.1	254786	256282	-	1497	498	QLYT01000016.1	pfam00144		IPR012338 IPR001466	A0A328WEB3_PAELA	no	4
DRW41_00845	zzzz606	serine hydrolase			Firmicutes	Bacillus piezotolerans	RDU38149.1	162964	164457	+	1494	497	QNQT01000001.1	pfam00144		IPR001466 IPR012338	A0A3D8GVB5_9BACI	no	4
DET63_10595	zzzz607	CubicO group peptidase (beta-lactamase class Cfamily)			Firmicutes	Bacillus sp. DB-2	RBP28020.1	95671	97098	-	1428	475	QNRN01000005.1	pfam00144		IPR012338 IPR001466	A0A366GLE8_9BACI	no	4
DFO70_110182	zzzz608	CubicO group peptidase (beta-lactamase class Cfamily)			Firmicutes	Cytobacillus firmus (Bacillus firmus)	RBP90076.1	159449	160900	-	1452	483	QNSF01000010.1	pfam00144		IPR001466 IPR012338	A0A366JR00_CYTFI	no	3
DN400_06670	zzzz609	serine hydrolase			Firmicutes	Bacillus sp. AR8-1	TXR78152.1	217777	219225	+	1449	482	QNUB01000009.1	pfam00144		IPR001466 IPR012338	A0A6N2HCG7_9BACI	no	4
DN393_21950	zzzz611	cyclic peptide export ABC transporter	zmaM		Firmicutes	Bacillus sp. BPN334	KAA0784691.1	335895	338978	+	3084	1027	QOZW01000013.1	pfam00005 pfam00144	TIGR01194	IPR003439 IPR003439 IPR003593 IPR011527 IPR001466 IPR036640 IPR036640 IPR005898 IPR027417 IPR012338	A0A6H9IWM1_9BACI	yes	9
DN393_26885	zzzz612	cyclic peptide export ABC transporter			Firmicutes	Bacillus sp. BPN334	KAA0781987.1	36360	39527	-	3168	1055	QOZW01000020.1	pfam00005 pfam00144	TIGR01194	IPR005898 IPR036640 IPR003439 IPR003439 IPR001466 IPR036640 IPR012338 IPR011527 IPR003593 IPR027417	A0A6H9I277_9BACI	yes	10
DN404_17205	zzzz613	serine hydrolase			Firmicutes	Bacillus sp. TE8-1	KAA0770517.1	67965	69413	-	1449	482	QPET01000016.1	pfam00144		IPR001466 IPR012338	A0A6L3BIU9_9BACI	no	4
DN404_29065	zzzz614	class A beta-lactamase-related serine hydrolase			Firmicutes	Bacillus sp. TE8-1	KAA0759145.1	13294	14721	-	1428	475	QPET01000043.1	pfam00144		IPR001466 IPR012338	A0A6L3B896_9BACI	no	4
DFP94_1011307	zzzz615	CubicO group peptidase (beta-lactamase class Cfamily)			Firmicutes	Fontibacillus phaseoli	RCX23705.1	1310798	1312333	-	1536	511	QPJW01000001.1	pfam00144		IPR001466 IPR012338	A0A369BRM4_9BACL	yes	4
DAH66_09520	zzzz618	class A beta-lactamase-related serine hydrolase			Proteobacteria	Sphingomonas koreensis	RSY86051.1	99927	101891	-	1965	654	QQYZ01000007.1	pfam00144		IPR001466 IPR012338	A0A430G4J1_9SPHN	no	4
DWV06_17060	zzzz619	class A beta-lactamase-related serine hydrolase			Firmicutes	Anaerosacchriphilus polymeriproducens	RDU22232.1	349006	351000	+	1995	664	QRCT01000050.1	pfam00144		IPR001466 IPR012338	A0A371ARR4_9FIRM	no	5
C7820_1079	zzzz620	CubicO group peptidase (beta-lactamase class Cfamily)			Firmicutes	Paenibacillus sp. VMFN-D1	RED39940.1	1142644	1144152	+	1509	502	QRDU01000001.1	pfam00144		IPR001466 IPR012338	A0A3D9GTE0_9BACL	yes	4
DFP98_108104	zzzz621	CubicO group peptidase (beta-lactamase class Cfamily)			Firmicutes	Cohnella phaseoli	RED83261.1	104908	106356	+	1449	482	QRDZ01000008.1	pfam00144		IPR012338 IPR001466	A0A3D9K9R6_9BACL	no	4
DW172_10520	zzzz622	class A beta-lactamase-related serine hydrolase			Firmicutes	[Eubacterium] rectale	RHI20878.1	83467	85272	-	1806	601	QRKN01000008.1	pfam00144		IPR001466 IPR012338	A0A414ZKF5_9FIRM	no	7
DW038_10625	zzzz623	class A beta-lactamase-related serine hydrolase			Firmicutes	[Eubacterium] rectale	RHL03319.1	58331	60136	+	1806	601	QROF01000009.1	pfam00144		IPR012338 IPR001466	A0A415I6P4_9FIRM	no	7
DW028_06460	zzzz624	class A beta-lactamase-related serine hydrolase			Firmicutes	[Eubacterium] rectale	RHL29028.1	84584	86389	-	1806	601	QRON01000003.1	pfam00144		IPR012338 IPR001466	A0A415JYK2_9FIRM	no	7
DW001_08180	zzzz625	class A beta-lactamase-related serine hydrolase			Firmicutes	[Eubacterium] rectale	RHL79197.1	71095	72900	+	1806	601	QRPB01000008.1	pfam00144		IPR001466 IPR012338	A0A396FSV5_9FIRM	no	7
DWY38_09085	zzzz626	class C beta-lactamase-related serine hydrolase			Firmicutes	[Eubacterium] rectale	RGR54367.1	92074	93879	-	1806	601	QRUJ01000008.1	pfam00144		IPR012338 IPR001466	A0A395UXR8_9FIRM	no	7
DWW89_07085	zzzz628	class A beta-lactamase-related serine hydrolase			Firmicutes	[Eubacterium] rectale	RGU25723.1	45586	47391	+	1806	601	QRXR01000009.1	pfam00144		IPR012338 IPR001466	A0A413QXT7_9FIRM	no	7
DWV45_11035	zzzz629	class A beta-lactamase-related serine hydrolase			Firmicutes	[Eubacterium] rectale	RGW86200.1	28910	30715	+	1806	601	QSAZ01000011.1	pfam00144		IPR001466 IPR012338	A0A414A892_9FIRM	no	7
DXA03_03910	zzzz630	class A beta-lactamase-related serine hydrolase			Firmicutes	[Eubacterium] rectale	RGZ19522.1	125779	127584	+	1806	601	QSDV01000003.1	pfam00144		IPR012338 IPR001466	A0A413MDP1_9FIRM	no	7
DW967_12685	zzzz632	class A beta-lactamase-related serine hydrolase			Firmicutes	[Eubacterium] rectale	RGZ89901.1	31263	33068	-	1806	601	QSES01000026.1	pfam00144		IPR001466 IPR012338	A0A413Q4N8_9FIRM	no	7
DW753_00400	zzzz636	class A beta-lactamase-related serine hydrolase			Firmicutes	[Eubacterium] rectale	RHE34615.1	82538	84343	-	1806	601	QSKC01000001.1	pfam00144		IPR012338 IPR001466	A0A414IYB7_9FIRM	no	7
DX932_20785	zzzz637	class A beta-lactamase-related serine hydrolase			Firmicutes	Bacillus cereus	KAA6459463.1	34602	36092	-	1491	496	QSMZ01000020.1	pfam00144		IPR012338 IPR001466	A0A5M8SHM9_BACCE	no	3
DX927_20645	zzzz638	class A beta-lactamase-related serine hydrolase	amiB		Firmicutes	Bacillus swezeyi	KAA6447671.1	136557	138086	+	1530	509	QSND01000005.1	pfam00144		IPR001466 IPR012338	A0A5M8RIJ2_9BACI	yes	4
DXD95_03045	zzzz639	class C beta-lactamase-related serine hydrolase			Firmicutes	[Eubacterium] rectale	RGI70081.1	141993	143798	+	1806	601	QSOB01000003.1	pfam00144		IPR012338 IPR001466	A0A3E4EFT1_9FIRM	no	7
DXD13_08720	zzzz640	class A beta-lactamase-related serine hydrolase			Firmicutes	[Eubacterium] rectale	RGK42888.1	110778	112583	-	1806	601	QSQP01000009.1	pfam00144		IPR001466 IPR012338	A0A3E4LZJ9_9FIRM	no	7
DFS17_0398	zzzz641	CubicO group peptidase (beta-lactamase class Cfamily)			Actinobacteria	Clavibacter sp. 199	REE50546.1	457827	459890	-	2064	687	QTTK01000001.1	pfam00144		IPR001466 IPR012338	A0A3D9PKD2_9MICO	no	5
DX130_07590	zzzz642	class A beta-lactamase-related serine hydrolase			Firmicutes	Paenibacillus paeoniae	REK76877.1	1680103	1681617	+	1515	504	QUBQ01000001.1	pfam00144		IPR001466 IPR012338	A0A371PM83_9BACL	yes	3
DX130_11630	zzzz643	cyclic peptide export ABC transporter			Firmicutes	Paenibacillus paeoniae	REK77610.1	2493266	2496364	-	3099	1032	QUBQ01000001.1	pfam00005 pfam00144	TIGR01194	IPR003593 IPR005898 IPR011527 IPR036640 IPR003439 IPR023650 IPR001466 IPR012338 IPR003439 IPR036640 IPR027417	A0A371PN30_9BACL	yes	10
DYD21_08145	zzzz644	class C beta-lactamase-related serine hydrolase			Balneolaeota	Rhodohalobacter sp. SW132	REL37742.1	279143	280630	-	1488	495	QUOK01000003.1	pfam00144		IPR001466 IPR012338	A0A371QPF6_9BACT	no	3
DZB83_19090	zzzz645	serine hydrolase			Firmicutes	Bacillus sp. dmp10	RFB44475.1	155795	157345	+	1551	516	QUQR01000007.1	pfam00144		IPR012338 IPR001466	A0A371UQI4_9BACI	yes	4
D1B33_08015	zzzz646	class A beta-lactamase-related serine hydrolase			Firmicutes	Lysinibacillus yapensis	RHW37477.1	98594	100102	-	1509	502	QWEI01000003.1	pfam00144		IPR012338 IPR001466	A0A396SCP0_9BACI	yes	3
D3H35_03255	zzzz647	class A beta-lactamase-related serine hydrolase			Firmicutes	Cohnella sp. K2E09-144	RIE04968.1	46264	47838	-	1575	524	QXJM01000017.1	pfam00144		IPR001466 IPR012338	A0A398CWM3_9BACL	yes	4
D3P09_18375	zzzz648	cyclic peptide export ABC transporter			Firmicutes	Paenibacillus pinisoli	RJX38044.1	272805	275897	+	3093	1030	QXQB01000004.1	pfam00005 pfam00144	TIGR01194	IPR027417 IPR036640 IPR005898 IPR036640 IPR003593 IPR011527 IPR003439 IPR003439 IPR012338 IPR023650 IPR001466	A0A3A6PW05_9BACL	yes	10
BU052_00565	zzzz649	hypothetical protein			Firmicutes	Staphylococcus simulans	RIN61088.1	21728	23248	-	1521	506	QXUQ01000002.1	pfam00144		IPR012338 IPR001466	A0A418J7K4_STASI	no	4
D5F11_000325	zzzz651	class A beta-lactamase-related serine hydrolase			Firmicutes	Bacillus terrae	RST61371.1	64857	66284	-	1428	475	QYTW02000001.1	pfam00144		IPR001466 IPR012338	A0A429XDK2_9BACI	no	4
D3875_14995	zzzz652	class A beta-lactamase-related serine hydrolase			Deinococcus-Thermus	Deinococcus sp. K2S05-167	RJF72651.1	2099840	2101378	-	1539	512	QYUJ01000014.1	pfam00144		IPR001466 IPR012338	A0A418V955_9DEIO	no	3
D3P07_05285	zzzz653	cyclic peptide export ABC transporter			Firmicutes	Paenibacillus sp. 1011MAR3C5	RJE89652.1	91383	94481	+	3099	1032	QZCF01000002.1	pfam00005 pfam00144	TIGR01194	IPR003439 IPR027417 IPR003593 IPR005898 IPR012338 IPR003439 IPR023650 IPR001466 IPR011527 IPR036640 IPR036640	A0A418T8X9_9BACL	yes	10
D3P07_19375	zzzz654	hypothetical protein			Firmicutes	Paenibacillus sp. 1011MAR3C5	RJE86236.1	288479	290248	-	1770	589	QZCF01000006.1	pfam00144		IPR012338 IPR001466	A0A418SZ77_9BACL	no	4
StrepF001_16510	zzzz655	class A beta-lactamase-related serine hydrolase			Actinobacteria	Streptomyces sp. F001	RZB18632.1	702992	704566	-	1575	524	QZWF01000003.1	pfam00144		IPR001466 IPR012338	A0A4Q6IJS0_9ACTN	no	4
D7M11_04630	zzzz656	class A beta-lactamase-related serine hydrolase			Firmicutes	Paenibacillus ginsengarvi	RKN86302.1	341679	343139	+	1461	486	RBAH01000002.1	pfam00144		IPR012338 IPR001466	A0A3B0CMA3_9BACL	no	4
BDK92_7517	zzzz657	CubicO group peptidase (beta-lactamase class Cfamily)			Actinobacteria	Micromonospora pisi	RKR93015.1	8512843	8514234	+	1392	463	RBKT01000001.1	pfam00144		IPR012338 IPR001466	A0A495JWT1_9ACTN	no	3
DFP74_3381	zzzz658	CubicO group peptidase (beta-lactamase class Cfamily)			Actinobacteria	Nocardiopsis sp. Huas11	RKS07698.1	3654024	3655607	+	1584	527	RBKY01000001.1	pfam00144		IPR001466 IPR012338	A0A495L2W3_9ACTN	no	3
D7Z96_04930	zzzz659	class A beta-lactamase-related serine hydrolase			Actinobacteria	Pseudarthrobacter phenanthrenivorans (Arthrobacter phenanthrenivorans)	RKO26095.1	204854	206458	-	1605	534	RBNH01000003.1	pfam00144		IPR012338 IPR001466	A0A3B0G1R9_PSEPS	no	4
C8E97_1392	zzzz660	CubicO group peptidase (beta-lactamase class Cfamily)			Actinobacteria	Saccharothrix australiensis	RKT52853.1	1456308	1457747	-	1440	479	RBXO01000001.1	pfam00144		IPR012338 IPR001466	A0A495VWC5_9PSEU	no	3
D9T17_04775	zzzz661	class A beta-lactamase-related serine hydrolase			Proteobacteria	Lysobacter enzymogenes	ROU08386.1	115267	117531	+	2265	754	RCTY01000013.1	pfam00144		IPR001466 IPR012338	A0A3N2RM19_LYSEN	no	4
EBB07_05420	zzzz663	class A beta-lactamase-related serine hydrolase			Firmicutes	Paenibacillaceae bacterium	RXZ83819.1	240599	242047	+	1449	482	REGQ01000003.1	pfam00144		IPR001466 IPR012338	A0A4Q2LX44_9BACL	no	4
EEL32_05900	zzzz664	cyclic peptide export ABC transporter			Firmicutes	Brevibacillus laterosporus (Bacillus laterosporus)	TPG89641.1	200288	203383	-	3096	1031	RHPL01000048.1	pfam00005 pfam00144 pfam00664	TIGR01194	IPR003439 IPR001466 IPR005898 IPR012338 IPR011527 IPR027417 IPR011527 IPR036640 IPR003593 IPR036640 IPR003439	A0A502IRX0_BRELA	yes	10
EEL32_14495	zzzz665	cyclic peptide export ABC transporter			Firmicutes	Brevibacillus laterosporus (Bacillus laterosporus)	TPG85646.1	37645	40728	+	3084	1027	RHPL01000068.1	pfam00005 pfam00144	TIGR01194	IPR011527 IPR003593 IPR012338 IPR003439 IPR003439 IPR005898 IPR036640 IPR027417 IPR001466 IPR036640	A0A502IJ64_BRELA	yes	10
EC604_14500	zzzz666	cyclic peptide export ABC transporter			Firmicutes	Paenibacillus amylolyticus	KAA8785051.1	114793	117861	+	3069	1022	RIAS01000007.1	pfam00144 pfam00005	TIGR01194	IPR023650 IPR012338 IPR036640 IPR011527 IPR003439 IPR001466 IPR003593 IPR003439 IPR005898 IPR027417 IPR036640	A0A5M9WU00_PAEAM	yes	10
EF879_02285	zzzz667	class A beta-lactamase-related serine hydrolase			Actinobacteria	Micromonospora sp. HM5-17	ROT33765.1	495437	497146	+	1710	569	RJWA01000001.1	pfam00144		IPR001466 IPR006311 IPR012338	A0A3N2PGF3_9ACTN	no	4
FH5_04974	zzzz668	Beta-lactamase			Firmicutes	Bacillus endophyticus	RPK08344.1	168054	171176	-	3123	1040	RPHD01000006.1	pfam00144 pfam00005	TIGR01194	IPR005898 IPR036640 IPR001466 IPR036640 IPR011527 IPR012338 IPR003593 IPR003439 IPR003439 IPR027417	A0A3N6AMM9_9BACI	yes	10
EDO6_04127	zzzz669	Beta-lactamase			Firmicutes	Paenibacillus xylanexedens	RPK28600.1	1142904	1144376	-	1473	490	RPHH01000002.1	pfam00144		IPR001466 IPR012338	A0A3N6CV70_9BACL	no	3
EII10_01775	zzzz670	class A beta-lactamase-related serine hydrolase			Actinobacteria	Actinomyces bowdenii	RRD30852.1	400454	402421	-	1968	655	RQZC01000001.1	pfam00144		IPR001466 IPR012338	A0A3P1V9G7_9ACTO	no	4
EHV15_00655	zzzz671	class A beta-lactamase-related serine hydrolase			Firmicutes	Paenibacillus oralis	RRJ61644.1	141243	142790	-	1548	515	RRCN01000001.1	pfam00144		IPR001466 IPR012338	A0A3P3TV68_9BACL	no	4
EHV15_11385	zzzz672	class A beta-lactamase-related serine hydrolase			Firmicutes	Paenibacillus oralis	RRJ63462.1	2434765	2436273	-	1509	502	RRCN01000001.1	pfam00144		IPR012338 IPR001466	A0A3P3TZC4_9BACL	no	4
EJQ19_09875	zzzz673	class A beta-lactamase-related serine hydrolase			Firmicutes	Paenibacillus whitsoniae	RTE09996.1	113807	115261	-	1455	484	RXHU01000024.1	pfam00144		IPR012338 IPR001466	A0A3S0AQD9_9BACL	no	3
EKA14_14845	zzzz674	class A beta-lactamase-related serine hydrolase			Firmicutes	Bacillus mycoides	RWS42536.1	241780	243207	-	1428	475	RXPJ01000004.1	pfam00144		IPR012338 IPR001466	A0A443TAD9_BACMY	no	4
CD154_06060	zzzz675	class A beta-lactamase-related serine hydrolase			Firmicutes	Staphylococcus carnosus subsp. carnosus	RTX90048.1	152910	154412	-	1503	500	RXXD01000029.1	pfam00144		IPR012338 IPR001466	A0A431ZP91_STACA	no	4
EKO25_01660	zzzz677	class A beta-lactamase-related serine hydrolase			Firmicutes	Bacillus sp. SAJ1	RTZ57653.1	127656	129233	+	1578	525	RYEN01000002.1	pfam00144		IPR001466 IPR012338	A0A3S0R409_9BACI	no	4
EJP82_08565	zzzz678	class A beta-lactamase-related serine hydrolase			Firmicutes	Paenibacillus anaericanus	RUT47216.1	191145	192605	+	1461	486	RZNY01000005.1	pfam00144		IPR012338 IPR001466	A0A3S1BTN5_9BACL	no	4
C7Y47_01270	zzzz679	hypothetical protein			Firmicutes	Lysinibacillus sp. SDF0037	TQR39690.1	267129	269081	-	1953	650	SADV01000001.1	pfam00144		IPR001466 IPR001586 IPR036640 IPR012338 IPR036640	A0A544V0V0_9BACI	yes	6
C7Y47_10185	zzzz680	class A beta-lactamase-related serine hydrolase			Firmicutes	Lysinibacillus sp. SDF0037	TQR34332.1	220244	221719	+	1476	491	SADV01000006.1	pfam00144		IPR012338 IPR001466	A0A544ULI5_9BACI	no	4
C7Y47_21615	zzzz681	class A beta-lactamase-related serine hydrolase			Firmicutes	Lysinibacillus sp. SDF0037	TQR28438.1	19022	20527	-	1506	501	SADV01000029.1	pfam00144		IPR001466 IPR012338	A0A544U8K7_9BACI	yes	4
C7Y45_12795	zzzz682	cyclic peptide edeine export ABC transporterEdeA	edeA	edeA	Firmicutes	Lysinibacillus sp. SDF0063	TQR36756.1	701066	704125	+	3060	1019	SADX01000003.1	pfam00144 pfam00005	TIGR01194	IPR027417 IPR001466 IPR036640 IPR003593 IPR012338 IPR003439 IPR005898 IPR011527 IPR003439 IPR036640	A0A544USD4_9BACI	yes	9
C7Y44_18365	zzzz683	class A beta-lactamase-related serine hydrolase			Firmicutes	Paenibacillus sp. SDF0028	TQR44068.1	526395	527843	+	1449	482	SADY01000005.1	pfam00144		IPR012338 IPR001466	A0A544V7W6_9BACL	no	4
C7Y44_19345	zzzz684	serine hydrolase			Firmicutes	Paenibacillus sp. SDF0028	TQR43646.1	156276	157643	+	1368	455	SADY01000006.1	pfam00144		IPR001466 IPR012338	A0A544V6R2_9BACL	yes	3
EJV22_06805	zzzz685	class A beta-lactamase-related serine hydrolase			Firmicutes	Fictibacillus phosphorivorans	MQR94884.1	354938	356437	+	1500	499	SAYN01000021.1	pfam00144		IPR012338 IPR001466	A0A5P0YCX6_9BACI	yes	4
EQ812_01405	zzzz686	serine hydrolase FLP			Firmicutes	Staphylococcus lugdunensis	TBW73489.1	284823	286334	+	1512	503	SCHB01000001.1	pfam00144		IPR012338 IPR001466	A0A4Q9WDT5_STALU	no	4
EQ804_07540	zzzz688	serine hydrolase			Firmicutes	Staphylococcus hominis	TBW88291.1	49328	50821	+	1494	497	SCHG01000011.1	pfam00144		IPR001466 IPR012338	A0A4Q9WP23_STAHO	no	4
ETJ89_15115	zzzz689	class A beta-lactamase-related serine hydrolase			Firmicutes	Bacillus albus	RXJ39273.1	323597	325138	-	1542	513	SDFP01000003.1	pfam00144		IPR001466 IPR012338	A0A4Q0WYK7_9BACI	no	4
EU553_01990	zzzz690	serine hydrolase FLP			Firmicutes	Staphylococcus sp. RIT622	RYL12249.1	440465	441964	-	1500	499	SEMK01000001.1	pfam00144		IPR012338 IPR001466	A0A658PMQ4_9STAP	no	4
EW053_14350	zzzz691	class A beta-lactamase-related serine hydrolase			Actinobacteria	Streptomyces sp. IB2014 016-6	TXL89498.1	37581	39344	+	1764	587	SGBF01000021.1	pfam00144		IPR001466 IPR012338	A0A5C8QGA2_9ACTN	no	3
EXM95_01795	zzzz692	serine hydrolase			Firmicutes	Clostridium botulinum	NFC79092.1	377734	379182	+	1449	482	SGMC01000001.1	pfam00144		IPR012338 IPR001466	A0A6B3YY46_CLOBO	no	4
EV380_3042	zzzz693	CubicO group peptidase (beta-lactamase class Cfamily)			Actinobacteria	Zhihengliuella halotolerans	RZU63424.1	3264466	3265905	+	1440	479	SHLA01000001.1	pfam00144		IPR001466 IPR012338	A0A4Q8AGK9_9MICC	no	3
ERL59_01255	zzzz694	cyclic peptide export ABC transporter			Firmicutes	Chengkuizengella sp. YPA3-1-1	NBI27596.1	110530	113616	+	3087	1028	SIJB01000004.1	pfam00005 pfam00144	TIGR01194	IPR027417 IPR011527 IPR003439 IPR012338 IPR003439 IPR001466 IPR005898 IPR003593 IPR036640 IPR023650 IPR036640	A0A6N9PXG2_9BACL	yes	10
EW028_07395	zzzz695	class A beta-lactamase-related serine hydrolase			Firmicutes	Lysinibacillus sp. OL1	TBV88253.1	39636	41126	-	1491	496	SJDS01000003.1	pfam00144		IPR001466 IPR012338	A0A4Q9TTX2_9BACI	yes	3
Pla52n_20410	zzzz696	D-alanyl-D-alanine-carboxypeptidase/endopeptidaseAmpH precursor		ampH_1	Planctomycetes	Planctomycetes bacterium Pla52n	TWU06320.1	1215095	1217188	-	2094	697	SJPN01000002.1	pfam00144		IPR012338 IPR001466	A0A5C6B351_9BACT	no	7
Pla52n_55230	zzzz697	D-alanyl-D-alanine dipeptidase		ddpX	Planctomycetes	Planctomycetes bacterium Pla52n	TWT94698.1	409310	412876	+	3567	1188	SJPN01000007.1	pfam01427 pfam00144 pfam00144		IPR000755 IPR012338 IPR009045 IPR009045 IPR000755 IPR001466 IPR001466 IPR012338	A0A5C6A5V2_9BACT	no	2
E0M27_08955	zzzz698	serine hydrolase			Firmicutes	Bacillus mycoides	TBX57724.1	15247	16674	-	1428	475	SJQD01000004.1	pfam00144		IPR001466 IPR012338	A0A4Q9YK35_BACMY	no	4
E0Y62_12105	zzzz699	class A beta-lactamase-related serine hydrolase			Firmicutes	Cytobacillus praedii	TCJ03913.1	52013	53443	+	1431	476	SJTH01000012.1	pfam00144		IPR001466 IPR012338	A0A4R1B0G0_9BACI	no	4
EDD76_12053	zzzz700	CubicO group peptidase (beta-lactamase class Cfamily)			Firmicutes	Kineothrix alysoides	TCL54449.1	45441	47006	-	1566	521	SLUO01000020.1	pfam00144		IPR012338 IPR001466	A0A4R1QL81_9FIRM	yes	4
EDD58_101659	zzzz701	cyclic peptide transporter			Firmicutes	Hazenella coriacea	TCS97012.1	665561	668677	-	3117	1038	SMAG01000001.1	pfam00144 pfam00005	TIGR01194	IPR003439 IPR012338 IPR036640 IPR001466 IPR036640 IPR011527 IPR003593 IPR005898 IPR027417 IPR003439	A0A4R3LBA9_9BACL	yes	9
EC910_117120	zzzz702	CubicO group peptidase (beta-lactamase class Cfamily)			Firmicutes	Bacillus thuringiensis	TCW50395.1	117994	119421	+	1428	475	SMDG01000017.1	pfam00144		IPR012338 IPR001466	A0A4R4B9F2_BACTU	no	4
EC910_11977	zzzz703	putative ATP-binding cassette transporter	zmaM		Firmicutes	Bacillus thuringiensis	TCW49447.1	90492	93575	-	3084	1027	SMDG01000019.1	pfam00144 pfam00005	TIGR01194	IPR003439 IPR003593 IPR011527 IPR012338 IPR036640 IPR001466 IPR003439 IPR005898 IPR036640 IPR027417	A0A4R4B6P9_BACTU	yes	9
C8N28_0881	zzzz704	CubicO group peptidase (beta-lactamase class Cfamily)			Bacteroidetes	Albibacterium bauzanense	TCK85570.1	954242	955732	-	1491	496	SMGO01000001.1	pfam00144		IPR001466 IPR012338	A0A4R1M3C0_9SPHI	no	3
E1265_02760	zzzz705	class A beta-lactamase-related serine hydrolase			Actinobacteria	Streptomyces sp. 8K308	TDC27048.1	46106	47602	-	1497	498	SMKC01000008.1	pfam00144		IPR001466 IPR012338	A0A4R4PX31_9ACTN	no	3
E1193_03125	zzzz706	class A beta-lactamase-related serine hydrolase			Actinobacteria	Micromonospora sp. KC606	TDC85303.1	33211	34653	-	1443	480	SMKN01000007.1	pfam00144		IPR001466 IPR012338	A0A4R4UB78_9ACTN	no	3
E1288_10960	zzzz707	class A beta-lactamase-related serine hydrolase			Actinobacteria	Saccharopolyspora sp. 7K502	TDD52724.1	41111	42541	-	1431	476	SMKW01000011.1	pfam00144		IPR001466 IPR012338	A0A4R4Z6J7_9PSEU	no	3
E2R58_11485	zzzz708	class A beta-lactamase-related serine hydrolase			Firmicutes	Paenibacillus amylolyticus	TDL69749.1	2654158	2655630	+	1473	490	SMZV01000001.1	pfam00144		IPR001466 IPR012338	A0A4R5ZMT2_PAEAM	no	3
E2R60_04160	zzzz709	class A beta-lactamase-related serine hydrolase			Firmicutes	Paenibacillus dendritiformis	TDL57694.1	951549	953003	-	1455	484	SMZW01000001.1	pfam00144		IPR001466 IPR012338	A0A4V3B5N7_9BACL	no	3
DFO69_3787	zzzz710	CubicO group peptidase (beta-lactamase class Cfamily)			Firmicutes	Bacillus subtilis	TDO08385.1	79792	81297	+	1506	501	SNWK01000005.1	pfam00144		IPR012338 IPR001466	A0A4R6HJZ4_BACIU	yes	3
EV190_101501	zzzz711	CubicO group peptidase (beta-lactamase class Cfamily)			Actinobacteria	Actinorugispora endophytica	TDQ55176.1	538916	540475	-	1560	519	SNYN01000001.1	pfam00144		IPR012338 IPR001466	A0A4R6V7T1_9ACTN	no	3
EV579_3253	zzzz712	CubicO group peptidase (beta-lactamase class Cfamily)			Firmicutes	Bacillus sp. BK450	TDU10783.1	82972	84513	+	1542	513	SOBQ01000005.1	pfam00144		IPR012338 IPR001466	A0A4R7MZU7_9BACI	yes	4
A9A36_115109	zzzz714	CubicO group peptidase (beta-lactamase class Cfamily)			Firmicutes	Lysinibacillus sp. YR326	TDU99106.1	108235	109740	-	1506	501	SOCD01000015.1	pfam00144		IPR012338 IPR001466	A0A4R7U326_9BACI	yes	4
A9A36_11716	zzzz715	cyclic peptide transporter			Firmicutes	Lysinibacillus sp. YR326	TDU96859.1	26834	29947	+	3114	1037	SOCD01000017.1	pfam00005 pfam00144 pfam00664	TIGR01194	IPR027417 IPR003439 IPR003593 IPR036640 IPR012338 IPR001466 IPR011527 IPR003439 IPR036640 IPR011527 IPR005898	A0A4R7TWG3_9BACI	yes	9
E3K14_13065	zzzz717	serine hydrolase FLP			Firmicutes	Staphylococcus aureus	TFE22190.1	2506524	2508023	+	1500	499	SOPD01000001.1	pfam00144		IPR012338 IPR001466	A0A5F0HM80_STAAU	no	4
E4U00_10760	zzzz720	serine hydrolase FLP			Firmicutes	Staphylococcus aureus	TFU35316.1	188076	189572	+	1497	498	SPPY01000003.1	pfam00144		IPR012338 IPR001466	A0A659I810_STAAU	no	4
E4V82_03230	zzzz721	class A beta-lactamase-related serine hydrolase			Firmicutes	Clostridium estertheticum	MPQ61129.1	26247	28301	-	2055	684	SPSF01000013.1	pfam00144		IPR012338 IPR001466	A0A5N7IXC8_9CLOT	no	5
E2554_09440	zzzz722	class A beta-lactamase-related serine hydrolase			Firmicutes	Staphylococcus petrasii subsp. petrasii	TGA81720.1	724780	726282	-	1503	500	SRJE01000002.1	pfam00144		IPR012338 IPR001466	A0A5F1B3G7_9STAP	no	4
E2556_09130	zzzz723	serine hydrolase FLP			Firmicutes	Staphylococcus petrasii subsp. croceilyticus	TGA75471.1	18694	20196	-	1503	500	SRJF01000012.1	pfam00144		IPR001466 IPR012338	A0A2K4C718_9STAP	no	4
E2557_00145	zzzz724	serine hydrolase FLP			Firmicutes	Staphylococcus petrasii subsp. jettensis	TGE13535.1	27771	29273	+	1503	500	SRLF01000001.1	pfam00144		IPR012338 IPR001466	A0A380FZ40_9STAP	no	4
BJR09_08425	zzzz725	serine hydrolase FLP			Firmicutes	Staphylococcus petrasii subsp. jettensis	TGE16718.1	27749	29251	+	1503	500	SRLS01000012.1	pfam00144		IPR012338 IPR001466	A0A5R1ZI30_9STAP	no	4
FC821_01360	zzzz729	beta-lactamase family protein			Firmicutes	Clostridium botulinum	NFG70659.1	274087	275535	+	1449	482	SWPS01000001.1	pfam00144		IPR012338 IPR001466	A0A6B4GP18_CLOBO	no	3
FC821_03625	zzzz730	cyclic peptide export ABC transporter			Firmicutes	Clostridium botulinum	NFG71092.1	278901	281981	+	3081	1026	SWPS01000002.1	pfam00005 pfam00664 pfam00144	TIGR01194	IPR012338 IPR003593 IPR036640 IPR036640 IPR003439 IPR003439 IPR011527 IPR011527 IPR027417 IPR001466 IPR005898	A0A6B4H1L2_CLOBO	yes	10
FDC09_03455	zzzz732	serine hydrolase			Firmicutes	Clostridium botulinum	NFM92727.1	16307	17755	+	1449	482	SWYC01000004.1	pfam00144		IPR001466 IPR012338	A0A6M0WJF4_CLOBO	no	4
FDF68_07785	zzzz733	serine hydrolase			Firmicutes	Clostridium sporogenes	NFT78408.1	100209	101657	+	1449	482	SXCU01000009.1	pfam00144		IPR001466 IPR012338	A0A1V9IWV2_CLOSG	no	4
FDF79_13545	zzzz734	serine hydrolase			Firmicutes	Clostridium botulinum	NFU54848.1	35014	36462	-	1449	482	SXDC01000016.1	pfam00144		IPR012338 IPR001466	A0A6B4NPX7_CLOBO	no	4
FDG37_14445	zzzz735	beta-lactamase family protein			Firmicutes	Clostridium sporogenes	NFV34363.1	80303	81751	+	1449	482	SXFC01000013.1	pfam00144		IPR012338 IPR001466	A0A6B5AF50_CLOSG	no	4
FDG48_07705	zzzz736	beta-lactamase family protein			Firmicutes	Clostridium sporogenes	NFP91349.1	464209	465657	-	1449	482	SXFQ01000002.1	pfam00144		IPR001466 IPR012338	A0A6M0Y9S5_CLOSG	no	3
FCO27_15565	zzzz737	beta-lactamase family protein	amiB		Firmicutes	Bacillus pumilus (Bacillus mesentericus)	TKI22478.1	96562	98103	-	1542	513	SZNF01000006.1	pfam00144		IPR001466 IPR012338	A0A4U2VQ19_BACPU	yes	4
E8L90_06130	zzzz738	cyclic peptide export ABC transporter			Firmicutes	Brevibacillus antibioticus	TKI55067.1	1232027	1235236	+	3210	1069	SZNK01000001.1	pfam00005 pfam00144	TIGR01194	IPR011527 IPR003439 IPR003439 IPR036640 IPR005898 IPR012338 IPR027417 IPR001466 IPR036640 IPR003593	A0A4U2Y3S4_9BACL	yes	10
E8L90_07325	zzzz739	cyclic peptide edeine export ABC transporterEdeA	edeA	edeA	Firmicutes	Brevibacillus antibioticus	TKI55273.1	1567480	1570539	+	3060	1019	SZNK01000001.1	pfam00005 pfam00664 pfam00144	TIGR01194	IPR003439 IPR011527 IPR036640 IPR005898 IPR003439 IPR011527 IPR001466 IPR036640 IPR012338 IPR003593 IPR027417	A0A4V5TKB9_9BACL	yes	9
FC692_17275	zzzz740	cyclic peptide export ABC transporter	zmaM		Firmicutes	Bacillus cereus	TKH26519.1	66941	70024	+	3084	1027	SZOE01000141.1	pfam00005 pfam00144	TIGR01194	IPR003439 IPR003439 IPR011527 IPR036640 IPR005898 IPR003593 IPR036640 IPR027417 IPR012338 IPR001466	A0A4U2NNW9_BACCE	yes	9
FC694_00965	zzzz741	cyclic peptide export ABC transporter			Firmicutes	Bacillus wiedmannii	TKH19599.1	71273	74440	-	3168	1055	SZOM01000007.1	pfam00005 pfam00144	TIGR01194	IPR027417 IPR003439 IPR005898 IPR011527 IPR012338 IPR036640 IPR001466 IPR003439 IPR003593 IPR036640	A0A4U2N5T5_9BACI	yes	10
NCTC7582_04772	zzzz742	beta-lactamase		bla1	Firmicutes	Lysinibacillus capsici	SPU38804.1	933543	934970	-	1428	475	UAQE01000004.1	pfam00144		IPR001466 IPR012338	A0A2X1AKJ0_9BACI	no	4
SAMEA1469856_01018	zzzz744	beta-lactamase family protein		fmtA_1	Firmicutes	Staphylococcus aureus	SRD62779.1	270172	271668	+	1497	498	UDLK01000003.1	pfam00144		IPR001466 IPR012338	A0A658X300_STAAU	no	4
SAMN05216184_101648	zzzz746	CubicO group peptidase, beta-lactamase class Cfamily			Actinobacteria	Georgenia satyanarayanai	SSA36996.1	735735	737744	-	2010	669	UETB01000001.1	pfam00144		IPR001466 IPR012338	A0A2Y8ZZG4_9MICO	no	4
NCTC7464_05818	zzzz748	cyclic peptide transporter	zmaM	yojI	Firmicutes	Bacillus cereus	SUY93789.1	148507	151590	-	3084	1027	UFSU01000002.1	pfam00144 pfam00005	TIGR01194	IPR012338 IPR036640 IPR011527 IPR003593 IPR036640 IPR001466 IPR027417 IPR003439 IPR005898 IPR003439	A0A381KR01_BACCE	yes	9
NCTC10335_00702	zzzz749	putative penicillin-binding protein		ampC	Firmicutes	Cytobacillus firmus (Bacillus firmus)	SUV00580.1	618627	620078	+	1452	483	UFTC01000001.1	pfam00144		IPR001466 IPR012338	A0A380XBR0_CYTFI	no	3
NCTC11027_02696	zzzz754	beta-lactamase		pbpE_4	Firmicutes	Paenibacillus thiaminolyticus (Bacillus thiaminolyticus)	SUA95949.1	244338	245786	+	1449	482	UGRZ01000004.1	pfam00144		IPR001466 IPR012338	A0A378ZGS3_PANTH	no	4
NCTC11027_05584	zzzz755	beta-lactamase		pbpE_7	Firmicutes	Paenibacillus thiaminolyticus (Bacillus thiaminolyticus)	SUA98748.1	2681756	2683183	-	1428	475	UGRZ01000006.1	pfam00144		IPR001466 IPR012338	A0A378ZNY1_PANTH	no	3
NCTC10343_01159	zzzz756	beta-lactamase		yojI	Firmicutes	Paenibacillus polymyxa (Bacillus polymyxa)	SUA67064.1	1295024	1298134	+	3111	1036	UGSC01000001.1	pfam00144 pfam00664 pfam00005	TIGR01194	IPR036640 IPR005898 IPR001466 IPR012338 IPR027417 IPR011527 IPR003439 IPR011527 IPR036640 IPR003439 IPR003593 IPR017871	A0A378XTF4_PAEPO	yes	10
NCTC13826_00637	zzzz759	beta-lactamase		ampC	Firmicutes	Staphylococcus carnosus subsp. utilis	SUM05251.1	654546	656117	-	1572	523	UHCY01000001.1	pfam00144		IPR012338 IPR001466	A0A380F5B2_STACA	no	4
AIDNDMCJ_11465	zzzz763	Putative penicillin-binding protein PbpX	amiB	pbpX_2	Firmicutes	Bacillus safensis	VCT97716.1	88064	89605	+	1542	513	UWJF01000006.1	pfam00144		IPR012338 IPR001466	A0A498U442_BACIA	yes	4
FED44_02490	zzzz764	beta-lactamase family protein			Actinobacteria	Microbispora fusca	TLP66374.1	524594	526087	+	1494	497	VANP01000001.1	pfam00144		IPR012338 IPR001466	A0A5R8ZM41_9ACTN	no	4
KIS4809_2579	zzzz765	Polyketide synthase module protein			Firmicutes	Bacillus sp. ZZV12-4809	KAF0818520.1	47106	50267	-	3162	1053	VCRN01000009.1	pfam00144 pfam00005	TIGR01194	IPR036640 IPR012338 IPR005898 IPR036640 IPR003439 IPR001466 IPR003439 IPR011527 IPR027417 IPR003593	A0A6L5B183_9BACI	yes	9
FE784_34415	zzzz766	beta-lactamase family protein			Firmicutes	Paenibacillus hemerocallicola	TNJ61369.1	16817	18364	-	1548	515	VDCQ01000075.1	pfam00144		IPR012338 IPR001466	A0A5C4SYC1_9BACL	no	4
FG384_03430	zzzz767	penicillin-binding protein			Firmicutes	Psychrobacillus vulpis	TQR21271.1	208146	209573	+	1428	475	VDGI01000002.1	pfam00144		IPR001466 IPR012338	A0A544TV05_9BACI	no	3
FH610_008715	zzzz768	serine hydrolase			Actinobacteria	Microbispora catharanthi	KAB8185851.1	79195	80685	-	1491	496	VDMA02000004.1	pfam00144		IPR001466 IPR012338	A0A5N6BZI8_9ACTN	no	4
FHP23_14640	zzzz769	serine hydrolase			Firmicutes	Bacillus cereus	TNO51568.1	41647	43074	-	1428	475	VEPO01000007.1	pfam00144		IPR001466 IPR012338	A0A2V1JG17_BACCE	no	4
FHR06_23855	zzzz770	serine hydrolase			Firmicutes	Bacillus cereus	TNO64078.1	136410	137837	-	1428	475	VEPQ01000010.1	pfam00144		IPR001466 IPR012338	A0A5B2SWH5_BACCE	no	4
FHR06_25980	zzzz771	cyclic peptide export ABC transporter	zmaM		Firmicutes	Bacillus cereus	TNO63578.1	48126	51209	+	3084	1027	VEPQ01000013.1	pfam00144 pfam00005	TIGR01194	IPR003593 IPR012338 IPR001466 IPR003439 IPR027417 IPR011527 IPR036640 IPR003439 IPR036640 IPR005898	A0A5S4HW43_BACCE	yes	9
FHY68_00320	zzzz772	beta-lactamase family protein			Firmicutes	Bacillus pacificus	TNP07197.1	62143	63591	+	1449	482	VEPU01000001.1	pfam00144		IPR001466 IPR012338	A0A5C4ZU34_9BACI	no	4
FBY45_2574	zzzz773	CubicO group peptidase (beta-lactamase class Cfamily)			Actinobacteria	Nocardioides sp. SLBN-172	TQK23604.1	2683411	2684931	-	1521	506	VFNJ01000001.1	pfam00144		IPR001466 IPR012338	A0A542NDI9_9ACTN	no	3
FB479_101926	zzzz774	cyclic peptide transporter	edeA		Firmicutes	Brevibacillus sp. AG162	TQK75312.1	955048	958101	+	3054	1017	VFNO01000001.1	pfam00005 pfam00144	TIGR01194	IPR003439 IPR003593 IPR001466 IPR011527 IPR003439 IPR036640 IPR036640 IPR027417 IPR005898 IPR012338	A0A542SL15_9BACL	yes	9
FB479_103750	zzzz775	CubicO group peptidase (beta-lactamase class Cfamily)			Firmicutes	Brevibacillus sp. AG162	TQK63879.1	773436	775007	+	1572	523	VFNO01000003.1	pfam00144		IPR012338 IPR001466	A0A542RNC1_9BACL	no	4
FHX40_0795	zzzz776	CubicO group peptidase (beta-lactamase class Cfamily)			Actinobacteria	Thermopolyspora flexuosa	TQM74132.1	889847	891370	-	1524	507	VFPQ01000001.1	pfam00144		IPR001466 IPR012338	A0A543IU80_9ACTN	no	4
FLW16_21500	zzzz777	beta-lactamase family protein			Actinobacteria	Microbispora sp. KK1-11	TQS27344.1	199609	201105	+	1497	498	VIRJ01000014.1	pfam00144		IPR001466 IPR012338	A0A544ZE58_9ACTN	no	3
FHW61_10642	zzzz778	CubicO group peptidase (beta-lactamase class Cfamily)			Proteobacteria	Caulobacter rhizosphaerae	TWF24075.1	37641	39866	+	2226	741	VIWK01000006.1	pfam00144		IPR001466 IPR012338	A0A561NE64_9CAUL	no	4
BCM02_103406	zzzz780	cyclic peptide transporter			Firmicutes	Paenibacillus methanolicus	TYP76742.1	564107	567220	-	3114	1037	VNHS01000003.1	pfam00005 pfam00144	TIGR01194	IPR011527 IPR005898 IPR036640 IPR003439 IPR003439 IPR001466 IPR003593 IPR012338 IPR027417 IPR036640	A0A5S5CE20_9BACL	yes	10
BCM02_10797	zzzz781	CubicO group peptidase (beta-lactamase class Cfamily)			Firmicutes	Paenibacillus methanolicus	TYP73113.1	118150	119628	+	1479	492	VNHS01000007.1	pfam00144		IPR001466 IPR012338	A0A5S5C571_9BACL	no	4
BCM02_10853	zzzz782	cyclic peptide transporter			Firmicutes	Paenibacillus methanolicus	TYP72399.1	64475	67579	-	3105	1034	VNHS01000008.1	pfam00144 pfam00005	TIGR01194	IPR036640 IPR011527 IPR001466 IPR027417 IPR003439 IPR003593 IPR012338 IPR003439 IPR036640 IPR005898	A0A5S5BZM4_9BACL	yes	10
BD809_104167	zzzz783	cyclic peptide transporter			Bacteroidetes	Aquimarina intermedia	TYP74347.1	154373	157474	-	3102	1033	VNHU01000004.1	pfam00144 pfam00005 pfam00664	TIGR01194	IPR001466 IPR003439 IPR036640 IPR011527 IPR027417 IPR011527 IPR017871 IPR036640 IPR003439 IPR003593 IPR012338 IPR005898	A0A5S5C4V9_9FLAO	yes	10
FPZ45_13325	zzzz784	beta-lactamase family protein			Firmicutes	Cohnella sp. G13	TVX99902.1	300776	302203	+	1428	475	VNJJ01000006.1	pfam00144		IPR001466 IPR012338	A0A559JJ59_9BACL	no	4
FPZ44_00240	zzzz785	cyclic peptide export ABC transporter			Firmicutes	Paenibacillus sp. N4	TVX91621.1	45212	48385	+	3174	1057	VNJK01000001.1	pfam00005 pfam00144	TIGR01194	IPR036640 IPR003439 IPR005898 IPR003593 IPR027417 IPR011527 IPR012338 IPR001466 IPR003439 IPR036640	A0A559IVJ3_9BACL	yes	10
FPZ44_10895	zzzz786	beta-lactamase family protein			Firmicutes	Paenibacillus sp. N4	TVX94686.1	2426648	2428195	-	1548	515	VNJK01000001.1	pfam00144		IPR012338 IPR001466	A0A559J4E6_9BACL	yes	4
FTE24_008610	zzzz787	serine hydrolase			Firmicutes	Saccharibacillus sp. WB 17	MWJ31194.1	27605	29149	-	1545	514	VPFK02000017.1	pfam00144		IPR001466 IPR012338 IPR012338	A0A6B0H1J3_9BACL	no	3
FVA95_01400	zzzz788	beta-lactamase family protein			Actinobacteria	Pseudonocardia sp. EV170527-09	KAA1035706.1	22904	24364	-	1461	486	VRMC01000003.1	pfam00144		IPR012338 IPR001466	A0A5B0J7U0_9PSEU	no	4
FRY98_16860	zzzz789	beta-lactamase family protein			Firmicutes	Paenibacillus faecis	TYA12364.1	769008	770456	+	1449	482	VSDO01000003.1	pfam00144		IPR001466 IPR012338	A0A5D0CSR2_9BACL	no	4
FXB61_004415	zzzz791	ABC transporter ATP-binding/permease proteinYojI	zmaM		Firmicutes	Bacillus cereus	KAA1804797.1	154687	157770	+	3084	1027	VSSM01000004.1	pfam00144 pfam00005	TIGR01194	IPR001466 IPR003439 IPR036640 IPR005898 IPR003593 IPR036640 IPR011527 IPR027417 IPR003439 IPR012338	A0A5B2SWV5_BACCE	yes	9
FYL31_06595	zzzz793	beta-lactamase family protein			Firmicutes	[Eubacterium] rectale	TYL60407.1	79699	81504	-	1806	601	VSTF01000005.1	pfam00144		IPR012338 IPR001466	A0A5S4W2C3_9FIRM	no	7
FYL37_06495	zzzz794	beta-lactamase family protein			Firmicutes	[Eubacterium] rectale	TYL58447.1	90741	92546	-	1806	601	VSTG01000006.1	pfam00144		IPR012338 IPR001466	A0A5S4VH27_9FIRM	no	7
FZC66_18730	zzzz795	beta-lactamase family protein			Firmicutes	Bacillus megaterium	TYR78640.1	49940	51394	+	1455	484	VTEF01000010.1	pfam00144		IPR012338 IPR001466	A0A5D4KNX4_BACME	no	3
FZC70_14005	zzzz796	beta-lactamase family protein	amiB		Firmicutes	Bacillus subtilis	TYS08602.1	80162	81664	+	1503	500	VTEJ01000006.1	pfam00144		IPR001466 IPR012338	A0A5D4N574_BACIU	yes	3
FZC71_19830	zzzz797	beta-lactamase family protein			Firmicutes	Bacillus subtilis	TYS21035.1	36685	38190	-	1506	501	VTEK01000012.1	pfam00144		IPR001466 IPR012338	A0A5D4P307_BACIU	yes	3
FZC68_04625	zzzz798	beta-lactamase family protein	amiB		Firmicutes	Bacillus pumilus (Bacillus mesentericus)	TYS43366.1	79975	81516	+	1542	513	VTEN01000002.1	pfam00144		IPR012338 IPR001466	A0A5D4QZV4_BACPU	yes	4
PAENI_04925	zzzz799	beta-lactamase family protein			Firmicutes	Paenibacillus sp. B2(2019)	KAA1191552.1	976697	978148	+	1452	483	VTZR01000002.1	pfam00144		IPR012338 IPR001466	A0A5B0WWY2_9BACL	no	4
FZ103_07845	zzzz800	beta-lactamase family protein			Actinobacteria	Streptomonospora sp. PA3	MUL41093.1	448963	450540	-	1578	525	VTZW01000008.1	pfam00144		IPR012338 IPR001466	A0A6N8G5S1_9ACTN	no	3
F1591_01865	zzzz801	beta-lactamase family protein			Firmicutes	Staphylococcus sp. GDX7P459A	KAA2281687.1	66921	68414	-	1494	497	VUKJ01000009.1	pfam00144		IPR001466 IPR012338	A0A5B2Z1R7_9STAP	no	4
FE296_14955	zzzz802	beta-lactamase family protein			Firmicutes	Paenibacillus sp. UASWS1643	KAA8751430.1	96095	97567	-	1473	490	VXKZ01000108.1	pfam00144		IPR012338 IPR001466	A0A5M9U0D5_9BACL	no	3
F5972_13690	zzzz803	beta-lactamase family protein			Actinobacteria	Microbispora sp. Gxj-6	KAA9379367.1	524583	526031	-	1449	482	VYTZ01000004.1	pfam00144		IPR001466 IPR012338	A0A5J5K4Q7_9ACTN	no	4
F8O04_13280	zzzz804	beta-lactamase family protein			Actinobacteria	Pseudoclavibacter endophyticus	KAB1646714.1	69705	71090	-	1386	461	WBJY01000004.1	pfam00144		IPR001466 IPR012338	A0A6H9WAH1_9MICO	no	3
F8155_04575	zzzz807	beta-lactamase family protein			Firmicutes	Bacillus endophyticus	KAB2495275.1	233612	235162	-	1551	516	WBOY01000002.1	pfam00144		IPR001466 IPR012338	A0A6I0C1I1_9BACI	yes	4
GC242_08205	zzzz810	serine hydrolase FLP			Firmicutes	Staphylococcus aureus	MZG95436.1	85611	87110	-	1500	499	WHJY01000011.1	pfam00144		IPR012338 IPR001466	A0A6B1RL33_STAAU	no	4
GB881_02215	zzzz812	serine hydrolase			Actinobacteria	Georgenia subflava	MPV35876.1	69582	71258	+	1677	558	WHPC01000004.1	pfam00144		IPR001466 IPR012338	A0A6N7EI96_9MICO	no	3
GH863_15140	zzzz817	cyclic peptide export ABC transporter	zmaM		Firmicutes	Bacillus thuringiensis	MRB40189.1	94970	98053	+	3084	1027	WJCE01000008.1	pfam00144 pfam00005	TIGR01194	IPR012338 IPR036640 IPR003439 IPR003593 IPR005898 IPR001466 IPR036640 IPR011527 IPR003439 IPR027417	A0A6I2C210_BACTU	yes	9
GH869_12435	zzzz818	cyclic peptide export ABC transporter	zmaM		Firmicutes	Bacillus thuringiensis	MRD25007.1	55620	58703	+	3084	1027	WJCP01000021.1	pfam00144 pfam00005	TIGR01194	IPR003439 IPR001466 IPR003593 IPR027417 IPR036640 IPR011527 IPR003439 IPR012338 IPR005898 IPR036640	A0A6L5MH59_BACTU	yes	9
GH882_06830	zzzz821	serine hydrolase			Firmicutes	Bacillus thuringiensis	MRD35691.1	80935	82383	+	1449	482	WJDS01000003.1	pfam00144		IPR001466 IPR012338	A0A6I2EPY5_BACTU	no	4
GKE07_03505	zzzz825	serine hydrolase			Firmicutes	[Eubacterium] rectale	MSC59296.1	86040	87845	-	1806	601	WKQP01000004.1	pfam00144		IPR012338 IPR001466	A0A6L5T5F8_9FIRM	no	7
GKE33_03025	zzzz826	serine hydrolase			Firmicutes	[Eubacterium] rectale	MSD42877.1	196819	198624	+	1806	601	WKQX01000002.1	pfam00144		IPR001466 IPR012338	A0A6L5TMF5_9FIRM	no	7
F2754_00150	zzzz828	serine hydrolase			Actinobacteria	Actinobacteria bacterium	MSX85781.1	38559	41021	+	2463	820	WLLQ01000001.1	pfam01757 pfam00144		IPR002656 IPR001466 IPR012338	A0A6I2YD29_9ACTN	no	10
GP945_05020	zzzz840	precolibactin peptidase ClbP	clbP	clbP	Proteobacteria	Escherichia coli	MWT04195.1	285158	286672	-	1515	504	WTRW01000003.1	pfam00144		IPR001466 IPR001586 IPR012338	A0A6D0J282_ECOLX	yes	4
GQF01_02835	zzzz841	serine hydrolase			Firmicutes	Paenibacillus sp. 5J-6	MZQ81070.1	75178	76638	-	1461	486	WTUZ01000007.1	pfam00144		IPR001466 IPR012338	A0A6L8UVC9_9BACL	no	4
GSM42_11865	zzzz842	serine hydrolase			Firmicutes	Shimazuella sp. KC615	MXQ54396.1	115731	117209	+	1479	492	WUUL01000007.1	pfam00144		IPR001466 IPR012338	A0A6I4VX09_9BACL	no	3
AMS66_03455	zzzz337	hypothetical protein			Firmicutes	Paenibacillus xylanivorans A59	KOY17876.1	4771	6267	-	1497	498	LITU01000030.1	pfam00144		IPR001466 IPR012338	A0A0M9BT91_9BACL	no	4
ATAY01000017_19	zzzz844				Firmicutes	Ruminiclostridium papyrosolvens C7	ATAY01000017.1	58670	61807	-	3138	1045	ATAY01000017.1	pfam00144 pfam00005	TIGR01194	IPR036640 IPR012338 IPR027417 IPR011527 IPR003593 IPR001466 IPR005898 IPR003439 IPR017871 IPR003439 IPR036640		yes	10
BAZK01000031_56	zzzz845	precolibactin peptidase ClbP	clbP		Proteobacteria	Pseudovibrio denitrificans JCM 12308	BAZK01000031.1	39924	41063	-	1140	379	BAZK01000031.1	pfam00144		IPR001466 IPR012338		yes	3
BMKR01000004_292	zzzz846		clbP		Firmicutes	Paenibacillus albidus CGMCC 1.16134	BMKR01000004.1	287009	288574	+	1566	521	BMKR01000004.1	pfam00144		IPR001466 IPR012338		yes	3
CABKWC01000004_138	zzzz847				Firmicutes	Paenibacillus tuaregi isolate MGYG-HGUT-01548	CABKWC01000004.1	114121	115653	-	1533	510	CABKWC01000004.1	pfam00144		IPR001466 IPR012338		no	3
CABKWC01000004_1481	zzzz848				Firmicutes	Paenibacillus tuaregi isolate MGYG-HGUT-01548	CABKWC01000004.1	1579278	1581215	+	1938	645	CABKWC01000004.1	pfam00144		IPR012338 IPR001466		no	5
CABKWC01000004_2458	zzzz849				Firmicutes	Paenibacillus tuaregi isolate MGYG-HGUT-01548	CABKWC01000004.1	2580381	2581871	+	1491	496	CABKWC01000004.1	pfam00144		IPR012338 IPR001466		no	4
CABKWC01000004_2721	zzzz850		clbP		Firmicutes	Paenibacillus tuaregi isolate MGYG-HGUT-01548	CABKWC01000004.1	2888370	2889899	-	1530	509	CABKWC01000004.1	pfam00144		IPR001466 IPR012338		yes	3
CABKWC01000004_5096	zzzz851				Firmicutes	Paenibacillus tuaregi isolate MGYG-HGUT-01548	CABKWC01000004.1	5474033	5475481	+	1449	482	CABKWC01000004.1	pfam00144		IPR001466 IPR012338		no	4
CP000155_3314	zzzz852				Proteobacteria	Hahella chejuensis KCTC 2396	CP000155.1	3553533	3556676	-	3144	1047	CP000155.1	pfam00144 pfam00005		IPR027417 IPR001466 IPR003439 IPR036640 IPR012338 IPR003439 IPR036640 IPR011527 IPR003593		yes	10
CP001348_1010_CDS	zzzz853				Firmicutes	Ruminiclostridium cellulolyticum H10	CP001348.1	1164260	1165804	+	1545	514	CP001348.1	pfam00144		IPR001466 IPR012338		yes	4
CP001348_2498_CDS	zzzz854				Firmicutes	Ruminiclostridium cellulolyticum H10	CP001348.1	2864437	2867535	-	3099	1032	CP001348.1	pfam00005 pfam00144	TIGR01194	IPR012338 IPR036640 IPR011527 IPR003439 IPR001466 IPR027417 IPR003439 IPR003593 IPR005898 IPR036640		yes	10
CP001348_2781_CDS	zzzz855				Firmicutes	Ruminiclostridium cellulolyticum H10	CP001348.1	3205310	3207298	-	1989	662	CP001348.1	pfam00144		IPR012338 IPR001466		no	5
CP003147_3377	zzzz856	precolibactin peptidase ClbP	clbP		Proteobacteria	Pseudovibrio sp. FO-BEG1	CP003147.1	3567511	3569001	-	1491	496	CP003147.1	pfam00144		IPR001466 IPR012338		yes	4
CP009241_40	zzzz857		clbP		Firmicutes	Paenibacillus sp. FSL H7-0357	CP009241.1	44081	45646	+	1566	521	CP009241.1	pfam00144		IPR001466 IPR012338		yes	3
CP009287_525	zzzz858				Firmicutes	Paenibacillus graminis DSM 15220	CP009287.1	567380	568897	-	1518	505	CP009287.1	pfam00144		IPR012338 IPR001466		no	4
CP009287_1644	zzzz859				Firmicutes	Paenibacillus graminis DSM 15220	CP009287.1	1793542	1796652	+	3111	1036	CP009287.1	pfam00144 pfam00005	TIGR01194	IPR005898 IPR001466 IPR027417 IPR011527 IPR003439 IPR012338 IPR036640 IPR036640 IPR003439 IPR003593		yes	10
CP009287_2385	zzzz860				Firmicutes	Paenibacillus graminis DSM 15220	CP009287.1	2738756	2740663	-	1908	635	CP009287.1	pfam00144		IPR012338 IPR001466		no	5
CP009287_2561	zzzz861				Firmicutes	Paenibacillus graminis DSM 15220	CP009287.1	2928971	2930476	-	1506	501	CP009287.1	pfam00144		IPR012338 IPR001466		no	4
CP009287_3519	zzzz862				Firmicutes	Paenibacillus graminis DSM 15220	CP009287.1	3887240	3889273	-	2034	677	CP009287.1	pfam00144		IPR001466 IPR012338		no	4
CP009287_6365	zzzz863				Firmicutes	Paenibacillus graminis DSM 15220	CP009287.1	6786285	6788249	-	1965	654	CP009287.1	pfam00144		IPR001466 IPR012338		no	5
CP012600_1285	zzzz864				Firmicutes	Bacillus gobiensis FJAT-4402	CP012600.1	1213412	1216546	+	3135	1044	CP012600.1	pfam00144 pfam00005	TIGR01194	IPR003439 IPR027417 IPR012338 IPR036640 IPR005898 IPR011527 IPR001466 IPR036640 IPR003439 IPR003593		yes	10
CP021434_1350	zzzz865				Firmicutes	Tumebacillus avium AR23208	CP021434.1	1451689	1454757	-	3069	1022	CP021434.1	pfam00005 pfam00144	TIGR01194	IPR036640 IPR003439 IPR005898 IPR003593 IPR036640 IPR027417 IPR003439 IPR011527 IPR012338 IPR001466		yes	10
CP021434_2829	zzzz866				Firmicutes	Tumebacillus avium AR23208	CP021434.1	3087071	3088546	+	1476	491	CP021434.1	pfam00144		IPR012338 IPR001466		no	4
DDBQ01000118_15	zzzz872		clbP		Firmicutes	Clostridiales bacterium UBA2028	DDBQ01000118.1	21230	22765	+	1536	511	DDBQ01000118.1	pfam00144		IPR012338 IPR001466		yes	4
DDOV01000013_26	zzzz873				Firmicutes	Clostridium sp. UBA2485	DDOV01000013.1	33184	36264	-	3081	1026	DDOV01000013.1	pfam00005 pfam00144	TIGR01194	IPR011527 IPR003439 IPR027417 IPR003439 IPR012338 IPR005898 IPR036640 IPR003593 IPR036640 IPR001466		yes	9
DKLM01000169_18	zzzz874				Firmicutes	Clostridium sp. UBA6640	DKLM01000169.1	46671	49775	-	3105	1034	DKLM01000169.1	pfam00005 pfam00144	TIGR01194	IPR003593 IPR003439 IPR001466 IPR036640 IPR003439 IPR005898 IPR011527 IPR012338 IPR036640 IPR027417		yes	9
LITP01000001_13	zzzz883				Firmicutes	Bacillus sp. FJAT-18019	LITP01000001.1	15459	16997	+	1539	512	LITP01000001.1	pfam00144		IPR012338 IPR001466		yes	3
LMCG01000069_14	zzzz884	precolibactin peptidase ClbP	clbP		Proteobacteria	Pseudovibrio sp. Ad46	LMCG01000069.1	11216	12709	-	1494	497	LMCG01000069.1	pfam00144		IPR012338 IPR001466		yes	4
LSSO01000113_29	zzzz885				Firmicutes	Brevibacillus sp. SKDU10	LSSO01000113.1	30247	33339	+	3093	1030	LSSO01000113.1	pfam00005 pfam00144	TIGR01194	IPR003439 IPR003439 IPR003593 IPR001466 IPR036640 IPR011527 IPR027417 IPR036640 IPR005898 IPR012338		yes	10
LZGS01000018_45	zzzz887	precolibactin peptidase ClbP	clbP		Proteobacteria	Gilliamella apicola App4-10	LZGS01000018.1	70222	71706	+	1485	494	LZGS01000018.1	pfam00144		IPR012338 IPR001586 IPR001466		yes	4
PYHP01000069_46	zzzz889				Firmicutes	Paenibacillus elgii AC13	PYHP01000069.1	76574	77596	-	1023	340	PYHP01000069.1	pfam00144		IPR012338 IPR001466		no	0
QGTI01000008_17	zzzz891	precolibactin peptidase ClbP	clbP		Proteobacteria	Frischella perrara DSM 104328	QGTI01000008.1	47912	49393	+	1482	493	QGTI01000008.1	pfam00144		IPR012338 IPR001586 IPR001466		yes	4
RHLK01000010_141	zzzz894				Firmicutes	Paenibacillus sp. N10	RHLK01000010.1	140563	143673	+	3111	1036	RHLK01000010.1	pfam00144 pfam00005 pfam00664	TIGR01194	IPR027417 IPR023650 IPR003593 IPR036640 IPR001466 IPR012338 IPR003439 IPR011527 IPR036640 IPR003439 IPR011527 IPR005898		yes	10
SMZZ01000002_25	zzzz895				Proteobacteria	Vibrio vulnificus S-C3	SMZZ01000002.1	21463	22971	-	1509	502	SMZZ01000002.1	pfam00144		IPR001466 IPR012338		yes	3
WSFU01000138_59	zzzz896				Firmicutes	Clostridium sp. D2Q-14 58-95454-13529930	WSFU01000138.1	56644	59748	+	3105	1034	WSFU01000138.1	pfam00144 pfam00005	TIGR01194	IPR011527 IPR001466 IPR005898 IPR036640 IPR003593 IPR036640 IPR027417 IPR003439 IPR012338 IPR003439		yes	10

## Sheet: Neighbor Metadata
Supplemental File 2B: Metadata for genes in the neighborhood of genes corresponding to representative nodes
Locus Tag	Gene Product Annotation	Species	Annotated Gene Symbol	GenBank Accession	Start Coord	End Coord	Strand	DNA (bp)	Amino Acid (aa)	Scaffold Accession	Pfam	Tigrfam	InterPro	Peptidase Locus Tag	Known BGC Peptidase	Gene Is Peptidase
Closa_3960	MgtC/SapB transporter	Clostridium saccharolyticum (strain ATCC 35040 / DSM 2544 / NRCC 2533 / WM1)		ADL06471.1	4291942	4292634	-	693	230	CP002109.1	pfam02308		IPR003416 IPR003416 IPR003416 IPR003416 IPR003416	Closa_3970		no
Closa_3961	myo-inositol catabolism IolB domain protein	Clostridium saccharolyticum (strain ATCC 35040 / DSM 2544 / NRCC 2533 / WM1)		ADL06472.1	4292878	4293654	-	777	258	CP002109.1	pfam04962		IPR024203 IPR014710 IPR011051 IPR014710 IPR021120	Closa_3970		no
Closa_3962	oxidoreductase domain protein	Clostridium saccharolyticum (strain ATCC 35040 / DSM 2544 / NRCC 2533 / WM1)		ADL06473.1	4293758	4294774	-	1017	338	CP002109.1	pfam02894 pfam01408	TIGR04380	IPR036291 IPR004104 IPR000683 IPR030827	Closa_3970		no
Closa_3963	Myo-inosose-2 dehydratase	Clostridium saccharolyticum (strain ATCC 35040 / DSM 2544 / NRCC 2533 / WM1)		ADL06474.1	4294804	4295727	-	924	307	CP002109.1	pfam01261	TIGR04379	IPR023952 IPR036237 IPR030823 IPR013022	Closa_3970		no
Closa_3964	thiamine pyrophosphate protein central region	Clostridium saccharolyticum (strain ATCC 35040 / DSM 2544 / NRCC 2533 / WM1)		ADL06475.1	4295765	4297696	-	1932	643	CP002109.1	pfam00205 pfam02776 pfam02775	TIGR04377	IPR030817 IPR029061 IPR029035 IPR012000 IPR000399 IPR012001 IPR029061 IPR011766	Closa_3970		no
Closa_3965	PfkB domain protein	Clostridium saccharolyticum (strain ATCC 35040 / DSM 2544 / NRCC 2533 / WM1)		ADL06476.1	4297718	4298752	-	1035	344	CP002109.1	pfam00294	TIGR04382	IPR029056 IPR029056 IPR029056 IPR029056 IPR022841 IPR030830 IPR011611 IPR023314 IPR023314	Closa_3970		no
Closa_3966	methylmalonate-semialdehyde dehydrogenase	Clostridium saccharolyticum (strain ATCC 35040 / DSM 2544 / NRCC 2533 / WM1)		ADL06477.1	4298956	4300467	-	1512	503	CP002109.1	pfam00171	TIGR01722	IPR015590 IPR016162 IPR016162 IPR016163 IPR010061 IPR016161 IPR010061	Closa_3970		no
Closa_3967	ketose-bisphosphate aldolase	Clostridium saccharolyticum (strain ATCC 35040 / DSM 2544 / NRCC 2533 / WM1)		ADL06478.1	4300667	4301515	-	849	282	CP002109.1	pfam01116	TIGR00167	IPR000771 IPR000771 IPR000771 IPR013785 IPR000771 IPR000771	Closa_3970		no
Closa_3968	transcriptional regulator, DeoR family	Clostridium saccharolyticum (strain ATCC 35040 / DSM 2544 / NRCC 2533 / WM1)		ADL06479.1	4301811	4302587	+	777	258	CP002109.1	pfam00455 pfam08220		IPR014036 IPR018356 IPR001034 IPR001034 IPR036390 IPR037171 IPR001034	Closa_3970		no
Closa_3969	conserved hypothetical protein	Clostridium saccharolyticum (strain ATCC 35040 / DSM 2544 / NRCC 2533 / WM1)		ADL06480.1	4302742	4303500	-	759	252	CP002109.1				Closa_3970		no
Closa_3970	beta-lactamase	Clostridium saccharolyticum (strain ATCC 35040 / DSM 2544 / NRCC 2533 / WM1)		ADL06481.1	4303625	4305085	-	1461	486	CP002109.1	pfam00144		IPR012338 IPR001466	Closa_3970		yes
Closa_3971	two component transcriptional regulator, wingedhelix family	Clostridium saccharolyticum (strain ATCC 35040 / DSM 2544 / NRCC 2533 / WM1)		ADL06482.1	4305260	4305949	-	690	229	CP002109.1	pfam00072 pfam00486		IPR001789 IPR011006 IPR001867 IPR001867 IPR001789 IPR001867 IPR001789 IPR036388 IPR001867 IPR016032 IPR001789	Closa_3970		no
Closa_3972	integral membrane sensor signal transductionhistidine kinase	Clostridium saccharolyticum (strain ATCC 35040 / DSM 2544 / NRCC 2533 / WM1)		ADL06483.1	4305946	4307475	-	1530	509	CP002109.1	pfam00672 pfam00512 pfam02518		IPR003660 IPR003660 IPR003661 IPR036890 IPR003594 IPR003660 IPR003660 IPR003661 IPR036097 IPR004358 IPR004358 IPR004358 IPR004358 IPR036890 IPR003594 IPR003594 IPR005467 IPR003661	Closa_3970		no
Closa_3973	Alcohol dehydrogenase zinc-binding domainprotein	Clostridium saccharolyticum (strain ATCC 35040 / DSM 2544 / NRCC 2533 / WM1)		ADL06484.1	4307754	4309028	-	1275	424	CP002109.1	pfam08240 pfam00107		IPR013154 IPR036291 IPR013149 IPR011032	Closa_3970		no
Closa_3974	1-phosphofructokinase	Clostridium saccharolyticum (strain ATCC 35040 / DSM 2544 / NRCC 2533 / WM1)		ADL06485.1	4309052	4309993	-	942	313	CP002109.1	pfam00294	TIGR03828 TIGR03168	IPR002173 IPR022463 IPR017583 IPR011611 IPR017583 IPR029056 IPR029056 IPR002173 IPR017583	Closa_3970		no
Closa_3975	phosphoenolpyruvate-dependent sugarphosphotransferase system EIIA 2	Clostridium saccharolyticum (strain ATCC 35040 / DSM 2544 / NRCC 2533 / WM1)		ADL06486.1	4309993	4310460	-	468	155	CP002109.1	pfam00359		IPR002178 IPR002178 IPR016152 IPR002178 IPR016152	Closa_3970		no
Closa_3976	transcriptional antiterminator, BglG	Clostridium saccharolyticum (strain ATCC 35040 / DSM 2544 / NRCC 2533 / WM1)		ADL06487.1	4310622	4312727	-	2106	701	CP002109.1	pfam08279 pfam00874 pfam00874 pfam00359		IPR036390 IPR016152 IPR036634 IPR013011 IPR036388 IPR013196 IPR016152 IPR011608 IPR036095 IPR011608 IPR011608 IPR011608 IPR002178 IPR002178 IPR036634	Closa_3970		no
Closa_3977	Protein-N(pi)-phosphohistidine--sugarphosphotransferase	Clostridium saccharolyticum (strain ATCC 35040 / DSM 2544 / NRCC 2533 / WM1)		ADL06488.1	4312729	4314060	-	1332	443	CP002109.1	pfam02302		IPR036095 IPR003501 IPR013014	Closa_3970		no
Closa_3978	PTS system, mannitol-specific IIC subunit	Clostridium saccharolyticum (strain ATCC 35040 / DSM 2544 / NRCC 2533 / WM1)		ADL06489.1	4314150	4315544	-	1395	464	CP002109.1	pfam02302 pfam02378	TIGR00851	IPR029503 IPR003501 IPR003352 IPR013014 IPR004718 IPR036095 IPR013011	Closa_3970		no
Closa_3979	S-adenosylmethionine synthetase	Clostridium saccharolyticum (strain ATCC 35040 / DSM 2544 / NRCC 2533 / WM1)		ADL06490.1	4315896	4317083	-	1188	395	CP002109.1	pfam02773 pfam00438 pfam02772	TIGR01034	IPR022630 IPR022628 IPR022629 IPR022631 IPR002133 IPR022636 IPR022636 IPR002133 IPR002133 IPR022636 IPR022631	Closa_3970		no
Closa_3980	amino acid carrier protein	Clostridium saccharolyticum (strain ATCC 35040 / DSM 2544 / NRCC 2533 / WM1)		ADL06491.1	4317779	4319164	+	1386	461	CP002109.1	pfam01235	TIGR00835	IPR001463 IPR001463 IPR001463 IPR001463 IPR001463 IPR001463 IPR001463 IPR001463	Closa_3970		no
Asphe3_09680	putative calcium-binding protein	Pseudarthrobacter phenanthrenivorans (strain DSM 18606 / JCM 16027 / LMG 23796 / Sphe3) (Arthrobacter phenanthrenivorans)		ADX72157.1	1012428	1013288	+	861	286	CP002379.1	pfam07510 pfam05901		IPR008613 IPR011089 IPR008613	Asphe3_09780		no
Asphe3_09690	bile acid transporter	Pseudarthrobacter phenanthrenivorans (strain DSM 18606 / JCM 16027 / LMG 23796 / Sphe3) (Arthrobacter phenanthrenivorans)		ADX72158.1	1013337	1014341	-	1005	334	CP002379.1	pfam01758		IPR002657 IPR038770	Asphe3_09780		no
Asphe3_09700	amino acid carrier protein	Pseudarthrobacter phenanthrenivorans (strain DSM 18606 / JCM 16027 / LMG 23796 / Sphe3) (Arthrobacter phenanthrenivorans)		ADX72159.1	1014452	1015993	-	1542	513	CP002379.1	pfam01235	TIGR00835	IPR001463 IPR001463 IPR001463 IPR001463 IPR001463 IPR001463 IPR001463 IPR001463	Asphe3_09780		no
Asphe3_09710	sugar phosphate permease	Pseudarthrobacter phenanthrenivorans (strain DSM 18606 / JCM 16027 / LMG 23796 / Sphe3) (Arthrobacter phenanthrenivorans)		ADX72160.1	1016375	1017769	+	1395	464	CP002379.1	pfam07690		IPR036259 IPR020846 IPR020846 IPR011701	Asphe3_09780		no
Asphe3_09720	hypothetical protein	Pseudarthrobacter phenanthrenivorans (strain DSM 18606 / JCM 16027 / LMG 23796 / Sphe3) (Arthrobacter phenanthrenivorans)		ADX72161.1	1017771	1017914	+	144	47	CP002379.1				Asphe3_09780		no
Asphe3_09730	hypothetical protein	Pseudarthrobacter phenanthrenivorans (strain DSM 18606 / JCM 16027 / LMG 23796 / Sphe3) (Arthrobacter phenanthrenivorans)		ADX72162.1	1017969	1018235	+	267	88	CP002379.1				Asphe3_09780		no
Asphe3_09740	hypothetical protein	Pseudarthrobacter phenanthrenivorans (strain DSM 18606 / JCM 16027 / LMG 23796 / Sphe3) (Arthrobacter phenanthrenivorans)		ADX72163.1	1018261	1018761	-	501	166	CP002379.1				Asphe3_09780		no
Asphe3_09750	uncharacterized conserved protein	Pseudarthrobacter phenanthrenivorans (strain DSM 18606 / JCM 16027 / LMG 23796 / Sphe3) (Arthrobacter phenanthrenivorans)		ADX72164.1	1019084	1019689	+	606	201	CP002379.1	pfam07040		IPR009758	Asphe3_09780		no
Asphe3_09760	putative metal-binding integral membrane protein	Pseudarthrobacter phenanthrenivorans (strain DSM 18606 / JCM 16027 / LMG 23796 / Sphe3) (Arthrobacter phenanthrenivorans)		ADX72165.1	1019701	1020504	+	804	267	CP002379.1	pfam09948		IPR018688	Asphe3_09780		no
Asphe3_09770	putative protein-S-isoprenylcysteinemethyltransferase	Pseudarthrobacter phenanthrenivorans (strain DSM 18606 / JCM 16027 / LMG 23796 / Sphe3) (Arthrobacter phenanthrenivorans)		ADX72166.1	1020568	1021080	-	513	170	CP002379.1	pfam04191		IPR007318	Asphe3_09780		no
Asphe3_09780	penicillin-binding protein, beta-lactamase classC	Pseudarthrobacter phenanthrenivorans (strain DSM 18606 / JCM 16027 / LMG 23796 / Sphe3) (Arthrobacter phenanthrenivorans)		ADX72167.1	1021085	1022689	-	1605	534	CP002379.1	pfam00144		IPR001466 IPR012338	Asphe3_09780		yes
Asphe3_09790	hypothetical protein	Pseudarthrobacter phenanthrenivorans (strain DSM 18606 / JCM 16027 / LMG 23796 / Sphe3) (Arthrobacter phenanthrenivorans)		ADX72168.1	1022717	1023397	-	681	226	CP002379.1	pfam06197		IPR009339	Asphe3_09780		no
Asphe3_09800	putative hydrolase or acyltransferase ofalpha/beta superfamily	Pseudarthrobacter phenanthrenivorans (strain DSM 18606 / JCM 16027 / LMG 23796 / Sphe3) (Arthrobacter phenanthrenivorans)		ADX72169.1	1023575	1024780	-	1206	401	CP002379.1	pfam12120 pfam00561		IPR038611 IPR021975 IPR029058 IPR000073 IPR000073 IPR000073 IPR000073 IPR000073 IPR029058	Asphe3_09780		no
Asphe3_09810	putative hydrolase or acyltransferase ofalpha/beta superfamily	Pseudarthrobacter phenanthrenivorans (strain DSM 18606 / JCM 16027 / LMG 23796 / Sphe3) (Arthrobacter phenanthrenivorans)		ADX72170.1	1024927	1025748	+	822	273	CP002379.1	pfam12697		IPR000073 IPR000073 IPR000073 IPR000073 IPR000073 IPR029058 IPR029058	Asphe3_09780		no
Asphe3_09820	phosphotransferase system HPr (HPr) familyprotein	Pseudarthrobacter phenanthrenivorans (strain DSM 18606 / JCM 16027 / LMG 23796 / Sphe3) (Arthrobacter phenanthrenivorans)		ADX72171.1	1025881	1026162	-	282	93	CP002379.1	pfam00381	TIGR01003	IPR035895 IPR000032 IPR000032 IPR035895 IPR000032 IPR000032 IPR000032 IPR000032 IPR000032 IPR001020	Asphe3_09780		no
Asphe3_09830	uncharacterized conserved protein	Pseudarthrobacter phenanthrenivorans (strain DSM 18606 / JCM 16027 / LMG 23796 / Sphe3) (Arthrobacter phenanthrenivorans)		ADX72172.1	1026218	1027711	-	1494	497	CP002379.1	pfam03611		IPR004703	Asphe3_09780		no
Asphe3_09840	phosphotransferase system, galactitol-specificIIB component	Pseudarthrobacter phenanthrenivorans (strain DSM 18606 / JCM 16027 / LMG 23796 / Sphe3) (Arthrobacter phenanthrenivorans)		ADX72173.1	1027802	1028074	-	273	90	CP002379.1	pfam02302		IPR013011 IPR003501 IPR036095	Asphe3_09780		no
Asphe3_09850	phosphotransferase systemmannitol/fructose-specifc IIA component (Ntr-type)	Pseudarthrobacter phenanthrenivorans (strain DSM 18606 / JCM 16027 / LMG 23796 / Sphe3) (Arthrobacter phenanthrenivorans)		ADX72174.1	1028115	1028576	-	462	153	CP002379.1	pfam00359		IPR002178 IPR002178 IPR016152 IPR016152	Asphe3_09780		no
Asphe3_09860	transcriptional regulator/sugar kinase	Pseudarthrobacter phenanthrenivorans (strain DSM 18606 / JCM 16027 / LMG 23796 / Sphe3) (Arthrobacter phenanthrenivorans)		ADX72175.1	1028713	1029891	-	1179	392	CP002379.1	pfam00480		IPR036390 IPR036388 IPR000600	Asphe3_09780		no
Asphe3_09870	uncharacterized conserved protein	Pseudarthrobacter phenanthrenivorans (strain DSM 18606 / JCM 16027 / LMG 23796 / Sphe3) (Arthrobacter phenanthrenivorans)		ADX72176.1	1030333	1030653	+	321	106	CP002379.1	pfam08734		IPR014845	Asphe3_09780		no
Asphe3_09880	putative intracellular protease/amidase	Pseudarthrobacter phenanthrenivorans (strain DSM 18606 / JCM 16027 / LMG 23796 / Sphe3) (Arthrobacter phenanthrenivorans)		ADX72177.1	1030751	1031521	+	771	256	CP002379.1	pfam01965		IPR002818 IPR029062 IPR029062	Asphe3_09780		no
KNP414_02220	hypothetical protein	Paenibacillus mucilaginosus (strain KNP414)		AEI40781.1	2363602	2363769	+	168	55	CP002869.1				KNP414_02230		no
KNP414_02221	hypothetical protein	Paenibacillus mucilaginosus (strain KNP414)		AEI40782.1	2363924	2364058	+	135	44	CP002869.1				KNP414_02230		no
KNP414_02222	signal transduction histidine kinase, LytS	Paenibacillus mucilaginosus (strain KNP414)		AEI40783.1	2364045	2365811	+	1767	588	CP002869.1	pfam06580		IPR003660 IPR003660 IPR003594 IPR036890 IPR036890 IPR003660 IPR010559	KNP414_02230		no
KNP414_02223	YesS	Paenibacillus mucilaginosus (strain KNP414)	yesS	AEI40784.1	2365796	2367457	+	1662	553	CP002869.1	pfam00072 pfam12833		IPR001789 IPR001789 IPR009057 IPR009057 IPR011006 IPR001789 IPR018060 IPR020449 IPR020449 IPR018062 IPR018060 IPR001789 IPR018060	KNP414_02230		no
KNP414_02224	extracellular solute-binding protein family 1	Paenibacillus mucilaginosus (strain KNP414)		AEI40785.1	2367629	2369284	+	1656	551	CP002869.1	pfam01547		IPR006059	KNP414_02230		no
KNP414_02225	hypothetical protein	Paenibacillus mucilaginosus (strain KNP414)		AEI40786.1	2369510	2370193	+	684	227	CP002869.1			IPR036291	KNP414_02230		no
KNP414_02226	hypothetical protein	Paenibacillus mucilaginosus (strain KNP414)		AEI40787.1	2370328	2372577	-	2250	749	CP002869.1	pfam16375 pfam07944		IPR032275 IPR008928 IPR008928 IPR012878	KNP414_02230		no
KNP414_02227	hypothetical protein	Paenibacillus mucilaginosus (strain KNP414)		AEI40788.1	2372551	2372670	+	120	39	CP002869.1				KNP414_02230		no
KNP414_02228	transcriptional regulator, AraC family	Paenibacillus mucilaginosus (strain KNP414)		AEI40789.1	2372751	2373644	+	894	297	CP002869.1	pfam12833 pfam02311		IPR018060 IPR018060 IPR009057 IPR020449 IPR020449 IPR009057 IPR037923 IPR018060 IPR018062 IPR003313	KNP414_02230		no
KNP414_02229	hypothetical protein	Paenibacillus mucilaginosus (strain KNP414)		AEI40790.1	2373729	2375282	+	1554	517	CP002869.1	pfam02518 pfam00512		IPR003661 IPR003594 IPR003594 IPR003594 IPR036097 IPR003661 IPR036890 IPR004358 IPR004358 IPR004358 IPR004358 IPR036890 IPR003661 IPR005467	KNP414_02230		no
KNP414_02230	beta-lactamase	Paenibacillus mucilaginosus (strain KNP414)		AEI40791.1	2377209	2378873	+	1665	554	CP002869.1	pfam00144		IPR001466 IPR012338	KNP414_02230		yes
KNP414_02231	hypothetical protein	Paenibacillus mucilaginosus (strain KNP414)		AEI40792.1	2378870	2379052	-	183	60	CP002869.1				KNP414_02230		no
KNP414_02232	major facilitator superfamily MFS_1	Paenibacillus mucilaginosus (strain KNP414)		AEI40793.1	2379026	2380258	+	1233	410	CP002869.1	pfam07690		IPR036259 IPR020846 IPR020846 IPR011701	KNP414_02230		no
KNP414_02233	hypothetical protein	Paenibacillus mucilaginosus (strain KNP414)		AEI40794.1	2380267	2380422	+	156	51	CP002869.1				KNP414_02230		no
KNP414_02234	transcriptional regulator	Paenibacillus mucilaginosus (strain KNP414)		AEI40795.1	2380559	2381125	-	567	188	CP002869.1			IPR036390 IPR036388 IPR026282	KNP414_02230		no
KNP414_02235	choline/carnitine/betaine transporter	Paenibacillus mucilaginosus (strain KNP414)		AEI40796.1	2381557	2383086	+	1530	509	CP002869.1	pfam02028	TIGR00842	IPR000060 IPR000060 IPR018093	KNP414_02230		no
KNP414_02236	hypothetical protein	Paenibacillus mucilaginosus (strain KNP414)		AEI40797.1	2383104	2383238	+	135	44	CP002869.1				KNP414_02230		no
KNP414_02237	hypothetical protein	Paenibacillus mucilaginosus (strain KNP414)		AEI40798.1	2383282	2383404	-	123	40	CP002869.1				KNP414_02230		no
KNP414_02238	hypothetical protein	Paenibacillus mucilaginosus (strain KNP414)		AEI40799.1	2383464	2383790	+	327	108	CP002869.1				KNP414_02230		no
KNP414_02239	Alpha-amylase	Paenibacillus mucilaginosus (strain KNP414)		AEI40800.1	2384017	2384532	+	516	171	CP002869.1	pfam00128		IPR017853 IPR006047 IPR006047	KNP414_02230		no
KNP414_02240	transcriptional regulator, ArsR family	Paenibacillus mucilaginosus (strain KNP414)		AEI40801.1	2384837	2385748	-	912	303	CP002869.1	pfam01022		IPR011991 IPR036390 IPR001845 IPR001845 IPR036388	KNP414_02230		no
PM3016_2495	binding-protein-dependent transport systems innermembrane component	Paenibacillus mucilaginosus 3016		AFC29381.1	2910237	2911130	+	894	297	CP003235.1	pfam00528		IPR000515 IPR000515 IPR035906 IPR035906 IPR000515	PM3016_2505		no
PM3016_2496	signal transduction histidine kinase LytS	Paenibacillus mucilaginosus 3016		AFC29382.1	2912407	2914173	+	1767	588	CP003235.1	pfam06580		IPR036890 IPR003660 IPR003660 IPR003594 IPR036890 IPR003660 IPR010559	PM3016_2505		no
PM3016_2497	YesS	Paenibacillus mucilaginosus 3016		AFC29383.1	2914158	2915819	+	1662	553	CP003235.1	pfam12833 pfam00072		IPR009057 IPR018060 IPR001789 IPR011006 IPR001789 IPR001789 IPR020449 IPR020449 IPR018062 IPR018060 IPR001789 IPR009057 IPR018060	PM3016_2505		no
PM3016_2498	family 1 extracellular solute-binding protein	Paenibacillus mucilaginosus 3016		AFC29384.1	2915990	2917645	+	1656	551	CP003235.1	pfam01547		IPR006059	PM3016_2505		no
PM3016_2499	hypothetical protein	Paenibacillus mucilaginosus 3016		AFC29385.1	2917871	2918542	+	672	223	CP003235.1			IPR036291	PM3016_2505		no
PM3016_2500	hypothetical protein	Paenibacillus mucilaginosus 3016		AFC29386.1	2918689	2920938	-	2250	749	CP003235.1	pfam07944 pfam16375		IPR012878 IPR008928 IPR008928 IPR032275	PM3016_2505		no
PM3016_2501	AraC family transcriptional regulator	Paenibacillus mucilaginosus 3016		AFC29387.1	2921112	2922005	+	894	297	CP003235.1	pfam02311 pfam12833		IPR003313 IPR037923 IPR018060 IPR020449 IPR020449 IPR009057 IPR009057 IPR018060 IPR018060 IPR018062	PM3016_2505		no
PM3016_2502	hypothetical protein	Paenibacillus mucilaginosus 3016		AFC29388.1	2922090	2923643	+	1554	517	CP003235.1	pfam00512 pfam02518		IPR003594 IPR003661 IPR003594 IPR036097 IPR036890 IPR003661 IPR003594 IPR005467 IPR004358 IPR004358 IPR004358 IPR004358 IPR036890 IPR003661	PM3016_2505		no
PM3016_2503	transposase for insertion sequence elementIS1001	Paenibacillus mucilaginosus 3016		AFC29389.1	2923640	2924032	-	393	130	CP003235.1	pfam01610		IPR002560	PM3016_2505		no
PM3016_2504	phenicol exporter	Paenibacillus mucilaginosus 3016		AFC29390.1	2924713	2924952	-	240	79	CP003235.1				PM3016_2505		no
PM3016_2505	beta-lactamase	Paenibacillus mucilaginosus 3016		AFC29391.1	2925776	2927230	+	1455	484	CP003235.1	pfam00144		IPR012338 IPR001466	PM3016_2505		yes
PM3016_2506	major facilitator superfamily protein	Paenibacillus mucilaginosus 3016		AFC29392.1	2927383	2928615	+	1233	410	CP003235.1	pfam07690		IPR036259 IPR020846 IPR020846 IPR011701	PM3016_2505		no
PM3016_2507	transcriptional regulator	Paenibacillus mucilaginosus 3016		AFC29393.1	2928916	2929482	-	567	188	CP003235.1			IPR036390 IPR036388 IPR026282	PM3016_2505		no
PM3016_2508	choline/carnitine/betaine transporter	Paenibacillus mucilaginosus 3016		AFC29394.1	2929914	2931443	+	1530	509	CP003235.1	pfam02028	TIGR00842	IPR018093 IPR000060 IPR000060	PM3016_2505		no
PM3016_2509	MULE transposase, conserved domain protein	Paenibacillus mucilaginosus 3016		AFC29395.1	2931785	2932801	+	1017	338	CP003235.1				PM3016_2505		no
PM3016_2510	hypothetical protein	Paenibacillus mucilaginosus 3016		AFC29396.1	2933519	2933845	+	327	108	CP003235.1				PM3016_2505		no
PM3016_2511	alpha-amylase	Paenibacillus mucilaginosus 3016		AFC29397.1	2934072	2934587	+	516	171	CP003235.1	pfam00128		IPR006047 IPR017853 IPR006047	PM3016_2505		no
PM3016_2512	ArsR family transcriptional regulator	Paenibacillus mucilaginosus 3016		AFC29398.1	2934891	2935802	-	912	303	CP003235.1	pfam01022		IPR011991 IPR036390 IPR001845 IPR001845 IPR036388	PM3016_2505		no
PM3016_2513	glycoside hydrolase family 2 sugar bindingprotein	Paenibacillus mucilaginosus 3016		AFC29399.1	2935985	2937742	+	1758	585	CP003235.1	pfam00703 pfam02837 pfam02836		IPR036156 IPR013783 IPR008979 IPR017853 IPR006102 IPR008979 IPR006104 IPR006103	PM3016_2505		no
PM3016_2514	family 1 extracellular solute-binding protein	Paenibacillus mucilaginosus 3016		AFC29400.1	2938022	2939332	+	1311	436	CP003235.1	pfam01547		IPR006059	PM3016_2505		no
PM3016_2515	putative HAMP domain-containing sensor	Paenibacillus mucilaginosus 3016		AFC29401.1	2939329	2941164	+	1836	611	CP003235.1	pfam02518 pfam02743 pfam00672 pfam06580		IPR036890 IPR003660 IPR003660 IPR036890 IPR003594 IPR003594 IPR033479 IPR003660 IPR010559 IPR003660	PM3016_2505		no
Clo1100_0869	pyridoxal phosphate enzyme, YggS family	Clostridium sp. BNL1100		AEY65126.1	974664	975341	+	678	225	CP003259.1	pfam01168	TIGR00044	IPR011078 IPR029066 IPR011078 IPR001608 IPR029066 IPR011078	Clo1100_0879		no
Clo1100_0870	biotin carboxylase	Clostridium sp. BNL1100		AEY65127.1	975385	977598	+	2214	737	CP003259.1	pfam13535 pfam00892 pfam00892		IPR011761 IPR020846 IPR000620 IPR000620	Clo1100_0879		no
Clo1100_0871	sugar phosphate permease	Clostridium sp. BNL1100		AEY65128.1	977716	978960	-	1245	414	CP003259.1	pfam07690		IPR020846 IPR020846 IPR011701 IPR036259	Clo1100_0879		no
Clo1100_0872	putative S-layer protein	Clostridium sp. BNL1100		AEY65129.1	979331	980899	+	1569	522	CP003259.1	pfam00395 pfam00395 pfam13229		IPR001119 IPR001119 IPR001119 IPR001119 IPR011050 IPR011050	Clo1100_0879		no
Clo1100_0873	hypothetical protein	Clostridium sp. BNL1100		AEY65130.1	980938	981171	+	234	77	CP003259.1				Clo1100_0879		no
Clo1100_0874	hypothetical protein	Clostridium sp. BNL1100		AEY65131.1	981184	981435	+	252	83	CP003259.1				Clo1100_0879		no
Clo1100_0875	hypothetical protein	Clostridium sp. BNL1100		AEY65132.1	981500	981703	+	204	67	CP003259.1				Clo1100_0879		no
Clo1100_0876	hypothetical protein	Clostridium sp. BNL1100		AEY65133.1	981784	982776	-	993	330	CP003259.1				Clo1100_0879		no
Clo1100_0877	hypothetical protein	Clostridium sp. BNL1100		AEY65134.1	983319	984284	+	966	321	CP003259.1				Clo1100_0879		no
Clo1100_0878	non-ribosomal peptide synthase/amino acidadenylation enzyme	Clostridium sp. BNL1100		AEY65135.1	984355	988866	+	4512	1503	CP003259.1	pfam00501 pfam13193 pfam00550 pfam00668 pfam00668	TIGR01720 TIGR01733	IPR009081 IPR000873 IPR010060 IPR023213 IPR025110 IPR020845 IPR009081 IPR036736 IPR010071 IPR023213 IPR036736 IPR001242 IPR001242	Clo1100_0879		no
Clo1100_0879	cyclic peptide transporter	Clostridium sp. BNL1100		AEY65136.1	988899	992012	+	3114	1037	CP003259.1	pfam00005 pfam00144	TIGR01194	IPR036640 IPR011527 IPR027417 IPR003439 IPR012338 IPR005898 IPR003439 IPR001466 IPR003593 IPR017871 IPR036640	Clo1100_0879		yes
Clo1100_0880	subfamily IIIC HAD-superfamily phosphatase	Clostridium sp. BNL1100		AEY65137.1	992064	993101	+	1038	345	CP003259.1	pfam13419	TIGR01681 TIGR01686	IPR016181 IPR023214 IPR010033 IPR010037 IPR036412	Clo1100_0879		no
Clo1100_0881	phosphopantetheine-containing protein	Clostridium sp. BNL1100		AEY65138.1	993120	993371	+	252	83	CP003259.1	pfam00550		IPR009081 IPR036736 IPR009081 IPR036736	Clo1100_0879		no
Clo1100_0882	3-hydroxyacyl-CoA dehydrogenase	Clostridium sp. BNL1100		AEY65139.1	993423	994274	+	852	283	CP003259.1	pfam00725 pfam02737		IPR022694 IPR036291 IPR013328 IPR006108 IPR006176 IPR008927	Clo1100_0879		no
Clo1100_0883	acyl carrier protein	Clostridium sp. BNL1100		AEY65140.1	994353	994607	+	255	84	CP003259.1	pfam00550		IPR036736 IPR009081 IPR036736	Clo1100_0879		no
Clo1100_0884	acyl-CoA dehydrogenase	Clostridium sp. BNL1100		AEY65141.1	994604	995764	+	1161	386	CP003259.1	pfam02770 pfam00441 pfam02771		IPR009100 IPR036250 IPR006091 IPR009075 IPR006089 IPR037069 IPR013786	Clo1100_0879		no
Clo1100_0885	amino acid adenylation enzyme/thioester reductasefamily protein	Clostridium sp. BNL1100		AEY65142.1	995810	997390	+	1581	526	CP003259.1	pfam13193 pfam00501	TIGR01733	IPR020845 IPR020459 IPR020459 IPR025110 IPR010071 IPR000873	Clo1100_0879		no
Clo1100_0886	malonyl CoA-acyl carrier protein transacylase	Clostridium sp. BNL1100		AEY65143.1	997427	998665	+	1239	412	CP003259.1	pfam00698	TIGR00128	IPR016036 IPR004410 IPR016035 IPR016035 IPR014043 IPR020801 IPR001227 IPR001227	Clo1100_0879		no
Clo1100_0887	acetyltransferase, ribosomal protein N-acetylase	Clostridium sp. BNL1100		AEY65144.1	998692	999834	+	1143	380	CP003259.1	pfam12746		IPR027365 IPR000182 IPR016181	Clo1100_0879		no
Clo1100_0888	amino acid adenylation enzyme/thioester reductasefamily protein	Clostridium sp. BNL1100		AEY65145.1	999960	1007645	+	7686	2561	CP003259.1	pfam00668 pfam00109 pfam00501 pfam00550 pfam00550 pfam08659 pfam02801 pfam16197 pfam13193	TIGR01733	IPR001242 IPR009081 IPR014030 IPR036291 IPR016035 IPR006162 IPR020801 IPR020806 IPR020806 IPR036736 IPR020845 IPR036736 IPR000873 IPR009081 IPR009081 IPR036736 IPR036736 IPR013968 IPR036291 IPR016039 IPR020841 IPR018201 IPR014031 IPR016039 IPR023213 IPR023213 IPR032821 IPR010071 IPR009081 IPR025110 IPR001227	Clo1100_0879		no
Clo1100_0889	amino acid adenylation enzyme/thioester reductasefamily protein	Clostridium sp. BNL1100		AEY65146.1	1007689	1015506	+	7818	2605	CP003259.1	pfam16197 pfam13193 pfam00109 pfam00550 pfam00550 pfam02801 pfam00668 pfam00698 pfam00501 pfam08659	TIGR01733	IPR009081 IPR032821 IPR020806 IPR020806 IPR025110 IPR016039 IPR036736 IPR036736 IPR014030 IPR020841 IPR009081 IPR009081 IPR014031 IPR010071 IPR020845 IPR020801 IPR001242 IPR036291 IPR014043 IPR000873 IPR036291 IPR036736 IPR001227 IPR001227 IPR009081 IPR036736 IPR023213 IPR023213 IPR016035 IPR016035 IPR013968 IPR016039 IPR016039	Clo1100_0879		no
Desde_0843	restriction endonuclease	Desulfitobacterium dehalogenans (strain ATCC 51507 / DSM 9161 / JW/IU-DC1)		AFL99287.1	871562	872266	+	705	234	CP003348.1	pfam01844		IPR002711 IPR003615 IPR003615	Desde_0857		no
Desde_0844	hypothetical protein	Desulfitobacterium dehalogenans (strain ATCC 51507 / DSM 9161 / JW/IU-DC1)		AFL99288.1	872419	873279	+	861	286	CP003348.1			IPR008930	Desde_0857		no
Desde_0846	hypothetical protein	Desulfitobacterium dehalogenans (strain ATCC 51507 / DSM 9161 / JW/IU-DC1)		AFL99289.1	874606	875400	+	795	264	CP003348.1				Desde_0857		no
Desde_0847	hypothetical protein	Desulfitobacterium dehalogenans (strain ATCC 51507 / DSM 9161 / JW/IU-DC1)		AFL99290.1	875459	876256	+	798	265	CP003348.1				Desde_0857		no
Desde_0848	hypothetical protein	Desulfitobacterium dehalogenans (strain ATCC 51507 / DSM 9161 / JW/IU-DC1)		AFL99291.1	876448	876636	+	189	62	CP003348.1				Desde_0857		no
Desde_0849	hypothetical protein	Desulfitobacterium dehalogenans (strain ATCC 51507 / DSM 9161 / JW/IU-DC1)		AFL99292.1	876995	877615	+	621	206	CP003348.1				Desde_0857		no
Desde_0850	restriction endonuclease	Desulfitobacterium dehalogenans (strain ATCC 51507 / DSM 9161 / JW/IU-DC1)		AFL99293.1	877808	878512	+	705	234	CP003348.1	pfam01844		IPR002711 IPR003615 IPR003615	Desde_0857		no
Desde_0852	hypothetical protein	Desulfitobacterium dehalogenans (strain ATCC 51507 / DSM 9161 / JW/IU-DC1)		AFL99294.1	879300	879458	+	159	52	CP003348.1				Desde_0857		no
Desde_0853	hypothetical protein	Desulfitobacterium dehalogenans (strain ATCC 51507 / DSM 9161 / JW/IU-DC1)		AFL99295.1	879499	880032	+	534	177	CP003348.1				Desde_0857		no
Desde_0856	rR methylase	Desulfitobacterium dehalogenans (strain ATCC 51507 / DSM 9161 / JW/IU-DC1)		AFL99296.1	882745	883572	+	828	275	CP003348.1	pfam00588		IPR029028 IPR001537 IPR029064 IPR029026	Desde_0857		no
Desde_0857	penicillin-binding protein, beta-lactamase classC	Desulfitobacterium dehalogenans (strain ATCC 51507 / DSM 9161 / JW/IU-DC1)		AFL99297.1	883883	885352	+	1470	489	CP003348.1	pfam00144		IPR001466 IPR012338	Desde_0857		yes
Desde_0858	hypothetical protein	Desulfitobacterium dehalogenans (strain ATCC 51507 / DSM 9161 / JW/IU-DC1)		AFL99298.1	885377	885646	+	270	89	CP003348.1				Desde_0857		no
Desde_0859	hypothetical protein	Desulfitobacterium dehalogenans (strain ATCC 51507 / DSM 9161 / JW/IU-DC1)		AFL99299.1	886133	887965	+	1833	610	CP003348.1				Desde_0857		no
Desde_0860	hypothetical protein	Desulfitobacterium dehalogenans (strain ATCC 51507 / DSM 9161 / JW/IU-DC1)		AFL99300.1	888320	888979	+	660	219	CP003348.1	pfam03483		IPR005146 IPR020825 IPR005146	Desde_0857		no
Desde_0861	methylase involved in ubiquinone/menaquinonebiosynthesis	Desulfitobacterium dehalogenans (strain ATCC 51507 / DSM 9161 / JW/IU-DC1)		AFL99301.1	889230	889988	+	759	252	CP003348.1	pfam13847		IPR025714 IPR029063	Desde_0857		no
Desde_0862	hypothetical protein	Desulfitobacterium dehalogenans (strain ATCC 51507 / DSM 9161 / JW/IU-DC1)		AFL99302.1	890229	890738	+	510	169	CP003348.1				Desde_0857		no
Desde_0863	uncharacterized protein, possibly involved inaromatic compounds catabolism	Desulfitobacterium dehalogenans (strain ATCC 51507 / DSM 9161 / JW/IU-DC1)		AFL99303.1	890882	891325	+	444	147	CP003348.1	pfam03061		IPR029069 IPR006683	Desde_0857		no
Desde_0864	rR methylase	Desulfitobacterium dehalogenans (strain ATCC 51507 / DSM 9161 / JW/IU-DC1)		AFL99304.1	891701	892510	+	810	269	CP003348.1	pfam00588		IPR029028 IPR029064 IPR001537 IPR029026	Desde_0857		no
Desde_0865	hypothetical protein	Desulfitobacterium dehalogenans (strain ATCC 51507 / DSM 9161 / JW/IU-DC1)		AFL99305.1	892602	893015	+	414	137	CP003348.1				Desde_0857		no
Desde_0866	hypothetical protein	Desulfitobacterium dehalogenans (strain ATCC 51507 / DSM 9161 / JW/IU-DC1)		AFL99306.1	893179	893679	+	501	166	CP003348.1				Desde_0857		no
Desde_0867	hypothetical protein	Desulfitobacterium dehalogenans (strain ATCC 51507 / DSM 9161 / JW/IU-DC1)		AFL99307.1	893816	894049	+	234	77	CP003348.1				Desde_0857		no
ERIC2_c18030	putative Acyl-transferase domain protein	Paenibacillus larvae subsp. larvae DSM 25430		AHD05613.1	1729003	1729830	+	828	275	CP003355.1	pfam12746		IPR000182 IPR016181 IPR027365	ERIC2_c18130	pamJ	no
ERIC2_c18040	putative non-ribosomal peptide ligase/ polyketidesynthase hybrid	Paenibacillus larvae subsp. larvae DSM 25430		AHD05614.1	1729923	1737689	+	7767	2588	CP003355.1	pfam00550 pfam00550 pfam00668 pfam08659 pfam00109 pfam00698 pfam16197 pfam02801 pfam00501 pfam13193	TIGR01733	IPR020845 IPR036736 IPR009081 IPR009081 IPR001242 IPR013968 IPR036291 IPR009081 IPR016039 IPR014030 IPR001227 IPR001227 IPR014043 IPR032821 IPR020806 IPR020806 IPR010071 IPR036736 IPR018201 IPR014031 IPR016035 IPR016035 IPR020801 IPR009081 IPR036736 IPR036291 IPR036736 IPR000873 IPR025110 IPR023213 IPR023213 IPR016039 IPR016039 IPR016039 IPR020841 IPR016036	ERIC2_c18130	pamJ	no
ERIC2_c18050	putative non-ribosomal peptide ligase/ polyketidesynthase hybrid	Paenibacillus larvae subsp. larvae DSM 25430		AHD05615.1	1737728	1746766	+	9039	3012	CP003355.1	pfam00550 pfam00550 pfam00109 pfam08659 pfam00698 pfam16197 pfam00501 pfam13193 pfam00668 pfam00668 pfam02801	TIGR01733	IPR001227 IPR001227 IPR036291 IPR009081 IPR009081 IPR020801 IPR036736 IPR036736 IPR036736 IPR009081 IPR014030 IPR013968 IPR020806 IPR020806 IPR014043 IPR036291 IPR032821 IPR000873 IPR016039 IPR016039 IPR016039 IPR025110 IPR036736 IPR001242 IPR001242 IPR006162 IPR009081 IPR016035 IPR016035 IPR016036 IPR018201 IPR023213 IPR023213 IPR023213 IPR023213 IPR014031 IPR010071 IPR020845 IPR020841	ERIC2_c18130	pamJ	no
ERIC2_c18060	putative non-ribosomal peptide ligase domainprotein	Paenibacillus larvae subsp. larvae DSM 25430		AHD05616.1	1746763	1752078	+	5316	1771	CP003355.1	pfam00550 pfam00668 pfam00668 pfam13193 pfam08242 pfam00501 pfam00501	TIGR01733	IPR023213 IPR023213 IPR009081 IPR001242 IPR001242 IPR009081 IPR025110 IPR029063 IPR036736 IPR036736 IPR013217 IPR020845 IPR000873 IPR000873 IPR010071	ERIC2_c18130	pamJ	no
ERIC2_c18070	putative non-ribosomal peptide ligase domainprotein	Paenibacillus larvae subsp. larvae DSM 25430		AHD05617.1	1752098	1756096	+	3999	1332	CP003355.1	pfam13193 pfam00501 pfam00668 pfam00668 pfam00550	TIGR01733 TIGR01720	IPR025110 IPR036736 IPR009081 IPR020845 IPR000873 IPR023213 IPR036736 IPR010071 IPR010060 IPR001242 IPR001242 IPR009081 IPR006162	ERIC2_c18130	pamJ	no
ERIC2_c18080	putative non-ribosomal peptide ligase domainprotein	Paenibacillus larvae subsp. larvae DSM 25430		AHD05618.1	1756143	1759442	+	3300	1099	CP003355.1	pfam00668 pfam00501 pfam00550 pfam13193	TIGR01733	IPR023213 IPR023213 IPR001242 IPR000873 IPR009081 IPR036736 IPR036736 IPR010071 IPR009081 IPR025110 IPR020845	ERIC2_c18130	pamJ	no
ERIC2_c18090	putative polyketide synthase subunit	Paenibacillus larvae subsp. larvae DSM 25430		AHD05619.1	1759625	1764208	+	4584	1527	CP003355.1	pfam00109 pfam00698 pfam02801 pfam16197 pfam08659 pfam00550		IPR016036 IPR014030 IPR036736 IPR014043 IPR020801 IPR016035 IPR016035 IPR014031 IPR016039 IPR016039 IPR016039 IPR036291 IPR020841 IPR036291 IPR032821 IPR001227 IPR001227 IPR009081 IPR013968 IPR009081 IPR016039 IPR036736	ERIC2_c18130	pamJ	no
ERIC2_c18100	putative polyketide synthase subunit	Paenibacillus larvae subsp. larvae DSM 25430		AHD05620.1	1764209	1769791	+	5583	1860	CP003355.1	pfam00109 pfam02801 pfam08659 pfam00668 pfam16197 pfam00550		IPR036291 IPR023213 IPR023213 IPR014030 IPR016039 IPR016039 IPR014031 IPR036736 IPR020841 IPR006162 IPR001227 IPR020806 IPR013968 IPR036736 IPR001242 IPR036291 IPR018201 IPR032821 IPR009081 IPR016035 IPR009081 IPR016039 IPR001227	ERIC2_c18130	pamJ	no
ERIC2_c18110	non-ribosomal peptide ligase domain protein	Paenibacillus larvae subsp. larvae DSM 25430		AHD05621.1	1769806	1778028	+	8223	2740	CP003355.1	pfam13193 pfam13193 pfam00501 pfam00501 pfam00501 pfam00668 pfam00668 pfam08242 pfam00550 pfam00550	TIGR01733 TIGR01733	IPR009081 IPR023213 IPR023213 IPR036736 IPR010071 IPR010071 IPR009081 IPR025110 IPR025110 IPR036736 IPR020845 IPR000873 IPR000873 IPR000873 IPR001242 IPR001242 IPR036736 IPR020845 IPR020806 IPR029063 IPR013217 IPR036736 IPR009081 IPR009081	ERIC2_c18130	pamJ	no
ERIC2_c18120	hypothetical protein	Paenibacillus larvae subsp. larvae DSM 25430		AHD05622.1	1778104	1778985	+	882	293	CP003355.1				ERIC2_c18130	pamJ	no
ERIC2_c18130	cyclic peptide transporter	Paenibacillus larvae subsp. larvae DSM 25430		AHD05623.1	1778996	1782103	+	3108	1035	CP003355.1	pfam00144 pfam00005	TIGR01194	IPR036640 IPR011527 IPR003439 IPR012338 IPR036640 IPR027417 IPR005898 IPR003593 IPR001466 IPR003439	ERIC2_c18130	pamJ	yes
ERIC2_c18140	3-hydroxybutyryl-CoA dehydrogenase	Paenibacillus larvae subsp. larvae DSM 25430		AHD05624.1	1782135	1782992	+	858	285	CP003355.1	pfam02737 pfam00725		IPR008927 IPR022694 IPR036291 IPR006176 IPR006108 IPR013328	ERIC2_c18130	pamJ	no
ERIC2_c18150	phosphopantetheine-binding protein	Paenibacillus larvae subsp. larvae DSM 25430		AHD05625.1	1783021	1783290	+	270	89	CP003355.1	pfam00550		IPR036736 IPR036736 IPR009081 IPR009081	ERIC2_c18130	pamJ	no
ERIC2_c18160	transcription antitermination protein NusG	Paenibacillus larvae subsp. larvae DSM 25430	nusG1	AHD05626.1	1783305	1783835	-	531	176	CP003355.1	pfam00467 pfam02357		IPR005824 IPR006645 IPR036735 IPR036735 IPR008991 IPR014722 IPR006645	ERIC2_c18130	pamJ	no
ERIC2_c18170	putative non-ribosomal peptide ligase domainprotein	Paenibacillus larvae subsp. larvae DSM 25430		AHD05627.1	1784182	1788675	+	4494	1497	CP003355.1	pfam00668 pfam00668 pfam00550 pfam00501 pfam13193	TIGR01720 TIGR01733	IPR010060 IPR020845 IPR023213 IPR023213 IPR036736 IPR006162 IPR010071 IPR036736 IPR001242 IPR001242 IPR023213 IPR009081 IPR009081 IPR000873 IPR025110	ERIC2_c18130	pamJ	no
ERIC2_c18180	FkbH like protein	Paenibacillus larvae subsp. larvae DSM 25430		AHD05628.1	1788772	1789824	+	1053	350	CP003355.1	pfam13419	TIGR01686 TIGR01681	IPR010037 IPR023214 IPR016181 IPR010033 IPR036412	ERIC2_c18130	pamJ	no
ERIC2_c18190	hypothetical protein	Paenibacillus larvae subsp. larvae DSM 25430		AHD05629.1	1789830	1790081	+	252	83	CP003355.1	pfam00550		IPR009081 IPR009081 IPR036736 IPR036736	ERIC2_c18130	pamJ	no
ERIC2_c18200	putative acyl-CoA dehydrogenase YngJ	Paenibacillus larvae subsp. larvae DSM 25430	yngJ	AHD05630.1	1790084	1791253	+	1170	389	CP003355.1	pfam02771 pfam02770 pfam00441		IPR009100 IPR013786 IPR037069 IPR006091 IPR009075 IPR036250	ERIC2_c18130	pamJ	no
ERIC2_c18210	putative siderophore biosynthesis protein SbnA	Paenibacillus larvae subsp. larvae DSM 25430	sbnA	AHD05631.1	1791348	1792331	+	984	327	CP003355.1	pfam00291	TIGR03945	IPR036052 IPR023927 IPR001926	ERIC2_c18130	pamJ	no
ERIC2_c18220	hypothetical protein	Paenibacillus larvae subsp. larvae DSM 25430		AHD05632.1	1792357	1793325	+	969	322	CP003355.1	pfam02423	TIGR03944	IPR036291 IPR023866 IPR003462 IPR003462 IPR023401 IPR023401	ERIC2_c18130	pamJ	no
ERIC2_c18230	hypothetical protein	Paenibacillus larvae subsp. larvae DSM 25430		AHD05633.1	1793397	1794167	+	771	256	CP003355.1	pfam02195		IPR023098 IPR003115 IPR036086 IPR003115 IPR037953 IPR016999	ERIC2_c18130	pamJ	no
Sinac_4080	hypothetical protein	Singulisphaera acidiphila (strain ATCC BAA-1392 / DSM 18658 / VKM B-2454 / MOB10)		AGA28295.1	5105126	5105308	-	183	60	CP003364.1				Sinac_4090		no
Sinac_4081	hypothetical protein	Singulisphaera acidiphila (strain ATCC BAA-1392 / DSM 18658 / VKM B-2454 / MOB10)		AGA28296.1	5105344	5105661	-	318	105	CP003364.1				Sinac_4090		no
Sinac_4082	dehydrogenase of unknown specificity, short-chainalcohol dehydrogenase like protein	Singulisphaera acidiphila (strain ATCC BAA-1392 / DSM 18658 / VKM B-2454 / MOB10)		AGA28297.1	5105871	5106848	-	978	325	CP003364.1	pfam00106		IPR036291 IPR002347 IPR002347 IPR002347 IPR002347 IPR002347	Sinac_4090		no
Sinac_4083	transcriptional regulator	Singulisphaera acidiphila (strain ATCC BAA-1392 / DSM 18658 / VKM B-2454 / MOB10)		AGA28298.1	5107012	5107602	+	591	196	CP003364.1	pfam00440		IPR001647 IPR001647 IPR001647 IPR009057 IPR036271 IPR001647	Sinac_4090		no
Sinac_4084	adenosylhomocysteinase	Singulisphaera acidiphila (strain ATCC BAA-1392 / DSM 18658 / VKM B-2454 / MOB10)		AGA28299.1	5107931	5109352	+	1422	473	CP003364.1	pfam05221 pfam00670	TIGR00936	IPR000043 IPR000043 IPR000043 IPR020082 IPR000043 IPR020082 IPR015878 IPR034373 IPR036291 IPR000043 IPR015878	Sinac_4090		no
Sinac_4085	hypothetical protein	Singulisphaera acidiphila (strain ATCC BAA-1392 / DSM 18658 / VKM B-2454 / MOB10)		AGA28300.1	5109539	5110087	-	549	182	CP003364.1				Sinac_4090		no
Sinac_4086	hypothetical protein	Singulisphaera acidiphila (strain ATCC BAA-1392 / DSM 18658 / VKM B-2454 / MOB10)		AGA28301.1	5110188	5110778	-	591	196	CP003364.1				Sinac_4090		no
Sinac_4087	hypothetical protein	Singulisphaera acidiphila (strain ATCC BAA-1392 / DSM 18658 / VKM B-2454 / MOB10)		AGA28302.1	5110778	5111485	-	708	235	CP003364.1				Sinac_4090		no
Sinac_4088	hypothetical protein	Singulisphaera acidiphila (strain ATCC BAA-1392 / DSM 18658 / VKM B-2454 / MOB10)		AGA28303.1	5112868	5113185	+	318	105	CP003364.1				Sinac_4090		no
Sinac_4089	hypothetical protein	Singulisphaera acidiphila (strain ATCC BAA-1392 / DSM 18658 / VKM B-2454 / MOB10)		AGA28304.1	5113425	5113745	-	321	106	CP003364.1				Sinac_4090		no
Sinac_4090	penicillin-binding protein, beta-lactamase classC	Singulisphaera acidiphila (strain ATCC BAA-1392 / DSM 18658 / VKM B-2454 / MOB10)		AGA28305.1	5113797	5115272	-	1476	491	CP003364.1	pfam00144		IPR001466 IPR012338 IPR001586	Sinac_4090		yes
Sinac_4091	hypothetical protein	Singulisphaera acidiphila (strain ATCC BAA-1392 / DSM 18658 / VKM B-2454 / MOB10)		AGA28306.1	5115730	5116089	-	360	119	CP003364.1				Sinac_4090		no
Sinac_4093	hypothetical protein	Singulisphaera acidiphila (strain ATCC BAA-1392 / DSM 18658 / VKM B-2454 / MOB10)		AGA28307.1	5116571	5117035	+	465	154	CP003364.1				Sinac_4090		no
Sinac_4094	Excinuclease ATPase subunit	Singulisphaera acidiphila (strain ATCC BAA-1392 / DSM 18658 / VKM B-2454 / MOB10)		AGA28308.1	5117115	5119364	-	2250	749	CP003364.1	pfam00005		IPR003439 IPR027417 IPR027417 IPR027417 IPR003439 IPR003439 IPR017871	Sinac_4090		no
Sinac_4095	R polymerase sigma factor, sigma-70 family	Singulisphaera acidiphila (strain ATCC BAA-1392 / DSM 18658 / VKM B-2454 / MOB10)		AGA28309.1	5119379	5120680	-	1302	433	CP003364.1	pfam08281 pfam04542	TIGR02937	IPR013249 IPR007627 IPR014284 IPR013325 IPR013324 IPR036388	Sinac_4090		no
Sinac_4096	hypothetical protein	Singulisphaera acidiphila (strain ATCC BAA-1392 / DSM 18658 / VKM B-2454 / MOB10)		AGA28310.1	5120677	5121003	-	327	108	CP003364.1	pfam03795		IPR011008 IPR005545	Sinac_4090		no
Sinac_4097	hypothetical protein	Singulisphaera acidiphila (strain ATCC BAA-1392 / DSM 18658 / VKM B-2454 / MOB10)		AGA28311.1	5121269	5122222	-	954	317	CP003364.1	pfam04794		IPR006879 IPR011330	Sinac_4090		no
Sinac_4098	hypothetical protein	Singulisphaera acidiphila (strain ATCC BAA-1392 / DSM 18658 / VKM B-2454 / MOB10)		AGA28312.1	5122539	5123066	+	528	175	CP003364.1				Sinac_4090		no
Sinac_4099	prolyl oligopeptidase family protein	Singulisphaera acidiphila (strain ATCC BAA-1392 / DSM 18658 / VKM B-2454 / MOB10)		AGA28313.1	5123095	5123919	-	825	274	CP003364.1	pfam00326		IPR029058 IPR029058 IPR001375	Sinac_4090		no
Sinac_4100	hypothetical protein	Singulisphaera acidiphila (strain ATCC BAA-1392 / DSM 18658 / VKM B-2454 / MOB10)		AGA28314.1	5124016	5124159	-	144	47	CP003364.1				Sinac_4090		no
Sinac_4101	putative nucleic acid-binding protein, containsPIN domain	Singulisphaera acidiphila (strain ATCC BAA-1392 / DSM 18658 / VKM B-2454 / MOB10)		AGA28315.1	5124331	5124783	-	453	150	CP003364.1	pfam01850		IPR002716 IPR029060	Sinac_4090		no
B2K_12645	ABC transporter permease	Paenibacillus mucilaginosus K02		AFH61561.1	2941655	2942548	+	894	297	CP003422.2	pfam00528		IPR000515 IPR000515 IPR035906 IPR035906 IPR000515	B2K_12690		no
B2K_39180	hypothetical protein	Paenibacillus mucilaginosus K02		AGN70660.1	2942840	2942959	+	120	39	CP003422.2				B2K_12690		no
B2K_12650	histidine kinase	Paenibacillus mucilaginosus K02		AFH61562.1	2943825	2945591	+	1767	588	CP003422.2	pfam06580		IPR036890 IPR003660 IPR003660 IPR003594 IPR036890 IPR003660 IPR010559	B2K_12690		no
B2K_12655	hypothetical protein	Paenibacillus mucilaginosus K02		AFH61563.1	2945576	2947237	+	1662	553	CP003422.2	pfam12833 pfam00072		IPR009057 IPR018060 IPR001789 IPR011006 IPR001789 IPR001789 IPR020449 IPR020449 IPR018062 IPR018060 IPR001789 IPR009057 IPR018060	B2K_12690		no
B2K_12660	ABC transporter substrate-binding protein	Paenibacillus mucilaginosus K02		AFH61564.1	2947408	2949063	+	1656	551	CP003422.2	pfam01547		IPR006059	B2K_12690		no
B2K_12665	epimerase	Paenibacillus mucilaginosus K02		AFH61565.1	2949289	2949960	+	672	223	CP003422.2			IPR036291	B2K_12690		no
B2K_12670	acetyl-CoA carboxylase	Paenibacillus mucilaginosus K02		AFH61566.1	2950107	2952356	-	2250	749	CP003422.2	pfam16375 pfam07944		IPR032275 IPR012878 IPR008928 IPR008928	B2K_12690		no
B2K_12675	AraC family transcriptional regulator	Paenibacillus mucilaginosus K02		AFH61567.1	2952530	2953423	+	894	297	CP003422.2	pfam02311 pfam12833		IPR018060 IPR003313 IPR020449 IPR020449 IPR009057 IPR037923 IPR018060 IPR009057 IPR018060 IPR018062	B2K_12690		no
B2K_12680	hypothetical protein	Paenibacillus mucilaginosus K02		AFH61568.1	2953508	2955061	+	1554	517	CP003422.2	pfam02518 pfam00512 pfam12729		IPR003661 IPR003594 IPR003661 IPR004358 IPR004358 IPR004358 IPR004358 IPR036890 IPR003594 IPR024478 IPR036097 IPR005467 IPR003594 IPR003661 IPR036890	B2K_12690		no
B2K_12685	transposase IS1001	Paenibacillus mucilaginosus K02		AFH61569.1	2955058	2955453	-	396	131	CP003422.2	pfam01610		IPR002560	B2K_12690		no
B2K_12690	beta-lactamase	Paenibacillus mucilaginosus K02		AFH61570.1	2957198	2958652	+	1455	484	CP003422.2	pfam00144		IPR012338 IPR001466	B2K_12690		yes
B2K_12695	MFS transporter	Paenibacillus mucilaginosus K02		AFH61571.1	2958805	2960037	+	1233	410	CP003422.2	pfam07690		IPR011701 IPR020846 IPR036259 IPR020846	B2K_12690		no
B2K_12705	transcriptional regulator	Paenibacillus mucilaginosus K02		AFH61573.1	2960337	2960903	-	567	188	CP003422.2			IPR036390 IPR026282 IPR036388	B2K_12690		no
B2K_12710	glycine/betaine ABC transporter permease	Paenibacillus mucilaginosus K02		AFH61574.1	2961340	2962869	+	1530	509	CP003422.2	pfam02028	TIGR00842	IPR018093 IPR000060 IPR000060	B2K_12690		no
B2K_12715	hypothetical protein	Paenibacillus mucilaginosus K02		AFH61575.1	2963248	2963574	+	327	108	CP003422.2				B2K_12690		no
B2K_12720	hypothetical protein	Paenibacillus mucilaginosus K02		AFH61576.1	2964054	2964260	-	207	68	CP003422.2				B2K_12690		no
B2K_12725	ArsR family transcriptional regulator	Paenibacillus mucilaginosus K02		AFH61577.1	2964326	2965237	-	912	303	CP003422.2	pfam01022		IPR011991 IPR036390 IPR001845 IPR001845 IPR036388	B2K_12690		no
B2K_12730	glycoside hydrolase family 2	Paenibacillus mucilaginosus K02		AFH61578.1	2965405	2967177	+	1773	590	CP003422.2	pfam02836 pfam02837 pfam00703		IPR036156 IPR006103 IPR006104 IPR008979 IPR013783 IPR017853 IPR006102 IPR008979	B2K_12690		no
B2K_12735	ABC transporter substrate-binding protein	Paenibacillus mucilaginosus K02		AFH61579.1	2967457	2968767	+	1311	436	CP003422.2	pfam01547		IPR006059	B2K_12690		no
B2K_12740	sensor histidine kinase	Paenibacillus mucilaginosus K02		AFH61580.1	2968773	2970599	+	1827	608	CP003422.2	pfam02743 pfam00672 pfam02518 pfam06580		IPR033479 IPR003660 IPR003660 IPR003660 IPR003594 IPR003660 IPR010559 IPR003594 IPR036890 IPR036890	B2K_12690		no
B2K_39185	hypothetical protein	Paenibacillus mucilaginosus K02		AGN70661.1	2970574	2972196	+	1623	540	CP003422.2	pfam00072 pfam12833		IPR001789 IPR001789 IPR018060 IPR001789 IPR018060 IPR018062 IPR009057 IPR009057 IPR018060 IPR011006 IPR000160 IPR001789	B2K_12690		no
MY9_0732	hypothetical protein	Bacillus sp. JS		AFI27271.1	742495	743490	+	996	331	CP003492.1	pfam11258 pfam17479		IPR021416 IPR023158 IPR023158 IPR035328	MY9_0742	amiB	no
MY9_0733	YerC	Bacillus sp. JS		AFI27272.1	743493	743807	+	315	104	CP003492.1	pfam01371	TIGR02531	IPR013368 IPR038116 IPR010921 IPR000831 IPR013368	MY9_0742	amiB	no
MY9_0734	putative flavoenzyme	Bacillus sp. JS		AFI27273.1	743845	745422	-	1578	525	CP003492.1	pfam01645		IPR024188 IPR027283 IPR002932 IPR002932 IPR013785	MY9_0742	amiB	no
MY9_0735	hypothetical protein	Bacillus sp. JS		AFI27274.1	745495	745662	+	168	55	CP003492.1				MY9_0742	amiB	no
MY9_0736	PcrB family protein	Bacillus sp. JS		AFI27275.1	745687	746373	+	687	228	CP003492.1	pfam01884	TIGR01768	IPR038597 IPR008205 IPR008205 IPR008205 IPR008205	MY9_0742	amiB	no
MY9_0737	ATP-dependent D helicase PcrA	Bacillus sp. JS		AFI27276.1	746435	748654	+	2220	739	CP003492.1	pfam13361 pfam00580	TIGR01073	IPR014017 IPR013986 IPR034739 IPR027417 IPR014017 IPR014016 IPR005751	MY9_0742	amiB	no
MY9_0738	D-dependent D ligase LigA	Bacillus sp. JS		AFI27277.1	748678	750684	+	2007	668	CP003492.1	pfam01653 pfam00533 pfam03119 pfam03120 pfam14520 pfam12826	TIGR00575	IPR013839 IPR001679 IPR013839 IPR001357 IPR036420 IPR012340 IPR033136 IPR013840 IPR010994 IPR004149 IPR036420 IPR004150 IPR001679 IPR018239 IPR001679 IPR001357 IPR003583 IPR003583 IPR003583 IPR001357 IPR001357	MY9_0742	amiB	no
MY9_0739	sex pheromone family protein	Bacillus sp. JS		AFI27278.1	750700	751890	+	1191	396	CP003492.1	pfam07537		IPR011426 IPR011426	MY9_0742	amiB	no
MY9_0740	major facilitator superfamily macrolide:cationtransporter	Bacillus sp. JS		AFI27279.1	752016	753209	+	1194	397	CP003492.1	pfam07690		IPR036259 IPR011701 IPR020846	MY9_0742	amiB	no
MY9_0741	amino acid adenylation domain-containing protein	Bacillus sp. JS		AFI27280.1	753291	757787	+	4497	1498	CP003492.1	pfam00550 pfam00501 pfam00668 pfam00668 pfam13193	TIGR01720 TIGR01733	IPR036736 IPR020845 IPR023213 IPR009081 IPR000873 IPR001242 IPR001242 IPR010060 IPR025110 IPR009081 IPR036736 IPR023213 IPR010071	MY9_0742	amiB	no
MY9_0742	beta-lactamase	Bacillus sp. JS		AFI27281.1	757784	759289	+	1506	501	CP003492.1	pfam00144		IPR012338 IPR001466	MY9_0742	amiB	yes
MY9_0743	hypothetical protein	Bacillus sp. JS		AFI27282.1	759279	760262	+	984	327	CP003492.1				MY9_0742	amiB	no
MY9_0744	thioesterase	Bacillus sp. JS		AFI27283.1	760259	760960	+	702	233	CP003492.1	pfam00975		IPR029058 IPR001031 IPR029058	MY9_0742	amiB	no
MY9_0745	3-hydroxybutyryl-CoA dehydrogenase	Bacillus sp. JS		AFI27284.1	760962	761816	+	855	284	CP003492.1	pfam00725 pfam02737		IPR036291 IPR008927 IPR022694 IPR013328 IPR006108 IPR006176	MY9_0742	amiB	no
MY9_0746	methoxymalonyl-ACP biosynthesis protein	Bacillus sp. JS		AFI27285.1	761832	762893	+	1062	353	CP003492.1	pfam13419	TIGR01681 TIGR01686	IPR000182 IPR010033 IPR016181 IPR010037 IPR036412 IPR023214	MY9_0742	amiB	no
MY9_0747	Phosphopantetheine-binding protein	Bacillus sp. JS		AFI27286.1	762919	763188	+	270	89	CP003492.1	pfam00550		IPR009081 IPR036736 IPR036736 IPR009081	MY9_0742	amiB	no
MY9_0748	acyl-CoA dehydrogenase (DP(+))	Bacillus sp. JS		AFI27287.1	763175	764317	+	1143	380	CP003492.1	pfam02770 pfam02771 pfam00441		IPR006091 IPR013786 IPR006089 IPR036250 IPR037069 IPR009075 IPR009100	MY9_0742	amiB	no
MY9_0749	polyketide synthase subunit	Bacillus sp. JS		AFI27288.1	764339	773437	+	9099	3032	CP003492.1	pfam13193 pfam02801 pfam08659 pfam16197 pfam00698 pfam00109 pfam00550 pfam00550 pfam00501 pfam00668 pfam00668	TIGR01733	IPR025110 IPR014031 IPR036736 IPR013968 IPR001227 IPR001227 IPR032821 IPR036736 IPR016039 IPR023213 IPR023213 IPR009081 IPR036291 IPR014043 IPR016035 IPR016035 IPR018201 IPR010071 IPR020841 IPR036736 IPR014030 IPR036291 IPR016039 IPR016039 IPR009081 IPR009081 IPR036736 IPR020801 IPR009081 IPR000873 IPR001242 IPR001242 IPR020806 IPR020806 IPR023213 IPR023213	MY9_0742	amiB	no
MY9_0750	non-ribosomal peptide synthetase subunit	Bacillus sp. JS		AFI27289.1	773457	776126	+	2670	889	CP003492.1	pfam00501 pfam00668 pfam00550	TIGR01733	IPR009081 IPR000873 IPR036736 IPR020459 IPR020459 IPR001242 IPR020806 IPR020845 IPR010071 IPR036736 IPR009081	MY9_0742	amiB	no
MY9_0751	polyketide synthase subunit	Bacillus sp. JS		AFI27290.1	776119	780642	+	4524	1507	CP003492.1	pfam08659 pfam00550 pfam00698 pfam02801 pfam00109 pfam16197		IPR006162 IPR013968 IPR009081 IPR020801 IPR014043 IPR016035 IPR016035 IPR016039 IPR014031 IPR036736 IPR036291 IPR009081 IPR014030 IPR032821 IPR036736 IPR018201 IPR001227 IPR001227 IPR020841 IPR036291 IPR016039 IPR020806	MY9_0742	amiB	no
MY9_0752	polyketide synthase subunit	Bacillus sp. JS		AFI27291.1	780660	788213	+	7554	2517	CP003492.1	pfam08659 pfam00109 pfam00109 pfam16197 pfam16197 pfam00550 pfam00550 pfam02801 pfam02801 pfam00698 pfam00698		IPR013968 IPR006162 IPR016035 IPR016035 IPR009081 IPR014030 IPR014030 IPR036291 IPR016039 IPR016039 IPR020806 IPR020806 IPR036291 IPR001227 IPR001227 IPR001227 IPR001227 IPR016039 IPR016039 IPR016039 IPR036736 IPR036736 IPR016039 IPR016039 IPR016039 IPR016036 IPR018201 IPR018201 IPR036736 IPR029058 IPR032821 IPR032821 IPR020801 IPR020801 IPR009081 IPR009081 IPR009081 IPR016035 IPR016035 IPR014031…	MY9_0742	amiB	no
SAKOR_02415	Monosaccharide translocase (flippase type)	Staphylococcus aureus subsp. aureus CN1		AGU62555.1	2435789	2436175	-	387	128	CP003979.1	pfam04138		IPR007267	SAKOR_02425		no
SAKOR_02416	Glycerate kinase	Staphylococcus aureus subsp. aureus CN1		AGU62556.1	2436424	2437575	+	1152	383	CP003979.1	pfam02595	TIGR00045	IPR004381 IPR018197 IPR018197 IPR018193 IPR004381 IPR004381 IPR036129	SAKOR_02425		no
SAKOR_02417	Hypothetical protein	Staphylococcus aureus subsp. aureus CN1		AGU62557.1	2437617	2438294	+	678	225	CP003979.1				SAKOR_02425		no
SAKOR_02418	Drug resistance transporter, Bcr/CflA family	Staphylococcus aureus subsp. aureus CN1		AGU62558.1	2438476	2439687	+	1212	403	CP003979.1	pfam07690	TIGR00710	IPR011701 IPR020846 IPR004812 IPR020846 IPR036259	SAKOR_02425		no
SAKOR_02419	Transcriptional activator aarP	Staphylococcus aureus subsp. aureus CN1		AGU62559.1	2439810	2440283	-	474	157	CP003979.1	pfam06445		IPR011256 IPR029442 IPR010499 IPR011256	SAKOR_02425		no
SAKOR_02420	Hypothetical protein	Staphylococcus aureus subsp. aureus CN1		AGU62560.1	2440342	2441052	+	711	236	CP003979.1	pfam13529		IPR016997	SAKOR_02425		no
SAKOR_02421	Phosphoesterase	Staphylococcus aureus subsp. aureus CN1		AGU62561.1	2441115	2441942	-	828	275	CP003979.1	pfam00149	TIGR03729	IPR022302 IPR029052 IPR004843	SAKOR_02425		no
SAKOR_02422	D-serine/D-alanine/glycine transporter	Staphylococcus aureus subsp. aureus CN1		AGU62562.1	2442207	2443616	+	1410	469	CP003979.1	pfam00324		IPR002293 IPR004841	SAKOR_02425		no
SAKOR_02423	Na+/H+ antiporter nhaP	Staphylococcus aureus subsp. aureus CN1		AGU62563.1	2443754	2445832	+	2079	692	CP003979.1	pfam00999		IPR006153	SAKOR_02425		no
SAKOR_02424	Amino acid permease	Staphylococcus aureus subsp. aureus CN1		AGU62564.1	2445972	2447801	-	1830	609	CP003979.1	pfam13520		IPR002293	SAKOR_02425		no
SAKOR_02425	Beta-lactamase family protein	Staphylococcus aureus subsp. aureus CN1		AGU62565.1	2448033	2449529	+	1497	498	CP003979.1	pfam00144		IPR001466 IPR012338	SAKOR_02425		yes
SAKOR_02426	DTDP-glucose 4,6-dehydratase	Staphylococcus aureus subsp. aureus CN1		AGU62566.1	2449621	2450481	-	861	286	CP003979.1	pfam01370		IPR001509 IPR036291	SAKOR_02425		no
SAKOR_02427	hypothetical protein	Staphylococcus aureus subsp. aureus CN1		AGU62567.1	2450794	2451729	-	936	311	CP003979.1	pfam02558 pfam08546	TIGR00745	IPR013328 IPR013332 IPR013752 IPR003710 IPR036291 IPR008927	SAKOR_02425		no
SAKOR_02428	Multidrug resistance protein B	Staphylococcus aureus subsp. aureus CN1		AGU62568.1	2451955	2453355	-	1401	466	CP003979.1	pfam07690		IPR011701 IPR036259 IPR036259 IPR020846 IPR020846	SAKOR_02425		no
SAKOR_02429	Glycine betaine transport system permeaseprotein	Staphylococcus aureus subsp. aureus CN1		AGU62569.1	2453640	2454335	-	696	231	CP003979.1	pfam00528		IPR000515 IPR000515 IPR035906 IPR035906 IPR000515	SAKOR_02425		no
SAKOR_02430	Glycine betaine/carnitine/choline-bindingprotein	Staphylococcus aureus subsp. aureus CN1		AGU62570.1	2454335	2455276	-	942	313	CP003979.1	pfam04069		IPR007210	SAKOR_02425		no
SAKOR_02431	Glycine betaine/carnitine/choline transportsystem permease protein opuCB	Staphylococcus aureus subsp. aureus CN1		AGU62571.1	2455293	2455928	-	636	211	CP003979.1	pfam00528		IPR000515 IPR035906 IPR000515 IPR035906 IPR000515	SAKOR_02425		no
SAKOR_02432	Glycine betaine transport ATP-binding protein	Staphylococcus aureus subsp. aureus CN1		AGU62572.1	2455925	2457196	-	1272	423	CP003979.1	pfam00571 pfam00571 pfam00005	TIGR01186	IPR005892 IPR003593 IPR000644 IPR000644 IPR027417 IPR000644 IPR017871 IPR003439 IPR003439 IPR000644 IPR000644 IPR000644	SAKOR_02425		no
SAKOR_02433	60 kda chaperonin groel	Staphylococcus aureus subsp. aureus CN1		AGU62573.1	2457821	2458447	-	627	208	CP003979.1	pfam13376 pfam08818		IPR014922 IPR016786	SAKOR_02425		no
SAKOR_02434	Amino acid permease	Staphylococcus aureus subsp. aureus CN1		AGU62574.1	2458552	2460237	+	1686	561	CP003979.1	pfam13520		IPR002293 IPR002293 IPR002293	SAKOR_02425		no
SAKOR_02435	Para-nitrobenzyl esterase	Staphylococcus aureus subsp. aureus CN1		AGU62575.1	2460544	2461896	+	1353	450	CP003979.1	pfam00135		IPR019826 IPR002018 IPR019819 IPR029058 IPR029058	SAKOR_02425		no
YBT1518_09740	small acid-soluble spore protein, H-type	Bacillus thuringiensis YBT-1518		AHA71141.1	1921311	1921490	-	180	59	CP005935.1	pfam08141	TIGR02861	IPR012610 IPR012610 IPR012610 IPR012610	YBT1518_09790		no
YBT1518_09745	XRE family transcriptional regulator	Bacillus thuringiensis YBT-1518		AHA71142.1	1921557	1922771	-	1215	404	CP005935.1	pfam12844		IPR001387 IPR011990 IPR011990 IPR010982 IPR001387 IPR011990 IPR001387 IPR001387	YBT1518_09790		no
YBT1518_09750	permease, putative	Bacillus thuringiensis YBT-1518		AHA71143.1	1922891	1924159	+	1269	422	CP005935.1	pfam07690		IPR036259 IPR020846 IPR011701	YBT1518_09790		no
YBT1518_09755	hypothetical protein	Bacillus thuringiensis YBT-1518		AHA71144.1	1924286	1924810	+	525	174	CP005935.1	pfam14346		IPR011990 IPR025511	YBT1518_09790		no
YBT1518_09760	LysR family transcriptional regulator	Bacillus thuringiensis YBT-1518		AHA71145.1	1924851	1925744	-	894	297	CP005935.1	pfam03466 pfam00126		IPR005119 IPR000847 IPR000847 IPR000847 IPR000847 IPR036390 IPR000847 IPR036388	YBT1518_09790		no
YBT1518_09765	ABC transporter ATP-binding protein	Bacillus thuringiensis YBT-1518		AHA71146.1	1925907	1926899	+	993	330	CP005935.1	pfam00005		IPR008995 IPR003593 IPR017871 IPR003439 IPR027417 IPR003439	YBT1518_09790		no
YBT1518_09770	Ferric iron ABC transporter, iron-bindingprotein	Bacillus thuringiensis YBT-1518		AHA71147.1	1926877	1927902	+	1026	341	CP005935.1	pfam13343		IPR026045	YBT1518_09790		no
YBT1518_09775	Ferric iron ABC transporter, permease protein	Bacillus thuringiensis YBT-1518		AHA71148.1	1927915	1929588	+	1674	557	CP005935.1	pfam00528		IPR035906 IPR035906 IPR000515 IPR035906 IPR000515 IPR000515 IPR000515 IPR035906 IPR000515	YBT1518_09790		no
YBT1518_09780	Zn-dependent hydrolase, beta-lactamasesuperfamily protein	Bacillus thuringiensis YBT-1518		AHA71149.1	1929585	1930844	+	1260	419	CP005935.1	pfam07521 pfam00753 pfam10996		IPR036866 IPR022712 IPR001279 IPR036866 IPR036866 IPR011108 IPR001279 IPR022712	YBT1518_09790		no
YBT1518_09785	hypothetical protein	Bacillus thuringiensis YBT-1518		AHA71150.1	1930865	1931698	+	834	277	CP005935.1				YBT1518_09790		no
YBT1518_09790	Beta-lactamase	Bacillus thuringiensis YBT-1518		AHA71151.1	1931984	1933432	-	1449	482	CP005935.1	pfam00144		IPR012338 IPR001466	YBT1518_09790		yes
YBT1518_09795	hypothetical protein	Bacillus thuringiensis YBT-1518		AHA71152.1	1933701	1934147	-	447	148	CP005935.1	pfam10787		IPR019723	YBT1518_09790		no
YBT1518_09800	hypothetical protein	Bacillus thuringiensis YBT-1518		AHA71153.1	1934370	1934531	+	162	53	CP005935.1				YBT1518_09790		no
YBT1518_09805	D-alanyl-D-alanine carboxypeptidase	Bacillus thuringiensis YBT-1518		AHA71154.1	1934705	1935796	+	1092	363	CP005935.1	pfam13354		IPR012338 IPR012338	YBT1518_09790		no
YBT1518_09810	phosphoglycerate mutase	Bacillus thuringiensis YBT-1518		AHA71155.1	1935914	1936489	+	576	191	CP005935.1	pfam00300		IPR029033 IPR029033 IPR013078 IPR013078 IPR013078	YBT1518_09790		no
YBT1518_09815	hypothetical protein	Bacillus thuringiensis YBT-1518		AHA71156.1	1936579	1936950	+	372	123	CP005935.1				YBT1518_09790		no
YBT1518_09820	hydrolase, alpha/beta fold family protein	Bacillus thuringiensis YBT-1518		AHA71157.1	1936969	1937829	-	861	286	CP005935.1	pfam00561		IPR029058 IPR000073 IPR000073 IPR000073 IPR000073 IPR029058	YBT1518_09790		no
YBT1518_09825	hypothetical protein	Bacillus thuringiensis YBT-1518		AHA71158.1	1937862	1938191	-	330	109	CP005935.1				YBT1518_09790		no
YBT1518_09830	MarR family transcriptional regulator	Bacillus thuringiensis YBT-1518		AHA71159.1	1938175	1938585	-	411	136	CP005935.1	pfam01047		IPR000835 IPR000835 IPR036390 IPR036388 IPR000835	YBT1518_09790		no
YBT1518_09835	hypothetical protein	Bacillus thuringiensis YBT-1518		AHA71160.1	1938708	1939535	+	828	275	CP005935.1	pfam13672		IPR036457	YBT1518_09790		no
YBT1518_09840	asparagine synthetase	Bacillus thuringiensis YBT-1518		AHA71161.1	1939578	1941401	-	1824	607	CP005935.1	pfam13537 pfam00733	TIGR01536	IPR006426 IPR033738 IPR017932 IPR001962 IPR029055 IPR029055 IPR017932 IPR006426 IPR001962	YBT1518_09790		no
T259_3559	50S ribosome-binding GTPase family protein	Clostridium botulinum CDC_1436		AJE11238.1	3616215	3616997	-	783	260	CP006908.1	pfam02421		IPR030389 IPR030389 IPR030389 IPR027417	T259_3569		no
T259_3560	feoA domain protein	Clostridium botulinum CDC_1436		AJE09858.1	3617140	3617376	-	237	78	CP006908.1	pfam04023		IPR038157 IPR007167 IPR008988 IPR007167	T259_3569		no
T259_3561	bacterial extracellular solute-binding s, 5Middle family protein	Clostridium botulinum CDC_1436		AJE12318.1	3617599	3620079	+	2481	826	CP006908.1	pfam00015 pfam00496		IPR023765 IPR004089 IPR000914 IPR004089 IPR004089	T259_3569		no
T259_3562	branched-chain amino acid transport system IIcarrier protein	Clostridium botulinum CDC_1436	brnQ	AJE12205.1	3620254	3621567	-	1314	437	CP006908.1	pfam05525	TIGR00796	IPR004685 IPR004685	T259_3569		no
T259_3563	amidohydrolase family protein	Clostridium botulinum CDC_1436		AJE10880.1	3622313	3623482	-	1170	389	CP006908.1	pfam01979		IPR032466 IPR006680 IPR011059 IPR011059 IPR011059 IPR011059	T259_3569		no
T259_3564	hypothetical protein	Clostridium botulinum CDC_1436		AJE10103.1	3623820	3625226	-	1407	468	CP006908.1				T259_3569		no
T259_3565	hypothetical protein	Clostridium botulinum CDC_1436		AJE12174.1	3625759	3626124	-	366	121	CP006908.1				T259_3569		no
T259_3566	glyoxalase/Bleomycin resistance /Dioxygenasesuperfamily protein	Clostridium botulinum CDC_1436		AJE12705.1	3626240	3626662	-	423	140	CP006908.1	pfam00903		IPR004360 IPR029068 IPR029068 IPR037523	T259_3569		no
T259_3567	phage integrase family protein	Clostridium botulinum CDC_1436		AJE13072.1	3626755	3627147	+	393	130	CP006908.1	pfam00589		IPR013762 IPR002104 IPR011010	T259_3569		no
T259_3568	helix-turn-helix family protein	Clostridium botulinum CDC_1436		AJE10834.1	3627340	3627945	-	606	201	CP006908.1	pfam01381		IPR001387 IPR001387 IPR010982 IPR001387 IPR001387	T259_3569		no
T259_3569	beta-lactamase family protein	Clostridium botulinum CDC_1436		AJE09764.1	3628138	3629586	-	1449	482	CP006908.1	pfam00144		IPR012338 IPR001466	T259_3569		yes
T259_3570	putative membrane protein	Clostridium botulinum CDC_1436		AJE10970.1	3629666	3629995	-	330	109	CP006908.1				T259_3569		no
T259_3571	dUTPase family protein	Clostridium botulinum CDC_1436		AJE12302.1	3630201	3631109	-	909	302	CP006908.1			IPR036157 IPR036157	T259_3569		no
T259_3572	rhodanese-like domain protein	Clostridium botulinum CDC_1436		AJE12493.1	3631575	3632414	-	840	279	CP006908.1	pfam00581 pfam00581		IPR001763 IPR001763 IPR036873 IPR036873 IPR001763 IPR001763 IPR001763 IPR036873 IPR001763 IPR036873	T259_3569		no
T259_3573	dihydrodipicolinate reductase	Clostridium botulinum CDC_1436	dapB	AJE11990.1	3632436	3633233	-	798	265	CP006908.1	pfam01113 pfam05173	TIGR00036	IPR023940 IPR000846 IPR022663 IPR022664 IPR023940 IPR023940 IPR036291 IPR036291	T259_3569		no
T259_3574	hypothetical protein	Clostridium botulinum CDC_1436		AJE09568.1	3633897	3634676	-	780	259	CP006908.1	pfam07155		IPR009825	T259_3569		no
T259_3575	small acid-soluble spore, H-type family protein	Clostridium botulinum CDC_1436		AJE10727.1	3635006	3635194	+	189	62	CP006908.1	pfam08141	TIGR02861	IPR012610 IPR012610 IPR012610	T259_3569		no
T259_3576	putative siderophore transport system ATP-bindingprotein YusV	Clostridium botulinum CDC_1436		AJE12965.1	3635280	3636050	-	771	256	CP006908.1	pfam00005		IPR017871 IPR003439 IPR027417 IPR003439 IPR003593	T259_3569		no
T259_3577	putative siderophore transport system permeaseprotein yfhA	Clostridium botulinum CDC_1436		AJE11649.1	3636053	3637078	-	1026	341	CP006908.1	pfam01032		IPR037294 IPR037294 IPR000522	T259_3569		no
T259_3578	putative siderophore transport system permeaseprotein yfiZ	Clostridium botulinum CDC_1436		AJE09765.1	3637078	3638082	-	1005	334	CP006908.1	pfam01032		IPR000522 IPR037294 IPR037294	T259_3569		no
T259_3579	periplasmic binding family protein	Clostridium botulinum CDC_1436		AJE09386.1	3638242	3639189	+	948	315	CP006908.1	pfam01497		IPR002491 IPR002491	T259_3569		no
DESME_15035	hypothetical protein	Desulfitobacterium metallireducens DSM 15288 853-15A		AHF08701.1	3000627	3001343	-	717	238	CP007032.1	pfam12801 pfam12801 pfam12801 pfam12801		IPR017896 IPR017900 IPR017896 IPR017896 IPR017896 IPR017896 IPR017896	DESME_15085		no
DESME_15040	hypothetical protein	Desulfitobacterium metallireducens DSM 15288 853-15A		AHF08702.1	3001391	3001969	-	579	192	CP007032.1	pfam00440		IPR009057 IPR001647 IPR001647 IPR036271 IPR001647 IPR001647	DESME_15085		no
DESME_15045	DPH-dependent butanol dehydrogenase	Desulfitobacterium metallireducens DSM 15288 853-15A		AHF08195.1	3002202	3003380	-	1179	392	CP007032.1	pfam00465		IPR018211 IPR001670 IPR034802 IPR018211	DESME_15085		no
DESME_15050	hypothetical protein	Desulfitobacterium metallireducens DSM 15288 853-15A		AHF08703.1	3003719	3004267	+	549	182	CP007032.1				DESME_15085		no
DESME_15055	N-6 D Methylase	Desulfitobacterium metallireducens DSM 15288 853-15A		AHF08196.1	3004253	3006286	-	2034	677	CP007032.1	pfam12950 pfam12728 pfam02384		IPR029063 IPR025931 IPR003356 IPR002052	DESME_15085		no
DESME_15060	hypothetical protein	Desulfitobacterium metallireducens DSM 15288 853-15A		AHF08704.1	3006417	3006833	-	417	138	CP007032.1				DESME_15085		no
DESME_15065	hypothetical protein	Desulfitobacterium metallireducens DSM 15288 853-15A		AHF08705.1	3007137	3007289	-	153	50	CP007032.1				DESME_15085		no
DESME_15070	peptidoglycan-binding protein LysM	Desulfitobacterium metallireducens DSM 15288 853-15A		AHF08197.1	3007401	3007544	+	144	47	CP007032.1	pfam01476		IPR018392 IPR036779 IPR018392 IPR018392 IPR018392	DESME_15085		no
DESME_15075	hypothetical protein	Desulfitobacterium metallireducens DSM 15288 853-15A		AHF08706.1	3007643	3007819	-	177	58	CP007032.1				DESME_15085		no
DESME_15080	hypothetical protein	Desulfitobacterium metallireducens DSM 15288 853-15A		AHF08707.1	3007829	3008029	-	201	66	CP007032.1				DESME_15085		no
DESME_15085	beta-lactamase	Desulfitobacterium metallireducens DSM 15288 853-15A		AHF08198.1	3008372	3009877	+	1506	501	CP007032.1	pfam00144		IPR001466 IPR012338	DESME_15085		yes
DESME_15090	peptide transporter	Desulfitobacterium metallireducens DSM 15288 853-15A		AHF08199.1	3010672	3012591	-	1920	639	CP007032.1	pfam03169	TIGR00733	IPR004813 IPR004814	DESME_15085		no
DESME_15095	aminoacyl-histidine dipeptidase	Desulfitobacterium metallireducens DSM 15288 853-15A		AHF08200.1	3012902	3014359	-	1458	485	CP007032.1	pfam01546 pfam07687	TIGR01893	IPR001160 IPR001160 IPR001160 IPR001160 IPR001160 IPR001160 IPR001160 IPR001160 IPR002933 IPR001160 IPR011650 IPR001160 IPR001160	DESME_15085		no
DESME_15100	hypothetical protein	Desulfitobacterium metallireducens DSM 15288 853-15A		AHF08201.1	3014763	3018116	-	3354	1117	CP007032.1	pfam13517 pfam13517 pfam13517 pfam04122 pfam04122 pfam04122 pfam13620		IPR008969 IPR008969 IPR008969 IPR007253 IPR007253 IPR007253 IPR028994	DESME_15085		no
DESME_15105	hypothetical protein	Desulfitobacterium metallireducens DSM 15288 853-15A		AHF08708.1	3018143	3018427	-	285	94	CP007032.1				DESME_15085		no
DESME_15110	DoxX protein	Desulfitobacterium metallireducens DSM 15288 853-15A		AHF08202.1	3019882	3020421	-	540	179	CP007032.1	pfam07681		IPR032808	DESME_15085		no
DESME_15115	hypothetical protein	Desulfitobacterium metallireducens DSM 15288 853-15A		AHF08203.1	3020762	3021244	-	483	160	CP007032.1				DESME_15085		no
DESME_15120	TetR family transcriptional regulator	Desulfitobacterium metallireducens DSM 15288 853-15A		AHF08204.1	3021510	3022214	+	705	234	CP007032.1	pfam00440		IPR001647 IPR009057 IPR036271 IPR001647	DESME_15085		no
DESME_15125	ABC transporter	Desulfitobacterium metallireducens DSM 15288 853-15A		AHF08205.1	3022192	3022896	+	705	234	CP007032.1	pfam00005		IPR003439 IPR003593 IPR003439 IPR027417 IPR017871	DESME_15085		no
DESME_15130	ABC transporter permease	Desulfitobacterium metallireducens DSM 15288 853-15A		AHF08206.1	3022890	3025268	+	2379	792	CP007032.1	pfam12704 pfam02687 pfam02687		IPR025857 IPR003838 IPR003838	DESME_15085		no
DESME_15135	RND transporter	Desulfitobacterium metallireducens DSM 15288 853-15A		AHF08207.1	3025291	3026583	+	1293	430	CP007032.1	pfam13533 pfam13437			DESME_15085		no
CY96_04330	hypothetical protein	Bacillus bombysepticus str. Wang		AHX17248.1	842267	842470	+	204	67	CP007512.1	pfam13220		IPR025106	CY96_04395		no
CY96_04335	hypothetical protein	Bacillus bombysepticus str. Wang		AHX17249.1	842609	842920	+	312	103	CP007512.1	pfam01906		IPR002765 IPR002765 IPR035439	CY96_04395		no
CY96_04345	hypothetical protein	Bacillus bombysepticus str. Wang		AHX17250.1	843584	843889	-	306	101	CP007512.1				CY96_04395		no
CY96_04350	alcohol dehydrogenase	Bacillus bombysepticus str. Wang		AHX17251.1	844007	844999	-	993	330	CP007512.1	pfam08240 pfam00107		IPR036291 IPR013154 IPR020843 IPR011032 IPR013149	CY96_04395		no
CY96_04355	choloylglycine hydrolase	Bacillus bombysepticus str. Wang		AHX17252.1	845149	846135	+	987	328	CP007512.1	pfam02275		IPR029132 IPR029055	CY96_04395		no
CY96_04370	hypothetical protein	Bacillus bombysepticus str. Wang		AHX17253.1	846551	846913	+	363	120	CP007512.1				CY96_04395		no
CY96_04375	hypothetical protein	Bacillus bombysepticus str. Wang		AHX17254.1	846940	847125	-	186	61	CP007512.1	pfam14120		IPR025544	CY96_04395		no
CY96_04380	D repair exonuclease	Bacillus bombysepticus str. Wang		AHX17255.1	847334	848575	+	1242	413	CP007512.1	pfam00149		IPR014576 IPR029052 IPR004843	CY96_04395		no
CY96_04385	hypothetical protein	Bacillus bombysepticus str. Wang		AHX17256.1	848572	851496	+	2925	974	CP007512.1	pfam13514		IPR038734 IPR027417 IPR027417	CY96_04395		no
CY96_04390	3'-5' exonuclease	Bacillus bombysepticus str. Wang		AHX17257.1	851538	852482	+	945	314	CP007512.1	pfam01336 pfam01966		IPR003607 IPR012340 IPR020873 IPR004365 IPR003607 IPR003607 IPR006674	CY96_04395		no
CY96_04395	beta-lactamase	Bacillus bombysepticus str. Wang		AHX17258.1	852778	854205	+	1428	475	CP007512.1	pfam00144		IPR012338 IPR001466	CY96_04395		yes
CY96_04400	hypothetical protein	Bacillus bombysepticus str. Wang		AHX17259.1	854855	855055	+	201	66	CP007512.1				CY96_04395		no
CY96_04405	hypothetical protein	Bacillus bombysepticus str. Wang		AHX17260.1	855078	855266	-	189	62	CP007512.1				CY96_04395		no
CY96_04410	glyoxalase	Bacillus bombysepticus str. Wang		AHX17261.1	855888	856832	+	945	314	CP007512.1	pfam00903 pfam00903		IPR029068 IPR029068 IPR004360 IPR004360 IPR037523 IPR037523 IPR029068 IPR029068	CY96_04395		no
CY96_04415	glyoxalase	Bacillus bombysepticus str. Wang		AHX17262.1	856888	857865	+	978	325	CP007512.1	pfam00903 pfam00903		IPR004360 IPR004360 IPR037523 IPR037523 IPR029068 IPR029068 IPR029068 IPR029068	CY96_04395		no
CY96_04420	histidine kinase	Bacillus bombysepticus str. Wang		AHX17263.1	858121	859218	+	1098	365	CP007512.1			IPR011990 IPR019734 IPR019734 IPR019734 IPR019734 IPR011990	CY96_04395		no
CY96_04425	hypothetical protein	Bacillus bombysepticus str. Wang		AHX17264.1	859219	859422	+	204	67	CP007512.1				CY96_04395		no
CY96_04430	alpha/beta hydrolase	Bacillus bombysepticus str. Wang		AHX17265.1	859664	860536	+	873	290	CP007512.1	pfam00561 pfam00561		IPR029058 IPR000073 IPR000073 IPR000073 IPR000073 IPR000073 IPR029058	CY96_04395		no
CY96_04435	SigE-dependent sporulation protein	Bacillus bombysepticus str. Wang		AHX17266.1	860615	860815	+	201	66	CP007512.1	pfam14147		IPR025428	CY96_04395		no
CY96_04440	hypothetical protein	Bacillus bombysepticus str. Wang		AHX17267.1	861032	861883	+	852	283	CP007512.1	pfam11155 pfam11155		IPR021328 IPR021328	CY96_04395		no
CY96_04445	hypothetical protein	Bacillus bombysepticus str. Wang		AHX17268.1	862158	862823	+	666	221	CP007512.1				CY96_04395		no
CY96_29565	hypothetical protein	Bacillus bombysepticus str. Wang		AHX21901.1	455030	455281	-	252	83	CP007513.1				CY96_29620	zmaM	no
CY96_29570	hypothetical protein	Bacillus bombysepticus str. Wang		AHX21902.1	455421	456194	-	774	257	CP007513.1	pfam02195		IPR023098 IPR016999 IPR003115 IPR036086 IPR003115 IPR037953	CY96_29620	zmaM	no
CY96_29575	ornithine cyclodeaminase	Bacillus bombysepticus str. Wang		AHX21903.1	456327	457295	-	969	322	CP007513.1	pfam02423	TIGR03944	IPR036291 IPR003462 IPR023866 IPR023401 IPR023401 IPR003462	CY96_29620	zmaM	no
CY96_29580	pyridoxal-5'-phosphate-dependent protein subunitbeta	Bacillus bombysepticus str. Wang		AHX21904.1	457323	458300	-	978	325	CP007513.1	pfam00291	TIGR03945	IPR036052 IPR023927 IPR001926	CY96_29620	zmaM	no
CY96_29585	ornithine carbamoyltransferase	Bacillus bombysepticus str. Wang		AHX21905.1	458421	459353	-	933	310	CP007513.1	pfam02729 pfam00185		IPR002292 IPR002292 IPR002292 IPR002292 IPR002292 IPR006130 IPR036901 IPR036901 IPR006132 IPR006131 IPR006130 IPR006130 IPR006130 IPR006130 IPR036901 IPR036901	CY96_29620	zmaM	no
CY96_29595	4-phosphopantetheinyl transferase	Bacillus bombysepticus str. Wang		AHX21906.1	460140	460838	-	699	232	CP007513.1	pfam01648		IPR037143 IPR037143 IPR037143 IPR037143 IPR037143 IPR008278	CY96_29620	zmaM	no
CY96_29600	peptide synthetase	Bacillus bombysepticus str. Wang		AHX21907.1	461087	467623	-	6537	2178	CP007513.1	pfam00975 pfam13193 pfam13193 pfam00501 pfam00501 pfam00668 pfam00668 pfam00550 pfam00550	TIGR01733 TIGR01733	IPR020845 IPR001031 IPR009081 IPR025110 IPR025110 IPR010071 IPR010071 IPR023213 IPR023213 IPR006162 IPR000873 IPR000873 IPR036736 IPR009081 IPR001242 IPR001242 IPR029058 IPR036736 IPR036736 IPR036736 IPR009081 IPR009081 IPR029058 IPR020845	CY96_29620	zmaM	no
CY96_29605	surfactin synthetase	Bacillus bombysepticus str. Wang		AHX21908.1	467865	468596	-	732	243	CP007513.1	pfam00975		IPR029058 IPR029058 IPR001031	CY96_29620	zmaM	no
CY96_29610	peptide synthetase	Bacillus bombysepticus str. Wang		AHX21909.1	468640	473136	-	4497	1498	CP007513.1	pfam00501 pfam00550 pfam00668 pfam00668 pfam13193	TIGR01720 TIGR01733	IPR000873 IPR010060 IPR023213 IPR009081 IPR036736 IPR001242 IPR001242 IPR023213 IPR036736 IPR020845 IPR025110 IPR006162 IPR010071 IPR009081	CY96_29620	zmaM	no
CY96_29615	FkbH	Bacillus bombysepticus str. Wang		AHX21910.1	473118	474197	-	1080	359	CP007513.1		TIGR01681 TIGR01686	IPR016181 IPR023214 IPR010033 IPR035679 IPR036412 IPR010037	CY96_29620	zmaM	no
CY96_29620	peptide ABC transporter	Bacillus bombysepticus str. Wang		AHX21911.1	474194	477277	-	3084	1027	CP007513.1	pfam00005 pfam00144	TIGR01194	IPR005898 IPR036640 IPR012338 IPR003439 IPR011527 IPR003593 IPR036640 IPR027417 IPR003439 IPR001466	CY96_29620	zmaM	yes
CY96_29625	alkanesulfonate monooxygenase	Bacillus bombysepticus str. Wang		AHX21912.1	477293	478369	-	1077	358	CP007513.1	pfam00296		IPR036661 IPR011251 IPR036661	CY96_29620	zmaM	no
CY96_29630	gramicidin synthetase	Bacillus bombysepticus str. Wang		AHX21913.1	478388	486076	-	7689	2562	CP007513.1	pfam08659 pfam13193 pfam00501 pfam02801 pfam16197 pfam00109 pfam00550 pfam00550 pfam00668 pfam00698	TIGR01733	IPR020841 IPR016036 IPR013968 IPR036291 IPR036736 IPR016039 IPR016039 IPR016039 IPR036736 IPR036736 IPR025110 IPR020801 IPR009081 IPR000873 IPR010071 IPR014031 IPR001227 IPR001227 IPR009081 IPR023213 IPR023213 IPR036291 IPR032821 IPR016039 IPR014030 IPR016035 IPR016035 IPR009081 IPR009081 IPR001242 IPR020845 IPR018201 IPR020806 IPR020806 IPR014043 IPR036736	CY96_29620	zmaM	no
CY96_29635	peptide synthetase	Bacillus bombysepticus str. Wang		AHX21914.1	486051	487628	-	1578	525	CP007513.1	pfam00501 pfam13193	TIGR01733	IPR000873 IPR020845 IPR010071 IPR020459 IPR020459 IPR025110	CY96_29620	zmaM	no
CY96_29640	acyl-CoA dehydrogenase	Bacillus bombysepticus str. Wang		AHX21915.1	487625	488818	-	1194	397	CP007513.1	pfam00441 pfam02770 pfam02771		IPR009075 IPR006091 IPR036250 IPR009100 IPR037069 IPR013786	CY96_29620	zmaM	no
CY96_29645	acyl carrier protein	Bacillus bombysepticus str. Wang		AHX21916.1	488818	489063	-	246	81	CP007513.1	pfam00550		IPR009081 IPR036736 IPR036736 IPR009081	CY96_29620	zmaM	no
CY96_29650	3-hydroxybutyryl-CoA dehydrogenase	Bacillus bombysepticus str. Wang		AHX21917.1	489094	489942	-	849	282	CP007513.1	pfam00725 pfam02737		IPR013328 IPR008927 IPR006108 IPR022694 IPR036291 IPR006176	CY96_29620	zmaM	no
CY96_29655	malonyl CoA-acyl carrier protein	Bacillus bombysepticus str. Wang		AHX21918.1	489983	491200	-	1218	405	CP007513.1	pfam00698		IPR016035 IPR016035 IPR020801 IPR014043 IPR001227 IPR001227 IPR016036	CY96_29620	zmaM	no
CY96_29660	antibiotic resistance protein	Bacillus bombysepticus str. Wang		AHX21919.1	491220	492347	-	1128	375	CP007513.1	pfam12746		IPR027365 IPR016181	CY96_29620	zmaM	no
CY96_29665	acyl-CoA dehydrogenase	Bacillus bombysepticus str. Wang		AHX21920.1	492344	493492	-	1149	382	CP007513.1	pfam00441 pfam02771 pfam02770		IPR009075 IPR036250 IPR009100 IPR013786 IPR006089 IPR037069 IPR006091	CY96_29620	zmaM	no
CY96_29670	acyl carrier protein	Bacillus bombysepticus str. Wang		AHX21921.1	493489	493752	-	264	87	CP007513.1	pfam00550		IPR036736 IPR009081 IPR009081 IPR036736	CY96_29620	zmaM	no
BRLA_c018240	putative HTH-type transcriptional regulator	Brevibacillus laterosporus LMG 15441		AIG26146.1	1917174	1917623	+	450	149	CP007806.1	pfam04397		IPR007492 IPR007492 IPR007492	BRLA_c018340		no
BRLA_c018250	putative membrane protein	Brevibacillus laterosporus LMG 15441		AIG26147.1	1917623	1918042	+	420	139	CP007806.1	pfam11457		IPR021560	BRLA_c018340		no
BRLA_c018260	penicillin-binding protein E	Brevibacillus laterosporus LMG 15441	pbpE_2	AIG26148.1	1918242	1919462	-	1221	406	CP007806.1	pfam00144		IPR001466 IPR012338	BRLA_c018340		no
BRLA_c018270	putative HTH-type transcriptional regulator YusO	Brevibacillus laterosporus LMG 15441	yusO_1	AIG26149.1	1919514	1919951	-	438	145	CP007806.1	pfam01047		IPR036390 IPR000835 IPR000835 IPR000835 IPR000835 IPR000835 IPR000835 IPR000835 IPR036388	BRLA_c018340		no
BRLA_c018280	hypothetical protein	Brevibacillus laterosporus LMG 15441		AIG26150.1	1920400	1920633	+	234	77	CP007806.1				BRLA_c018340		no
BRLA_c018290	hypothetical protein	Brevibacillus laterosporus LMG 15441		AIG26151.1	1921024	1922139	-	1116	371	CP007806.1	pfam15493		IPR029143 IPR038682 IPR029143	BRLA_c018340		no
BRLA_c018300	branched-chain amino acid transport protein	Brevibacillus laterosporus LMG 15441	brnQ	AIG26152.1	1923196	1924536	+	1341	446	CP007806.1	pfam05525	TIGR00796	IPR004685 IPR004685	BRLA_c018340		no
BRLA_c018310	putative acetyltransferase	Brevibacillus laterosporus LMG 15441		AIG26153.1	1924916	1925422	+	507	168	CP007806.1	pfam00583		IPR016181 IPR000182 IPR000182	BRLA_c018340		no
BRLA_c018320	NRPS domain-containing protein	Brevibacillus laterosporus LMG 15441		AIG26154.1	1925455	1931928	+	6474	2157	CP007806.1	pfam00550 pfam00550 pfam00975 pfam00501 pfam00501 pfam00668 pfam00668 pfam13193 pfam13193	TIGR01733 TIGR01733	IPR029058 IPR009081 IPR009081 IPR009081 IPR001031 IPR020806 IPR000873 IPR000873 IPR001242 IPR001242 IPR036736 IPR020845 IPR036736 IPR036736 IPR036736 IPR025110 IPR025110 IPR023213 IPR023213 IPR006162 IPR009081 IPR010071 IPR010071 IPR029058 IPR020845 IPR020802	BRLA_c018340		no
BRLA_c018330	NRPS domain-containing protein	Brevibacillus laterosporus LMG 15441		AIG26155.1	1932073	1936566	+	4494	1497	CP007806.1	pfam00501 pfam13193 pfam00550 pfam00668 pfam00668	TIGR01720 TIGR01733	IPR000873 IPR025110 IPR010060 IPR009081 IPR001242 IPR001242 IPR023213 IPR009081 IPR010071 IPR023213 IPR036736 IPR036736	BRLA_c018340		no
BRLA_c018340	cyclic peptide transporter	Brevibacillus laterosporus LMG 15441		AIG26156.1	1936584	1939676	+	3093	1030	CP007806.1	pfam00005 pfam00144	TIGR01194	IPR012338 IPR036640 IPR003439 IPR036640 IPR027417 IPR005898 IPR011527 IPR003439 IPR001466 IPR003593	BRLA_c018340		yes
BRLA_c018350	hypothetical protein	Brevibacillus laterosporus LMG 15441		AIG26157.1	1939840	1940490	-	651	216	CP007806.1				BRLA_c018340		no
BRLA_c018360	hypothetical protein	Brevibacillus laterosporus LMG 15441		AIG26158.1	1940666	1940827	-	162	53	CP007806.1				BRLA_c018340		no
BRLA_c018370	guanosine polyphosphatepyrophosphohydrolase/synthetase	Brevibacillus laterosporus LMG 15441		AIG26159.1	1941096	1941674	+	579	192	CP007806.1				BRLA_c018340		no
BRLA_c018380	Zn-dependent protease	Brevibacillus laterosporus LMG 15441		AIG26160.1	1941815	1942492	+	678	225	CP007806.1	pfam02163		IPR008915	BRLA_c018340		no
BRLA_c018390	segregation and condensation protein A	Brevibacillus laterosporus LMG 15441	scpA	AIG26161.1	1942525	1943286	+	762	253	CP007806.1	pfam02616		IPR003768 IPR003768	BRLA_c018340		no
BRLA_c018400	segregation and condensation protein B	Brevibacillus laterosporus LMG 15441	scpB	AIG26162.1	1943276	1943860	+	585	194	CP007806.1	pfam04079	TIGR00281	IPR036388 IPR005234 IPR036388 IPR005234 IPR005234 IPR036390 IPR036390 IPR005234	BRLA_c018340		no
BRLA_c018410	D-alanyl-D-alanine carboxypeptidase DacBprecursor	Brevibacillus laterosporus LMG 15441		AIG26163.1	1943948	1945120	+	1173	390	CP007806.1	pfam07943 pfam00768		IPR012907 IPR015956 IPR018044 IPR018044 IPR018044 IPR001967 IPR012338	BRLA_c018340		no
BRLA_c018420	spore maturation protein A	Brevibacillus laterosporus LMG 15441	spmA	AIG26164.1	1945113	1945703	+	591	196	CP007806.1	pfam07670		IPR011642	BRLA_c018340		no
BRLA_c018430	spore maturation protein B	Brevibacillus laterosporus LMG 15441	spmB	AIG26165.1	1945718	1946251	+	534	177	CP007806.1				BRLA_c018340		no
BRLA_c018440	ribosomal large subunit pseudouridine synthase B	Brevibacillus laterosporus LMG 15441		AIG26166.1	1946561	1947313	+	753	250	CP007806.1	pfam00849 pfam01479	TIGR00093	IPR018496 IPR036986 IPR000748 IPR002942 IPR020103 IPR006145 IPR002942 IPR002942 IPR002942	BRLA_c018340		no
BRLA_c023960	ABC-type multidrug transport system,ATPase/permease	Brevibacillus laterosporus LMG 15441		AIG26716.1	2606857	2608581	-	1725	574	CP007806.1	pfam00005 pfam00664		IPR036640 IPR011527 IPR003593 IPR036640 IPR027417 IPR003439 IPR017871 IPR003439 IPR011527	BRLA_c024060		no
BRLA_c023970	5-methyltetrahydropteroyltriglutamate--homocysteine methyltransferase	Brevibacillus laterosporus LMG 15441		AIG26717.1	2609288	2611582	-	2295	764	CP007806.1	pfam01717 pfam08267	TIGR01371	IPR038071 IPR038071 IPR006276 IPR006276 IPR006276 IPR038071 IPR002629 IPR038071 IPR038071 IPR038071 IPR013215	BRLA_c024060		no
BRLA_c023980	spore coat associated protein JA (CotJA)	Brevibacillus laterosporus LMG 15441		AIG26718.1	2612242	2612457	+	216	71	CP007806.1	pfam11007		IPR020256 IPR020256	BRLA_c024060		no
BRLA_c023990	protein CotJB	Brevibacillus laterosporus LMG 15441	cotJB	AIG26719.1	2612460	2612741	+	282	93	CP007806.1	pfam12652		IPR016571 IPR024207	BRLA_c024060		no
BRLA_c024000	putative manganese catalase	Brevibacillus laterosporus LMG 15441		AIG26720.1	2612758	2613327	+	570	189	CP007806.1	pfam05067		IPR039377 IPR012347 IPR009078 IPR007760	BRLA_c024060		no
BRLA_c024010	oligopeptide-binding protein AppA precursor	Brevibacillus laterosporus LMG 15441	appA_1	AIG26721.1	2613564	2615309	+	1746	581	CP007806.1	pfam00496		IPR023765 IPR030678 IPR000914	BRLA_c024060		no
BRLA_c024020	dipeptide transport system permease protein DppB	Brevibacillus laterosporus LMG 15441	dppB_2	AIG26722.1	2615442	2616398	+	957	318	CP007806.1	pfam00528		IPR000515 IPR035906 IPR000515 IPR000515 IPR035906	BRLA_c024060		no
BRLA_c024030	stage 0 sporulation protein KC	Brevibacillus laterosporus LMG 15441	oppC_2	AIG26723.1	2616410	2617339	+	930	309	CP007806.1	pfam00528 pfam12911		IPR000515 IPR035906 IPR000515 IPR035906 IPR000515 IPR025966	BRLA_c024060		no
BRLA_c024040	stage 0 sporulation protein KD	Brevibacillus laterosporus LMG 15441	oppD_3	AIG26724.1	2617351	2618436	+	1086	361	CP007806.1	pfam00005 pfam08352	TIGR01727	IPR003593 IPR017871 IPR003439 IPR003439 IPR013563 IPR013563 IPR027417	BRLA_c024060		no
BRLA_c024050	stage 0 sporulation protein KE	Brevibacillus laterosporus LMG 15441	oppF_3	AIG26725.1	2618433	2619401	+	969	322	CP007806.1	pfam08352 pfam00005	TIGR01727	IPR003593 IPR013563 IPR003439 IPR027417 IPR017871 IPR013563 IPR003439	BRLA_c024060		no
BRLA_c024060	cyclic peptide transporter	Brevibacillus laterosporus LMG 15441		AIG26726.1	2619636	2622719	-	3084	1027	CP007806.1	pfam00005 pfam00144	TIGR01194	IPR003439 IPR036640 IPR011527 IPR003593 IPR036640 IPR012338 IPR027417 IPR005898 IPR003439 IPR001466	BRLA_c024060		yes
BRLA_c024070	NRPS domain-containing protein	Brevibacillus laterosporus LMG 15441		AIG26727.1	2622819	2630597	-	7779	2592	CP007806.1	pfam00668 pfam00668 pfam00668 pfam13193 pfam13193 pfam00550 pfam00550 pfam00501 pfam00501	TIGR01733 TIGR01733	IPR020845 IPR006162 IPR023213 IPR023213 IPR023213 IPR023213 IPR009081 IPR006162 IPR001242 IPR001242 IPR001242 IPR020845 IPR020459 IPR020459 IPR036736 IPR010071 IPR010071 IPR025110 IPR025110 IPR009081 IPR009081 IPR023213 IPR023213 IPR000873 IPR000873 IPR009081 IPR036736 IPR036736 IPR036736	BRLA_c024060		no
BRLA_c024080	NRPS/PKS domain-containing protein	Brevibacillus laterosporus LMG 15441		AIG26728.1	2630613	2642021	-	11409	3802	CP007806.1	pfam13193 pfam13193 pfam08659 pfam00668 pfam00668 pfam00668 pfam16197 pfam00550 pfam00550 pfam00550 pfam02801 pfam00109 pfam00501 pfam00501	TIGR01733 TIGR01733 TIGR01720	IPR036736 IPR036291 IPR009081 IPR036736 IPR025110 IPR025110 IPR013968 IPR001242 IPR001242 IPR001242 IPR010071 IPR010071 IPR020841 IPR032821 IPR020845 IPR023213 IPR016039 IPR016039 IPR036736 IPR036291 IPR010060 IPR036736 IPR016039 IPR016039 IPR009081 IPR009081 IPR009081 IPR006162 IPR036736 IPR020806 IPR020806 IPR020806 IPR009081 IPR018201 IPR014031 IPR036736 IPR014030 IPR000873 IPR000873 IPR009081…	BRLA_c024060		no
BRLA_c024090	beta-lactamase family protein	Brevibacillus laterosporus LMG 15441		AIG26729.1	2642082	2643671	-	1590	529	CP007806.1	pfam00144		IPR012338 IPR001466	BRLA_c024060		no
BRLA_c024100	malonyl CoA-acyl carrier protein transacylase	Brevibacillus laterosporus LMG 15441		AIG26730.1	2643679	2644914	-	1236	411	CP007806.1	pfam00698	TIGR00128	IPR020801 IPR001227 IPR001227 IPR014043 IPR004410 IPR016036 IPR016035 IPR016035	BRLA_c024060		no
BRLA_c024110	NRPS domain-containing protein	Brevibacillus laterosporus LMG 15441		AIG26731.1	2644993	2654454	-	9462	3153	CP007806.1	pfam00501 pfam00501 pfam00501 pfam13193 pfam13193 pfam13193 pfam00550 pfam00550 pfam00550 pfam00668 pfam00668 pfam00668	TIGR01733 TIGR01733 TIGR01733	IPR009081 IPR036736 IPR000873 IPR000873 IPR000873 IPR020806 IPR020806 IPR020806 IPR006162 IPR036736 IPR025110 IPR025110 IPR025110 IPR036736 IPR036736 IPR023213 IPR023213 IPR023213 IPR023213 IPR009081 IPR009081 IPR009081 IPR023213 IPR023213 IPR020845 IPR001242 IPR001242 IPR001242 IPR020845 IPR009081 IPR036736 IPR010071 IPR010071 IPR010071 IPR036736 IPR009081	BRLA_c024060		no
BRLA_c024120	putative taurine catabolism dioxygenase	Brevibacillus laterosporus LMG 15441		AIG26732.1	2654468	2655502	-	1035	344	CP007806.1	pfam02668		IPR003819	BRLA_c024060		no
BRLA_c024130	hypothetical protein	Brevibacillus laterosporus LMG 15441		AIG26733.1	2656424	2656912	-	489	162	CP007806.1				BRLA_c024060		no
BRLA_c024140	N-acetylmuramoyl-L-alanine amidase A	Brevibacillus laterosporus LMG 15441		AIG26734.1	2656947	2658062	-	1116	371	CP007806.1	pfam01510		IPR036505 IPR002502 IPR023346 IPR036505 IPR002502 IPR002502	BRLA_c024060		no
BRLA_c024150	thioredoxin	Brevibacillus laterosporus LMG 15441	trxA_2	AIG26735.1	2659517	2659846	-	330	109	CP007806.1	pfam00085	TIGR01068	IPR013766 IPR013766 IPR005746 IPR036249 IPR005746 IPR017937	BRLA_c024060		no
BRLA_c024160	tellurite resistance protein TehB	Brevibacillus laterosporus LMG 15441	tehB	AIG26736.1	2660351	2660950	-	600	199	CP007806.1	pfam13649		IPR029063	BRLA_c024060		no
H70357_09670	phenylalanyl-tR synthase subunit beta	Paenibacillus sp. FSL H7-0357		AIQ16902.1	2125126	2127570	+	2445	814	CP009241.1	pfam03484 pfam01588 pfam03483 pfam03147	TIGR00472	IPR005147 IPR036690 IPR004532 IPR012340 IPR005147 IPR004532 IPR036690 IPR020825 IPR005147 IPR005121 IPR005146 IPR002547 IPR005146 IPR005121 IPR009061 IPR033714 IPR002547 IPR005121	H70357_09745		no
H70357_09680	cytochrome C oxidase subunit II	Paenibacillus sp. FSL H7-0357		AIQ16903.1	2130146	2130538	-	393	130	CP009241.1	pfam13473		IPR008972 IPR008972 IPR028096	H70357_09745		no
H70357_09690	membrane protein	Paenibacillus sp. FSL H7-0357		AIQ16904.1	2131991	2132338	-	348	115	CP009241.1	pfam04020		IPR007165	H70357_09745		no
H70357_09695	recombination and D strand exchange inhibitorprotein	Paenibacillus sp. FSL H7-0357		AIQ16905.1	2132479	2134848	+	2370	789	CP009241.1	pfam01713 pfam00488	TIGR01069	IPR002625 IPR005747 IPR000432 IPR036063 IPR005747 IPR036187 IPR007696 IPR027417 IPR002625 IPR002625 IPR005747 IPR000432 IPR000432	H70357_09745		no
H70357_09700	membrane protein	Paenibacillus sp. FSL H7-0357		AIQ16906.1	2134879	2135298	+	420	139	CP009241.1	pfam03994 pfam03994		IPR007140 IPR007140	H70357_09745		no
H70357_09710	hypothetical protein	Paenibacillus sp. FSL H7-0357		AIQ16907.1	2135430	2135975	+	546	181	CP009241.1				H70357_09745		no
H70357_09715	MFS transporter	Paenibacillus sp. FSL H7-0357		AIQ16908.1	2136047	2137255	+	1209	402	CP009241.1	pfam07690		IPR020846 IPR036259 IPR011701	H70357_09745		no
H70357_09720	histidine kinase	Paenibacillus sp. FSL H7-0357		AIQ16909.1	2137353	2138897	+	1545	514	CP009241.1	pfam17203 pfam00989 pfam14689 pfam02518		IPR033463 IPR029151 IPR035965 IPR013767 IPR003594 IPR036890 IPR003594 IPR004358 IPR004358 IPR004358 IPR016120 IPR036890 IPR003594 IPR005467	H70357_09745		no
H70357_09725	hypothetical protein	Paenibacillus sp. FSL H7-0357		AIQ16910.1	2138944	2140902	+	1959	652	CP009241.1	pfam01497 pfam12833		IPR018060 IPR002491 IPR018062 IPR009057 IPR018060 IPR002491 IPR018060 IPR009057	H70357_09745		no
H70357_09735	transcriptional regulator	Paenibacillus sp. FSL H7-0357		AIQ16911.1	2141200	2141916	+	717	238	CP009241.1	pfam00072		IPR024187 IPR001789 IPR001789 IPR036390 IPR001789 IPR011006 IPR001789	H70357_09745		no
H70357_09745	hypothetical protein	Paenibacillus sp. FSL H7-0357		AIQ16912.1	2143990	2145507	+	1518	505	CP009241.1	pfam00144		IPR012338 IPR001466	H70357_09745		yes
H70357_09750	D-directed R polymerase subunit sigma	Paenibacillus sp. FSL H7-0357		AIQ16913.1	2146013	2146570	+	558	185	CP009241.1	pfam04542 pfam04545	TIGR02937	IPR014284 IPR007627 IPR013325 IPR013324 IPR036388 IPR007630	H70357_09745		no
H70357_09755	hypothetical protein	Paenibacillus sp. FSL H7-0357		AIQ16914.1	2146567	2147709	+	1143	380	CP009241.1				H70357_09745		no
H70357_09760	fumarate reductase	Paenibacillus sp. FSL H7-0357		AIQ16915.1	2147928	2149478	+	1551	516	CP009241.1	pfam00890	TIGR01813	IPR003953 IPR036188 IPR036188 IPR027477 IPR027477 IPR010960 IPR036188 IPR036188	H70357_09745		no
H70357_09765	amino acid oxidase	Paenibacillus sp. FSL H7-0357		AIQ16916.1	2149549	2150787	-	1239	412	CP009241.1	pfam01266		IPR036188 IPR036188 IPR006076 IPR036188 IPR036188 IPR036188	H70357_09745		no
H70357_09770	hypothetical protein	Paenibacillus sp. FSL H7-0357		AIQ16917.1	2150970	2151203	+	234	77	CP009241.1				H70357_09745		no
H70357_09775	coat protein F	Paenibacillus sp. FSL H7-0357		AIQ16918.1	2151264	2151650	+	387	128	CP009241.1	pfam07875		IPR012851	H70357_09745		no
H70357_09780	AsnC family transcriptional regulator	Paenibacillus sp. FSL H7-0357		AIQ16919.1	2151927	2152427	+	501	166	CP009241.1	pfam01037		IPR019888 IPR036388 IPR019887 IPR036390 IPR011008	H70357_09745		no
H70357_09785	aromatic amino acid aminotransferase	Paenibacillus sp. FSL H7-0357		AIQ16920.1	2152441	2153661	+	1221	406	CP009241.1	pfam00155		IPR015421 IPR004839 IPR004838 IPR015422 IPR015422 IPR015424	H70357_09745		no
H70357_09790	hypothetical protein	Paenibacillus sp. FSL H7-0357		AIQ16921.1	2153687	2153944	+	258	85	CP009241.1	pfam09388		IPR037208 IPR018540	H70357_09745		no
H70357_09800	hypothetical protein	Paenibacillus sp. FSL H7-0357		AIQ16922.1	2156064	2156654	+	591	196	CP009241.1	pfam00440		IPR009057 IPR001647 IPR001647 IPR001647 IPR001647	H70357_09745		no
H70357_14050	D-dependent epimerase	Paenibacillus sp. FSL H7-0357		AIQ17655.1	3141986	3142759	+	774	257	CP009241.1	pfam01370		IPR036291 IPR001509	H70357_14100		no
H70357_14055	hypothetical protein	Paenibacillus sp. FSL H7-0357		AIQ17656.1	3142815	3143009	+	195	64	CP009241.1				H70357_14100		no
H70357_14060	hypothetical protein	Paenibacillus sp. FSL H7-0357		AIQ17657.1	3143167	3143724	+	558	185	CP009241.1	pfam06541		IPR010540	H70357_14100		no
H70357_14065	hypothetical protein	Paenibacillus sp. FSL H7-0357		AIQ17658.1	3143882	3144343	+	462	153	CP009241.1	pfam14275		IPR025372	H70357_14100		no
H70357_14070	NUDIX hydrolase	Paenibacillus sp. FSL H7-0357		AIQ17659.1	3144382	3144855	+	474	157	CP009241.1	pfam00293		IPR020476 IPR020476 IPR015797 IPR020084 IPR000086 IPR000086	H70357_14100		no
H70357_14075	hypothetical protein	Paenibacillus sp. FSL H7-0357		AIQ17660.1	3144880	3145263	+	384	127	CP009241.1	pfam10990		IPR021257	H70357_14100		no
H70357_14080	transcriptional regulator	Paenibacillus sp. FSL H7-0357		AIQ17661.1	3145394	3146119	+	726	241	CP009241.1	pfam00072 pfam00486		IPR016032 IPR011006 IPR001789 IPR001789 IPR001867 IPR001789 IPR001867 IPR001867 IPR001867 IPR036388 IPR001789	H70357_14100		no
H70357_14085	histidine kinase	Paenibacillus sp. FSL H7-0357		AIQ17662.1	3146116	3147207	+	1092	363	CP009241.1	pfam00512 pfam02518		IPR003661 IPR036097 IPR003594 IPR003594 IPR003661 IPR036890 IPR005467 IPR003661 IPR004358 IPR004358 IPR004358 IPR004358 IPR003594 IPR036890	H70357_14100		no
H70357_14090	bacitracin ABC transporter ATP-binding protein	Paenibacillus sp. FSL H7-0357		AIQ17663.1	3147347	3148123	+	777	258	CP009241.1	pfam00005		IPR003593 IPR027417 IPR003439 IPR003439 IPR017871	H70357_14100		no
H70357_14095	hypothetical protein	Paenibacillus sp. FSL H7-0357		AIQ17664.1	3148098	3149453	+	1356	451	CP009241.1	pfam02687		IPR003838	H70357_14100		no
H70357_14100	beta-lactamase	Paenibacillus sp. FSL H7-0357		AIQ17665.1	3149450	3150961	+	1512	503	CP009241.1	pfam00144		IPR001466 IPR012338	H70357_14100		yes
H70357_14105	membrane protein	Paenibacillus sp. FSL H7-0357		AIQ17666.1	3151129	3151920	+	792	263	CP009241.1	pfam10997		IPR021260 IPR021260	H70357_14100		no
H70357_14110	hypothetical protein	Paenibacillus sp. FSL H7-0357		AIQ17667.1	3151982	3152728	-	747	248	CP009241.1				H70357_14100		no
H70357_14115	CDP-diacylglycerol--glycerol-3-phosphate3-phosphatidyltransferase	Paenibacillus sp. FSL H7-0357		AIQ17668.1	3153139	3153729	+	591	196	CP009241.1	pfam01066	TIGR00560	IPR000462 IPR000462 IPR004570 IPR004570	H70357_14100		no
H70357_14120	short-chain dehydrogenase	Paenibacillus sp. FSL H7-0357		AIQ17669.1	3153749	3154612	+	864	287	CP009241.1	pfam00106		IPR036291 IPR002347 IPR002347 IPR002347 IPR002347 IPR002347 IPR002347 IPR002347 IPR002347 IPR002347 IPR020904	H70357_14100		no
H70357_14125	hypothetical protein	Paenibacillus sp. FSL H7-0357		AIQ17670.1	3154643	3155044	+	402	133	CP009241.1	pfam14085		IPR025361	H70357_14100		no
H70357_14130	signal peptidase	Paenibacillus sp. FSL H7-0357		AIQ17671.1	3155067	3155561	+	495	164	CP009241.1	pfam00717	TIGR02227	IPR000223 IPR000223 IPR000223 IPR000223 IPR019757 IPR036286 IPR015927	H70357_14100		no
H70357_14135	stress protein	Paenibacillus sp. FSL H7-0357		AIQ17672.1	3155566	3155871	-	306	101	CP009241.1	pfam07876		IPR013097 IPR013097 IPR013097 IPR011008	H70357_14100		no
H70357_14140	hypothetical protein	Paenibacillus sp. FSL H7-0357		AIQ17673.1	3156072	3156533	+	462	153	CP009241.1				H70357_14100		no
H70357_14145	HD family phosphohydrolase	Paenibacillus sp. FSL H7-0357		AIQ17674.1	3156693	3157727	+	1035	344	CP009241.1	pfam01966	TIGR00277	IPR003607 IPR037522 IPR003607 IPR006674 IPR006675	H70357_14100		no
H70357_14150	GTP pyrophosphokinase	Paenibacillus sp. FSL H7-0357		AIQ17675.1	3157931	3158671	+	741	246	CP009241.1	pfam04607		IPR007685 IPR007685 IPR007685	H70357_14100		no
H70357_22120	oxidoreductase	Paenibacillus sp. FSL H7-0357		AIQ19104.1	4877034	4878020	-	987	328	CP009241.1	pfam00248		IPR023210 IPR023210 IPR020471 IPR020471 IPR020471 IPR020471 IPR036812 IPR036812	H70357_22175		no
H70357_22125	hypothetical protein	Paenibacillus sp. FSL H7-0357		AIQ19105.1	4878208	4878996	+	789	262	CP009241.1				H70357_22175		no
H70357_22130	hypothetical protein	Paenibacillus sp. FSL H7-0357		AIQ19106.1	4879065	4880078	-	1014	337	CP009241.1	pfam01408		IPR000683 IPR036291	H70357_22175		no
H70357_22135	radical SAM protein	Paenibacillus sp. FSL H7-0357		AIQ19107.1	4880075	4881268	-	1194	397	CP009241.1	pfam13186 pfam04055 pfam13394	TIGR04085	IPR034481 IPR023885 IPR007197 IPR007197 IPR034391 IPR023885 IPR034395 IPR013785	H70357_22175		no
H70357_22140	hypothetical protein	Paenibacillus sp. FSL H7-0357		AIQ19108.1	4881268	4882386	-	1119	372	CP009241.1				H70357_22175		no
H70357_22145	hypothetical protein	Paenibacillus sp. FSL H7-0357		AIQ19109.1	4882400	4883734	-	1335	444	CP009241.1			IPR011761	H70357_22175		no
H70357_22150	D-alanyl carrier protein	Paenibacillus sp. FSL H7-0357		AIQ19110.1	4883731	4883973	-	243	80	CP009241.1	pfam00550		IPR009081 IPR036736 IPR036736 IPR009081	H70357_22175		no
H70357_22160	hypothetical protein	Paenibacillus sp. FSL H7-0357		AIQ19111.1	4885052	4886038	+	987	328	CP009241.1	pfam14399		IPR026935	H70357_22175		no
H70357_22165	hypothetical protein	Paenibacillus sp. FSL H7-0357		AIQ19112.1	4886166	4887065	-	900	299	CP009241.1	pfam03466 pfam00126		IPR036390 IPR005119 IPR036388 IPR000847 IPR000847	H70357_22175		no
H70357_22170	phosphoglycerate mutase	Paenibacillus sp. FSL H7-0357		AIQ19113.1	4887221	4887880	+	660	219	CP009241.1	pfam00300		IPR029033 IPR013078 IPR003094 IPR003094 IPR001345 IPR029033 IPR013078 IPR013078	H70357_22175		no
H70357_22175	hypothetical protein	Paenibacillus sp. FSL H7-0357		AIQ19114.1	4887907	4889403	-	1497	498	CP009241.1	pfam00144		IPR012338 IPR001466	H70357_22175		yes
H70357_22180	XRE family transcriptional regulator	Paenibacillus sp. FSL H7-0357		AIQ19115.1	4889609	4889827	-	219	72	CP009241.1	pfam13443		IPR001387 IPR001387 IPR001387 IPR001387 IPR010982	H70357_22175		no
H70357_22185	membrane protein	Paenibacillus sp. FSL H7-0357		AIQ19116.1	4889838	4890320	-	483	160	CP009241.1	pfam11188		IPR021354	H70357_22175		no
H70357_22190	heme ABC transporter ATP-binding protein	Paenibacillus sp. FSL H7-0357		AIQ19117.1	4890549	4892105	-	1557	518	CP009241.1	pfam12848 pfam00005 pfam00005		IPR027417 IPR032781 IPR003439 IPR003439 IPR003439 IPR003439 IPR003593 IPR003593 IPR017871 IPR027417 IPR017871	H70357_22175		no
H70357_22195	amidohydrolase	Paenibacillus sp. FSL H7-0357		AIQ19118.1	4892296	4893171	-	876	291	CP009241.1	pfam04909		IPR032466 IPR006680	H70357_22175		no
H70357_22200	hypothetical protein	Paenibacillus sp. FSL H7-0357		AIQ19119.1	4893158	4896328	-	3171	1056	CP009241.1	pfam13673		IPR000182 IPR000182 IPR016181	H70357_22175		no
H70357_22210	hypothetical protein	Paenibacillus sp. FSL H7-0357		AIQ19120.1	4898321	4898641	-	321	106	CP009241.1				H70357_22175		no
H70357_22220	prolyl-tR synthetase	Paenibacillus sp. FSL H7-0357		AIQ19121.1	4899654	4900097	+	444	147	CP009241.1	pfam04073		IPR036754 IPR036754 IPR007214	H70357_22175		no
H70357_22225	hypothetical protein	Paenibacillus sp. FSL H7-0357		AIQ19122.1	4900132	4900350	-	219	72	CP009241.1				H70357_22175		no
H70357_22230	isochorismatase	Paenibacillus sp. FSL H7-0357		AIQ19123.1	4900585	4901145	-	561	186	CP009241.1	pfam00857		IPR000868 IPR036380 IPR036380	H70357_22175		no
H70357_22235	hypothetical protein	Paenibacillus sp. FSL H7-0357		AIQ19124.1	4901305	4902777	-	1473	490	CP009241.1	pfam02696		IPR003846 IPR003846	H70357_22175		no
H70737_13795	exopolysaccharide biosynthesis protein	Paenibacillus sp. FSL H7-0737		AIQ23847.1	3097555	3098670	+	1116	371	CP009279.1	pfam09992		IPR018711	H70737_13855		no
H70737_13800	LysR family transcriptional regulator	Paenibacillus sp. FSL H7-0737		AIQ23848.1	3098793	3099725	+	933	310	CP009279.1	pfam03466 pfam00126		IPR036390 IPR005119 IPR000847 IPR000847 IPR000847 IPR036388 IPR000847 IPR000847	H70737_13855		no
H70737_13805	5-methyltetrahydropteroyltriglutamate--homocysteine methyltransferase	Paenibacillus sp. FSL H7-0737		AIQ23849.1	3099742	3100851	+	1110	369	CP009279.1	pfam01717		IPR002629 IPR038071 IPR038071	H70737_13855		no
H70737_13810	hypothetical protein	Paenibacillus sp. FSL H7-0737		AIQ23850.1	3101020	3101739	+	720	239	CP009279.1	pfam01709	TIGR01033	IPR029072 IPR026562 IPR002876 IPR017856 IPR026564 IPR026564 IPR002876 IPR002876 IPR026564	H70737_13855		no
H70737_13815	voltage-gated chloride channel protein	Paenibacillus sp. FSL H7-0737		AIQ23851.1	3101877	3103187	+	1311	436	CP009279.1	pfam00654		IPR014743 IPR001807 IPR001807 IPR001807 IPR014743 IPR001807	H70737_13855		no
H70737_13820	ABC transporter ATP-binding protein	Paenibacillus sp. FSL H7-0737		AIQ23852.1	3103632	3105188	+	1557	518	CP009279.1	pfam00005 pfam00005 pfam12848		IPR003593 IPR003593 IPR017871 IPR003439 IPR003439 IPR017871 IPR003439 IPR003439 IPR032781 IPR027417 IPR027417	H70737_13855		no
H70737_13825	MFS transporter	Paenibacillus sp. FSL H7-0737		AIQ23853.1	3105188	3106399	+	1212	403	CP009279.1	pfam07690		IPR036259 IPR020846 IPR020846 IPR020846 IPR011701	H70737_13855		no
H70737_13830	hypothetical protein	Paenibacillus sp. FSL H7-0737		AIQ23854.1	3106523	3107761	+	1239	412	CP009279.1	pfam01425		IPR036928 IPR036928 IPR023631	H70737_13855		no
H70737_13845	hypothetical protein	Paenibacillus sp. FSL H7-0737		AIQ23855.1	3110193	3110420	+	228	75	CP009279.1				H70737_13855		no
H70737_13850	cell wall assembly protein	Paenibacillus sp. FSL H7-0737		AIQ23856.1	3110869	3112362	+	1494	497	CP009279.1	pfam09346		IPR018958 IPR032675 IPR018958 IPR037883	H70737_13855		no
H70737_13855	beta-lactamase	Paenibacillus sp. FSL H7-0737		AIQ23857.1	3112475	3113926	+	1452	483	CP009279.1	pfam00144		IPR001466 IPR012338	H70737_13855		yes
H70737_13860	hypothetical protein	Paenibacillus sp. FSL H7-0737		AIQ23858.1	3114502	3114981	+	480	159	CP009279.1	pfam14085		IPR025361	H70737_13855		no
H70737_13865	hypothetical protein	Paenibacillus sp. FSL H7-0737		AIQ23859.1	3115119	3115700	+	582	193	CP009279.1				H70737_13855		no
H70737_13870	hypothetical protein	Paenibacillus sp. FSL H7-0737		AIQ23860.1	3115828	3116439	+	612	203	CP009279.1	pfam05076		IPR020941	H70737_13855		no
H70737_13875	hydrolase	Paenibacillus sp. FSL H7-0737		AIQ23861.1	3116821	3117981	+	1161	386	CP009279.1	pfam07973 pfam01411 pfam02272		IPR012947 IPR012947 IPR018165 IPR018164 IPR003156 IPR009000 IPR018163	H70737_13855		no
H70737_13880	hypothetical protein	Paenibacillus sp. FSL H7-0737		AIQ23862.1	3118128	3119270	+	1143	380	CP009279.1	pfam07833 pfam07833		IPR012854 IPR012854 IPR036582 IPR036582	H70737_13855		no
H70737_13885	polysaccharide deacetylase	Paenibacillus sp. FSL H7-0737		AIQ23863.1	3119339	3120139	-	801	266	CP009279.1	pfam01522		IPR002509 IPR002509 IPR011330	H70737_13855		no
H70737_13895	hypothetical protein	Paenibacillus sp. FSL H7-0737		AIQ23864.1	3122032	3123774	+	1743	580	CP009279.1	pfam00005		IPR036640 IPR036640 IPR003593 IPR011527 IPR027417 IPR003439 IPR017871 IPR003439	H70737_13855		no
H70737_13900	LysR family transcriptional regulator	Paenibacillus sp. FSL H7-0737		AIQ23865.1	3123819	3124715	-	897	298	CP009279.1	pfam00126 pfam03466		IPR000847 IPR000847 IPR000847 IPR000847 IPR036388 IPR000847 IPR005119 IPR036390	H70737_13855		no
H70737_13905	hypothetical protein	Paenibacillus sp. FSL H7-0737		AIQ23866.1	3124849	3126072	+	1224	407	CP009279.1	pfam07690		IPR011701 IPR020846 IPR001958 IPR001958 IPR001958 IPR001958 IPR036259 IPR020846	H70737_13855		no
H70737_13910	D mismatch repair protein MutT	Paenibacillus sp. FSL H7-0737		AIQ23867.1	3126130	3126531	+	402	133	CP009279.1	pfam00293		IPR000086 IPR015797 IPR000086	H70737_13855		no
R70331_18840	hypothetical protein	Paenibacillus sp. FSL R7-0331		AIQ53391.1	4267242	4267700	-	459	152	CP009284.1	pfam02566	TIGR03563	IPR015946 IPR019905 IPR003718 IPR036102	R70331_18895		no
R70331_18845	oxidoreductase	Paenibacillus sp. FSL R7-0331		AIQ53392.1	4267728	4268174	-	447	148	CP009284.1				R70331_18895		no
R70331_18850	beta-mannosidase	Paenibacillus sp. FSL R7-0331		AIQ53393.1	4268388	4270976	+	2589	862	CP009284.1	pfam03442 pfam03442 pfam00942 pfam16990 pfam02156		IPR000805 IPR000805 IPR000805 IPR000805 IPR005102 IPR005102 IPR001956 IPR022790 IPR008979 IPR008979 IPR001956 IPR005084 IPR022790 IPR017853 IPR008965 IPR014756 IPR014756 IPR036966 IPR001956 IPR005084 IPR013783 IPR013783	R70331_18895		no
R70331_18855	multidrug transporter	Paenibacillus sp. FSL R7-0331		AIQ53394.1	4271025	4271942	-	918	305	CP009284.1	pfam00892 pfam00892		IPR000620 IPR000620	R70331_18895		no
R70331_18860	AraC family transcriptional regulator	Paenibacillus sp. FSL R7-0331		AIQ53395.1	4272098	4272991	+	894	297	CP009284.1	pfam02311 pfam12833		IPR003313 IPR018060 IPR037923 IPR009057 IPR009057 IPR018060 IPR018060 IPR014710 IPR020449 IPR020449	R70331_18895		no
R70331_18865	L-2-haloalkanoic acid dehalogenase	Paenibacillus sp. FSL R7-0331		AIQ53396.1	4272988	4273647	-	660	219	CP009284.1	pfam13419	TIGR01549 TIGR01509	IPR023214 IPR023214 IPR036412 IPR006439 IPR006439 IPR006439 IPR006439 IPR006439 IPR006439	R70331_18895		no
R70331_18875	hypothetical protein	Paenibacillus sp. FSL R7-0331		AIQ53397.1	4274275	4274484	-	210	69	CP009284.1				R70331_18895		no
R70331_18880	hypothetical protein	Paenibacillus sp. FSL R7-0331		AIQ53398.1	4274600	4274938	-	339	112	CP009284.1				R70331_18895		no
R70331_18885	hypothetical protein	Paenibacillus sp. FSL R7-0331		AIQ53399.1	4274973	4275356	-	384	127	CP009284.1				R70331_18895		no
R70331_18890	endoribonuclease L-PSP	Paenibacillus sp. FSL R7-0331		AIQ53400.1	4275416	4275874	-	459	152	CP009284.1	pfam14588		IPR035959 IPR013813 IPR013813 IPR035959	R70331_18895		no
R70331_18895	hypothetical protein	Paenibacillus sp. FSL R7-0331		AIQ53401.1	4276005	4277525	-	1521	506	CP009284.1	pfam00144		IPR012338 IPR001466	R70331_18895		yes
R70331_18900	hypothetical protein	Paenibacillus sp. FSL R7-0331		AIQ53402.1	4277714	4279024	-	1311	436	CP009284.1	pfam13416		IPR006059	R70331_18895		no
R70331_18905	sugar ABC transporter permease	Paenibacillus sp. FSL R7-0331		AIQ53403.1	4279106	4279906	-	801	266	CP009284.1	pfam00528		IPR035906 IPR000515 IPR035906 IPR000515 IPR000515	R70331_18895		no
R70331_18910	ABC transporter permease	Paenibacillus sp. FSL R7-0331		AIQ53404.1	4279946	4280824	-	879	292	CP009284.1	pfam00528		IPR035906 IPR000515 IPR035906 IPR000515 IPR000515	R70331_18895		no
R70331_18920	hypothetical protein	Paenibacillus sp. FSL R7-0331		AIQ53405.1	4282165	4282908	-	744	247	CP009284.1	pfam03009		IPR017946 IPR030395 IPR030395 IPR017946	R70331_18895		no
R70331_18925	hypothetical protein	Paenibacillus sp. FSL R7-0331		AIQ53406.1	4282913	4283647	-	735	244	CP009284.1	pfam03009		IPR017946 IPR030395 IPR030395 IPR017946	R70331_18895		no
R70331_18940	metal-dependent hydrolase	Paenibacillus sp. FSL R7-0331		AIQ53407.1	4285933	4286625	-	693	230	CP009284.1	pfam13483		IPR036866 IPR036866 IPR001279 IPR022877	R70331_18895		no
R70331_18945	hypothetical protein	Paenibacillus sp. FSL R7-0331		AIQ53408.1	4287082	4287867	+	786	261	CP009284.1	pfam08223		IPR036388 IPR011965 IPR036390 IPR013225	R70331_18895		no
R70331_18950	hypothetical protein	Paenibacillus sp. FSL R7-0331		AIQ53409.1	4287940	4289868	-	1929	642	CP009284.1	pfam03190		IPR008928 IPR004879 IPR024705 IPR036249 IPR012341 IPR012341	R70331_18895		no
R70331_18960	hypothetical protein	Paenibacillus sp. FSL R7-0331		AIQ53410.1	4290259	4290852	-	594	197	CP009284.1				R70331_18895		no
R70331_18965	hypothetical protein	Paenibacillus sp. FSL R7-0331		AIQ53411.1	4290849	4291508	-	660	219	CP009284.1	pfam17278		IPR035235 IPR035235	R70331_18895		no
PDUR_13995	radical SAM protein	Paenibacillus durus (Paenibacillus azotofixans) DSM 1735		AIQ12902.1	3125264	3126433	+	1170	389	CP009288.1	pfam04055 pfam13394 pfam13186		IPR007197 IPR023885 IPR013785 IPR034395 IPR007197	PDUR_14050		no
PDUR_14000	multidrug ABC transporter ATP-binding protein	Paenibacillus durus (Paenibacillus azotofixans) DSM 1735		AIQ12903.1	3126458	3127453	+	996	331	CP009288.1	pfam00005		IPR003593 IPR003439 IPR027417 IPR017871 IPR003439	PDUR_14050		no
PDUR_14005	hypothetical protein	Paenibacillus durus (Paenibacillus azotofixans) DSM 1735		AIQ12904.1	3127450	3128259	+	810	269	CP009288.1	pfam06182		IPR010390	PDUR_14050		no
PDUR_14010	ABC transporter permease	Paenibacillus durus (Paenibacillus azotofixans) DSM 1735		AIQ12905.1	3128299	3129075	+	777	258	CP009288.1	pfam06182		IPR010390	PDUR_14050		no
PDUR_14020	hypothetical protein	Paenibacillus durus (Paenibacillus azotofixans) DSM 1735		AIQ12906.1	3130084	3131037	+	954	317	CP009288.1	pfam08241		IPR029063 IPR013216	PDUR_14050		no
PDUR_14025	hypothetical protein	Paenibacillus durus (Paenibacillus azotofixans) DSM 1735		AIQ12907.1	3131042	3131989	+	948	315	CP009288.1	pfam08545 pfam08541		IPR016039 IPR016039 IPR016039 IPR013751 IPR013747	PDUR_14050		no
PDUR_14030	hypothetical protein	Paenibacillus durus (Paenibacillus azotofixans) DSM 1735		AIQ12908.1	3132016	3132420	+	405	134	CP009288.1				PDUR_14050		no
PDUR_14035	UDP-glucosyltransferase	Paenibacillus durus (Paenibacillus azotofixans) DSM 1735		AIQ12909.1	3132460	3133638	-	1179	392	CP009288.1	pfam00201	TIGR01426	IPR006326 IPR002213	PDUR_14050		no
PDUR_14040	carbon monoxide dehydrogenase	Paenibacillus durus (Paenibacillus azotofixans) DSM 1735		AIQ12910.1	3133912	3135849	+	1938	645	CP009288.1	pfam03063	TIGR01702	IPR016099 IPR016099 IPR010047 IPR011254 IPR004137 IPR016101 IPR010047	PDUR_14050		no
PDUR_14045	carbon monoxide dehydrogenase	Paenibacillus durus (Paenibacillus azotofixans) DSM 1735		AIQ12911.1	3135872	3136693	+	822	273	CP009288.1	pfam01656		IPR014433 IPR027417 IPR002586	PDUR_14050		no
PDUR_14050	beta-lactamase	Paenibacillus durus (Paenibacillus azotofixans) DSM 1735		AIQ12912.1	3136703	3138196	+	1494	497	CP009288.1	pfam00144		IPR001466 IPR012338	PDUR_14050		yes
PDUR_14055	hypothetical protein	Paenibacillus durus (Paenibacillus azotofixans) DSM 1735		AIQ12913.1	3138256	3138846	-	591	196	CP009288.1	pfam07336 pfam11706		IPR010852 IPR021005 IPR023286	PDUR_14050		no
PDUR_14060	hypothetical protein	Paenibacillus durus (Paenibacillus azotofixans) DSM 1735		AIQ12914.1	3139024	3140031	+	1008	335	CP009288.1	pfam00291		IPR036052 IPR001926 IPR027278	PDUR_14050		no
PDUR_14065	hypothetical protein	Paenibacillus durus (Paenibacillus azotofixans) DSM 1735		AIQ12915.1	3140066	3140581	+	516	171	CP009288.1	pfam12867		IPR024775 IPR034660 IPR034660	PDUR_14050		no
PDUR_14070	GCN5 family acetyltransferase	Paenibacillus durus (Paenibacillus azotofixans) DSM 1735		AIQ12916.1	3140674	3141183	-	510	169	CP009288.1	pfam13420		IPR016181 IPR000182	PDUR_14050		no
PDUR_14075	arsenite S-adenosylmethyltransferase	Paenibacillus durus (Paenibacillus azotofixans) DSM 1735	arsM	AIQ12917.1	3141214	3142032	-	819	272	CP009288.1	pfam13847		IPR025714 IPR029063	PDUR_14050		no
PDUR_14080	MarR family transcriptional regulator	Paenibacillus durus (Paenibacillus azotofixans) DSM 1735		AIQ12918.1	3142119	3142568	-	450	149	CP009288.1	pfam01047		IPR000835 IPR000835 IPR036388 IPR000835 IPR000835 IPR000835 IPR000835 IPR000835 IPR036390	PDUR_14050		no
PDUR_14095	oxidoreductase	Paenibacillus durus (Paenibacillus azotofixans) DSM 1735		AIQ12919.1	3146285	3147079	+	795	264	CP009288.1	pfam00106		IPR002347 IPR002347 IPR002347 IPR002347 IPR002347 IPR002347 IPR002347 IPR002347 IPR002347 IPR002347 IPR036291	PDUR_14050		no
PDUR_14100	transcription antiterminator	Paenibacillus durus (Paenibacillus azotofixans) DSM 1735		AIQ12920.1	3147183	3147719	-	537	178	CP009288.1	pfam02357 pfam00467		IPR036735 IPR036735 IPR001062 IPR001062 IPR001062 IPR008991 IPR014722 IPR006645 IPR006645 IPR005824 IPR005824	PDUR_14050		no
PDUR_14110	polyketide biosynthesis protein	Paenibacillus durus (Paenibacillus azotofixans) DSM 1735		AIQ12921.1	3149129	3149806	+	678	225	CP009288.1	pfam00753		IPR001279 IPR001279 IPR036866 IPR036866	PDUR_14050		no
PDUR_14115	hypothetical protein	Paenibacillus durus (Paenibacillus azotofixans) DSM 1735		AIQ12922.1	3149833	3150795	+	963	320	CP009288.1	pfam00698		IPR016035 IPR016035 IPR001227 IPR020801 IPR014043	PDUR_14050		no
AK40_3042	biotin-lipoyl like family protein	Bacillus cereus 03BB108		AJI12086.1	2953349	2954716	-	1368	455	CP009641.1	pfam13437 pfam13533		IPR003997 IPR003997 IPR003997 IPR003997	AK40_3052		no
AK40_3043	lactococcin-G-processing and transportATP-binding protein LagD	Bacillus cereus 03BB108	lagD	AJI14371.1	2954744	2956936	-	2193	730	CP009641.1	pfam00664 pfam00005 pfam03412	TIGR01193	IPR011527 IPR036640 IPR005074 IPR036640 IPR003593 IPR003439 IPR011527 IPR003439 IPR017871 IPR005897 IPR027417 IPR005074	AK40_3052		no
AK40_3044	class IIb bacteriocin, lactobin A/cerein 7Bfamily protein	Bacillus cereus 03BB108		AJI11148.1	2957146	2957322	-	177	58	CP009641.1		TIGR03949	IPR023991	AK40_3052		no
AK40_3045	class IIb bacteriocin, lactobin A/cerein 7Bfamily protein	Bacillus cereus 03BB108		AJI11413.1	2957345	2957551	-	207	68	CP009641.1		TIGR03949	IPR023991	AK40_3052		no
AK40_3046	hypothetical protein	Bacillus cereus 03BB108		AJI13558.1	2957686	2957826	-	141	46	CP009641.1				AK40_3052		no
AK40_3047	hypothetical protein	Bacillus cereus 03BB108		AJI10897.1	2958460	2959581	+	1122	373	CP009641.1		TIGR01451	IPR001434	AK40_3052		no
AK40_3048	collagen triple helix repeat family protein	Bacillus cereus 03BB108		AJI13395.1	2959988	2961262	-	1275	424	CP009641.1	pfam01391 pfam01391 pfam01391		IPR008160 IPR008160 IPR008160	AK40_3052		no
AK40_3049	hypothetical protein	Bacillus cereus 03BB108		AJI11031.1	2963314	2965833	+	2520	839	CP009641.1	pfam13307 pfam04851		IPR006555 IPR027417 IPR006555 IPR014001 IPR006935 IPR014001	AK40_3052		no
AK40_3050	putative membrane protein	Bacillus cereus 03BB108		AJI12429.1	2966200	2966328	+	129	42	CP009641.1				AK40_3052		no
AK40_3051	hypothetical protein	Bacillus cereus 03BB108		AJI11019.1	2966672	2968054	-	1383	460	CP009641.1				AK40_3052		no
AK40_3052	beta-lactamase family protein	Bacillus cereus 03BB108		AJI13109.1	2968816	2970243	+	1428	475	CP009641.1	pfam00144		IPR001466 IPR012338	AK40_3052		yes
AK40_3053	hypothetical protein	Bacillus cereus 03BB108		AJI13335.1	2970717	2971607	-	891	296	CP009641.1	pfam13365		IPR009003 IPR009003	AK40_3052		no
AK40_3054	hypothetical protein	Bacillus cereus 03BB108		AJI10905.1	2972071	2972607	-	537	178	CP009641.1				AK40_3052		no
AK40_3055	C.AhdI domain protein	Bacillus cereus 03BB108	ahdIC	AJI14432.1	2972738	2972983	+	246	81	CP009641.1	pfam01381		IPR010982 IPR001387 IPR001387 IPR001387 IPR001387	AK40_3052		no
AK40_3056	hypothetical protein	Bacillus cereus 03BB108		AJI12232.1	2973203	2973952	-	750	249	CP009641.1				AK40_3052		no
AK40_3057	site-specific recombinase, phage integrase familyprotein	Bacillus cereus 03BB108		AJI09673.1	2974199	2975533	-	1335	444	CP009641.1			IPR011010 IPR013762	AK40_3052		no
AK40_3058	cro/C1-type HTH D-binding domain protein	Bacillus cereus 03BB108		AJI12351.1	2975559	2975843	-	285	94	CP009641.1	pfam13443		IPR001387	AK40_3052		no
AK40_3059	phage integrase family protein	Bacillus cereus 03BB108		AJI10766.1	2975836	2976954	-	1119	372	CP009641.1	pfam00589		IPR002104 IPR011010 IPR013762	AK40_3052		no
AK40_3060	D repair RadC family protein	Bacillus cereus 03BB108		AJI11344.1	2977078	2977656	-	579	192	CP009641.1	pfam04002	TIGR00608	IPR001405 IPR037518 IPR025657 IPR010994	AK40_3052		no
AK40_3061	septum formation protein Maf	Bacillus cereus 03BB108	maf	AJI12042.1	2977703	2978278	-	576	191	CP009641.1	pfam02545	TIGR00172	IPR003697 IPR003697 IPR003697 IPR029001 IPR029001 IPR003697 IPR003697	AK40_3052		no
AK40_3062	putative stage II sporulation protein B	Bacillus cereus 03BB108		AJI12774.1	2978500	2979462	-	963	320	CP009641.1				AK40_3052		no
CACET_c31250	hypothetical protein	Clostridium aceticum DSM 1496		AKL96569.1	3323796	3324107	-	312	103	CP009687.1				CACET_c31350		no
CACET_c31260	hypothetical protein	Clostridium aceticum DSM 1496		AKL96570.1	3324104	3325456	-	1353	450	CP009687.1	pfam07287		IPR010839	CACET_c31350		no
CACET_c31270	ABC-type nitrate/sulfonate/bicarbonate transportsystem, permease component	Clostridium aceticum DSM 1496		AKL96571.1	3325532	3326293	-	762	253	CP009687.1	pfam00528		IPR035906 IPR000515 IPR035906 IPR000515 IPR000515	CACET_c31350		no
CACET_c31280	ABC-type nitrate/sulfonate/bicarbonate transportsystem, periplasmic component	Clostridium aceticum DSM 1496		AKL96572.1	3326321	3327439	-	1119	372	CP009687.1	pfam09084		IPR015168	CACET_c31350		no
CACET_c31290	ABC-type nitrate/sulfonate/bicarbonate transportsystem, ATpase component	Clostridium aceticum DSM 1496		AKL96573.1	3327593	3328390	-	798	265	CP009687.1	pfam00005		IPR003439 IPR027417 IPR003439 IPR003593	CACET_c31350		no
CACET_c31300	hypothetical protein	Clostridium aceticum DSM 1496		AKL96574.1	3328926	3329654	-	729	242	CP009687.1				CACET_c31350		no
CACET_c31310	ABC-type multidrug transport system, ATpasecomponent	Clostridium aceticum DSM 1496		AKL96575.1	3329638	3330528	-	891	296	CP009687.1	pfam00005		IPR003439 IPR003439 IPR027417 IPR003593	CACET_c31350		no
CACET_c31320	transcriptional regulator GntR family	Clostridium aceticum DSM 1496		AKL96576.1	3330518	3330901	-	384	127	CP009687.1	pfam00392		IPR036388 IPR000524 IPR036390 IPR000524 IPR000524 IPR000524	CACET_c31350		no
CACET_c31330	methyltransferase type 11	Clostridium aceticum DSM 1496		AKL96577.1	3331901	3332647	-	747	248	CP009687.1	pfam13847		IPR029063 IPR025714	CACET_c31350		no
CACET_c31340	hypothetical protein	Clostridium aceticum DSM 1496		AKL96578.1	3332717	3332953	-	237	78	CP009687.1			IPR027417	CACET_c31350		no
CACET_c31350	beta-lactamase class C/penicillin bindingprotein	Clostridium aceticum DSM 1496		AKL96579.1	3333483	3334967	-	1485	494	CP009687.1	pfam00144		IPR001466 IPR012338	CACET_c31350		yes
CACET_c31360	acetyltransferase	Clostridium aceticum DSM 1496		AKL96580.1	3335301	3335930	-	630	209	CP009687.1	pfam00132		IPR018357 IPR001451 IPR011004	CACET_c31350		no
CACET_c31370	transposase	Clostridium aceticum DSM 1496		AKL96581.1	3336780	3337169	+	390	129	CP009687.1				CACET_c31350		no
CACET_c31380	transcriptional regulatory protein YxdJ	Clostridium aceticum DSM 1496	yxdJ	AKL96582.1	3337327	3338025	+	699	232	CP009687.1	pfam00072 pfam00486		IPR001789 IPR036388 IPR001789 IPR001789 IPR001789 IPR001867 IPR001867 IPR011006 IPR001867 IPR001867 IPR016032	CACET_c31350		no
CACET_c31390	sensor histidine kinase	Clostridium aceticum DSM 1496		AKL96583.1	3338015	3339016	+	1002	333	CP009687.1	pfam02518		IPR036097 IPR005467 IPR036890 IPR003594 IPR004358 IPR004358 IPR004358 IPR004358 IPR003594 IPR003594 IPR036890 IPR003661	CACET_c31350		no
CACET_c31400	ABC-type antimicrobial peptide transport system,ATpase component	Clostridium aceticum DSM 1496		AKL96584.1	3339144	3339902	+	759	252	CP009687.1	pfam00005		IPR003439 IPR003593 IPR003439 IPR027417	CACET_c31350		no
CACET_c31410	putative ABC-type transport system involved inlysophospholipase L1 biosynthesis, permease component	Clostridium aceticum DSM 1496		AKL96585.1	3339889	3341784	+	1896	631	CP009687.1	pfam02687		IPR003838 IPR027022	CACET_c31350		no
CACET_c31420	ABC-2 family transporter protein	Clostridium aceticum DSM 1496		AKL96586.1	3341957	3343090	-	1134	377	CP009687.1				CACET_c31350		no
CACET_c31430	ABC-2 family transporter protein	Clostridium aceticum DSM 1496		AKL96587.1	3343102	3344370	-	1269	422	CP009687.1	pfam12679		IPR032688	CACET_c31350		no
CACET_c31440	ABC-type multidrug transport system, ATpasecomponent	Clostridium aceticum DSM 1496		AKL96588.1	3344371	3345252	-	882	293	CP009687.1	pfam00005		IPR017871 IPR003439 IPR027417 IPR003593 IPR003439	CACET_c31350		no
CACET_c31450	hypothetical protein	Clostridium aceticum DSM 1496		AKL96589.1	3345254	3346015	-	762	253	CP009687.1				CACET_c31350		no
BG05_5741	replication-relaxation family protein	Bacillus mycoides ATCC 6462		AJH17129.1	300088	300642	+	555	184	CP009691.1	pfam13814		IPR025855	BG05_5751		no
BG05_5742	transcriptional regulator, AbrB family domainprotein	Bacillus mycoides ATCC 6462		AJH16799.1	301776	302054	+	279	92	CP009691.1	pfam04014	TIGR01439	IPR007159 IPR037914 IPR007159 IPR007159 IPR007159	BG05_5751		no
BG05_5743	hypothetical protein	Bacillus mycoides ATCC 6462		AJH17059.1	302707	303612	+	906	301	CP009691.1	pfam12784	TIGR01784	IPR010106	BG05_5751		no
BG05_5744	bacterial PH domain protein	Bacillus mycoides ATCC 6462		AJH17155.1	303908	304309	-	402	133	CP009691.1	pfam14470			BG05_5751		no
BG05_5745	putative cell division FtsK/SpoIIIE	Bacillus mycoides ATCC 6462		AJH17031.1	304662	305180	+	519	172	CP009691.1				BG05_5751		no
BG05_5746	replication-relaxation family protein	Bacillus mycoides ATCC 6462		AJH17067.1	305221	305778	+	558	185	CP009691.1	pfam13814		IPR025855	BG05_5751		no
BG05_5747	lysozyme-like family protein	Bacillus mycoides ATCC 6462		AJH17102.1	306416	307063	+	648	215	CP009691.1	pfam13702		IPR023346	BG05_5751		no
BG05_5748	acetyltransferase domain protein	Bacillus mycoides ATCC 6462		AJH16819.1	307371	307694	+	324	107	CP009691.1			IPR016181	BG05_5751		no
BG05_5749	acetyltransferase family protein	Bacillus mycoides ATCC 6462		AJH17125.1	307634	307876	+	243	80	CP009691.1	pfam13302		IPR000182 IPR000182 IPR016181	BG05_5751		no
BG05_5750	bacterial SH3 domain protein	Bacillus mycoides ATCC 6462		AJH16804.1	308121	309053	+	933	310	CP009691.1	pfam01464		IPR008258 IPR023346	BG05_5751		no
BG05_5751	beta-lactamase family protein	Bacillus mycoides ATCC 6462		AJH17146.1	309471	310898	-	1428	475	CP009691.1	pfam00144		IPR012338 IPR001466	BG05_5751		yes
BG05_5752	DSBA-like thioredoxin domain protein	Bacillus mycoides ATCC 6462		AJH17055.1	311870	312490	+	621	206	CP009691.1	pfam01323		IPR036249 IPR001853	BG05_5751		no
BG05_5753	metallo-beta-lactamase superfamily protein	Bacillus mycoides ATCC 6462		AJH17087.1	312785	313606	+	822	273	CP009691.1	pfam00753		IPR001279 IPR001279 IPR036866 IPR036866	BG05_5751		no
BG05_5754	hypothetical protein	Bacillus mycoides ATCC 6462		AJH16864.1	313611	314003	+	393	130	CP009691.1	pfam12680		IPR037401 IPR032710	BG05_5751		no
BG05_5755	snoaL-like polyketide cyclase family protein	Bacillus mycoides ATCC 6462		AJH17048.1	314157	314681	+	525	174	CP009691.1	pfam07366		IPR032710 IPR009959	BG05_5751		no
BG05_5756	methyltransferase domain protein	Bacillus mycoides ATCC 6462		AJH17019.1	315171	315647	+	477	158	CP009691.1	pfam08242		IPR029063 IPR013217	BG05_5751		no
BG05_5757	methyltransferase domain protein	Bacillus mycoides ATCC 6462		AJH16880.1	315616	315822	+	207	68	CP009691.1				BG05_5751		no
BG05_5758	transcriptional regulator, AbrB family domainprotein	Bacillus mycoides ATCC 6462		AJH17065.1	316405	316683	+	279	92	CP009691.1	pfam04014	TIGR01439	IPR037914 IPR007159 IPR007159 IPR007159 IPR007159	BG05_5751		no
BG05_5759	hypothetical protein	Bacillus mycoides ATCC 6462		AJH16978.1	317000	317227	-	228	75	CP009691.1				BG05_5751		no
BG05_5760	hypothetical protein	Bacillus mycoides ATCC 6462		AJH17080.1	317390	317845	-	456	151	CP009691.1				BG05_5751		no
BG05_5761	hypothetical protein	Bacillus mycoides ATCC 6462		AJH16861.1	317835	318338	-	504	167	CP009691.1				BG05_5751		no
UB51_06440	PTS beta-glucoside transporter subunit IIABC	Paenibacillus sp. IHBB 10380		AJS58198.1	1420407	1422302	+	1896	631	CP010976.1	pfam02378 pfam00367 pfam00358	TIGR01995 TIGR00830	IPR003352 IPR018113 IPR001127 IPR001127 IPR011055 IPR018113 IPR036878 IPR011297 IPR001127 IPR018113 IPR013013 IPR036878 IPR001996 IPR001127	UB51_06495		no
UB51_06445	6-phospho-beta-glucosidase	Paenibacillus sp. IHBB 10380		AJS58199.1	1422329	1423738	+	1410	469	CP010976.1	pfam00232		IPR017853 IPR001360 IPR001360 IPR001360 IPR001360 IPR001360 IPR001360 IPR018120 IPR033132	UB51_06495		no
UB51_06450	hypothetical protein	Paenibacillus sp. IHBB 10380		AJS58200.1	1424580	1424843	-	264	87	CP010976.1				UB51_06495		no
UB51_06455	hypothetical protein	Paenibacillus sp. IHBB 10380		AJS58201.1	1424972	1425214	+	243	80	CP010976.1	pfam00449		IPR011059 IPR011059 IPR011612	UB51_06495		no
UB51_06460	hypothetical protein	Paenibacillus sp. IHBB 10380		AJS61423.1	1426495	1426953	+	459	152	CP010976.1	pfam02566	TIGR03563	IPR003718 IPR019905 IPR015946 IPR036102	UB51_06495		no
UB51_06470	hypothetical protein	Paenibacillus sp. IHBB 10380		AJS58202.1	1428031	1428981	+	951	316	CP010976.1	pfam12833		IPR018060 IPR009057 IPR018060 IPR020449 IPR020449 IPR009057 IPR018060 IPR018062	UB51_06495		no
UB51_06475	hypothetical protein	Paenibacillus sp. IHBB 10380		AJS58203.1	1428978	1429979	+	1002	333	CP010976.1	pfam01497		IPR002491 IPR002491	UB51_06495		no
UB51_06480	hypothetical protein	Paenibacillus sp. IHBB 10380		AJS58204.1	1430356	1431072	+	717	238	CP010976.1				UB51_06495		no
UB51_06485	transposase	Paenibacillus sp. IHBB 10380		AJS58205.1	1431075	1432031	-	957	318	CP010976.1	pfam00872		IPR001207	UB51_06495		no
UB51_06490	transposase	Paenibacillus sp. IHBB 10380		AJS58206.1	1432015	1432263	-	249	82	CP010976.1	pfam00872		IPR001207	UB51_06495		no
UB51_06495	hypothetical protein	Paenibacillus sp. IHBB 10380		AJS58207.1	1432881	1434374	+	1494	497	CP010976.1	pfam00144		IPR001466 IPR012338	UB51_06495		yes
UB51_06500	molybdenum metabolism regulator	Paenibacillus sp. IHBB 10380		AJS58208.1	1434857	1435411	+	555	184	CP010976.1	pfam14024		IPR025334	UB51_06495		no
UB51_06505	hypothetical protein	Paenibacillus sp. IHBB 10380		AJS58209.1	1435709	1436353	+	645	214	CP010976.1				UB51_06495		no
UB51_06510	hypothetical protein	Paenibacillus sp. IHBB 10380		AJS58210.1	1436774	1437091	-	318	105	CP010976.1	pfam06552		IPR011990 IPR011990	UB51_06495		no
UB51_06515	hypothetical protein	Paenibacillus sp. IHBB 10380		AJS58211.1	1437817	1439442	+	1626	541	CP010976.1	pfam12833		IPR009057 IPR018060 IPR018060 IPR002491 IPR018060 IPR018062 IPR009057	UB51_06495		no
UB51_06520	hypothetical protein	Paenibacillus sp. IHBB 10380		AJS61424.1	1439560	1440612	+	1053	350	CP010976.1	pfam01497		IPR002491 IPR002491	UB51_06495		no
UB51_06535	hypothetical protein	Paenibacillus sp. IHBB 10380		AJS61425.1	1467570	1468082	-	513	170	CP010976.1				UB51_06495		no
UB51_06550	ABC transporter	Paenibacillus sp. IHBB 10380		AJS58212.1	1470403	1472370	+	1968	655	CP010976.1	pfam02687 pfam12704 pfam00005		IPR003838 IPR027417 IPR003439 IPR025857 IPR017871 IPR003593 IPR003439	UB51_06495		no
UB51_06555	heme response regulator HssR	Paenibacillus sp. IHBB 10380		AJS58213.1	1472386	1473054	+	669	222	CP010976.1	pfam00072 pfam00486		IPR001867 IPR001789 IPR001867 IPR001789 IPR001789 IPR001789 IPR001867 IPR001867 IPR036388 IPR011006	UB51_06495		no
UB51_06560	hypothetical protein	Paenibacillus sp. IHBB 10380		AJS61426.1	1473059	1474384	+	1326	441	CP010976.1	pfam02518 pfam00672 pfam00512		IPR036890 IPR003660 IPR003661 IPR003594 IPR003594 IPR003594 IPR003660 IPR003661 IPR003661 IPR003660 IPR036097 IPR005467 IPR004358 IPR004358 IPR004358 IPR004358 IPR036890 IPR003660	UB51_06495		no
UB51_06565	MFS transporter	Paenibacillus sp. IHBB 10380		AJS61427.1	1474602	1475990	+	1389	462	CP010976.1	pfam07690 pfam07690		IPR020846 IPR036259 IPR036259 IPR011701 IPR011701 IPR020846	UB51_06495		no
UB51_11520	hypothetical protein	Paenibacillus sp. IHBB 10380		AJS58993.1	2650377	2650916	-	540	179	CP010976.1	pfam13302		IPR016181 IPR000182 IPR000182	UB51_11575		no
UB51_11530	hypothetical protein	Paenibacillus sp. IHBB 10380		AJS58994.1	2651495	2651713	-	219	72	CP010976.1				UB51_11575		no
UB51_11535	D polymerase	Paenibacillus sp. IHBB 10380		AJS58995.1	2651898	2652689	-	792	263	CP010976.1	pfam01909 pfam13427		IPR002934 IPR025184 IPR024172	UB51_11575		no
UB51_11540	acylphosphatase	Paenibacillus sp. IHBB 10380		AJS61501.1	2652878	2653147	-	270	89	CP010976.1	pfam00708		IPR001792 IPR036046 IPR017968 IPR001792	UB51_11575		no
UB51_11545	aminoglycoside phosphotransferase	Paenibacillus sp. IHBB 10380		AJS58996.1	2653589	2654386	-	798	265	CP010976.1	pfam01636		IPR011009 IPR002575	UB51_11575		no
UB51_11550	glyoxalase	Paenibacillus sp. IHBB 10380		AJS58997.1	2654645	2655025	-	381	126	CP010976.1			IPR029068 IPR029068	UB51_11575		no
UB51_11555	phosphohydrolase	Paenibacillus sp. IHBB 10380		AJS58998.1	2655298	2655723	-	426	141	CP010976.1	pfam00293		IPR020476 IPR020476 IPR000086 IPR015797 IPR020084 IPR000086	UB51_11575		no
UB51_11560	hypothetical protein	Paenibacillus sp. IHBB 10380		AJS58999.1	2655953	2656336	-	384	127	CP010976.1	pfam00903		IPR037523 IPR029068 IPR004360 IPR029068	UB51_11575		no
UB51_11565	hypothetical protein	Paenibacillus sp. IHBB 10380		AJS59000.1	2656597	2656887	-	291	96	CP010976.1				UB51_11575		no
UB51_11570	hypothetical protein	Paenibacillus sp. IHBB 10380		AJS59001.1	2656874	2657065	-	192	63	CP010976.1			IPR034660 IPR034660	UB51_11575		no
UB51_11575	hypothetical protein	Paenibacillus sp. IHBB 10380		AJS59002.1	2657353	2658849	-	1497	498	CP010976.1	pfam00144		IPR012338 IPR001466	UB51_11575		yes
UB51_11580	RelE/StbE family addiction module toxin	Paenibacillus sp. IHBB 10380		AJS59003.1	2659340	2659609	-	270	89	CP010976.1	pfam05016	TIGR02385	IPR007712 IPR007712 IPR035093 IPR035093	UB51_11575		no
UB51_11585	hypothetical protein	Paenibacillus sp. IHBB 10380		AJS59004.1	2659593	2659817	-	225	74	CP010976.1				UB51_11575		no
UB51_11590	hypothetical protein	Paenibacillus sp. IHBB 10380		AJS59005.1	2660761	2661237	-	477	158	CP010976.1				UB51_11575		no
UB51_11595	hypothetical protein	Paenibacillus sp. IHBB 10380		AJS59006.1	2661494	2662147	-	654	217	CP010976.1	pfam07007		IPR009739	UB51_11575		no
UB51_11600	GCN5 family acetyltransferase	Paenibacillus sp. IHBB 10380		AJS61502.1	2662358	2662873	-	516	171	CP010976.1	pfam13527		IPR016181 IPR000182	UB51_11575		no
UB51_11605	CDP-diacylglycerol--glycerol-3-phosphate3-phosphatidyltransferase	Paenibacillus sp. IHBB 10380		AJS59007.1	2663119	2663709	-	591	196	CP010976.1	pfam01066	TIGR00560	IPR000462 IPR004570 IPR004570 IPR000462	UB51_11575		no
UB51_11610	hypothetical protein	Paenibacillus sp. IHBB 10380		AJS59008.1	2663926	2664969	-	1044	347	CP010976.1				UB51_11575		no
UB51_11615	hypothetical protein	Paenibacillus sp. IHBB 10380		AJS59009.1	2665189	2665686	-	498	165	CP010976.1				UB51_11575		no
UB51_11625	hypothetical protein	Paenibacillus sp. IHBB 10380		AJS59010.1	2667189	2667932	-	744	247	CP010976.1				UB51_11575		no
UB51_11630	GCN5 family acetyltransferase	Paenibacillus sp. IHBB 10380		AJS59011.1	2668149	2668670	-	522	173	CP010976.1	pfam13302		IPR000182 IPR016181 IPR000182	UB51_11575		no
VC82_603	arsenate reductase	Muricauda lutaonensis CC-HSB-11		AKA34275.1	627006	627371	+	366	121	CP011071.1			IPR006660 IPR036249	VC82_615		no
VC82_604	hypothetical protein	Muricauda lutaonensis CC-HSB-11		AKA34276.1	627389	627904	+	516	171	CP011071.1				VC82_615		no
VC82_605	phosphatidylglycerophosphate synthase	Muricauda lutaonensis CC-HSB-11		AKA34277.1	627913	628512	+	600	199	CP011071.1	pfam01066		IPR000462 IPR000462	VC82_615		no
VC82_606	hypothetical protein	Muricauda lutaonensis CC-HSB-11		AKA34278.1	628487	629023	+	537	178	CP011071.1	pfam13671		IPR017101 IPR017101 IPR027417	VC82_615		no
VC82_607	hypothetical protein	Muricauda lutaonensis CC-HSB-11		AKA34279.1	629001	630014	+	1014	337	CP011071.1			IPR011009	VC82_615		no
VC82_608	hypothetical protein	Muricauda lutaonensis CC-HSB-11		AKA34280.1	630024	630980	+	957	318	CP011071.1			IPR008930	VC82_615		no
VC82_609	Opacity protein	Muricauda lutaonensis CC-HSB-11		AKA34281.1	631152	631679	+	528	175	CP011071.1	pfam13505		IPR011250 IPR027385	VC82_615		no
VC82_610	hypothetical protein	Muricauda lutaonensis CC-HSB-11		AKA34282.1	631691	632125	+	435	144	CP011071.1				VC82_615		no
VC82_613	hypothetical protein	Muricauda lutaonensis CC-HSB-11		AKA34283.1	632691	633113	+	423	140	CP011071.1				VC82_615		no
VC82_614	hypothetical protein	Muricauda lutaonensis CC-HSB-11		AKA34284.1	633116	634000	+	885	294	CP011071.1				VC82_615		no
VC82_615	Penicillin-binding protein, beta-lactamase classC	Muricauda lutaonensis CC-HSB-11		AKA34285.1	634002	635555	+	1554	517	CP011071.1	pfam00144		IPR001466 IPR012338	VC82_615		yes
VC82_616	hypothetical protein	Muricauda lutaonensis CC-HSB-11		AKA34286.1	635564	636688	+	1125	374	CP011071.1	pfam01103		IPR000184	VC82_615		no
VC82_617	hypothetical protein	Muricauda lutaonensis CC-HSB-11		AKA34287.1	636707	637801	+	1095	364	CP011071.1				VC82_615		no
VC82_618	hypothetical protein	Muricauda lutaonensis CC-HSB-11		AKA34288.1	637927	638313	+	387	128	CP011071.1			IPR029024 IPR029024	VC82_615		no
VC82_620	hypothetical protein	Muricauda lutaonensis CC-HSB-11		AKA34289.1	638499	639500	+	1002	333	CP011071.1	pfam01594		IPR002549	VC82_615		no
VC82_621	alkaline D-peptidase	Muricauda lutaonensis CC-HSB-11		AKA34290.1	639584	640627	+	1044	347	CP011071.1	pfam00144		IPR001466 IPR012338	VC82_615		no
VC82_622	hypothetical protein	Muricauda lutaonensis CC-HSB-11		AKA34291.1	640672	641034	-	363	120	CP011071.1	pfam11964		IPR021866 IPR036513 IPR038396	VC82_615		no
VC82_623	ABC transporter permease	Muricauda lutaonensis CC-HSB-11		AKA34292.1	641085	642065	-	981	326	CP011071.1	pfam02470		IPR003399	VC82_615		no
VC82_624	organic solvent ABC transporter ATP-bindingprotein	Muricauda lutaonensis CC-HSB-11		AKA34293.1	642070	642888	-	819	272	CP011071.1	pfam00005		IPR027417 IPR003439 IPR017871 IPR003593 IPR003439	VC82_615		no
VC82_625	ABC transporter permease	Muricauda lutaonensis CC-HSB-11		AKA34294.1	642878	643684	-	807	268	CP011071.1	pfam02405	TIGR00056	IPR030802 IPR003453	VC82_615		no
VC82_626	hypothetical protein	Muricauda lutaonensis CC-HSB-11		AKA34295.1	643803	644750	+	948	315	CP011071.1	pfam03734		IPR038063 IPR038063 IPR005490	VC82_615		no
EX87_17305	hypothetical protein	Brevibacillus laterosporus (Bacillus laterosporus) B9		AKF95384.1	528995	529513	+	519	172	CP011075.1				EX87_17355		no
EX87_17310	membrane protein	Brevibacillus laterosporus (Bacillus laterosporus) B9		AKF95385.1	529935	530207	+	273	90	CP011075.1				EX87_17355		no
EX87_17315	penicillin-binding protein	Brevibacillus laterosporus (Bacillus laterosporus) B9		AKF95386.1	531292	532521	-	1230	409	CP011075.1	pfam00144		IPR012338 IPR001466	EX87_17355		no
EX87_17320	MarR family transcriptional regulator	Brevibacillus laterosporus (Bacillus laterosporus) B9		AKF95387.1	532573	533010	-	438	145	CP011075.1	pfam01047		IPR036390 IPR000835 IPR036388 IPR000835 IPR000835 IPR000835 IPR000835 IPR000835 IPR000835	EX87_17355		no
EX87_17325	hypothetical protein	Brevibacillus laterosporus (Bacillus laterosporus) B9		AKF95388.1	533561	534676	-	1116	371	CP011075.1	pfam15493		IPR029143 IPR038682 IPR029143	EX87_17355		no
EX87_17330	hypothetical protein	Brevibacillus laterosporus (Bacillus laterosporus) B9		AKF95389.1	535449	535703	+	255	84	CP011075.1				EX87_17355		no
EX87_17335	branched-chain amino acid transporter	Brevibacillus laterosporus (Bacillus laterosporus) B9		AKF95390.1	535732	537072	+	1341	446	CP011075.1	pfam05525	TIGR00796	IPR004685 IPR004685	EX87_17355		no
EX87_17340	acetyltransferase	Brevibacillus laterosporus (Bacillus laterosporus) B9		AKF95391.1	537454	537960	+	507	168	CP011075.1	pfam00583		IPR016181 IPR000182 IPR000182	EX87_17355		no
EX87_17345	gramicidin synthetase	Brevibacillus laterosporus (Bacillus laterosporus) B9		AKF95392.1	537993	544469	+	6477	2158	CP011075.1	pfam13193 pfam13193 pfam00501 pfam00501 pfam00668 pfam00668 pfam00550 pfam00550 pfam00975	TIGR01733 TIGR01733	IPR025110 IPR025110 IPR029058 IPR000873 IPR000873 IPR009081 IPR020806 IPR010071 IPR010071 IPR023213 IPR023213 IPR020802 IPR001242 IPR001242 IPR029058 IPR036736 IPR036736 IPR036736 IPR036736 IPR020845 IPR009081 IPR009081 IPR009081 IPR001031 IPR020845	EX87_17355		no
EX87_17350	mycosubtilin synthase subunit B	Brevibacillus laterosporus (Bacillus laterosporus) B9		AKF95393.1	544599	549107	+	4509	1502	CP011075.1	pfam00501 pfam00668 pfam00668 pfam00550 pfam13193	TIGR01720 TIGR01733	IPR000873 IPR036736 IPR001242 IPR001242 IPR023213 IPR009081 IPR025110 IPR023213 IPR023213 IPR036736 IPR010060 IPR009081 IPR010071	EX87_17355		no
EX87_17355	peptide ABC transporter	Brevibacillus laterosporus (Bacillus laterosporus) B9		AKF95587.1	549131	552217	+	3087	1028	CP011075.1	pfam00005 pfam00144	TIGR01194	IPR003593 IPR003439 IPR027417 IPR011527 IPR001466 IPR036640 IPR005898 IPR036640 IPR012338 IPR003439	EX87_17355		yes
EX87_17360	hypothetical protein	Brevibacillus laterosporus (Bacillus laterosporus) B9		AKF95394.1	552384	553034	-	651	216	CP011075.1				EX87_17355		no
EX87_17365	guanosine-3',5'-bis(diphosphate)3'-pyrophosphohydrolase	Brevibacillus laterosporus (Bacillus laterosporus) B9		AKF95395.1	553640	554218	+	579	192	CP011075.1	pfam13328		IPR003607	EX87_17355		no
EX87_17370	peptidase M50	Brevibacillus laterosporus (Bacillus laterosporus) B9		AKF95396.1	554358	555035	+	678	225	CP011075.1	pfam02163		IPR008915	EX87_17355		no
EX87_17375	segregation and condensation protein A	Brevibacillus laterosporus (Bacillus laterosporus) B9		AKF95397.1	555068	555829	+	762	253	CP011075.1	pfam02616		IPR003768 IPR003768	EX87_17355		no
EX87_17380	segregation protein A	Brevibacillus laterosporus (Bacillus laterosporus) B9		AKF95398.1	555819	556403	+	585	194	CP011075.1	pfam04079	TIGR00281	IPR005234 IPR036390 IPR005234 IPR036388 IPR005234 IPR005234 IPR036388 IPR036390	EX87_17355		no
EX87_17385	peptidase S11	Brevibacillus laterosporus (Bacillus laterosporus) B9		AKF95399.1	556491	557663	+	1173	390	CP011075.1	pfam07943 pfam00768		IPR018044 IPR018044 IPR018044 IPR012907 IPR015956 IPR012338 IPR001967	EX87_17355		no
EX87_17390	spore maturation protein	Brevibacillus laterosporus (Bacillus laterosporus) B9		AKF95400.1	557656	558246	+	591	196	CP011075.1	pfam07670		IPR011642	EX87_17355		no
EX87_17395	spore maturation protein	Brevibacillus laterosporus (Bacillus laterosporus) B9		AKF95401.1	558261	558794	+	534	177	CP011075.1				EX87_17355		no
EX87_17400	R pseudouridine synthase	Brevibacillus laterosporus (Bacillus laterosporus) B9		AKF95402.1	559102	559854	+	753	250	CP011075.1	pfam01479 pfam00849	TIGR00093	IPR036986 IPR002942 IPR000748 IPR020103 IPR006145 IPR018496 IPR002942 IPR002942 IPR002942	EX87_17355		no
EX87_17405	thiol-disulfide oxidoreductase	Brevibacillus laterosporus (Bacillus laterosporus) B9		AKF95403.1	559977	560510	+	534	177	CP011075.1	pfam00578		IPR000866 IPR017937 IPR013766 IPR036249	EX87_17355		no
EX87_20025	hypothetical protein	Brevibacillus laterosporus (Bacillus laterosporus) B9		AKF96386.1	480235	481749	+	1515	504	CP011076.1	pfam01494		IPR002938 IPR036188 IPR036188 IPR036188 IPR036188	EX87_20075		no
EX87_20030	5-methyltetrahydropteroyltriglutamate--homocysteine methyltransferase	Brevibacillus laterosporus (Bacillus laterosporus) B9		AKF95881.1	482050	484344	-	2295	764	CP011076.1	pfam01717 pfam08267	TIGR01371	IPR038071 IPR038071 IPR038071 IPR006276 IPR038071 IPR038071 IPR002629 IPR013215 IPR006276 IPR006276 IPR038071	EX87_20075		no
EX87_20035	CotJA	Brevibacillus laterosporus (Bacillus laterosporus) B9		AKF95882.1	485001	485216	+	216	71	CP011076.1	pfam11007		IPR020256 IPR020256	EX87_20075		no
EX87_20040	cotJB protein	Brevibacillus laterosporus (Bacillus laterosporus) B9		AKF95883.1	485219	485500	+	282	93	CP011076.1	pfam12652		IPR016571 IPR024207	EX87_20075		no
EX87_20045	CotJC	Brevibacillus laterosporus (Bacillus laterosporus) B9		AKF95884.1	485517	486086	+	570	189	CP011076.1	pfam05067		IPR039377 IPR007760 IPR012347 IPR009078	EX87_20075		no
EX87_20050	ABC transporter substrate-binding protein	Brevibacillus laterosporus (Bacillus laterosporus) B9		AKF95885.1	486321	488066	+	1746	581	CP011076.1	pfam00496		IPR000914 IPR023765 IPR030678	EX87_20075		no
EX87_20055	diguanylate cyclase	Brevibacillus laterosporus (Bacillus laterosporus) B9		AKF95886.1	488199	489155	+	957	318	CP011076.1	pfam00528		IPR035906 IPR000515 IPR000515 IPR000515 IPR035906	EX87_20075		no
EX87_20060	peptide ABC transporter permease	Brevibacillus laterosporus (Bacillus laterosporus) B9		AKF95887.1	489167	490096	+	930	309	CP011076.1	pfam00528 pfam12911		IPR000515 IPR035906 IPR025966 IPR000515 IPR000515 IPR035906	EX87_20075		no
EX87_20065	peptide ABC transporter ATPase	Brevibacillus laterosporus (Bacillus laterosporus) B9		AKF96387.1	490174	491193	+	1020	339	CP011076.1	pfam00005 pfam08352	TIGR01727	IPR003439 IPR017871 IPR003593 IPR003439 IPR013563 IPR027417 IPR013563	EX87_20075		no
EX87_20070	peptide ABC transporter substrate-bindingprotein	Brevibacillus laterosporus (Bacillus laterosporus) B9		AKF95888.1	491190	492155	+	966	321	CP011076.1	pfam08352 pfam00005	TIGR01727	IPR003439 IPR013563 IPR003439 IPR027417 IPR003593 IPR017871 IPR013563	EX87_20075		no
EX87_20075	peptide ABC transporter	Brevibacillus laterosporus (Bacillus laterosporus) B9		AKF95889.1	492388	495471	-	3084	1027	CP011076.1	pfam00005 pfam00144	TIGR01194	IPR012338 IPR036640 IPR003439 IPR036640 IPR011527 IPR005898 IPR003439 IPR001466 IPR027417 IPR003593	EX87_20075		yes
EX87_20080	gramicidin synthetase	Brevibacillus laterosporus (Bacillus laterosporus) B9		AKF95890.1	495571	503349	-	7779	2592	CP011076.1	pfam13193 pfam13193 pfam00501 pfam00501 pfam00550 pfam00550 pfam00668 pfam00668 pfam00668	TIGR01733 TIGR01733	IPR020845 IPR025110 IPR025110 IPR023213 IPR023213 IPR023213 IPR023213 IPR006162 IPR023213 IPR023213 IPR009081 IPR006162 IPR036736 IPR020845 IPR020459 IPR020459 IPR036736 IPR036736 IPR000873 IPR000873 IPR010071 IPR010071 IPR009081 IPR009081 IPR009081 IPR001242 IPR001242 IPR001242 IPR036736	EX87_20075		no
EX87_20085	tyrocidine synthase	Brevibacillus laterosporus (Bacillus laterosporus) B9		AKF95891.1	503365	514773	-	11409	3802	CP011076.1	pfam00501 pfam00501 pfam02801 pfam16197 pfam13193 pfam13193 pfam00550 pfam00550 pfam00550 pfam00109 pfam00668 pfam00668 pfam00668 pfam08659	TIGR01733 TIGR01733 TIGR01720	IPR000873 IPR000873 IPR014031 IPR010071 IPR010071 IPR009081 IPR020841 IPR036736 IPR036736 IPR032821 IPR016039 IPR016039 IPR020845 IPR025110 IPR025110 IPR009081 IPR016039 IPR016039 IPR036736 IPR009081 IPR010060 IPR020806 IPR020806 IPR020806 IPR036291 IPR009081 IPR009081 IPR009081 IPR036736 IPR006162 IPR023213 IPR023213 IPR023213 IPR023213 IPR014030 IPR036736 IPR036736 IPR001242 IPR001242 IPR001242…	EX87_20075		no
EX87_20090	penicillin-binding protein	Brevibacillus laterosporus (Bacillus laterosporus) B9		AKF95892.1	514834	516423	-	1590	529	CP011076.1	pfam00144		IPR001466 IPR012338	EX87_20075		no
EX87_20095	malonyl CoA-ACP transacylase	Brevibacillus laterosporus (Bacillus laterosporus) B9		AKF95893.1	516431	517666	-	1236	411	CP011076.1	pfam00698	TIGR00128	IPR020801 IPR001227 IPR001227 IPR016036 IPR014043 IPR016035 IPR016035 IPR004410	EX87_20075		no
EX87_20100	gramicidin synthetase	Brevibacillus laterosporus (Bacillus laterosporus) B9		AKF95894.1	517745	527206	-	9462	3153	CP011076.1	pfam00501 pfam00501 pfam00501 pfam13193 pfam13193 pfam13193 pfam00668 pfam00668 pfam00668 pfam00550 pfam00550 pfam00550	TIGR01733 TIGR01733 TIGR01733	IPR036736 IPR020845 IPR010071 IPR010071 IPR010071 IPR036736 IPR036736 IPR036736 IPR036736 IPR020806 IPR020806 IPR020806 IPR006162 IPR000873 IPR000873 IPR000873 IPR025110 IPR025110 IPR025110 IPR009081 IPR020845 IPR001242 IPR001242 IPR001242 IPR020845 IPR009081 IPR009081 IPR009081 IPR023213 IPR023213 IPR023213 IPR023213 IPR009081 IPR023213 IPR023213 IPR009081 IPR036736	EX87_20075		no
EX87_20105	taurine catabolism dioxygenase TauD	Brevibacillus laterosporus (Bacillus laterosporus) B9		AKF95895.1	527220	528275	-	1056	351	CP011076.1	pfam02668		IPR003819	EX87_20075		no
EX87_20110	hypothetical protein	Brevibacillus laterosporus (Bacillus laterosporus) B9		AKF95896.1	529164	529652	-	489	162	CP011076.1				EX87_20075		no
EX87_20115	N-acetylmuramoyl-L-alanine amidase	Brevibacillus laterosporus (Bacillus laterosporus) B9		AKF95897.1	529690	530802	-	1113	370	CP011076.1	pfam01510		IPR002502 IPR002502 IPR023346 IPR002502 IPR036505 IPR036505	EX87_20075		no
EX87_20120	thioredoxin	Brevibacillus laterosporus (Bacillus laterosporus) B9		AKF95898.1	532229	532558	-	330	109	CP011076.1	pfam00085	TIGR01068	IPR013766 IPR036249 IPR005746 IPR013766 IPR017937 IPR005746	EX87_20075		no
EX87_20125	methyltransferase	Brevibacillus laterosporus (Bacillus laterosporus) B9		AKF95899.1	533315	533914	-	600	199	CP011076.1	pfam13649		IPR029063	EX87_20075		no
EX87_20425	hypothetical protein	Brevibacillus laterosporus (Bacillus laterosporus) B9		AKF95947.1	702465	702890	-	426	141	CP011076.1	pfam09683		IPR006540	EX87_20480		no
EX87_20435	hypothetical protein	Brevibacillus laterosporus (Bacillus laterosporus) B9		AKF95948.1	712153	717435	-	5283	1760	CP011076.1	pfam00668 pfam16197 pfam00550 pfam00202 pfam00109 pfam02801		IPR016039 IPR036736 IPR005814 IPR016039 IPR016039 IPR020841 IPR001242 IPR032821 IPR015421 IPR036736 IPR009081 IPR005814 IPR009081 IPR015424 IPR023213 IPR023213 IPR005814 IPR014030 IPR014031 IPR015422 IPR015422	EX87_20480		no
EX87_20440	hypothetical protein	Brevibacillus laterosporus (Bacillus laterosporus) B9		AKF95949.1	717432	731033	-	13602	4533	CP011076.1	pfam08659 pfam13193 pfam13193 pfam00668 pfam00668 pfam02801 pfam00551 pfam00109 pfam00698 pfam00550 pfam00550 pfam00550 pfam00501 pfam00501 pfam16197	TIGR01733 TIGR01733	IPR020841 IPR023213 IPR023213 IPR036291 IPR036736 IPR013968 IPR023213 IPR023213 IPR036477 IPR006162 IPR016039 IPR009081 IPR036736 IPR016035 IPR016035 IPR036736 IPR036736 IPR001227 IPR001227 IPR025110 IPR025110 IPR018201 IPR020806 IPR020806 IPR020806 IPR036736 IPR016039 IPR016039 IPR016039 IPR020801 IPR036736 IPR009081 IPR010071 IPR010071 IPR009081 IPR001242 IPR001242 IPR020845 IPR014031 IPR020845…	EX87_20480		no
EX87_20445	hypothetical protein	Brevibacillus laterosporus (Bacillus laterosporus) B9		AKF95950.1	731064	731888	-	825	274	CP011076.1	pfam12746		IPR000182 IPR027365 IPR016181	EX87_20480		no
EX87_20450	3-hydroxybutyryl-CoA dehydrogenase	Brevibacillus laterosporus (Bacillus laterosporus) B9		AKF95951.1	731909	732760	-	852	283	CP011076.1	pfam00725 pfam02737		IPR036291 IPR013328 IPR006108 IPR008927 IPR022694 IPR006176	EX87_20480		no
EX87_20455	hypothetical protein	Brevibacillus laterosporus (Bacillus laterosporus) B9		AKF95952.1	732785	737248	-	4464	1487	CP011076.1	pfam00501 pfam00668 pfam00668 pfam13193 pfam00550	TIGR01720 TIGR01733	IPR009081 IPR020459 IPR020459 IPR020845 IPR036736 IPR000873 IPR010060 IPR023213 IPR023213 IPR010071 IPR036736 IPR001242 IPR001242 IPR025110 IPR006162 IPR009081	EX87_20480		no
EX87_20460	hypothetical protein	Brevibacillus laterosporus (Bacillus laterosporus) B9		AKF96394.1	737282	737527	-	246	81	CP011076.1				EX87_20480		no
EX87_20465	acyl-CoA dehydrogenase	Brevibacillus laterosporus (Bacillus laterosporus) B9		AKF95953.1	738289	739428	-	1140	379	CP011076.1	pfam00441 pfam02771 pfam02770		IPR037069 IPR009100 IPR009075 IPR036250 IPR013786 IPR006091	EX87_20480		no
EX87_20470	acyl carrier protein	Brevibacillus laterosporus (Bacillus laterosporus) B9		AKF95954.1	739428	739685	-	258	85	CP011076.1	pfam00550		IPR036736 IPR009081 IPR009081 IPR036736	EX87_20480		no
EX87_20475	FkbH	Brevibacillus laterosporus (Bacillus laterosporus) B9		AKF95955.1	739744	740787	-	1044	347	CP011076.1	pfam13419	TIGR01681 TIGR01686	IPR023214 IPR016181 IPR010033 IPR036412 IPR010037	EX87_20480		no
EX87_20480	peptide ABC transporter	Brevibacillus laterosporus (Bacillus laterosporus) B9		AKF96395.1	740812	743850	-	3039	1012	CP011076.1	pfam00005 pfam00144	TIGR01194	IPR005898 IPR003439 IPR027417 IPR003439 IPR011527 IPR012338 IPR017871 IPR003593 IPR001466 IPR036640 IPR036640	EX87_20480		yes
EX87_20485	pyridoxal-5'-phosphate-dependent protein subunitbeta	Brevibacillus laterosporus (Bacillus laterosporus) B9		AKF95956.1	743927	744895	-	969	322	CP011076.1	pfam00291	TIGR03945	IPR023927 IPR001926 IPR036052	EX87_20480		no
EX87_20490	hypothetical protein	Brevibacillus laterosporus (Bacillus laterosporus) B9		AKF95957.1	744909	745154	-	246	81	CP011076.1	pfam00550		IPR009081 IPR009081 IPR036736 IPR036736	EX87_20480		no
EX87_20495	hypothetical protein	Brevibacillus laterosporus (Bacillus laterosporus) B9		AKF95958.1	745135	746136	-	1002	333	CP011076.1	pfam14399		IPR026935	EX87_20480		no
EX87_20500	hypothetical protein	Brevibacillus laterosporus (Bacillus laterosporus) B9		AKF95959.1	746152	746697	-	546	181	CP011076.1				EX87_20480		no
EX87_20505	hypothetical protein	Brevibacillus laterosporus (Bacillus laterosporus) B9		AKF95960.1	747063	747827	-	765	254	CP011076.1	pfam02195		IPR016999 IPR003115 IPR023098 IPR037953 IPR003115 IPR036086	EX87_20480		no
EX87_20515	MFS transporter permease	Brevibacillus laterosporus (Bacillus laterosporus) B9		AKF95961.1	748560	749768	-	1209	402	CP011076.1	pfam07690		IPR011701 IPR036259 IPR020846 IPR001958 IPR001958 IPR001958 IPR001958 IPR001958 IPR001958 IPR020846	EX87_20480		no
EX87_20520	peptidase M20	Brevibacillus laterosporus (Bacillus laterosporus) B9		AKF95962.1	750270	751481	-	1212	403	CP011076.1	pfam01546 pfam07687	TIGR01891	IPR002933 IPR017439 IPR011650 IPR036264 IPR017439	EX87_20480		no
EX87_20525	ethanolamine utilization protein	Brevibacillus laterosporus (Bacillus laterosporus) B9		AKF95963.1	751678	752136	-	459	152	CP011076.1	pfam06249		IPR010424 IPR011051 IPR014710	EX87_20480		no
EX87_20530	ethanolamine utilization protein EutH	Brevibacillus laterosporus (Bacillus laterosporus) B9		AKF95964.1	752137	753237	-	1101	366	CP011076.1	pfam04346		IPR007441 IPR007441	EX87_20480		no
EX87_20535	ethanolamine utilization protein EutN	Brevibacillus laterosporus (Bacillus laterosporus) B9		AKF95965.1	753234	753524	-	291	96	CP011076.1	pfam03319		IPR036677 IPR004992 IPR036677 IPR004992 IPR004992	EX87_20480		no
VK70_09475	hypothetical protein	Paenibacillus durus ATCC 35681		AKG34771.1	2077424	2078371	+	948	315	CP011114.1	pfam08541		IPR016039 IPR013747 IPR016039 IPR016039	VK70_09525		no
VK70_09480	hypothetical protein	Paenibacillus durus ATCC 35681		AKG34772.1	2078364	2078801	+	438	145	CP011114.1				VK70_09525		no
VK70_09485	hypothetical protein	Paenibacillus durus ATCC 35681		AKG34773.1	2078851	2079444	-	594	197	CP011114.1	pfam13376 pfam08818		IPR016786 IPR014922	VK70_09525		no
VK70_09490	UDP-glucosyltransferase	Paenibacillus durus ATCC 35681		AKG34774.1	2079461	2080630	-	1170	389	CP011114.1	pfam00201	TIGR01426	IPR002213 IPR006326	VK70_09525		no
VK70_09495	hypothetical protein	Paenibacillus durus ATCC 35681		AKG34775.1	2080827	2081117	+	291	96	CP011114.1				VK70_09525		no
VK70_09500	peptidase C60 sortase A and B	Paenibacillus durus ATCC 35681		AKG34776.1	2081184	2081792	+	609	202	CP011114.1	pfam04203		IPR005754 IPR023365 IPR023365	VK70_09525		no
VK70_09505	hypothetical protein	Paenibacillus durus ATCC 35681		AKG37685.1	2081860	2082921	+	1062	353	CP011114.1	pfam12671		IPR024301	VK70_09525		no
VK70_09510	hypothetical protein	Paenibacillus durus ATCC 35681		AKG34777.1	2083014	2084516	+	1503	500	CP011114.1	pfam01943 pfam14667		IPR002797 IPR029303 IPR024923	VK70_09525		no
VK70_09515	carbon monoxide dehydrogenase	Paenibacillus durus ATCC 35681		AKG34778.1	2084627	2086564	+	1938	645	CP011114.1	pfam03063	TIGR01702	IPR010047 IPR010047 IPR016099 IPR016101 IPR016099 IPR011254 IPR004137	VK70_09525		no
VK70_09520	carbon monoxide dehydrogenase	Paenibacillus durus ATCC 35681		AKG34779.1	2086587	2087408	+	822	273	CP011114.1	pfam01656		IPR014433 IPR027417 IPR002586	VK70_09525		no
VK70_09525	beta-lactamase	Paenibacillus durus ATCC 35681		AKG34780.1	2087498	2088991	+	1494	497	CP011114.1	pfam00144		IPR012338 IPR001466	VK70_09525		yes
VK70_09530	hypothetical protein	Paenibacillus durus ATCC 35681		AKG34781.1	2089065	2089640	-	576	191	CP011114.1	pfam07336 pfam11706		IPR023286 IPR010852 IPR021005	VK70_09525		no
VK70_09535	hypothetical protein	Paenibacillus durus ATCC 35681		AKG34782.1	2089818	2090822	+	1005	334	CP011114.1	pfam00291		IPR036052 IPR027278 IPR001926	VK70_09525		no
VK70_09540	hypothetical protein	Paenibacillus durus ATCC 35681		AKG34783.1	2090856	2091371	+	516	171	CP011114.1	pfam12867		IPR024775 IPR034660 IPR034660	VK70_09525		no
VK70_09545	dihydrofolate reductase	Paenibacillus durus ATCC 35681		AKG34784.1	2091607	2092176	-	570	189	CP011114.1	pfam01872		IPR024072 IPR024072 IPR002734	VK70_09525		no
VK70_09550	hypothetical protein	Paenibacillus durus ATCC 35681		AKG34785.1	2092269	2093276	-	1008	335	CP011114.1				VK70_09525		no
VK70_09555	TetR family transcriptional regulator	Paenibacillus durus ATCC 35681		AKG34786.1	2093424	2094017	-	594	197	CP011114.1	pfam00440		IPR001647 IPR009057 IPR001647 IPR001647 IPR036271 IPR001647	VK70_09525		no
VK70_09560	alpha/beta hydrolase	Paenibacillus durus ATCC 35681		AKG34787.1	2094317	2095300	-	984	327	CP011114.1	pfam00561		IPR000073 IPR029058 IPR029058	VK70_09525		no
VK70_09570	hypothetical protein	Paenibacillus durus ATCC 35681		AKG34788.1	2096943	2097836	-	894	297	CP011114.1	pfam05593	TIGR01643 TIGR01643 TIGR01643	IPR006530 IPR006530 IPR006530 IPR031325	VK70_09525		no
VK70_09575	hypothetical protein	Paenibacillus durus ATCC 35681		AKG34789.1	2097910	2098494	-	585	194	CP011114.1				VK70_09525		no
VK70_09585	hypothetical protein	Paenibacillus durus ATCC 35681		AKG37686.1	2104171	2104530	-	360	119	CP011114.1	pfam14107		IPR025460	VK70_09525		no
LC55x_5052	hypothetical protein	Lysobacter capsici 55		ALN88299.1	5613225	5613779	+	555	184	CP011130.1				LC55x_5062		no
LC55x_5053	putative exported phytase	Lysobacter capsici 55		ALN88300.1	5613880	5615091	-	1212	403	CP011130.1	pfam02333		IPR003431 IPR011042 IPR013017 IPR003431	LC55x_5062		no
LC55x_5054	tonB dependent receptor family protein	Lysobacter capsici 55		ALN88301.1	5615284	5617647	+	2364	787	CP011130.1	pfam00593 pfam07715		IPR037066 IPR000531 IPR012910	LC55x_5062		no
LC55x_5055	D helicase II	Lysobacter capsici 55	uvrD	ALN88302.1	5618222	5620414	-	2193	730	CP011130.1	pfam13361 pfam00580	TIGR01075	IPR013986 IPR014016 IPR014017 IPR034739 IPR027417 IPR014017 IPR005753	LC55x_5062		no
LC55x_5056	peptidase MA superfamily protein	Lysobacter capsici 55		ALN88303.1	5620468	5621487	+	1020	339	CP011130.1				LC55x_5062		no
LC55x_5057	hypothetical protein	Lysobacter capsici 55		ALN88304.1	5621625	5622269	-	645	214	CP011130.1	pfam03350	TIGR00645	IPR020761 IPR020761 IPR005134	LC55x_5062		no
LC55x_5058	disulfide bond reductase	Lysobacter capsici 55		ALN88305.1	5622501	5623211	+	711	236	CP011130.1	pfam00043 pfam02798		IPR036282 IPR004046 IPR036249 IPR004045 IPR010987 IPR004045	LC55x_5062		no
LC55x_5059	dipeptidyl peptidase IV	Lysobacter capsici 55		ALN88306.1	5623249	5625492	+	2244	747	CP011130.1	pfam00326 pfam00930		IPR029058 IPR038554 IPR001375 IPR002469 IPR029058	LC55x_5062		no
LC55x_5060	hypothetical protein	Lysobacter capsici 55		ALN88307.1	5625753	5627591	+	1839	612	CP011130.1	pfam05960		IPR010281	LC55x_5062		no
LC55x_5061	hypothetical protein	Lysobacter capsici 55		ALN88308.1	5628369	5628485	-	117	38	CP011130.1				LC55x_5062		no
LC55x_5062	beta-lactamase family protein	Lysobacter capsici 55		ALN88309.1	5628482	5630602	-	2121	706	CP011130.1	pfam00144		IPR012338 IPR001466	LC55x_5062		yes
LC55x_5063	hypothetical protein	Lysobacter capsici 55		ALN88310.1	5630613	5631314	+	702	233	CP011130.1				LC55x_5062		no
LC55x_5064	hypothetical protein	Lysobacter capsici 55		ALN88311.1	5631439	5631603	+	165	54	CP011130.1				LC55x_5062		no
LC55x_5065	helix-turn-helix family protein	Lysobacter capsici 55		ALN88312.1	5631633	5632343	+	711	236	CP011130.1	pfam07883 pfam01381		IPR010982 IPR013096 IPR014710 IPR001387 IPR011051 IPR001387 IPR001387 IPR001387	LC55x_5062		no
LC55x_5066	cupin superfamily protein	Lysobacter capsici 55		ALN88313.1	5632512	5633834	-	1323	440	CP011130.1	pfam08007		IPR003347	LC55x_5062		no
LC55x_5067	hypothetical protein	Lysobacter capsici 55		ALN88314.1	5633831	5635027	-	1197	398	CP011130.1				LC55x_5062		no
LC55x_5068	hypothetical protein	Lysobacter capsici 55		ALN88315.1	5635024	5637453	-	2430	809	CP011130.1	pfam13575		IPR025410	LC55x_5062		no
LC55x_5069	hypothetical protein	Lysobacter capsici 55		ALN88316.1	5637574	5637723	-	150	49	CP011130.1				LC55x_5062		no
LC55x_5070	hypothetical protein	Lysobacter capsici 55		ALN88317.1	5637776	5637928	-	153	50	CP011130.1				LC55x_5062		no
LC55x_5071	hypothetical protein	Lysobacter capsici 55		ALN88318.1	5638338	5639021	-	684	227	CP011130.1	pfam02698		IPR003848 IPR003848	LC55x_5062		no
LC55x_5072	hypothetical protein	Lysobacter capsici 55		ALN88319.1	5639036	5639287	+	252	83	CP011130.1				LC55x_5062		no
WQ53_05135	hypothetical protein	Pseudoxanthomonas suwonensis J1		AKC86252.1	1194239	1194430	+	192	63	CP011144.1				WQ53_05185		no
WQ53_05140	3-isopropylmalate dehydrogenase	Pseudoxanthomonas suwonensis J1		AKC86253.1	1194513	1195595	+	1083	360	CP011144.1	pfam00180	TIGR00169	IPR024084 IPR004429 IPR004429 IPR019818 IPR024084	WQ53_05185		no
WQ53_05145	membrane protein	Pseudoxanthomonas suwonensis J1		AKC88188.1	1195699	1196787	-	1089	362	CP011144.1	pfam01594		IPR002549	WQ53_05185		no
WQ53_05150	beta-lactamase	Pseudoxanthomonas suwonensis J1		AKC88189.1	1197775	1199292	-	1518	505	CP011144.1	pfam11954 pfam00144		IPR021860 IPR001466 IPR012338	WQ53_05185		no
WQ53_05155	hypothetical protein	Pseudoxanthomonas suwonensis J1		AKC86254.1	1199381	1200505	-	1125	374	CP011144.1				WQ53_05185		no
WQ53_05160	EB-1 nuclear protein	Pseudoxanthomonas suwonensis J1		AKC86255.1	1200502	1201542	-	1041	346	CP011144.1	pfam17396 pfam07755		IPR035402 IPR011669 IPR027417 IPR035086	WQ53_05185		no
WQ53_05165	hypothetical protein	Pseudoxanthomonas suwonensis J1		AKC86256.1	1201610	1203958	-	2349	782	CP011144.1	pfam07715 pfam00593		IPR036942 IPR012910 IPR010916 IPR000531	WQ53_05185		no
WQ53_05170	aminoacylase	Pseudoxanthomonas suwonensis J1		AKC86257.1	1204109	1205830	-	1722	573	CP011144.1	pfam07969		IPR011059 IPR032466 IPR032466 IPR013108 IPR011059 IPR011059	WQ53_05185		no
WQ53_05175	peptide ABC transporter	Pseudoxanthomonas suwonensis J1		AKC88190.1	1205853	1207124	-	1272	423	CP011144.1	pfam00854 pfam00854	TIGR00924	IPR018456 IPR000109 IPR000109 IPR020846 IPR036259 IPR005279 IPR020846	WQ53_05185		no
WQ53_05180	mandelate racemase	Pseudoxanthomonas suwonensis J1		AKC86258.1	1207121	1208122	-	1002	333	CP011144.1	pfam02746 pfam13378		IPR013341 IPR036849 IPR029065 IPR036849 IPR029017 IPR018110 IPR013342	WQ53_05185		no
WQ53_05185	hypothetical protein	Pseudoxanthomonas suwonensis J1		AKC86259.1	1208139	1210199	-	2061	686	CP011144.1	pfam00144		IPR001466 IPR012338	WQ53_05185		yes
WQ53_05190	XRE family transcriptional regulator	Pseudoxanthomonas suwonensis J1		AKC86260.1	1210444	1211181	+	738	245	CP011144.1	pfam13560 pfam07883		IPR010982 IPR001387 IPR011051 IPR001387 IPR014710 IPR001387 IPR013096	WQ53_05185		no
WQ53_05195	3-isopropylmalate dehydratase	Pseudoxanthomonas suwonensis J1		AKC86261.1	1211371	1212018	-	648	215	CP011144.1	pfam00694	TIGR00171	IPR004431 IPR000573 IPR004431 IPR015928 IPR033940	WQ53_05185		no
WQ53_05200	isopropylmalate isomerase	Pseudoxanthomonas suwonensis J1		AKC86262.1	1212029	1213456	-	1428	475	CP011144.1	pfam00330	TIGR00170	IPR018136 IPR001030 IPR004430 IPR018136 IPR033941 IPR001030 IPR001030 IPR001030 IPR001030 IPR001030 IPR001030 IPR001030 IPR001030 IPR001030 IPR036008 IPR004430 IPR015931	WQ53_05185		no
WQ53_05205	LysR family transcriptional regulator	Pseudoxanthomonas suwonensis J1		AKC86263.1	1213608	1214498	+	891	296	CP011144.1	pfam03466 pfam00126		IPR000847 IPR000847 IPR000847 IPR005119 IPR000847 IPR036390 IPR036388 IPR000847	WQ53_05185		no
WQ53_05210	multidrug transporter AcrB	Pseudoxanthomonas suwonensis J1		AKC86264.1	1215036	1218200	-	3165	1054	CP011144.1	pfam00873		IPR001036 IPR027463 IPR027463 IPR027463 IPR027463 IPR001036 IPR001036 IPR001036 IPR001036 IPR001036	WQ53_05185		no
WQ53_05215	RND transporter	Pseudoxanthomonas suwonensis J1		AKC88191.1	1218335	1219471	-	1137	378	CP011144.1	pfam16576	TIGR01730	IPR032317 IPR006143	WQ53_05185		no
WQ53_05220	TetR family transcriptional regulator	Pseudoxanthomonas suwonensis J1		AKC86265.1	1219551	1220213	+	663	220	CP011144.1	pfam14246 pfam00440		IPR001647 IPR009057 IPR001647 IPR001647 IPR036271 IPR001647	WQ53_05185		no
WQ53_05225	protein-L-isoaspartate O-methyltransferase	Pseudoxanthomonas suwonensis J1		AKC86266.1	1220368	1221033	+	666	221	CP011144.1	pfam01135		IPR029063	WQ53_05185		no
WQ53_05230	membrane protein	Pseudoxanthomonas suwonensis J1		AKC86267.1	1221125	1222489	+	1365	454	CP011144.1	pfam02321 pfam02321	TIGR01844	IPR003423 IPR003423 IPR010130	WQ53_05185		no
WQ53_05235	3-deoxy-D-manno-octulosonic acid transferase	Pseudoxanthomonas suwonensis J1		AKC86268.1	1222552	1223898	-	1347	448	CP011144.1	pfam04413		IPR038107 IPR007507	WQ53_05185		no
WR51_28665	membrane protein	Bacillus cereus CMCC P0011		ANC16915.1	89067	90266	-	1200	399	CP011154.1	pfam07690		IPR036259 IPR011701 IPR020846 IPR020846	WR51_28715		no
WR51_28670	NTD biosynthesis operon oxidoreductase NtdC	Bacillus cereus CMCC P0011		ANC16916.1	90340	91389	-	1050	349	CP011154.1	pfam02894 pfam01408		IPR004104 IPR036291 IPR000683	WR51_28715		no
WR51_28675	HAD family hydrolase	Bacillus cereus CMCC P0011		ANC16917.1	91406	92266	-	861	286	CP011154.1	pfam05116	TIGR01484	IPR006380 IPR036412 IPR006379 IPR023214 IPR023214	WR51_28715		no
WR51_28680	NTD biosynthesis operon protein NtdA	Bacillus cereus CMCC P0011		ANC16918.1	92253	93578	-	1326	441	CP011154.1	pfam01041		IPR000653 IPR000653 IPR000653 IPR015424 IPR015421 IPR015422	WR51_28715		no
WR51_28685	NTD biosynthesis operon regulator NtdR	Bacillus cereus CMCC P0011		ANC16919.1	93676	94665	+	990	329	CP011154.1	pfam00356 pfam00532		IPR000843 IPR010982 IPR000843 IPR000843 IPR001761 IPR000843 IPR028082	WR51_28715		no
WR51_28690	4-phosphopantetheinyl transferase	Bacillus cereus CMCC P0011		ANC16920.1	94799	95497	-	699	232	CP011154.1	pfam01648		IPR037143 IPR037143 IPR008278 IPR037143 IPR037143 IPR037143	WR51_28715		no
WR51_28695	peptide synthetase	Bacillus cereus CMCC P0011		ANC16921.1	95683	102219	-	6537	2178	CP011154.1	pfam00501 pfam00501 pfam00550 pfam00550 pfam00668 pfam00668 pfam13193 pfam13193 pfam00975	TIGR01733 TIGR01733	IPR000873 IPR000873 IPR020845 IPR009081 IPR036736 IPR009081 IPR009081 IPR029058 IPR010071 IPR010071 IPR006162 IPR036736 IPR036736 IPR001242 IPR001242 IPR023213 IPR023213 IPR036736 IPR025110 IPR025110 IPR029058 IPR009081 IPR020845 IPR001031	WR51_28715		no
WR51_28700	surfactin synthetase	Bacillus cereus CMCC P0011		ANC17260.1	102462	103181	-	720	239	CP011154.1	pfam00975		IPR029058 IPR029058 IPR001031	WR51_28715		no
WR51_28705	peptide synthetase	Bacillus cereus CMCC P0011		ANC16922.1	103237	107733	-	4497	1498	CP011154.1	pfam00550 pfam13193 pfam00501 pfam00668 pfam00668	TIGR01733 TIGR01720	IPR009081 IPR023213 IPR010071 IPR036736 IPR010060 IPR025110 IPR000873 IPR036736 IPR001242 IPR001242 IPR020845 IPR023213 IPR006162 IPR009081	WR51_28715		no
WR51_28710	FkbH	Bacillus cereus CMCC P0011		ANC16923.1	107715	108794	-	1080	359	CP011154.1		TIGR01686 TIGR01681	IPR023214 IPR016181 IPR010037 IPR010033 IPR035679 IPR036412	WR51_28715		no
WR51_28715	peptide ABC transporter	Bacillus cereus CMCC P0011		ANC16924.1	108791	111874	-	3084	1027	CP011154.1	pfam00144 pfam00005	TIGR01194	IPR012338 IPR003439 IPR036640 IPR011527 IPR001466 IPR005898 IPR027417 IPR036640 IPR003593 IPR003439	WR51_28715		yes
WR51_28720	alkanesulfonate monooxygenase	Bacillus cereus CMCC P0011		ANC16925.1	111890	112966	-	1077	358	CP011154.1	pfam00296		IPR011251 IPR036661 IPR036661	WR51_28715		no
WR51_28725	gramicidin synthetase	Bacillus cereus CMCC P0011		ANC16926.1	112985	120673	-	7689	2562	CP011154.1	pfam00550 pfam00550 pfam13193 pfam00501 pfam08659 pfam16197 pfam00109 pfam00698 pfam02801 pfam00668	TIGR01733	IPR009081 IPR009081 IPR036291 IPR025110 IPR036736 IPR016036 IPR023213 IPR023213 IPR009081 IPR020841 IPR010071 IPR009081 IPR036736 IPR020801 IPR000873 IPR036291 IPR036736 IPR013968 IPR032821 IPR014030 IPR001227 IPR001227 IPR014043 IPR014031 IPR016035 IPR016035 IPR020845 IPR018201 IPR016039 IPR016039 IPR016039 IPR001242 IPR020806 IPR020806 IPR016039 IPR036736	WR51_28715		no
WR51_28730	peptide synthetase	Bacillus cereus CMCC P0011		ANC16927.1	120648	122225	-	1578	525	CP011154.1	pfam13193 pfam00501	TIGR01733	IPR025110 IPR020845 IPR000873 IPR010071 IPR020459 IPR020459	WR51_28715		no
WR51_28735	acyl-CoA dehydrogenase	Bacillus cereus CMCC P0011		ANC17261.1	122222	123376	-	1155	384	CP011154.1	pfam02770 pfam00441 pfam02771		IPR036250 IPR037069 IPR009100 IPR006091 IPR009075 IPR013786	WR51_28715		no
WR51_28740	acyl carrier protein	Bacillus cereus CMCC P0011		ANC16928.1	123415	123660	-	246	81	CP011154.1	pfam00550		IPR009081 IPR036736 IPR036736 IPR009081	WR51_28715		no
WR51_28745	3-hydroxybutyryl-CoA dehydrogenase	Bacillus cereus CMCC P0011		ANC16929.1	123691	124539	-	849	282	CP011154.1	pfam00725 pfam02737		IPR006108 IPR013328 IPR006176 IPR008927 IPR022694 IPR036291	WR51_28715		no
WR51_28750	malonyl CoA-acyl carrier protein	Bacillus cereus CMCC P0011		ANC16930.1	124580	125797	-	1218	405	CP011154.1	pfam00698		IPR016036 IPR016035 IPR016035 IPR020801 IPR001227 IPR001227 IPR014043	WR51_28715		no
WR51_28755	antibiotic resistance protein	Bacillus cereus CMCC P0011		ANC16931.1	125817	126944	-	1128	375	CP011154.1	pfam12746		IPR016181 IPR027365	WR51_28715		no
WR51_28760	acyl-CoA dehydrogenase	Bacillus cereus CMCC P0011		ANC16932.1	126941	128089	-	1149	382	CP011154.1	pfam02771 pfam02770 pfam00441		IPR013786 IPR006091 IPR036250 IPR009075 IPR009100 IPR006089 IPR037069	WR51_28715		no
WR51_28765	acyl carrier protein	Bacillus cereus CMCC P0011		ANC16933.1	128086	128349	-	264	87	CP011154.1	pfam00550		IPR036736 IPR009081 IPR009081 IPR036736	WR51_28715		no
WR52_13395	hypothetical protein	Bacillus cereus HN001		ANC19716.1	2611906	2612163	+	258	85	CP011155.1				WR52_13445		no
WR52_13400	hypothetical protein	Bacillus cereus HN001		ANC19717.1	2612255	2612434	+	180	59	CP011155.1				WR52_13445		no
WR52_13405	serine/threonine protein kinase	Bacillus cereus HN001		ANC19718.1	2612624	2613283	-	660	219	CP011155.1			IPR000719 IPR011009	WR52_13445		no
WR52_13410	cytochrome C biogenesis protein CcdA	Bacillus cereus HN001		ANC19719.1	2613642	2614082	-	441	146	CP011155.1	pfam00293		IPR015797 IPR000086 IPR000086	WR52_13445		no
WR52_13415	oxidoreductase	Bacillus cereus HN001		ANC19720.1	2614299	2615414	-	1116	371	CP011155.1	pfam01266		IPR036188 IPR036188 IPR036188 IPR036188 IPR036188 IPR006076	WR52_13445		no
WR52_13420	hypothetical protein	Bacillus cereus HN001		ANC19721.1	2615541	2616194	-	654	217	CP011155.1	pfam13376			WR52_13445		no
WR52_13425	hypothetical protein	Bacillus cereus HN001		ANC19722.1	2616338	2616520	+	183	60	CP011155.1				WR52_13445		no
WR52_13430	acetyltransferase	Bacillus cereus HN001		ANC19723.1	2616541	2617308	-	768	255	CP011155.1	pfam00797		IPR001447 IPR001447 IPR001447 IPR001447 IPR001447 IPR038765	WR52_13445		no
WR52_13435	MepB	Bacillus cereus HN001		ANC19724.1	2617499	2618002	-	504	167	CP011155.1	pfam08877		IPR011235 IPR011235 IPR038231	WR52_13445		no
WR52_13440	cytoplasmic protein	Bacillus cereus HN001		ANC19725.1	2618111	2618395	-	285	94	CP011155.1	pfam13788 pfam13788		IPR025438 IPR025438	WR52_13445		no
WR52_13445	beta-lactamase	Bacillus cereus HN001		ANC19726.1	2618628	2620076	-	1449	482	CP011155.1	pfam00144		IPR012338 IPR001466	WR52_13445		yes
WR52_13450	2-haloalkanoic acid dehalogenase	Bacillus cereus HN001		ANC19727.1	2620578	2621270	-	693	230	CP011155.1	pfam13419	TIGR01509 TIGR01549	IPR023214 IPR023214 IPR006439 IPR023198 IPR036412 IPR006439	WR52_13445		no
WR52_13455	damage-inducible protein DinB	Bacillus cereus HN001		ANC19728.1	2621535	2622071	+	537	178	CP011155.1	pfam12867		IPR024775 IPR034660 IPR034660	WR52_13445		no
WR52_13460	hypothetical protein	Bacillus cereus HN001		ANC19729.1	2622274	2622456	+	183	60	CP011155.1				WR52_13445		no
WR52_13465	hypothetical protein	Bacillus cereus HN001		ANC19730.1	2623153	2624157	+	1005	334	CP011155.1	pfam09752		IPR029058 IPR019149 IPR029058	WR52_13445		no
WR52_13470	lipase	Bacillus cereus HN001		ANC19731.1	2624817	2625773	+	957	318	CP011155.1	pfam07859		IPR013094 IPR029058 IPR029058	WR52_13445		no
WR52_13475	2,4-diaminobutyrate decarboxylase	Bacillus cereus HN001		ANC19732.1	2625892	2627346	-	1455	484	CP011155.1	pfam00282		IPR010977 IPR010977 IPR010977 IPR010977 IPR010977 IPR010977 IPR002129 IPR015424 IPR015421	WR52_13445		no
WR52_13480	AMP-binding protein	Bacillus cereus HN001		ANC19733.1	2627402	2634412	-	7011	2336	CP011155.1	pfam13193 pfam13193 pfam00668 pfam00668 pfam00668 pfam00501 pfam00501 pfam00550 pfam00550	TIGR01733 TIGR01733	IPR025110 IPR025110 IPR020845 IPR001242 IPR001242 IPR001242 IPR006162 IPR023213 IPR023213 IPR023213 IPR000873 IPR000873 IPR009081 IPR010071 IPR010071 IPR009081 IPR009081 IPR020459 IPR020459 IPR036736 IPR036736 IPR009081 IPR020845 IPR036736 IPR036736	WR52_13445		no
WR52_13485	dehydrogenase	Bacillus cereus HN001		ANC19734.1	2634445	2635422	-	978	325	CP011155.1	pfam00881	TIGR03605	IPR000415 IPR020051 IPR000415 IPR000415 IPR029479	WR52_13445		no
WR52_13490	pullulanase	Bacillus cereus HN001		ANC19735.1	2636296	2638854	-	2559	852	CP011155.1	pfam00128 pfam00128 pfam02922 pfam03714	TIGR02104	IPR013783 IPR011840 IPR006047 IPR006047 IPR006047 IPR014756 IPR017853 IPR004193 IPR005323 IPR013780 IPR005323 IPR013784 IPR037439 IPR037439	WR52_13445		no
WR52_13495	bacillolysin	Bacillus cereus HN001		ANC19736.1	2639338	2641041	-	1704	567	CP011155.1	pfam07504 pfam01447 pfam02868		IPR011096 IPR013856 IPR001570 IPR023612 IPR023612 IPR023612 IPR023612 IPR027268	WR52_13445		no
ABE82_05710	hypothetical protein	Paenibacillus peoriae HS311		ALA41050.1	1316090	1316497	+	408	135	CP011512.1				ABE82_05760		no
ABE82_05715	hypothetical protein	Paenibacillus peoriae HS311		ALA41051.1	1316490	1316954	+	465	154	CP011512.1	pfam10934		IPR020288 IPR020288	ABE82_05760		no
ABE82_05720	Baseplate J family protein	Paenibacillus peoriae HS311		ALA41052.1	1316954	1318105	+	1152	383	CP011512.1	pfam04865		IPR006949	ABE82_05760		no
ABE82_05725	phage portal protein	Paenibacillus peoriae HS311		ALA41053.1	1318098	1318772	+	675	224	CP011512.1	pfam10076		IPR018755	ABE82_05760		no
ABE82_05730	hypothetical protein	Paenibacillus peoriae HS311		ALA41054.1	1318774	1321299	+	2526	841	CP011512.1				ABE82_05760		no
ABE82_05735	hypothetical protein	Paenibacillus peoriae HS311		ALA41055.1	1321314	1321925	+	612	203	CP011512.1				ABE82_05760		no
ABE82_05740	hypothetical protein	Paenibacillus peoriae HS311		ALA41056.1	1321985	1322251	+	267	88	CP011512.1				ABE82_05760		no
ABE82_05745	holin	Paenibacillus peoriae HS311		ALA41057.1	1322339	1322785	+	447	148	CP011512.1	pfam05105	TIGR01593	IPR006480 IPR006480	ABE82_05760		no
ABE82_05750	1,4-beta-N-acetylmuramidase	Paenibacillus peoriae HS311		ALA41058.1	1322944	1323909	+	966	321	CP011512.1	pfam01183		IPR002053 IPR018077 IPR017853	ABE82_05760		no
ABE82_05755	hypothetical protein	Paenibacillus peoriae HS311		ALA41059.1	1324027	1328520	-	4494	1497	CP011512.1	pfam00668 pfam00668 pfam00501 pfam13193 pfam00550	TIGR01733 TIGR01720	IPR010071 IPR020845 IPR001242 IPR001242 IPR010060 IPR006162 IPR009081 IPR000873 IPR036736 IPR025110 IPR023213 IPR036736 IPR009081 IPR023213	ABE82_05760		no
ABE82_05760	hypothetical protein	Paenibacillus peoriae HS311		ALA41060.1	1329082	1332192	+	3111	1036	CP011512.1	pfam00664 pfam00144 pfam00005	TIGR01194	IPR011527 IPR001466 IPR011527 IPR005898 IPR027417 IPR003439 IPR003593 IPR003439 IPR012338 IPR036640 IPR036640 IPR017871	ABE82_05760		yes
ABE82_05765	excinuclease ABC subunit A	Paenibacillus peoriae HS311		ALA41061.1	1332210	1335146	+	2937	978	CP011512.1	pfam00005	TIGR00630	IPR003439 IPR003439 IPR004602 IPR027417 IPR027417 IPR027417 IPR017871	ABE82_05760		no
ABE82_05770	hypothetical protein	Paenibacillus peoriae HS311		ALA41062.1	1335143	1336174	+	1032	343	CP011512.1	pfam13578		IPR029063	ABE82_05760		no
ABE82_05775	hypothetical protein	Paenibacillus peoriae HS311		ALA41063.1	1336188	1337594	+	1407	468	CP011512.1	pfam00668		IPR001242 IPR023213 IPR023213	ABE82_05760		no
ABE82_05780	hypothetical protein	Paenibacillus peoriae HS311		ALA41064.1	1337597	1338745	+	1149	382	CP011512.1		TIGR01210	IPR005909 IPR005909 IPR006638	ABE82_05760		no
ABE82_05785	hypothetical protein	Paenibacillus peoriae HS311		ALA41065.1	1338830	1346452	+	7623	2540	CP011512.1	pfam08659 pfam08242 pfam00501 pfam00109 pfam16197 pfam00668 pfam13193 pfam02801 pfam00550 pfam00550	TIGR01733	IPR016039 IPR016039 IPR016039 IPR016039 IPR013968 IPR013217 IPR000873 IPR020806 IPR020806 IPR036736 IPR036736 IPR036736 IPR020841 IPR006162 IPR014030 IPR009081 IPR009081 IPR032821 IPR029063 IPR010071 IPR018201 IPR001242 IPR025110 IPR036291 IPR036291 IPR020845 IPR014031 IPR009081 IPR009081 IPR036736	ABE82_05760		no
ABE82_05790	hypothetical protein	Paenibacillus peoriae HS311		ALA41066.1	1346449	1351368	+	4920	1639	CP011512.1	pfam16197 pfam00668 pfam00668 pfam02801 pfam00109 pfam00550		IPR032821 IPR020806 IPR018201 IPR036736 IPR016039 IPR020841 IPR001242 IPR001242 IPR016039 IPR016039 IPR023213 IPR023213 IPR023213 IPR023213 IPR014031 IPR014030 IPR009081 IPR009081 IPR036736 IPR006162	ABE82_05760		no
ABE82_05795	aspartate aminotransferase	Paenibacillus peoriae HS311		ALA41067.1	1351400	1352611	+	1212	403	CP011512.1	pfam00155		IPR015422 IPR015422 IPR004839 IPR015424 IPR015421	ABE82_05760		no
ABE82_05800	hypothetical protein	Paenibacillus peoriae HS311		ALA41068.1	1352617	1354638	+	2022	673	CP011512.1	pfam00550 pfam13193 pfam00501	TIGR01733	IPR020845 IPR036736 IPR020806 IPR009081 IPR036736 IPR010071 IPR025110 IPR009081 IPR000873 IPR020459 IPR020459	ABE82_05760		no
ABE82_05805	alcohol dehydrogenase	Paenibacillus peoriae HS311		ALA41069.1	1354640	1358674	+	4035	1344	CP011512.1	pfam16197 pfam00550 pfam00109 pfam08659 pfam02801		IPR032821 IPR009081 IPR020841 IPR016039 IPR016039 IPR014030 IPR009081 IPR013968 IPR016039 IPR036736 IPR036291 IPR036736 IPR036291 IPR014031	ABE82_05760		no
ABE82_05810	hypothetical protein	Paenibacillus peoriae HS311		ALA41070.1	1358716	1360350	+	1635	544	CP011512.1	pfam16861 pfam02543		IPR031730 IPR038152 IPR003696	ABE82_05760		no
AC241_08850	spore protein	Bacillus thuringiensis HS18-1		AKR08823.1	1674391	1674570	-	180	59	CP012099.1	pfam08141	TIGR02861	IPR012610 IPR012610 IPR012610 IPR012610	AC241_08900		no
AC241_08855	D-binding protein	Bacillus thuringiensis HS18-1		AKR08824.1	1674637	1675851	-	1215	404	CP012099.1	pfam12844		IPR010982 IPR011990 IPR001387 IPR001387 IPR011990 IPR001387 IPR011990 IPR001387	AC241_08900		no
AC241_08860	permease	Bacillus thuringiensis HS18-1		AKR08825.1	1675971	1677239	+	1269	422	CP012099.1	pfam07690		IPR011701 IPR036259 IPR020846	AC241_08900		no
AC241_08865	lipoprotein	Bacillus thuringiensis HS18-1		AKR08826.1	1677366	1677890	+	525	174	CP012099.1	pfam14346		IPR011990 IPR025511	AC241_08900		no
AC241_08870	LysR family transcriptional regulator	Bacillus thuringiensis HS18-1		AKR08827.1	1677931	1678824	-	894	297	CP012099.1	pfam00126 pfam03466		IPR036390 IPR036388 IPR000847 IPR000847 IPR000847 IPR000847 IPR000847 IPR005119	AC241_08900		no
AC241_08875	ABC transporter ATP-binding protein	Bacillus thuringiensis HS18-1		AKR08828.1	1678987	1679979	+	993	330	CP012099.1	pfam00005		IPR003593 IPR017871 IPR003439 IPR008995 IPR003439 IPR027417	AC241_08900		no
AC241_08880	ABC transporter substrate-binding protein	Bacillus thuringiensis HS18-1		AKR08829.1	1679957	1680982	+	1026	341	CP012099.1	pfam13343		IPR026045	AC241_08900		no
AC241_08885	ABC transporter permease	Bacillus thuringiensis HS18-1		AKR08830.1	1680995	1682665	+	1671	556	CP012099.1	pfam00528		IPR000515 IPR035906 IPR000515 IPR035906 IPR000515 IPR000515 IPR035906 IPR035906 IPR000515	AC241_08900		no
AC241_08890	metallo-beta-lactamase	Bacillus thuringiensis HS18-1		AKR08831.1	1682662	1683924	+	1263	420	CP012099.1	pfam00753 pfam07521 pfam10996		IPR001279 IPR001279 IPR022712 IPR036866 IPR036866 IPR036866 IPR011108 IPR022712	AC241_08900		no
AC241_08895	hypothetical protein	Bacillus thuringiensis HS18-1		AKR08832.1	1683945	1684778	+	834	277	CP012099.1				AC241_08900		no
AC241_08900	beta-lactamase	Bacillus thuringiensis HS18-1		AKR08833.1	1685065	1686513	-	1449	482	CP012099.1	pfam00144		IPR012338 IPR001466	AC241_08900		yes
AC241_08905	hypothetical protein	Bacillus thuringiensis HS18-1		AKR08834.1	1686782	1687228	-	447	148	CP012099.1	pfam10787		IPR019723	AC241_08900		no
AC241_08910	peptidase	Bacillus thuringiensis HS18-1		AKR08835.1	1687452	1687613	+	162	53	CP012099.1				AC241_08900		no
AC241_08915	D-alanyl-D-alanine carboxypeptidase	Bacillus thuringiensis HS18-1		AKR08836.1	1687786	1688877	+	1092	363	CP012099.1	pfam13354		IPR012338 IPR012338	AC241_08900		no
AC241_08920	integrase	Bacillus thuringiensis HS18-1		AKR08837.1	1688927	1689724	-	798	265	CP012099.1	pfam00665 pfam13276		IPR036397 IPR001584 IPR001584 IPR025948 IPR012337	AC241_08900		no
AC241_08925	transposase	Bacillus thuringiensis HS18-1		AKR08838.1	1689763	1690281	-	519	172	CP012099.1	pfam13518 pfam13518		IPR009057 IPR010921	AC241_08900		no
AC241_08930	phosphoglycerate mutase	Bacillus thuringiensis HS18-1		AKR08839.1	1690418	1690993	+	576	191	CP012099.1	pfam00300		IPR013078 IPR013078 IPR029033 IPR029033 IPR013078	AC241_08900		no
AC241_08935	hypothetical protein	Bacillus thuringiensis HS18-1		AKR08840.1	1691083	1691454	+	372	123	CP012099.1				AC241_08900		no
AC241_08940	alpha/beta hydrolase	Bacillus thuringiensis HS18-1		AKR12353.1	1691473	1692333	-	861	286	CP012099.1	pfam00561		IPR000073 IPR000073 IPR000073 IPR000073 IPR029058 IPR029058 IPR029058	AC241_08900		no
AC241_08945	sodium:proton antiporter	Bacillus thuringiensis HS18-1		AKR08841.1	1692366	1692695	-	330	109	CP012099.1				AC241_08900		no
AC241_08950	MarR family transcriptional regulator	Bacillus thuringiensis HS18-1		AKR08842.1	1692679	1693089	-	411	136	CP012099.1	pfam01047		IPR036388 IPR000835 IPR000835 IPR036390 IPR000835	AC241_08900		no
AM499_04435	hypothetical protein	Bacillus sp. FJAT-22090		ALC85145.1	852342	852704	+	363	120	CP012601.1				AM499_04490		no
AM499_04445	hypothetical protein	Bacillus sp. FJAT-22090		ALC85146.1	853455	853685	+	231	76	CP012601.1				AM499_04490		no
AM499_04450	aminoglycoside phosphotransferase	Bacillus sp. FJAT-22090		ALC85147.1	854384	855298	+	915	304	CP012601.1	pfam01636		IPR011009 IPR002575	AM499_04490		no
AM499_04455	hypothetical protein	Bacillus sp. FJAT-22090		ALC85148.1	855519	855968	+	450	149	CP012601.1	pfam07606		IPR011463 IPR034660	AM499_04490		no
AM499_04460	hypothetical protein	Bacillus sp. FJAT-22090		ALC85149.1	856092	856574	+	483	160	CP012601.1				AM499_04490		no
AM499_04465	hypothetical protein	Bacillus sp. FJAT-22090		ALC85150.1	857100	857297	+	198	65	CP012601.1	pfam13783		IPR025234	AM499_04490		no
AM499_04470	hypothetical protein	Bacillus sp. FJAT-22090		ALC85151.1	857518	857841	+	324	107	CP012601.1				AM499_04490		no
AM499_04475	hypothetical protein	Bacillus sp. FJAT-22090		ALC85152.1	857901	858137	+	237	78	CP012601.1				AM499_04490		no
AM499_04480	hypothetical protein	Bacillus sp. FJAT-22090		ALC85153.1	858269	858586	+	318	105	CP012601.1				AM499_04490		no
AM499_04485	hypothetical protein	Bacillus sp. FJAT-22090		ALC85154.1	858758	859399	+	642	213	CP012601.1	pfam14094		IPR025368	AM499_04490		no
AM499_04490	beta-lactamase	Bacillus sp. FJAT-22090		ALC85155.1	859959	861386	+	1428	475	CP012601.1	pfam00144		IPR012338 IPR001466	AM499_04490		yes
AM499_04500	MFS transporter	Bacillus sp. FJAT-22090		ALC85156.1	863100	864311	+	1212	403	CP012601.1	pfam07690		IPR036259 IPR020846 IPR011701	AM499_04490		no
AM499_04505	hypothetical protein	Bacillus sp. FJAT-22090		ALC85157.1	864553	864981	+	429	142	CP012601.1				AM499_04490		no
AM499_04510	hypothetical protein	Bacillus sp. FJAT-22090		ALC85158.1	865155	865391	+	237	78	CP012601.1				AM499_04490		no
AM499_04515	hypothetical protein	Bacillus sp. FJAT-22090		ALC85159.1	865554	865886	+	333	110	CP012601.1				AM499_04490		no
AM499_04520	hypothetical protein	Bacillus sp. FJAT-22090		ALC85160.1	866082	866477	+	396	131	CP012601.1				AM499_04490		no
AM499_04525	permease	Bacillus sp. FJAT-22090		ALC85161.1	866751	867983	+	1233	410	CP012601.1	pfam07690		IPR020846 IPR022324 IPR022324 IPR022324 IPR022324 IPR022324 IPR022324 IPR011701 IPR020846 IPR036259	AM499_04490		no
AM499_04530	hypothetical protein	Bacillus sp. FJAT-22090		ALC85162.1	868553	868993	+	441	146	CP012601.1	pfam13474		IPR037401 IPR032710	AM499_04490		no
AM499_04535	hypothetical protein	Bacillus sp. FJAT-22090		ALC85163.1	869223	869405	+	183	60	CP012601.1				AM499_04490		no
AM499_04540	hypothetical protein	Bacillus sp. FJAT-22090		ALC85164.1	869441	869716	+	276	91	CP012601.1				AM499_04490		no
AM499_04545	hypothetical protein	Bacillus sp. FJAT-22090		ALC85165.1	869780	870241	+	462	153	CP012601.1				AM499_04490		no
NPD7_2267	putative peptidoglycan binding domain protein	Clostridium botulinum CDC_67071		APF28888.1	2454176	2455735	-	1560	519	CP013242.1	pfam12229 pfam07501 pfam04294		IPR022029 IPR011098 IPR011098 IPR007391 IPR011098	NPD7_2277		no
NPD7_2268	alpha-ribazole phosphatase	Clostridium botulinum CDC_67071	cobC	APF27883.1	2455878	2456492	-	615	204	CP013242.1	pfam00300	TIGR03162	IPR017578 IPR029033 IPR013078 IPR013078 IPR001345 IPR013078 IPR029033	NPD7_2277		no
NPD7_2269	nucleoside recognition family protein	Clostridium botulinum CDC_67071		APF27784.1	2457285	2458808	-	1524	507	CP013242.1	pfam07670 pfam07670 pfam07664		IPR011642 IPR011642 IPR011640	NPD7_2277		no
NPD7_2270	ferrous iron transport B family protein	Clostridium botulinum CDC_67071		APF28264.1	2458810	2459586	-	777	258	CP013242.1	pfam02421		IPR030389 IPR027417 IPR030389 IPR030389	NPD7_2277		no
NPD7_2271	feoA domain protein	Clostridium botulinum CDC_67071		APF26034.1	2459618	2459854	-	237	78	CP013242.1	pfam04023		IPR007167 IPR007167 IPR038157 IPR008988	NPD7_2277		no
NPD7_2272	bacterial extracellular solute-binding s, 5Middle family protein	Clostridium botulinum CDC_67071		APF28696.1	2460076	2462553	+	2478	825	CP013242.1	pfam00015 pfam00496		IPR004089 IPR004089 IPR004089 IPR000914 IPR023765	NPD7_2277		no
NPD7_2273	branched-chain amino acid transport system IIcarrier protein	Clostridium botulinum CDC_67071	brnQ	APF26351.1	2462951	2464264	-	1314	437	CP013242.1	pfam05525	TIGR00796	IPR004685 IPR004685	NPD7_2277		no
NPD7_2274	branched-chain amino acid transport system IIcarrier protein	Clostridium botulinum CDC_67071	brnQ	APF26957.1	2464415	2465728	-	1314	437	CP013242.1	pfam05525	TIGR00796	IPR004685 IPR004685	NPD7_2277		no
NPD7_2275	amidohydrolase family protein	Clostridium botulinum CDC_67071		APF28692.1	2466292	2467461	-	1170	389	CP013242.1	pfam01979		IPR006680 IPR011059 IPR011059 IPR032466 IPR011059 IPR011059	NPD7_2277		no
NPD7_2276	hypothetical protein	Clostridium botulinum CDC_67071		APF26699.1	2467801	2469198	-	1398	465	CP013242.1				NPD7_2277		no
NPD7_2277	beta-lactamase family protein	Clostridium botulinum CDC_67071		APF25412.1	2469766	2471214	-	1449	482	CP013242.1	pfam00144		IPR012338 IPR001466	NPD7_2277		yes
NPD7_2278	glyoxalase-like domain protein	Clostridium botulinum CDC_67071		APF26355.1	2471281	2471745	-	465	154	CP013242.1	pfam12681		IPR037523 IPR029068 IPR025870 IPR029068	NPD7_2277		no
NPD7_2279	putative isochorismatase hydrolase	Clostridium botulinum CDC_67071		APF25610.1	2471888	2471977	-	90	29	CP013242.1				NPD7_2277		no
NPD7_2280	acetyltransferase family protein	Clostridium botulinum CDC_67071		APF26150.1	2472074	2472568	-	495	164	CP013242.1	pfam13302		IPR000182 IPR016181 IPR000182	NPD7_2277		no
NPD7_2281	rhodanese-like domain protein	Clostridium botulinum CDC_67071		APF28960.1	2472621	2473460	-	840	279	CP013242.1	pfam00581 pfam00581		IPR001763 IPR001763 IPR001763 IPR036873 IPR036873 IPR001763 IPR001763 IPR036873 IPR001763 IPR036873	NPD7_2277		no
NPD7_2282	4-hydroxy-tetrahydrodipicolinate reductase	Clostridium botulinum CDC_67071	dapB	APF26233.1	2473792	2474589	-	798	265	CP013242.1	pfam01113 pfam05173	TIGR00036	IPR022664 IPR023940 IPR023940 IPR000846 IPR036291 IPR036291 IPR022663 IPR023940	NPD7_2277		no
NPD7_2283	gyrI-like small molecule binding domain protein	Clostridium botulinum CDC_67071		APF28831.1	2475004	2475459	-	456	151	CP013242.1	pfam06445		IPR011256 IPR011256 IPR029442 IPR010499	NPD7_2277		no
NPD7_2284	hydrogenase expression/synthesis hypA familyprotein	Clostridium botulinum CDC_67071		APF28090.1	2475757	2476098	-	342	113	CP013242.1	pfam01155		IPR000688 IPR000688 IPR000688	NPD7_2277		no
NPD7_2285	FAD dependent oxidoreductase family protein	Clostridium botulinum CDC_67071		APF25877.1	2476181	2478877	-	2697	898	CP013242.1	pfam00037 pfam14691 pfam07992		IPR009051 IPR009051 IPR017896 IPR009051 IPR036188 IPR036188 IPR017896 IPR028261 IPR017896 IPR023753 IPR017900	NPD7_2277		no
NPD7_2286	hydrogenase accessory protein HypB	Clostridium botulinum CDC_67071	hypB	APF27019.1	2478915	2479583	-	669	222	CP013242.1	pfam02492	TIGR00073	IPR004392 IPR003495 IPR012202 IPR027417	NPD7_2277		no
NPD7_2287	putative membrane protein	Clostridium botulinum CDC_67071		APF28409.1	2479671	2480651	-	981	326	CP013242.1				NPD7_2277		no
NPD5_4125	hypothetical protein	Clostridium botulinum CDC_1632		APH15248.1	4290901	4291392	+	492	163	CP013243.1	pfam11188		IPR021354	NPD5_4135		no
NPD5_4126	cro/C1-type HTH D-binding domain protein	Clostridium botulinum CDC_1632		APH14106.1	4291410	4291655	+	246	81	CP013243.1	pfam13443		IPR010982 IPR001387 IPR001387 IPR001387 IPR001387	NPD5_4135		no
NPD5_4127	FAD binding domain protein	Clostridium botulinum CDC_1632		APH14951.1	4291648	4292730	+	1083	360	CP013243.1			IPR036188 IPR036188 IPR036188	NPD5_4135		no
NPD5_4128	hypothetical protein	Clostridium botulinum CDC_1632		APH15817.1	4292811	4293053	+	243	80	CP013243.1				NPD5_4135		no
NPD5_4129	bacterial regulatory helix-turn-helix, lysRfamily protein	Clostridium botulinum CDC_1632		APH15480.1	4293693	4294559	-	867	288	CP013243.1	pfam03466 pfam00126		IPR005119 IPR036390 IPR000847 IPR000847 IPR036388	NPD5_4135		no
NPD5_4130	aminoacyl-tR editing domain protein	Clostridium botulinum CDC_1632		APH15072.1	4294679	4295218	+	540	179	CP013243.1	pfam04073		IPR036754 IPR007214 IPR036754	NPD5_4135		no
NPD5_4131	hypothetical protein	Clostridium botulinum CDC_1632		APH15094.1	4295466	4295675	+	210	69	CP013243.1				NPD5_4135		no
NPD5_4132	hypothetical protein	Clostridium botulinum CDC_1632		APH17200.1	4295819	4296031	+	213	70	CP013243.1				NPD5_4135		no
NPD5_4133	hypothetical protein	Clostridium botulinum CDC_1632		APH16453.1	4296669	4297619	+	951	316	CP013243.1				NPD5_4135		no
NPD5_4134	hypothetical protein	Clostridium botulinum CDC_1632		APH15874.1	4297870	4298841	+	972	323	CP013243.1				NPD5_4135		no
NPD5_4135	beta-lactamase family protein	Clostridium botulinum CDC_1632		APH16539.1	4299254	4300702	+	1449	482	CP013243.1	pfam00144		IPR012338 IPR001466	NPD5_4135		yes
NPD5_4136	helix-turn-helix family protein	Clostridium botulinum CDC_1632		APH16096.1	4300895	4301500	+	606	201	CP013243.1	pfam01381		IPR001387 IPR001387 IPR010982 IPR001387 IPR001387	NPD5_4135		no
NPD5_4137	integrase family protein	Clostridium botulinum CDC_1632		APH15230.1	4301920	4302045	-	126	41	CP013243.1				NPD5_4135		no
NPD5_4138	vanZ like family protein	Clostridium botulinum CDC_1632		APH15863.1	4302162	4302785	+	624	207	CP013243.1	pfam04892		IPR006976	NPD5_4135		no
NPD5_4139	hypothetical protein	Clostridium botulinum CDC_1632		APH13333.1	4302913	4303278	+	366	121	CP013243.1				NPD5_4135		no
NPD5_4140	HAD hydrolase, IA, variant 3 family protein	Clostridium botulinum CDC_1632		APH14965.1	4303486	4304157	+	672	223	CP013243.1	pfam13419	TIGR01509	IPR023198 IPR006439 IPR023214 IPR023214 IPR036412	NPD5_4135		no
NPD5_4141	carboxypeptidase regulatory-like domain protein	Clostridium botulinum CDC_1632		APH13860.1	4304734	4307274	+	2541	846	CP013243.1	pfam13620		IPR008969 IPR016195	NPD5_4135		no
NPD5_4142	hypothetical protein	Clostridium botulinum CDC_1632		APH13997.1	4308016	4308798	+	783	260	CP013243.1	pfam09234		IPR035948 IPR015315 IPR035948	NPD5_4135		no
NPD5_4143	hypothetical protein	Clostridium botulinum CDC_1632		APH15967.1	4309293	4309466	+	174	57	CP013243.1				NPD5_4135		no
NPD5_4144	tR 2-selenouridine synthase	Clostridium botulinum CDC_1632	selU	APH17001.1	4310050	4311156	+	1107	368	CP013243.1	pfam00581	TIGR03167	IPR001763 IPR036873 IPR036873 IPR036873 IPR001763 IPR017582 IPR027417	NPD5_4135		no
NPD5_4145	hypothetical protein	Clostridium botulinum CDC_1632		APH13685.1	4311585	4312091	+	507	168	CP013243.1				NPD5_4135		no
RSJ10_512	helix-turn-helix domain protein	Clostridium botulinum AM282		APQ77335.1	508570	509607	+	1038	345	CP013683.1	pfam12833		IPR009057 IPR020449 IPR020449 IPR018060 IPR018060 IPR018060	RSJ10_522		no
RSJ10_513	periplasmic binding family protein	Clostridium botulinum AM282		APQ78115.1	509872	510903	+	1032	343	CP013683.1	pfam01497		IPR002491 IPR002491	RSJ10_522		no
RSJ10_514	fecCD transport family protein	Clostridium botulinum AM282		APQ77091.1	510906	512024	+	1119	372	CP013683.1	pfam01032		IPR000522 IPR037294 IPR037294	RSJ10_522		no
RSJ10_515	ABC transporter family protein	Clostridium botulinum AM282		APQ77908.1	512026	512796	+	771	256	CP013683.1	pfam00005		IPR003439 IPR027417 IPR003439 IPR017871 IPR003593	RSJ10_522		no
RSJ10_516	MATE efflux family protein	Clostridium botulinum AM282		APQ77813.1	512830	514158	+	1329	442	CP013683.1	pfam01554 pfam01554	TIGR00797	IPR002528 IPR002528 IPR002528 IPR002528	RSJ10_522		no
RSJ10_517	phosphopantetheine--transferase domain protein	Clostridium botulinum AM282		APQ77721.1	514849	515547	+	699	232	CP013683.1	pfam01648	TIGR00556	IPR037143 IPR037143 IPR004568 IPR037143 IPR037143 IPR037143 IPR008278	RSJ10_522		no
RSJ10_518	lipase family protein	Clostridium botulinum AM282		APQ78394.1	515571	516287	+	717	238	CP013683.1	pfam00975		IPR001031 IPR029058 IPR029058	RSJ10_522		no
RSJ10_519	response regulator	Clostridium botulinum AM282		APQ77425.1	516544	517284	+	741	246	CP013683.1	pfam04397 pfam00072		IPR007492 IPR001789 IPR007492 IPR007492 IPR001789 IPR001789 IPR011006 IPR001789	RSJ10_522		no
RSJ10_520	histidine kinase-, D gyrase B-, and HSP90-likeATPase family protein	Clostridium botulinum AM282		APQ78337.1	517296	518597	+	1302	433	CP013683.1	pfam14501 pfam14689		IPR036890 IPR016120 IPR036890 IPR032834	RSJ10_522		no
RSJ10_521	non-ribosomal peptide synthase domain protein	Clostridium botulinum AM282		APQ77888.1	519345	523829	+	4485	1494	CP013683.1	pfam00668 pfam00668 pfam00501 pfam00550 pfam13193	TIGR01720 TIGR01733	IPR010060 IPR001242 IPR001242 IPR010071 IPR036736 IPR023213 IPR023213 IPR000873 IPR006162 IPR009081 IPR025110 IPR009081 IPR020845 IPR036736 IPR023213	RSJ10_522		no
RSJ10_522	cyclic peptide transporter family protein	Clostridium botulinum AM282		APQ75830.1	523858	526938	+	3081	1026	CP013683.1	pfam00005 pfam00664 pfam00144	TIGR01194	IPR003439 IPR011527 IPR005898 IPR027417 IPR003439 IPR011527 IPR012338 IPR003593 IPR001466 IPR036640 IPR036640	RSJ10_522		yes
RSJ10_523	D-alanine--poly(phosphoribitol) ligase, subunit1	Clostridium botulinum AM282	dltA	APQ75894.1	526943	537685	+	10743	3580	CP013683.1	pfam00550 pfam00550 pfam00550 pfam13193 pfam13193 pfam13193 pfam00668 pfam00668 pfam00668 pfam00668 pfam00501 pfam00501 pfam00501	TIGR01733 TIGR01733 TIGR01733	IPR036736 IPR009081 IPR009081 IPR009081 IPR009081 IPR020845 IPR023213 IPR023213 IPR025110 IPR025110 IPR025110 IPR020845 IPR009081 IPR020806 IPR020806 IPR020806 IPR009081 IPR036736 IPR036736 IPR036736 IPR010071 IPR010071 IPR010071 IPR001242 IPR001242 IPR001242 IPR001242 IPR020845 IPR036736 IPR036736 IPR023213 IPR023213 IPR023213 IPR023213 IPR023213 IPR023213 IPR000873 IPR000873 IPR000873	RSJ10_522		no
RSJ10_524	hypothetical protein	Clostridium botulinum AM282		APQ76512.1	538124	538336	+	213	70	CP013683.1				RSJ10_522		no
RSJ10_525	D-alanine--poly(phosphoribitol) ligase, subunit1	Clostridium botulinum AM282	dltA	APQ76188.1	539513	554923	+	15411	5136	CP013683.1	pfam00501 pfam00501 pfam00501 pfam00501 pfam00550 pfam00550 pfam00550 pfam00550 pfam00975 pfam13193 pfam13193 pfam13193 pfam13193 pfam00668 pfam00668 pfam00668 pfam00668 pfam00668 pfam00668	TIGR01733 TIGR01733 TIGR01733 TIGR01733 TIGR01720 TIGR01720	IPR000873 IPR000873 IPR000873 IPR000873 IPR009081 IPR009081 IPR009081 IPR009081 IPR036736 IPR023213 IPR023213 IPR023213 IPR023213 IPR010071 IPR010071 IPR010071 IPR010071 IPR020806 IPR020806 IPR020806 IPR036736 IPR001031 IPR029058 IPR009081 IPR036736 IPR036736 IPR036736 IPR036736 IPR006162 IPR006162 IPR009081 IPR020845 IPR025110 IPR025110 IPR025110 IPR025110 IPR010060 IPR010060 IPR001242 IPR001242…	RSJ10_522		no
RSJ10_526	fengycin synthetase domain protein	Clostridium botulinum AM282	fenB	APQ78135.1	555383	555712	+	330	109	CP013683.1			IPR029058	RSJ10_522		no
RSJ10_527	matE family protein	Clostridium botulinum AM282		APQ77708.1	555905	556468	+	564	187	CP013683.1	pfam01554		IPR002528	RSJ10_522		no
RSJ10_528	helix-turn-helix domain protein	Clostridium botulinum AM282		APQ77065.1	556613	557566	-	954	317	CP013683.1	pfam12833		IPR018062 IPR018060 IPR018060 IPR018060 IPR009057 IPR020449 IPR020449	RSJ10_522		no
RSJ10_529	periplasmic binding family protein	Clostridium botulinum AM282		APQ78079.1	558041	558979	+	939	312	CP013683.1	pfam01497		IPR002491 IPR002491	RSJ10_522		no
RSJ10_530	helix-turn-helix domain protein	Clostridium botulinum AM282		APQ78265.1	559161	560129	-	969	322	CP013683.1	pfam12833		IPR018060 IPR020449 IPR020449 IPR018060 IPR018060 IPR009057	RSJ10_522		no
RSJ10_531	periplasmic binding family protein	Clostridium botulinum AM282		APQ76918.1	560448	561377	+	930	309	CP013683.1	pfam01497		IPR002491 IPR002491	RSJ10_522		no
RSJ10_532	fecCD transport family protein	Clostridium botulinum AM282		APQ78368.1	561404	562432	+	1029	342	CP013683.1	pfam01032		IPR037294 IPR000522 IPR037294	RSJ10_522		no
RSJ10_1020	4-hydroxy-tetrahydrodipicolinate reductase	Clostridium botulinum AM282	dapB	APQ76275.1	1111214	1112011	+	798	265	CP013683.1	pfam01113 pfam05173	TIGR00036	IPR023940 IPR000846 IPR023940 IPR022664 IPR023940 IPR022663 IPR036291 IPR036291	RSJ10_1030		no
RSJ10_1021	rhodanese-like domain protein	Clostridium botulinum AM282		APQ76503.1	1112033	1112872	+	840	279	CP013683.1	pfam00581 pfam00581		IPR036873 IPR036873 IPR001763 IPR001763 IPR001763 IPR001763 IPR036873 IPR001763 IPR001763 IPR036873	RSJ10_1030		no
RSJ10_1022	KAP family P-loop domain protein	Clostridium botulinum AM282		APQ75878.1	1113385	1115085	+	1701	566	CP013683.1			IPR027417 IPR027417	RSJ10_1030		no
RSJ10_1023	hypothetical protein	Clostridium botulinum AM282		APQ76384.1	1115528	1116580	+	1053	350	CP013683.1				RSJ10_1030		no
RSJ10_1024	hypothetical protein	Clostridium botulinum AM282		APQ78454.1	1116883	1117929	+	1047	348	CP013683.1				RSJ10_1030		no
RSJ10_1025	SEC-C motif family protein	Clostridium botulinum AM282		APQ75780.1	1118236	1119909	+	1674	557	CP013683.1	pfam02810		IPR004027	RSJ10_1030		no
RSJ10_1026	hypothetical protein	Clostridium botulinum AM282		APQ78458.1	1120259	1121929	+	1671	556	CP013683.1				RSJ10_1030		no
RSJ10_1027	hypothetical protein	Clostridium botulinum AM282		APQ78243.1	1122243	1122815	+	573	190	CP013683.1				RSJ10_1030		no
RSJ10_1028	hypothetical protein	Clostridium botulinum AM282		APQ77209.1	1122845	1123294	+	450	149	CP013683.1				RSJ10_1030		no
RSJ10_1029	putative membrane protein	Clostridium botulinum AM282		APQ75943.1	1123470	1123799	+	330	109	CP013683.1				RSJ10_1030		no
RSJ10_1030	beta-lactamase family protein	Clostridium botulinum AM282		APQ75178.1	1123879	1125327	+	1449	482	CP013683.1	pfam00144		IPR001466 IPR012338	RSJ10_1030		yes
RSJ10_1031	helix-turn-helix family protein	Clostridium botulinum AM282		APQ78237.1	1125520	1126125	+	606	201	CP013683.1	pfam01381		IPR001387 IPR001387 IPR010982 IPR001387 IPR001387	RSJ10_1030		no
RSJ10_1032	group II intron reverse transcriptase/maturase	Clostridium botulinum AM282	ltrA	APQ78195.1	1126602	1128419	-	1818	605	CP013683.1	pfam00078	TIGR04416	IPR000477 IPR030931 IPR003615 IPR000477 IPR003615	RSJ10_1030		no
RSJ10_1033	phage integrase family protein	Clostridium botulinum AM282		APQ75171.1	1129131	1129820	-	690	229	CP013683.1	pfam00589		IPR013762 IPR011010 IPR010998 IPR002104	RSJ10_1030		no
RSJ10_1034	glyoxalase/Bleomycin resistance /Dioxygenasesuperfamily protein	Clostridium botulinum AM282		APQ77899.1	1129886	1130308	+	423	140	CP013683.1	pfam00903		IPR029068 IPR037523 IPR004360 IPR029068	RSJ10_1030		no
RSJ10_1035	hypothetical protein	Clostridium botulinum AM282		APQ78289.1	1130424	1130789	+	366	121	CP013683.1				RSJ10_1030		no
RSJ10_1036	hypothetical protein	Clostridium botulinum AM282		APQ75267.1	1131044	1132438	+	1395	464	CP013683.1				RSJ10_1030		no
RSJ10_1037	amidohydrolase family protein	Clostridium botulinum AM282		APQ75382.1	1132776	1133945	+	1170	389	CP013683.1	pfam01979		IPR011059 IPR011059 IPR032466 IPR011059 IPR011059 IPR006680	RSJ10_1030		no
RSJ10_1038	branched-chain amino acid transport system IIcarrier protein	Clostridium botulinum AM282	brnQ	APQ77103.1	1134640	1135941	+	1302	433	CP013683.1	pfam05525	TIGR00796	IPR004685 IPR004685	RSJ10_1030		no
RSJ10_1039	bacterial extracellular solute-binding s, 5Middle family protein	Clostridium botulinum AM282		APQ75191.1	1136117	1138597	-	2481	826	CP013683.1	pfam00015 pfam00496		IPR004089 IPR023765 IPR004089 IPR000914 IPR004089	RSJ10_1030		no
RSJ10_1040	feoA domain protein	Clostridium botulinum AM282		APQ75413.1	1138820	1139056	+	237	78	CP013683.1	pfam04023		IPR038157 IPR007167 IPR008988 IPR007167	RSJ10_1030		no
RSJ11_05825	iron ABC transporter permease	Clostridium botulinum AM1195		AUM94696.1	931564	932589	+	1026	341	CP013701.1	pfam01032		IPR037294 IPR000522 IPR037294	RSJ11_05875		no
RSJ11_05830	iron ABC transporter ATP-binding protein	Clostridium botulinum AM1195		AUM94697.1	932592	933362	+	771	256	CP013701.1	pfam00005		IPR017871 IPR003439 IPR027417 IPR003439 IPR003593	RSJ11_05875		no
RSJ11_05835	H-type small acid-soluble spore protein	Clostridium botulinum AM1195		AUM94698.1	933448	933636	-	189	62	CP013701.1	pfam08141	TIGR02861	IPR012610 IPR012610 IPR012610	RSJ11_05875		no
RSJ11_05840	ECF transporter S component	Clostridium botulinum AM1195		AUM94699.1	933965	934747	+	783	260	CP013701.1	pfam07155		IPR009825	RSJ11_05875		no
RSJ11_05845	hypothetical protein	Clostridium botulinum AM1195			934911	935088	-	178	58.3333	CP013701.1				RSJ11_05875		no
RSJ11_05850	4-hydroxy-tetrahydrodipicolinate reductase	Clostridium botulinum AM1195		AUM94700.1	935714	936511	+	798	265	CP013701.1	pfam05173 pfam01113	TIGR00036	IPR023940 IPR022663 IPR036291 IPR036291 IPR023940 IPR022664 IPR000846 IPR023940	RSJ11_05875		no
RSJ11_05855	sulfurtransferase	Clostridium botulinum AM1195		AUM94701.1	936829	937668	+	840	279	CP013701.1	pfam00581 pfam00581		IPR036873 IPR036873 IPR001763 IPR001763 IPR036873 IPR001763 IPR036873 IPR001763 IPR001763 IPR001763	RSJ11_05875		no
RSJ11_05860	N-acetyltransferase	Clostridium botulinum AM1195		AUM94702.1	937721	938215	+	495	164	CP013701.1	pfam13302		IPR000182 IPR000182 IPR016181	RSJ11_05875		no
RSJ11_05865	cysteine hydrolase	Clostridium botulinum AM1195		AUM94703.1	938312	938833	+	522	173	CP013701.1	pfam00857		IPR036380 IPR036380 IPR000868	RSJ11_05875		no
RSJ11_05870	glyoxalase	Clostridium botulinum AM1195		AUM94704.1	938891	939355	+	465	154	CP013701.1	pfam12681		IPR037523 IPR025870 IPR029068 IPR029068	RSJ11_05875		no
RSJ11_05875	serine hydrolase	Clostridium botulinum AM1195		AUM94705.1	939422	940870	+	1449	482	CP013701.1	pfam00144		IPR012338 IPR001466	RSJ11_05875		yes
RSJ11_05880	transcriptional regulator	Clostridium botulinum AM1195		AUM94706.1	941057	941668	+	612	203	CP013701.1	pfam01381		IPR001387 IPR001387 IPR001387 IPR010982 IPR001387	RSJ11_05875		no
RSJ11_05885	zinc ribbon domain-containing protein	Clostridium botulinum AM1195		AUM94707.1	942243	943640	+	1398	465	CP013701.1				RSJ11_05875		no
RSJ11_05890	amidohydrolase	Clostridium botulinum AM1195		AUM94708.1	943952	945121	+	1170	389	CP013701.1	pfam01979		IPR032466 IPR011059 IPR011059 IPR011059 IPR011059 IPR006680	RSJ11_05875		no
RSJ11_05895	branched-chain amino acid transport system IIcarrier protein	Clostridium botulinum AM1195		AUM94709.1	945684	946997	+	1314	437	CP013701.1	pfam05525	TIGR00796	IPR004685 IPR004685	RSJ11_05875		no
RSJ11_05900	branched-chain amino acid transport system IIcarrier protein	Clostridium botulinum AM1195		AUM94710.1	947148	948461	+	1314	437	CP013701.1	pfam05525	TIGR00796	IPR004685 IPR004685	RSJ11_05875		no
RSJ11_05905	chemotaxis protein	Clostridium botulinum AM1195			948563	951039	-	2477	824.667	CP013701.1				RSJ11_05875		no
RSJ11_05910	ferrous iron transport protein A	Clostridium botulinum AM1195		AUM94711.1	951261	951497	+	237	78	CP013701.1	pfam04023		IPR007167 IPR007167 IPR038157 IPR008988	RSJ11_05875		no
RSJ11_05915	iron transporter FeoB	Clostridium botulinum AM1195		AUM94712.1	951643	952419	+	777	258	CP013701.1	pfam02421		IPR027417 IPR030389 IPR030389 IPR030389	RSJ11_05875		no
RSJ11_05920	iron transporter FeoB	Clostridium botulinum AM1195		AUM94713.1	952421	953944	+	1524	507	CP013701.1	pfam07670 pfam07670 pfam07664		IPR011642 IPR011642 IPR011640	RSJ11_05875		no
RSJ11_05925	alpha-ribazole phosphatase	Clostridium botulinum AM1195		AUM94714.1	954680	955294	+	615	204	CP013701.1	pfam00300	TIGR03162	IPR003094 IPR003094 IPR017578 IPR013078 IPR013078 IPR029033 IPR001345 IPR029033 IPR013078	RSJ11_05875		no
AZE34_07345	glycine/betaine ABC transporter substrate-bindingprotein	Staphylococcus hominis C34847		AVI06580.1	1530934	1531872	+	939	312	CP014567.1	pfam04069		IPR007210	AZE34_07395		no
AZE34_07350	amino acid ABC transporter permease	Staphylococcus hominis C34847		AVI06581.1	1531875	1532552	+	678	225	CP014567.1	pfam00528		IPR035906 IPR000515 IPR035906 IPR000515 IPR000515	AZE34_07395		no
AZE34_07355	antiholin LrgB	Staphylococcus hominis C34847		AVI06582.1	1532616	1533317	-	702	233	CP014567.1	pfam04172		IPR007300 IPR024891	AZE34_07395		no
AZE34_07360	antiholin LrgA	Staphylococcus hominis C34847		AVI06583.1	1533317	1533772	-	456	151	CP014567.1	pfam03788		IPR005538	AZE34_07395		no
AZE34_07365	two-component system response regulator	Staphylococcus hominis C34847		AVI06584.1	1534008	1534778	-	771	256	CP014567.1	pfam04397 pfam00072		IPR007492 IPR001789 IPR001789 IPR001789 IPR001789 IPR007492 IPR011006 IPR007492	AZE34_07395		no
AZE34_07370	histidine kinase	Staphylococcus hominis C34847		AVI06585.1	1534779	1536533	-	1755	584	CP014567.1	pfam06580 pfam07694 pfam02518		IPR010559 IPR011620 IPR003594 IPR036890 IPR036890 IPR003594 IPR003594	AZE34_07395		no
AZE34_07375	quinolone resistance protein	Staphylococcus hominis C34847		AVI06586.1	1536798	1538198	+	1401	466	CP014567.1	pfam07690		IPR020846 IPR011701 IPR020846 IPR036259 IPR036259	AZE34_07395		no
AZE34_07380	2-dehydropantoate 2-reductase	Staphylococcus hominis C34847		AVI06587.1	1538455	1539387	+	933	310	CP014567.1	pfam08546 pfam02558	TIGR00745	IPR003710 IPR008927 IPR013328 IPR013752 IPR013332 IPR036291	AZE34_07395		no
AZE34_07385	hypothetical protein	Staphylococcus hominis C34847		AVI06588.1	1539488	1539961	+	474	157	CP014567.1	pfam07274		IPR009898	AZE34_07395		no
AZE34_07390	hypothetical protein	Staphylococcus hominis C34847		AVI06589.1	1540018	1540860	-	843	280	CP014567.1	pfam02096	TIGR03592	IPR001708 IPR028055	AZE34_07395		no
AZE34_07395	serine hydrolase	Staphylococcus hominis C34847		AVI06590.1	1540958	1542451	-	1494	497	CP014567.1	pfam00144		IPR001466 IPR012338	AZE34_07395		yes
AZE34_07400	amino acid permease	Staphylococcus hominis C34847		AVI06591.1	1542882	1544549	+	1668	555	CP014567.1	pfam13520		IPR002293 IPR002293	AZE34_07395		no
AZE34_07405	sodium:proton antiporter	Staphylococcus hominis C34847		AVI06592.1	1544603	1546699	-	2097	698	CP014567.1	pfam00999		IPR006153	AZE34_07395		no
AZE34_07410	gamma-aminobutyrate permease	Staphylococcus hominis C34847		AVI06593.1	1546833	1548233	-	1401	466	CP014567.1	pfam00324		IPR002293 IPR004841	AZE34_07395		no
AZE34_07415	phosphohydrolase	Staphylococcus hominis C34847		AVI06594.1	1548540	1549352	+	813	270	CP014567.1	pfam00149	TIGR03729	IPR029052 IPR022302 IPR004843	AZE34_07395		no
AZE34_07420	hypothetical protein	Staphylococcus hominis C34847		AVI06595.1	1549405	1550016	-	612	203	CP014567.1	pfam13529		IPR016997	AZE34_07395		no
AZE34_07425	iron-sulfur cluster repair di-iron protein	Staphylococcus hominis C34847		AVI06596.1	1550555	1551220	-	666	221	CP014567.1	pfam01814 pfam04405	TIGR03652	IPR038062 IPR038062 IPR012312 IPR019903 IPR019903	AZE34_07395		no
AZE34_07430	bicyclomycin transporter TcaB	Staphylococcus hominis C34847		AVI06597.1	1551446	1552642	-	1197	398	CP014567.1	pfam07690	TIGR00710	IPR036259 IPR011701 IPR004812 IPR020846 IPR020846	AZE34_07395		no
AZE34_07435	hypothetical protein	Staphylococcus hominis C34847		AVI06598.1	1552783	1553505	-	723	240	CP014567.1				AZE34_07395		no
AZE34_07440	glycerate kinase	Staphylococcus hominis C34847		AVI06599.1	1553521	1554666	-	1146	381	CP014567.1	pfam02595	TIGR00045	IPR004381 IPR004381 IPR004381 IPR036129 IPR018197 IPR018197 IPR018193	AZE34_07395		no
AZE34_07445	hypothetical protein	Staphylococcus hominis C34847		AVI06600.1	1554817	1556313	+	1497	498	CP014567.1				AZE34_07395		no
BTI247_19970	XRE family transcriptional regulator	Bacillus thuringiensis Bt18247		AOM10395.1	1872631	1873845	-	1215	404	CP015250.1	pfam12844		IPR001387 IPR011990 IPR010982 IPR001387 IPR001387 IPR001387 IPR011990 IPR011990	BTI247_20070		no
BTI247_19980	tetracycline resistance determinant tetV	Bacillus thuringiensis Bt18247		AOM10396.1	1873965	1875233	+	1269	422	CP015250.1	pfam07690		IPR036259 IPR020846 IPR011701	BTI247_20070		no
BTI247_19990	hypothetical protein	Bacillus thuringiensis Bt18247		AOM10397.1	1875360	1875884	+	525	174	CP015250.1	pfam14346		IPR025511	BTI247_20070		no
BTI247_20000	putative RuBisCO transcriptional regulator	Bacillus thuringiensis Bt18247	rbcR	AOM10398.1	1875925	1876818	-	894	297	CP015250.1	pfam00126 pfam03466		IPR000847 IPR000847 IPR000847 IPR000847 IPR036390 IPR000847 IPR005119 IPR036388	BTI247_20070		no
BTI247_20010	hypothetical protein	Bacillus thuringiensis Bt18247		AOM10399.1	1876999	1878144	-	1146	381	CP015250.1	pfam02371 pfam01548		IPR003346 IPR002525	BTI247_20070		no
BTI247_20020	spermidine/putrescine import ATP-binding proteinPotA	Bacillus thuringiensis Bt18247	potA2	AOM10400.1	1878547	1879539	+	993	330	CP015250.1	pfam00005		IPR008995 IPR003593 IPR017871 IPR003439 IPR027417 IPR003439	BTI247_20070		no
BTI247_20030	ABC transporter substrate-binding protein	Bacillus thuringiensis Bt18247		AOM10401.1	1879517	1880542	+	1026	341	CP015250.1	pfam13343		IPR026045	BTI247_20070		no
BTI247_20040	zinc-dependent hydrolase	Bacillus thuringiensis Bt18247		AOM10402.1	1880555	1882225	+	1671	556	CP015250.1	pfam00528 pfam00528		IPR035906 IPR000515 IPR000515 IPR000515 IPR000515 IPR035906 IPR035906 IPR035906 IPR000515 IPR000515	BTI247_20070		no
BTI247_20050	Zn-dependent hydrolase, beta-lactamasesuperfamily	Bacillus thuringiensis Bt18247		AOM10403.1	1882174	1883484	+	1311	436	CP015250.1	pfam07521 pfam00753 pfam10996		IPR022712 IPR011108 IPR001279 IPR036866 IPR036866 IPR036866 IPR022712 IPR001279	BTI247_20070		no
BTI247_20060	hypothetical protein	Bacillus thuringiensis Bt18247		AOM10404.1	1883505	1884338	+	834	277	CP015250.1				BTI247_20070		no
BTI247_20070	protein Flp	Bacillus thuringiensis Bt18247	flp1_1	AOM10405.1	1884624	1886072	-	1449	482	CP015250.1	pfam00144		IPR001466 IPR012338	BTI247_20070		yes
BTI247_20080	putative protein YfmQ	Bacillus thuringiensis Bt18247	yfmQ1	AOM10406.1	1886340	1886786	-	447	148	CP015250.1	pfam10787		IPR019723	BTI247_20070		no
BTI247_20090	hypothetical protein	Bacillus thuringiensis Bt18247		AOM10407.1	1887010	1887171	+	162	53	CP015250.1				BTI247_20070		no
BTI247_20100	D-alanyl-D-alanine carboxypeptidase	Bacillus thuringiensis Bt18247		AOM10408.1	1887410	1888501	+	1092	363	CP015250.1	pfam13354		IPR012338 IPR012338	BTI247_20070		no
BTI247_20110	putative protein YnaE	Bacillus thuringiensis Bt18247	ynaE1	AOM10409.1	1888528	1889193	+	666	221	CP015250.1	pfam13021		IPR024976	BTI247_20070		no
BTI247_20120	phosphoglycerate mutase	Bacillus thuringiensis Bt18247		AOM10410.1	1889352	1889927	+	576	191	CP015250.1	pfam00300		IPR029033 IPR013078 IPR013078 IPR013078 IPR029033	BTI247_20070		no
BTI247_20130	hypothetical protein	Bacillus thuringiensis Bt18247		AOM10411.1	1890017	1890388	+	372	123	CP015250.1				BTI247_20070		no
BTI247_20140	putative hydrolase	Bacillus thuringiensis Bt18247		AOM10412.1	1890407	1891339	-	933	310	CP015250.1	pfam00561		IPR029058 IPR029058 IPR000073 IPR000073 IPR000073 IPR000073	BTI247_20070		no
BTI247_20150	hypothetical protein	Bacillus thuringiensis Bt18247		AOM10413.1	1891300	1891629	-	330	109	CP015250.1				BTI247_20070		no
BTI247_20160	transcriptional regulator, MarR	Bacillus thuringiensis Bt18247		AOM10414.1	1891613	1892023	-	411	136	CP015250.1	pfam01047		IPR000835 IPR000835 IPR000835 IPR036388 IPR036390	BTI247_20070		no
BTI247_20170	hypothetical protein	Bacillus thuringiensis Bt18247		AOM10415.1	1892146	1892973	+	828	275	CP015250.1	pfam13672		IPR036457	BTI247_20070		no
BT246_19240	small, acid-soluble spore protein H 2	Bacillus thuringiensis MYBT18246	sspH2	ANS47306.1	1779833	1780012	-	180	59	CP015350.1	pfam08141	TIGR02861	IPR012610 IPR012610 IPR012610 IPR012610	BT246_19340		no
BT246_19250	XRE family transcriptional regulator	Bacillus thuringiensis MYBT18246		ANS47307.1	1780079	1781293	-	1215	404	CP015350.1	pfam12844		IPR001387 IPR011990 IPR001387 IPR011990 IPR010982 IPR001387 IPR011990 IPR001387	BT246_19340		no
BT246_19260	tetracycline resistance determinant tetV	Bacillus thuringiensis MYBT18246		ANS47308.1	1781414	1782682	+	1269	422	CP015350.1	pfam07690		IPR020846 IPR036259 IPR011701	BT246_19340		no
BT246_19270	hypothetical protein	Bacillus thuringiensis MYBT18246		ANS47309.1	1782809	1783333	+	525	174	CP015350.1	pfam14346		IPR011990 IPR025511	BT246_19340		no
BT246_19280	putative RuBisCO transcriptional regulator	Bacillus thuringiensis MYBT18246	rbcR	ANS47310.1	1783374	1784267	-	894	297	CP015350.1	pfam03466 pfam00126		IPR005119 IPR000847 IPR036390 IPR000847 IPR000847 IPR000847 IPR000847 IPR036388	BT246_19340		no
BT246_19290	spermidine/putrescine import ATP-binding proteinPotA	Bacillus thuringiensis MYBT18246	potA2	ANS47311.1	1784430	1785422	+	993	330	CP015350.1	pfam00005		IPR003593 IPR008995 IPR017871 IPR003439 IPR027417 IPR003439	BT246_19340		no
BT246_19300	ABC transporter substrate-binding protein	Bacillus thuringiensis MYBT18246		ANS47312.1	1785400	1786425	+	1026	341	CP015350.1	pfam13343		IPR026045	BT246_19340		no
BT246_19310	zinc-dependent hydrolase	Bacillus thuringiensis MYBT18246		ANS47313.1	1786438	1788111	+	1674	557	CP015350.1	pfam00528		IPR000515 IPR000515 IPR000515 IPR035906 IPR000515 IPR035906 IPR035906 IPR035906 IPR000515	BT246_19340		no
BT246_19320	Zn-dependent hydrolase, beta-lactamasesuperfamily	Bacillus thuringiensis MYBT18246		ANS47314.1	1788108	1789367	+	1260	419	CP015350.1	pfam07521 pfam00753 pfam10996		IPR036866 IPR022712 IPR001279 IPR036866 IPR036866 IPR011108 IPR001279 IPR022712	BT246_19340		no
BT246_19330	hypothetical protein	Bacillus thuringiensis MYBT18246		ANS47315.1	1789388	1790221	+	834	277	CP015350.1				BT246_19340		no
BT246_19340	protein Flp	Bacillus thuringiensis MYBT18246	flp1	ANS47316.1	1790478	1791926	-	1449	482	CP015350.1	pfam00144		IPR012338 IPR001466	BT246_19340		yes
BT246_19350	putative protein YfmQ	Bacillus thuringiensis MYBT18246	yfmQ1	ANS47317.1	1792195	1792641	-	447	148	CP015350.1	pfam10787		IPR019723	BT246_19340		no
BT246_19360	hypothetical protein	Bacillus thuringiensis MYBT18246		ANS47318.1	1792864	1793025	+	162	53	CP015350.1				BT246_19340		no
BT246_19370	D-alanyl-D-alanine carboxypeptidase	Bacillus thuringiensis MYBT18246		ANS47319.1	1793258	1794265	+	1008	335	CP015350.1	pfam13354		IPR012338 IPR012338	BT246_19340		no
BT246_19380	putative protein YnaE	Bacillus thuringiensis MYBT18246	ynaE1	ANS47320.1	1794376	1795041	+	666	221	CP015350.1	pfam13021		IPR024976	BT246_19340		no
BT246_19390	phosphoglycerate mutase	Bacillus thuringiensis MYBT18246		ANS47321.1	1795337	1795777	+	441	146	CP015350.1	pfam00300		IPR029033 IPR013078 IPR029033 IPR013078	BT246_19340		no
BT246_19400	hypothetical protein	Bacillus thuringiensis MYBT18246		ANS47322.1	1795867	1796238	+	372	123	CP015350.1				BT246_19340		no
BT246_19410	putative hydrolase	Bacillus thuringiensis MYBT18246		ANS47323.1	1796257	1797189	-	933	310	CP015350.1	pfam00561		IPR029058 IPR000073 IPR000073 IPR000073 IPR029058 IPR000073	BT246_19340		no
BT246_19420	hypothetical protein	Bacillus thuringiensis MYBT18246		ANS47324.1	1797150	1797479	-	330	109	CP015350.1				BT246_19340		no
BT246_19430	transcriptional regulator, MarR	Bacillus thuringiensis MYBT18246		ANS47325.1	1797463	1797873	-	411	136	CP015350.1	pfam01047		IPR000835 IPR000835 IPR036390 IPR036388 IPR000835	BT246_19340		no
BT246_19440	hypothetical protein	Bacillus thuringiensis MYBT18246		ANS47326.1	1797996	1798823	+	828	275	CP015350.1	pfam13672		IPR036457	BT246_19340		no
AOU00_03360	hypothetical protein	Paenibacillus polymyxa (Bacillus polymyxa) J		AOK88926.1	715577	715879	+	303	100	CP015423.1				AOU00_03410		no
AOU00_03365	tenascin	Paenibacillus polymyxa (Bacillus polymyxa) J		AOK88927.1	715949	717835	-	1887	628	CP015423.1	pfam02368		IPR003343 IPR008964 IPR008964 IPR008964 IPR008964 IPR003343 IPR003343 IPR003343 IPR003343 IPR003343 IPR003343	AOU00_03410		no
AOU00_03370	hypothetical protein	Paenibacillus polymyxa (Bacillus polymyxa) J		AOK88928.1	717955	718377	-	423	140	CP015423.1				AOU00_03410		no
AOU00_03375	uracil-D glycosylase	Paenibacillus polymyxa (Bacillus polymyxa) J		AOK88929.1	718394	719062	-	669	222	CP015423.1	pfam03167	TIGR00628	IPR036895 IPR002043 IPR002043 IPR036895 IPR002043 IPR005122 IPR018085 IPR005122	AOU00_03410		no
AOU00_03380	amylopullulanase	Paenibacillus polymyxa (Bacillus polymyxa) J		AOK88930.1	719322	719984	-	663	220	CP015423.1	pfam00395		IPR001119 IPR001119 IPR001119 IPR001119	AOU00_03410		no
AOU00_03385	LysR family transcriptional regulator	Paenibacillus polymyxa (Bacillus polymyxa) J		AOK88931.1	720074	720964	-	891	296	CP015423.1	pfam00126 pfam03466		IPR000847 IPR000847 IPR036388 IPR005119 IPR000847 IPR000847 IPR000847 IPR036390	AOU00_03410		no
AOU00_03390	MFS transporter	Paenibacillus polymyxa (Bacillus polymyxa) J		AOK88932.1	721105	722310	+	1206	401	CP015423.1	pfam07690		IPR011701 IPR020846 IPR020846 IPR036259	AOU00_03410		no
AOU00_03395	transposase	Paenibacillus polymyxa (Bacillus polymyxa) J		AOK88933.1	722529	722858	+	330	109	CP015423.1	pfam13518		IPR009057	AOU00_03410		no
AOU00_03400	tail length tape measure protein	Paenibacillus polymyxa (Bacillus polymyxa) J			722868	723680	+	813	270	CP015423.1				AOU00_03410		no
AOU00_03405	hypothetical protein	Paenibacillus polymyxa (Bacillus polymyxa) J		AOK92904.1	723778	725748	-	1971	656	CP015423.1	pfam15979		IPR029018 IPR031924 IPR029018	AOU00_03410		no
AOU00_03410	hypothetical protein	Paenibacillus polymyxa (Bacillus polymyxa) J		AOK88934.1	726095	728038	+	1944	647	CP015423.1	pfam00144		IPR012338 IPR001466	AOU00_03410		yes
AOU00_03415	transposase	Paenibacillus polymyxa (Bacillus polymyxa) J			728175	728886	-	712	236.333	CP015423.1				AOU00_03410		no
AOU00_03420	transposase	Paenibacillus polymyxa (Bacillus polymyxa) J		AOK88935.1	729015	729329	-	315	104	CP015423.1	pfam13518		IPR009057	AOU00_03410		no
AOU00_03425	aspartate--tR ligase	Paenibacillus polymyxa (Bacillus polymyxa) J		AOK88936.1	729494	731263	-	1770	589	CP015423.1	pfam01336 pfam00152 pfam02938	TIGR00459	IPR004115 IPR004524 IPR004524 IPR006195 IPR002312 IPR002312 IPR002312 IPR002312 IPR004365 IPR012340 IPR004115 IPR004364 IPR029351	AOU00_03410		no
AOU00_03430	malonyl CoA-acyl carrier protein transacylase	Paenibacillus polymyxa (Bacillus polymyxa) J		AOK88937.1	731329	733602	-	2274	757	CP015423.1	pfam00698	TIGR00128 TIGR02814	IPR004410 IPR013785 IPR014043 IPR016035 IPR016035 IPR014179 IPR020801 IPR014179 IPR016036 IPR001227 IPR001227	AOU00_03410		no
AOU00_03435	acyltransferase	Paenibacillus polymyxa (Bacillus polymyxa) J		AOK88938.1	733634	734587	-	954	317	CP015423.1	pfam00698		IPR001227 IPR020801 IPR016036 IPR014043 IPR016035 IPR016035	AOU00_03410		no
AOU00_03440	3-oxoacyl-ACP reductase	Paenibacillus polymyxa (Bacillus polymyxa) J		AOK88939.1	734649	735524	-	876	291	CP015423.1	pfam00106		IPR020904 IPR036291 IPR036291 IPR002347 IPR002347 IPR002347 IPR002347 IPR002347 IPR002347 IPR002347 IPR002347 IPR002347	AOU00_03410		no
AOU00_03445	polyketide synthase	Paenibacillus polymyxa (Bacillus polymyxa) J		AOK88940.1	735585	744461	-	8877	2958	CP015423.1	pfam00550 pfam00550 pfam00550 pfam00550 pfam14765 pfam02801 pfam02801 pfam00109 pfam00109 pfam16197 pfam16197 pfam08659 pfam08659		IPR009081 IPR020806 IPR020806 IPR020806 IPR020806 IPR036736 IPR036736 IPR036736 IPR036736 IPR020807 IPR009081 IPR009081 IPR009081 IPR009081 IPR036736 IPR020807 IPR036291 IPR016039 IPR016039 IPR016039 IPR016039 IPR016039 IPR016039 IPR016039 IPR014031 IPR014031 IPR014030 IPR014030 IPR032821 IPR032821 IPR020841 IPR020841 IPR013968 IPR013968 IPR036736 IPR036736 IPR009081 IPR009081 IPR036736 IPR036291	AOU00_03410		no
AOU00_03450	polyketide synthase	Paenibacillus polymyxa (Bacillus polymyxa) J		AOK88941.1	744493	757893	-	13401	4466	CP015423.1	pfam08242 pfam08659 pfam08659 pfam00378 pfam16197 pfam16197 pfam16197 pfam00109 pfam00109 pfam00109 pfam14765 pfam14765 pfam02801 pfam02801 pfam02801 pfam00550 pfam00550		IPR020806 IPR020806 IPR036736 IPR009081 IPR013217 IPR016039 IPR016039 IPR016039 IPR016039 IPR016039 IPR016039 IPR036736 IPR036736 IPR016039 IPR016039 IPR013968 IPR013968 IPR009081 IPR001753 IPR032821 IPR032821 IPR032821 IPR018376 IPR036291 IPR018201 IPR018201 IPR020807 IPR020807 IPR036291 IPR036736 IPR036736 IPR014030 IPR014030 IPR014030 IPR020807 IPR020807 IPR014031 IPR014031 IPR014031 IPR029063…	AOU00_03410		no
AOU00_03455	polyketide synthase	Paenibacillus polymyxa (Bacillus polymyxa) J		AOK88942.1	757944	777641	-	19698	6565	CP015423.1	pfam08242 pfam00109 pfam00109 pfam00109 pfam00109 pfam00109 pfam00550 pfam00550 pfam00550 pfam00550 pfam00550 pfam00550 pfam00550 pfam08659 pfam08659 pfam08659 pfam14765 pfam14765 pfam16197 pfam16197 pfam16197 pfam16197 pfam16197 pfam02801 pfam02801 pfam02801 pfam02801 pfam02801		IPR036291 IPR016039 IPR029063 IPR013217 IPR009081 IPR020807 IPR020807 IPR016039 IPR016039 IPR009081 IPR036736 IPR009081 IPR020806 IPR020806 IPR020806 IPR020806 IPR020806 IPR020806 IPR020806 IPR006162 IPR016039 IPR036736 IPR016039 IPR016039 IPR014030 IPR014030 IPR014030 IPR014030 IPR014030 IPR009081 IPR036736 IPR009081 IPR009081 IPR009081 IPR009081 IPR009081 IPR009081 IPR009081 IPR036291 IPR036736…	AOU00_03410		no
AOU00_03460	non-ribosomal peptide synthetase	Paenibacillus polymyxa (Bacillus polymyxa) J		AOK88943.1	777625	788766	-	11142	3713	CP015423.1	pfam00668 pfam00501 pfam00501 pfam00109 pfam00109 pfam08659 pfam02801 pfam02801 pfam16197 pfam16197 pfam13193 pfam00550 pfam00550 pfam00550	TIGR01733	IPR036291 IPR020845 IPR036736 IPR001242 IPR000873 IPR000873 IPR009081 IPR020841 IPR020841 IPR036736 IPR006162 IPR014030 IPR014030 IPR020806 IPR020806 IPR020806 IPR020845 IPR013968 IPR014031 IPR014031 IPR032821 IPR032821 IPR036736 IPR036736 IPR009081 IPR016039 IPR016039 IPR016039 IPR016039 IPR016039 IPR016039 IPR010071 IPR016039 IPR016039 IPR016039 IPR036736 IPR025110 IPR009081 IPR009081 IPR009081…	AOU00_03410		no
A361_15290	transcriptional regulator	Bacillus oceanisediminis 2691 2691		AND40457.1	3021588	3022295	-	708	235	CP015506.1	pfam13545 pfam00027		IPR012318 IPR000595 IPR036390 IPR000595 IPR000595 IPR000595 IPR018490 IPR012318 IPR012318	A361_15340		no
A361_15295	transposase	Bacillus oceanisediminis 2691 2691		AND40458.1	3022524	3024032	+	1509	502	CP015506.1	pfam00665		IPR001584 IPR001584 IPR012337	A361_15340		no
A361_15300	AAA family ATPase	Bacillus oceanisediminis 2691 2691		AND40459.1	3024050	3024772	+	723	240	CP015506.1	pfam01695		IPR027417 IPR028350 IPR003593 IPR002611	A361_15340		no
A361_15305	doxX family protein	Bacillus oceanisediminis 2691 2691		AND40460.1	3024851	3025204	+	354	117	CP015506.1	pfam13564		IPR032808	A361_15340		no
A361_15310	glutamine amidotransferase	Bacillus oceanisediminis 2691 2691		AND40461.1	3025755	3026387	-	633	210	CP015506.1	pfam01965		IPR029062 IPR029062 IPR002818	A361_15340		no
A361_15315	succinoglycan biosynthesis	Bacillus oceanisediminis 2691 2691		AND42769.1	3026748	3028013	-	1266	421	CP015506.1	pfam05139		IPR007815	A361_15340		no
A361_15320	hypothetical protein	Bacillus oceanisediminis 2691 2691		AND40462.1	3028262	3028498	-	237	78	CP015506.1				A361_15340		no
A361_15325	hypothetical protein	Bacillus oceanisediminis 2691 2691		AND40463.1	3028706	3028915	-	210	69	CP015506.1	pfam00403		IPR006121 IPR036163 IPR006121 IPR006121	A361_15340		no
A361_15330	glyoxalase	Bacillus oceanisediminis 2691 2691			3029308	3029645	-	338	111.667	CP015506.1				A361_15340		no
A361_15335	aminoglycoside phosphotransferase	Bacillus oceanisediminis 2691 2691			3029851	3030649	-	799	265.333	CP015506.1				A361_15340		no
A361_15340	serine hydrolase	Bacillus oceanisediminis 2691 2691		AND40464.1	3031218	3032702	-	1485	494	CP015506.1	pfam00144		IPR012338 IPR001466	A361_15340		yes
A361_15345	histidine kinase	Bacillus oceanisediminis 2691 2691		AND40465.1	3032754	3033860	-	1107	368	CP015506.1	pfam00512 pfam02518 pfam00672		IPR003660 IPR003661 IPR003660 IPR036890 IPR003661 IPR036097 IPR036890 IPR003661 IPR003594 IPR003594 IPR003660 IPR003594 IPR003660 IPR005467	A361_15340		no
A361_15350	D-binding response regulator	Bacillus oceanisediminis 2691 2691		AND40466.1	3033848	3034519	-	672	223	CP015506.1	pfam00486 pfam00072		IPR001867 IPR036388 IPR001867 IPR001789 IPR001789 IPR001789 IPR001789 IPR001867 IPR011006 IPR001867	A361_15340		no
A361_15355	protein kinase	Bacillus oceanisediminis 2691 2691		AND40467.1	3034878	3035657	+	780	259	CP015506.1	pfam00069		IPR011009 IPR017441 IPR000719 IPR000719	A361_15340		no
A361_15360	hypothetical protein	Bacillus oceanisediminis 2691 2691		AND40468.1	3036001	3037173	-	1173	390	CP015506.1	pfam00067		IPR036396 IPR002397 IPR002397 IPR002397 IPR002397 IPR002397 IPR002397 IPR002397 IPR002397 IPR002397 IPR001128 IPR001128 IPR001128 IPR001128 IPR001128 IPR017972 IPR036396	A361_15340		no
A361_15365	MBL fold metallo-hydrolase	Bacillus oceanisediminis 2691 2691		AND40469.1	3037358	3038056	-	699	232	CP015506.1	pfam00753		IPR001279 IPR036866 IPR001279 IPR036866	A361_15340		no
A361_15370	metal-dependent hydrolase	Bacillus oceanisediminis 2691 2691		AND40470.1	3038229	3038747	-	519	172	CP015506.1	pfam12867		IPR024775 IPR023774 IPR034660 IPR034660	A361_15340		no
A361_15375	hypothetical protein	Bacillus oceanisediminis 2691 2691		AND40471.1	3039170	3039667	-	498	165	CP015506.1	pfam12867		IPR034660 IPR024775 IPR034660	A361_15340		no
A361_15380	glyoxalase	Bacillus oceanisediminis 2691 2691		AND40472.1	3040163	3040582	-	420	139	CP015506.1			IPR029068 IPR029068 IPR000980 IPR037523	A361_15340		no
A361_15385	hypothetical protein	Bacillus oceanisediminis 2691 2691		AND40473.1	3040971	3045059	-	4089	1362	CP015506.1	pfam00082 pfam06280 pfam05922 pfam02225		IPR000209 IPR022398 IPR023828 IPR010435 IPR023827 IPR034213 IPR010259 IPR003137 IPR036852 IPR036852 IPR015500 IPR015500 IPR015500 IPR036439 IPR016134	A361_15340		no
A361_15390	hypothetical protein	Bacillus oceanisediminis 2691 2691		AND40474.1	3045363	3045557	-	195	64	CP015506.1	pfam09388		IPR018540 IPR037208 IPR037208	A361_15340		no
CLBIJ_41060	putative helix-turn-helix domain of transposaseIS66	Clostridium beijerinckii (Clostridium MP) BAS/B3/I/124		AQS06659.1	4498211	4498573	+	363	120	CP016090.1	pfam13005		IPR024474	CLBIJ_41160		no
CLBIJ_41070	transposase IS66 family protein	Clostridium beijerinckii (Clostridium MP) BAS/B3/I/124		AQS06660.1	4498947	4499558	+	612	203	CP016090.1	pfam03050 pfam13817		IPR004291	CLBIJ_41160		no
CLBIJ_41080	hypothetical protein	Clostridium beijerinckii (Clostridium MP) BAS/B3/I/124		AQS06661.1	4500143	4500532	-	390	129	CP016090.1	pfam13840		IPR016540 IPR027795	CLBIJ_41160		no
CLBIJ_41090	malonyl CoA-acyl carrier protein transacylase	Clostridium beijerinckii (Clostridium MP) BAS/B3/I/124	fenF	AQS06662.1	4500571	4501908	-	1338	445	CP016090.1	pfam00698	TIGR00128	IPR001227 IPR001227 IPR014043 IPR016036 IPR016035 IPR016035 IPR004410 IPR020801	CLBIJ_41160		no
CLBIJ_41100	hypothetical protein	Clostridium beijerinckii (Clostridium MP) BAS/B3/I/124		AQS06663.1	4502247	4503383	-	1137	378	CP016090.1			IPR006638 IPR005909	CLBIJ_41160		no
CLBIJ_41110	hypothetical protein	Clostridium beijerinckii (Clostridium MP) BAS/B3/I/124		AQS06664.1	4503566	4503841	-	276	91	CP016090.1			IPR036259	CLBIJ_41160		no
CLBIJ_41120	hypothetical protein	Clostridium beijerinckii (Clostridium MP) BAS/B3/I/124		AQS06665.1	4503828	4504493	-	666	221	CP016090.1			IPR036259	CLBIJ_41160		no
CLBIJ_41130	hypothetical protein	Clostridium beijerinckii (Clostridium MP) BAS/B3/I/124		AQS06666.1	4504595	4504723	-	129	42	CP016090.1				CLBIJ_41160		no
CLBIJ_41140	gramicidin S synthase 2	Clostridium beijerinckii (Clostridium MP) BAS/B3/I/124	grsB_2	AQS06667.1	4504752	4511708	-	6957	2318	CP016090.1	pfam00550 pfam00550 pfam02801 pfam00501 pfam00109 pfam13193 pfam00668 pfam00668 pfam16197	TIGR01733	IPR036736 IPR023213 IPR023213 IPR023213 IPR023213 IPR009081 IPR009081 IPR018201 IPR014031 IPR009081 IPR000873 IPR014030 IPR009081 IPR036736 IPR036736 IPR025110 IPR020841 IPR006162 IPR020845 IPR016039 IPR001242 IPR001242 IPR016039 IPR036736 IPR032821 IPR010071	CLBIJ_41160		no
CLBIJ_41150	tyrocidine synthase 3	Clostridium beijerinckii (Clostridium MP) BAS/B3/I/124	tycC_2	AQS06668.1	4511747	4521067	-	9321	3106	CP016090.1	pfam00550 pfam00550 pfam00550 pfam00668 pfam00668 pfam00668 pfam00501 pfam00501 pfam00501 pfam13193 pfam13193 pfam13193	TIGR01733 TIGR01733 TIGR01733	IPR009081 IPR009081 IPR009081 IPR020806 IPR020806 IPR020806 IPR036736 IPR001242 IPR001242 IPR001242 IPR020845 IPR000873 IPR000873 IPR000873 IPR036736 IPR036736 IPR020845 IPR023213 IPR023213 IPR023213 IPR023213 IPR009081 IPR020845 IPR025110 IPR025110 IPR025110 IPR023213 IPR023213 IPR009081 IPR009081 IPR036736 IPR036736 IPR036736 IPR010071 IPR010071 IPR010071	CLBIJ_41160		no
CLBIJ_41160	ABC transporter ATP-binding protein YojI	Clostridium beijerinckii (Clostridium MP) BAS/B3/I/124	yojI	AQS06669.1	4521078	4524170	-	3093	1030	CP016090.1	pfam00005 pfam00144	TIGR01194	IPR036640 IPR003439 IPR005898 IPR012338 IPR011527 IPR036640 IPR001466 IPR003439 IPR027417 IPR003593	CLBIJ_41160		yes
CLBIJ_41170	surfactin synthase subunit 2	Clostridium beijerinckii (Clostridium MP) BAS/B3/I/124	srfAB	AQS06670.1	4524233	4528714	-	4482	1493	CP016090.1	pfam13193 pfam00550 pfam00501 pfam00668 pfam00668	TIGR01733 TIGR01720	IPR009081 IPR025110 IPR009081 IPR006162 IPR000873 IPR010071 IPR001242 IPR001242 IPR020459 IPR020459 IPR023213 IPR023213 IPR023213 IPR020845 IPR036736 IPR036736 IPR010060	CLBIJ_41160		no
CLBIJ_41180	linear gramicidin dehydrogenase LgrE	Clostridium beijerinckii (Clostridium MP) BAS/B3/I/124	lgrE_3	AQS06671.1	4528704	4529432	-	729	242	CP016090.1	pfam00975		IPR001031 IPR029058 IPR029058	CLBIJ_41160		no
CLBIJ_41190	4'-phosphopantetheinyl transferase sfp	Clostridium beijerinckii (Clostridium MP) BAS/B3/I/124	sfp_3	AQS06672.1	4529456	4530151	-	696	231	CP016090.1	pfam01648	TIGR00556	IPR004568 IPR037143 IPR037143 IPR037143 IPR008278 IPR037143 IPR037143	CLBIJ_41160		no
CLBIJ_41200	tetratricopeptide repeat protein	Clostridium beijerinckii (Clostridium MP) BAS/B3/I/124		AQS06673.1	4530717	4532015	+	1299	432	CP016090.1	pfam13181		IPR019734 IPR019734 IPR011990 IPR011990 IPR019734 IPR019734 IPR013026 IPR001387 IPR011990 IPR010982 IPR019734 IPR011990 IPR013026 IPR019734 IPR019734 IPR019734 IPR019734 IPR019734 IPR019734 IPR001387	CLBIJ_41160		no
CLBIJ_41210	hypothetical protein	Clostridium beijerinckii (Clostridium MP) BAS/B3/I/124		AQS06674.1	4532050	4532208	+	159	52	CP016090.1				CLBIJ_41160		no
CLBIJ_41220	ABC-2 family transporter protein	Clostridium beijerinckii (Clostridium MP) BAS/B3/I/124		AQS06675.1	4533480	4534076	-	597	198	CP016090.1				CLBIJ_41160		no
CLBIJ_41230	bacitracin export permease protein BceB	Clostridium beijerinckii (Clostridium MP) BAS/B3/I/124	bceB_1	AQS06676.1	4534103	4536097	-	1995	664	CP016090.1	pfam02687		IPR003838 IPR027022	CLBIJ_41160		no
CLBIJ_41240	ABC transporter ATP-binding protein YxdL	Clostridium beijerinckii (Clostridium MP) BAS/B3/I/124	yxdL_1	AQS06677.1	4536084	4536851	-	768	255	CP016090.1	pfam00005		IPR003439 IPR003439 IPR003593 IPR027417	CLBIJ_41160		no
CLBIJ_41250	soluble epoxide hydrolase	Clostridium beijerinckii (Clostridium MP) BAS/B3/I/124		AQS06678.1	4537389	4538366	-	978	325	CP016090.1	pfam00561		IPR029058 IPR000073 IPR029058 IPR029058 IPR000073 IPR000073 IPR000073 IPR000639 IPR000639 IPR000639 IPR000639 IPR000639 IPR000639	CLBIJ_41160		no
CLBIJ_41260	bacterial regulatory protein, tetR family	Clostridium beijerinckii (Clostridium MP) BAS/B3/I/124		AQS06679.1	4538829	4539425	+	597	198	CP016090.1	pfam00440		IPR009057 IPR001647 IPR001647	CLBIJ_41160		no
BBD41_00915	hypothetical protein	Paenibacillus ihbetae IHBB 9852		ANY71261.1	222150	223472	-	1323	440	CP016809.1	pfam13786		IPR025436	BBD41_00965		no
BBD41_00920	R polymerase subunit sigma-24	Paenibacillus ihbetae IHBB 9852		ANY71262.1	223426	223998	-	573	190	CP016809.1	pfam04542 pfam08281	TIGR02937	IPR014284 IPR013324 IPR007627 IPR036388 IPR013249 IPR013325	BBD41_00965		no
BBD41_00925	hypothetical protein	Paenibacillus ihbetae IHBB 9852		ANY71263.1	224262	224960	-	699	232	CP016809.1	pfam12730		IPR032688	BBD41_00965		no
BBD41_00930	bacitracin ABC transporter ATP-binding protein	Paenibacillus ihbetae IHBB 9852		ANY71264.1	224953	225876	-	924	307	CP016809.1	pfam00005		IPR003439 IPR027417 IPR017871 IPR003593 IPR003439	BBD41_00965		no
BBD41_00935	two-component sensor histidine kinase	Paenibacillus ihbetae IHBB 9852		ANY71265.1	226026	226961	-	936	311	CP016809.1	pfam02518 pfam00512		IPR003594 IPR036890 IPR003594 IPR004358 IPR004358 IPR004358 IPR003594 IPR003661 IPR003661 IPR003661 IPR005467 IPR036097 IPR036890	BBD41_00965		no
BBD41_00940	D-binding response regulator	Paenibacillus ihbetae IHBB 9852		ANY71266.1	226964	227659	-	696	231	CP016809.1	pfam00486 pfam00072		IPR001867 IPR001789 IPR011006 IPR001789 IPR001867 IPR001867 IPR001789 IPR036388 IPR001789 IPR001867	BBD41_00965		no
BBD41_00945	hypothetical protein	Paenibacillus ihbetae IHBB 9852		ANY71267.1	228226	229629	-	1404	467	CP016809.1	pfam13360		IPR002372 IPR011047 IPR011047 IPR018391 IPR018391 IPR018391 IPR018391	BBD41_00965		no
BBD41_00950	hypothetical protein	Paenibacillus ihbetae IHBB 9852		ANY71268.1	230141	233221	+	3081	1026	CP016809.1	pfam02368		IPR015943 IPR015943 IPR003343 IPR008979 IPR008979 IPR008964	BBD41_00965		no
BBD41_00955	thymidylate synthase	Paenibacillus ihbetae IHBB 9852		ANY71269.1	233286	233855	-	570	189	CP016809.1	pfam13376			BBD41_00965		no
BBD41_00960	hypothetical protein	Paenibacillus ihbetae IHBB 9852		ANY71270.1	234126	234920	-	795	264	CP016809.1	pfam11155 pfam11155		IPR021328 IPR021328	BBD41_00965		no
BBD41_00965	serine hydrolase	Paenibacillus ihbetae IHBB 9852		ANY76362.1	235059	236528	-	1470	489	CP016809.1	pfam00144		IPR001466 IPR012338	BBD41_00965		yes
BBD41_00970	hypothetical protein	Paenibacillus ihbetae IHBB 9852		ANY71271.1	236704	237930	-	1227	408	CP016809.1	pfam03572		IPR005151 IPR005151 IPR029045 IPR029045 IPR029045	BBD41_00965		no
BBD41_00975	copper amine oxidase	Paenibacillus ihbetae IHBB 9852		ANY71272.1	238047	238832	-	786	261	CP016809.1	pfam07833		IPR036582 IPR012854 IPR036582	BBD41_00965		no
BBD41_00980	D-binding response regulator	Paenibacillus ihbetae IHBB 9852		ANY71273.1	239129	240562	-	1434	477	CP016809.1	pfam12833 pfam00072		IPR011006 IPR001789 IPR020449 IPR020449 IPR001789 IPR018060 IPR001789 IPR009057 IPR018060 IPR018060 IPR009057 IPR001789	BBD41_00965		no
BBD41_00985	histidine kinase	Paenibacillus ihbetae IHBB 9852		ANY76363.1	240559	242265	-	1707	568	CP016809.1	pfam06580 pfam02518		IPR010559 IPR003594 IPR036890 IPR004358 IPR004358 IPR004358 IPR003594 IPR003594 IPR036890 IPR005467	BBD41_00965		no
BBD41_00990	ABC transporter substrate-binding protein	Paenibacillus ihbetae IHBB 9852		ANY71274.1	242672	244372	+	1701	566	CP016809.1	pfam01547		IPR006059	BBD41_00965		no
BBD41_00995	protein lplB	Paenibacillus ihbetae IHBB 9852		ANY71275.1	244469	245359	+	891	296	CP016809.1	pfam00528		IPR035906 IPR000515 IPR000515 IPR035906 IPR000515	BBD41_00965		no
BBD41_01000	ABC transporter permease	Paenibacillus ihbetae IHBB 9852		ANY71276.1	245421	246311	+	891	296	CP016809.1	pfam00528		IPR035906 IPR000515 IPR000515 IPR035906 IPR000515	BBD41_00965		no
BBD41_01005	hypothetical protein	Paenibacillus ihbetae IHBB 9852		ANY71277.1	246553	249381	-	2829	942	CP016809.1			IPR008979 IPR015943 IPR015943	BBD41_00965		no
BBD41_01010	chitooligosaccharide deacetylase	Paenibacillus ihbetae IHBB 9852		ANY71278.1	249662	250495	+	834	277	CP016809.1	pfam01522		IPR011330 IPR002509 IPR002509	BBD41_00965		no
BBD41_01015	AraC family transcriptional regulator	Paenibacillus ihbetae IHBB 9852		ANY71279.1	250673	251551	-	879	292	CP016809.1	pfam12833 pfam06445		IPR018060 IPR018060 IPR011256 IPR018062 IPR018060 IPR009057 IPR009057 IPR010499 IPR029442 IPR011256	BBD41_00965		no
FORC47_1575	hypothetical protein	Bacillus cereus FORC_047		ASL64420.1	1643385	1643564	-	180	59	CP017060.1	pfam08141	TIGR02861	IPR012610 IPR012610 IPR012610 IPR012610	FORC47_1585		no
FORC47_1576	HigA protein (antitoxin to HigB)	Bacillus cereus FORC_047		ASL64421.1	1643631	1644845	-	1215	404	CP017060.1	pfam12844		IPR001387 IPR011990 IPR010982 IPR001387 IPR001387 IPR001387 IPR011990 IPR011990	FORC47_1585		no
FORC47_1577	permease	Bacillus cereus FORC_047		ASL64422.1	1644965	1646233	+	1269	422	CP017060.1	pfam07690		IPR036259 IPR020846 IPR011701	FORC47_1585		no
FORC47_1578	Phosphonate ABC transporter phosphate-bindingperiplasmic component	Bacillus cereus FORC_047		ASL64423.1	1646360	1646884	+	525	174	CP017060.1	pfam14346		IPR025511	FORC47_1585		no
FORC47_1579	Chromosome initiation inhibitor	Bacillus cereus FORC_047		ASL64424.1	1646925	1647818	-	894	297	CP017060.1	pfam00126 pfam03466		IPR000847 IPR000847 IPR000847 IPR000847 IPR036390 IPR000847 IPR005119 IPR036388	FORC47_1585		no
FORC47_1580	Ferric iron ABC transporter ATP-binding protein	Bacillus cereus FORC_047		ASL64425.1	1648176	1648973	+	798	265	CP017060.1	pfam00005		IPR027417 IPR003439 IPR003439 IPR008995 IPR017871	FORC47_1585		no
FORC47_1581	Ferric iron ABC transporter iron-binding protein	Bacillus cereus FORC_047		ASL64426.1	1648951	1649976	+	1026	341	CP017060.1	pfam13343		IPR026045	FORC47_1585		no
FORC47_1582	Ferric iron ABC transporter permease protein	Bacillus cereus FORC_047		ASL64427.1	1649989	1651659	+	1671	556	CP017060.1	pfam00528 pfam00528		IPR035906 IPR000515 IPR000515 IPR000515 IPR000515 IPR035906 IPR035906 IPR035906 IPR000515 IPR000515	FORC47_1585		no
FORC47_1583	Ferric iron ABC transporter permease protein	Bacillus cereus FORC_047		ASL64428.1	1651659	1652918	+	1260	419	CP017060.1	pfam10996 pfam00753 pfam07521		IPR036866 IPR022712 IPR022712 IPR036866 IPR036866 IPR001279 IPR001279 IPR011108	FORC47_1585		no
FORC47_1584	hypothetical protein	Bacillus cereus FORC_047		ASL64429.1	1652939	1653772	+	834	277	CP017060.1				FORC47_1585		no
FORC47_1585	Beta-lactamase	Bacillus cereus FORC_047		ASL64430.1	1654058	1655506	-	1449	482	CP017060.1	pfam00144		IPR012338 IPR001466	FORC47_1585		yes
FORC47_1586	Holin associated hypothetical protein	Bacillus cereus FORC_047		ASL64431.1	1655774	1656220	-	447	148	CP017060.1	pfam10787		IPR019723	FORC47_1585		no
FORC47_1587	hypothetical protein	Bacillus cereus FORC_047		ASL64432.1	1656443	1656604	+	162	53	CP017060.1				FORC47_1585		no
FORC47_1588	hypothetical protein	Bacillus cereus FORC_047		ASL64433.1	1656777	1657868	+	1092	363	CP017060.1	pfam13354		IPR012338 IPR012338	FORC47_1585		no
FORC47_1589	Phosphoglycerate mutase family 2	Bacillus cereus FORC_047		ASL64434.1	1657985	1658560	+	576	191	CP017060.1	pfam00300		IPR013078 IPR029033 IPR029033 IPR013078 IPR013078	FORC47_1585		no
FORC47_1590	hypothetical protein	Bacillus cereus FORC_047		ASL64435.1	1658650	1659021	+	372	123	CP017060.1				FORC47_1585		no
FORC47_1591	hydrolase	Bacillus cereus FORC_047		ASL64436.1	1659040	1659900	-	861	286	CP017060.1	pfam00561		IPR029058 IPR000073 IPR000073 IPR000073 IPR029058 IPR000073	FORC47_1585		no
FORC47_1592	hypothetical protein	Bacillus cereus FORC_047		ASL64437.1	1659933	1660262	-	330	109	CP017060.1				FORC47_1585		no
FORC47_1593	transcriptional regulator	Bacillus cereus FORC_047		ASL64438.1	1660246	1660656	-	411	136	CP017060.1	pfam01047		IPR000835 IPR036388 IPR036390 IPR000835 IPR000835	FORC47_1585		no
FORC47_1594	hypothetical protein	Bacillus cereus FORC_047		ASL64439.1	1660812	1661606	+	795	264	CP017060.1	pfam13672		IPR036457	FORC47_1585		no
FORC47_1595	Asparagine synthetase (glutamine-hydrolyzing)	Bacillus cereus FORC_047		ASL64440.1	1661649	1663472	-	1824	607	CP017060.1	pfam00733 pfam13537	TIGR01536	IPR033738 IPR029055 IPR029055 IPR006426 IPR001962 IPR017932 IPR017932 IPR001962 IPR006426	FORC47_1585		no
BFS30_17155	hypothetical protein	Pedobacter steynii DX4		AOM78750.1	4100724	4107074	+	6351	2116	CP017141.1	pfam13193 pfam00550 pfam00550 pfam00501 pfam00501 pfam00668 pfam00668	TIGR01720 TIGR01733	IPR036736 IPR010060 IPR023213 IPR036736 IPR025110 IPR009081 IPR009081 IPR009081 IPR020845 IPR009081 IPR036736 IPR006162 IPR020845 IPR010071 IPR000873 IPR000873 IPR001242 IPR001242 IPR036736 IPR023213 IPR023213 IPR006162	BFS30_17205		no
BFS30_17160	hypothetical protein	Pedobacter steynii DX4		AOM78751.1	4107098	4113424	+	6327	2108	CP017141.1	pfam00668 pfam00668 pfam00550 pfam00550 pfam00501 pfam00501 pfam13193 pfam13193	TIGR01733 TIGR01733	IPR036736 IPR036736 IPR006162 IPR023213 IPR010071 IPR010071 IPR001242 IPR001242 IPR009081 IPR009081 IPR009081 IPR000873 IPR000873 IPR023213 IPR023213 IPR025110 IPR025110 IPR009081 IPR020845 IPR020806 IPR020806 IPR036736 IPR036736	BFS30_17205		no
BFS30_17165	hypothetical protein	Pedobacter steynii DX4		AOM78752.1	4113414	4125845	+	12432	4143	CP017141.1	pfam13193 pfam13193 pfam13193 pfam00501 pfam00501 pfam00501 pfam00668 pfam00668 pfam00668 pfam00668 pfam00668 pfam00550 pfam00550 pfam00550	TIGR01720 TIGR01733 TIGR01733 TIGR01733	IPR036736 IPR006162 IPR036736 IPR036736 IPR036736 IPR020845 IPR009081 IPR009081 IPR025110 IPR025110 IPR025110 IPR020806 IPR020806 IPR020806 IPR010060 IPR023213 IPR010071 IPR010071 IPR010071 IPR000873 IPR000873 IPR000873 IPR009081 IPR020845 IPR023213 IPR023213 IPR023213 IPR023213 IPR036736 IPR023213 IPR023213 IPR023213 IPR023213 IPR020845 IPR001242 IPR001242 IPR001242 IPR001242 IPR001242 IPR036736…	BFS30_17205		no
BFS30_17170	polyketide synthase	Pedobacter steynii DX4		AOM78753.1	4125930	4127558	+	1629	542	CP017141.1	pfam12706		IPR036866 IPR001279 IPR036866	BFS30_17205		no
BFS30_17175	asparagine synthase (glutamine-hydrolyzing)	Pedobacter steynii DX4		AOM78754.1	4127622	4129478	+	1857	618	CP017141.1	pfam13537 pfam00733	TIGR01536	IPR017932 IPR006426 IPR033738 IPR006426 IPR029055 IPR017932 IPR001962 IPR001962 IPR029055	BFS30_17205		no
[truncated: 14,044 more rows]
