# Supplementary material for: Structural basis of colibactin activation by the ClbP peptidase
Source: Nat Chem Biol. 2022 Oct 17;19(2):151–8. doi: 10.1038/s41589-022-01142-z (PMC9889268; doi:10.1038/s41589-022-01142-z)
Supplement: Supplementary file 3 — Data for sequence analyses [file 41589_2022_1142_MOESM3_ESM.zip › Velilla_Supp_File_1/README.txt]

Zip file contains:

Prodrug_peptidase_SSN.cys file: Sequence similarity network for PF00144 family members in the correct size range and with at least two transmembrane domains.

Sequence_analysis_metadata.xlsx: Metadata file for sequences in the sequence similarity network.

All_representative_nodes_alignment.fa: Clustal Omega alignment for sequences from all representative nodes.

Prodrug-peptidase_representative_nodes_alignment.fa: Clustal Omega alignment for sequences from all prodrug peptidase representative nodes.

ClbP_representative_nodes_alignment.fa: Clustal Omega alignment for sequences from all ClbP representative nodes.

Broader_S12_alignment.fa: Clustal Omega alignment of S12 peptidases in the MEROPS database. Used for comparisons to the broader family.

S12_PDB_tree.nwk: Phylogenetic tree for S12 family members with available structures.
