# Supplementary material for: Structural basis of colibactin activation by the ClbP peptidase
Source: Nat Chem Biol. 2022 Oct 17;19(2):151–8. doi: 10.1038/s41589-022-01142-z (PMC9889268; doi:10.1038/s41589-022-01142-z)
Supplement: Source Data Fig. 3 — Statistical Source Data [file 41589_2022_1142_MOESM5_ESM.xlsx]

## Sheet: Fig3c_summary
	Mutant	Replicate	Substrate	Fold activity relative to S95A (product AUC)
	WT	1	D-Asn	42.6728
		2	D-Asn	34.2082
		3	D-Asn	42.6803
		1	D-Asp	18.9059
		2	D-Asp	21.8944
		3	D-Asp	24.1519
	S95A	1	D-Asn	1.27761
		2	D-Asn	0.801565
		3	D-Asn	0.920829
		1	D-Asp	1.13554
		2	D-Asp	0.80744
		3	D-Asp	1.05702
	E92Q	1	D-Asn	54.7715
		2	D-Asn	47.2624
		3	D-Asn	52.3275
		1	D-Asp	811.561
		2	D-Asp	834.597
		3	D-Asp	832.948
	H257A	1	D-Asn	31.8232
		2	D-Asn	36.4192
		3	D-Asn	31.4754
		1	D-Asp	2.06307
		2	D-Asp	2.51095
		3	D-Asp	1.9462
	N331A	1	D-Asn	4.99016
		2	D-Asn	4.83423
		3	D-Asn	4.80652
		1	D-Asp	42.4672
		2	D-Asp	44.6654
		3	D-Asp	42.4875
	S188A	1	D-Asn	2.26157
		2	D-Asn	2.14551
		3	D-Asn	2.30603
		1	D-Asp	1.69482
		2	D-Asp	2.17431
		3	D-Asp	2.04871
	S188N	1	D-Asn	6.19843
		2	D-Asn	5.89932
		3	D-Asn	6.1629
		1	D-Asp	1.21905
		2	D-Asp	0.960594
		3	D-Asp	0.139176

## Sheet: Analysis_LCMS
Boxed columns are raw area-under-the-curve data (in counts) copied from the first page. Everything else is a calculation based off those values
Mutant	Substrate	Replicate	Substrate (counts)	Substrate conc. (uM)	Average substrate AUC	Fold activity relative to S95A (substrate AUC)	Average reative activity by substrate AUC	Product (counts)	Average AUC (product)	% activty relative to WT (based on AUC for product)	Fold activity relative to S95A (product AUC)	Average reative activity by product AUC
WT	D-Asn	1	0	-7.70602	477.674	0	3.46368e-05	8.26953e+06	7.72322e+06	107.256	42.6728	39.8538
	D-Asn	2	685.591	-7.69696		4.97131e-05		6.62917e+06		85.4696	34.2082
	D-Asn	3	747.43	-7.69614		5.41971e-05		8.27097e+06		107.275	42.6803
	D-Asp	1	4.87928e+06	109.102	5.38897e+06	0.657202	0.725852	121262	138868	86.7084	18.9059	21.6507
	D-Asp	2	5.53259e+06	123.77		0.745197		140430		101.18	21.8944
	D-Asp	3	5.75503e+06	128.764		0.775158		154910		112.112	24.1519
S95A	D-Asn	1	1.57927e+07	201.094	1.37909e+07	1.14515	1	247586	193789		1.27761	1
	D-Asn	2	1.19866e+07	150.773		0.869168		155335			0.801565
	D-Asn	3	1.35935e+07	172.017		0.985682		178447			0.920829
	D-Asp	1	7.06689e+06	158.218	7.42433e+06	0.951856	1	7283.37	6414		1.13554	1
	D-Asp	2	7.35757e+06	164.744		0.991008		5178.92			0.80744
	D-Asp	3	7.84852e+06	175.767		1.05714		6779.7			1.05702
E92Q	D-Asn	1	1421.33	-7.68723		0.000103062	6.04628e-05	1.06141e+07		138.395	54.7715	51.4538
	D-Asn	2	694.124	-7.69684		5.03319e-05		9.15894e+06		119.068	47.2624
	D-Asn	3	386.064	-7.70092		2.7994e-05		1.01405e+07		132.104	52.3275
	D-Asp	1	10671.2	-0.206258		0.00143733	0.00199581	5.20535e+06		3925.1	811.561	826.369
	D-Asp	2	19537.8	-0.00718913		0.00263159		5.3531e+06		4036.65	834.597
	D-Asp	3	14243.5	-0.126055		0.00191849		5.34252e+06		4028.66	832.948
H257A	D-Asn	1	440.848	-7.70019		3.19665e-05	0.000104037	6.16698e+06		79.3313	31.8232	33.2393
	D-Asn	2	2809.22	-7.66888		0.0002037		7.05764e+06		91.1603	36.4192
	D-Asn	3	1054.25	-7.69208		7.6445e-05		6.0996e+06		78.4363	31.4754
	D-Asp	1	4.45355e+06	99.5437		0.599859	0.603297	13232.5		5.14786	2.06307	2.17341
	D-Asp	2	4.605e+06	102.944		0.620257		16105.2		7.3167	2.51095
	D-Asp	3	4.37867e+06	97.8627		0.589774		12482.9		4.5819	1.9462
N331A	D-Asn	1	8.84748e+06	109.269		0.641543	0.622161	967038		10.2697	4.99016	4.87697
	D-Asn	2	8.27695e+06	101.726		0.600173		936820		9.86836	4.83423
	D-Asn	3	8.61614e+06	106.21		0.624768		931452		9.79706	4.80652
	D-Asp	1	4.29745e+06	96.0391		0.578834	0.58535	272385		200.803	42.4672	43.2067
	D-Asp	2	4.43157e+06	99.0504		0.596899		286484		211.447	44.6654
	D-Asp	3	4.30846e+06	96.2862		0.580316		272515		200.901	42.4875
S188A	D-Asn	1	8.91567e+06	110.171		0.646487	0.624308	438268		3.24697	2.26157	2.2377
	D-Asn	2	8.2172e+06	100.936		0.59584		415777		2.94826	2.14551
	D-Asn	3	8.69651e+06	107.273		0.630596		446884		3.3614	2.30603
	D-Asp	1	4.42188e+06	98.8326		0.595593	0.603297	10870.6		3.36464	1.69482	1.97261
	D-Asp	2	4.4813e+06	100.167		0.603597		13946		5.68652	2.17431
	D-Asp	3	4.53404e+06	101.351		0.610701		13140.4		5.07832	2.04871
S188N	D-Asn	1	8.18248e+06	100.477		0.593323	0.579199	1.20119e+06		13.3795	6.19843	6.08688
	D-Asn	2	8.00263e+06	98.099		0.580282		1.14322e+06		12.6097	5.89932
	D-Asn	3	7.778e+06	95.1291		0.563994		1.1943e+06		13.288	6.1629
	D-Asp	1	4.19239e+06	93.6804		0.564683	0.58855	7818.95		1.06072	1.21905	0.772938
	D-Asp	2	4.39989e+06	98.3391		0.592632		6161.25		-0.190821	0.960594
	D-Asp	3	4.51649e+06	100.957		0.608336		892.673		-4.16849	0.139176
WT-T0	D-Asn	1	1.09425e+07	136.967		0.793453	0.7628	704168
	D-Asn	2	1.02807e+07	128.217		0.745464		663378
	D-Asn	3	1.03361e+07	128.95		0.749482		666428
	D-Asp	1	5.30639e+06	118.691		0.71473	0.706568	4317.01
	D-Asp	2	5.32267e+06	119.057		0.716923		4228.87
	D-Asp	3	5.10833e+06	114.245		0.688052		4163.34
S95A-T0	D-Asn	1	1.12608e+07	141.176		0.816537		2866.22
	D-Asn	2	1.03509e+07	129.147		0.750561		5554.96
	D-Asn	3	9.74749e+06	121.168		0.706804		4599.84
	D-Asp	1	5.12405e+06	114.598		0.690171		5064.92
	D-Asp	2	5.1146e+06	114.385		0.688897		3660.15
	D-Asp	3	4.92563e+06	110.143		0.663444		520.04

## Sheet: Raw_LCMS
Raw data as exported from the LCMS MS analysis software, RT= retention time of peak, Resp = AUC in counts. All Masses were extracted with a 5ppm window on either side of the expected M+H m/z. see other tabs for analysis
Sample				Myr-DAsn Results			Myr-D-Asp Results			Myr-Dasn-Ala-OMe Results			Myr-D-Asp-Ala-OMe Results
Data File	Acq. Date-Time	Level (uM)	Type	RT	Resp.	Calc. Conc.	RT	Resp.	Calc. Conc.	RT	Resp.	Calc. Conc.	RT	Resp.	Calc. Conc.
20200703_E92Q_DAsn_t5_1_rerun.d	2020-07-03 17:57:09		Sample	5.42952	1.06141e+07		5.79437	293.465		5.82753	1421.33
20200701_E92Q_DAsn_t5_2.d	2020-07-01 19:57:05		Sample	5.45117	9.15894e+06					5.81602	694.124
20200701_E92Q_DAsn_t5_3.d	2020-07-01 21:24:34		Sample	5.44625	1.01405e+07					5.79452	386.064		5.97693	702.065
20200701_E92Q_DAsp_t5_1.d	2020-07-01 23:09:29		Sample	5.4907	44986.9		5.68972	5.20535e+06		5.83897	423.481		6.00482	10671.2
20200701_E92Q_DAsp_t5_2.d	2020-07-02 00:36:56		Sample	5.448	50179.7		5.63042	5.3531e+06					5.9621	19537.8
20200701_E92Q_DAsp_t5_3.d	2020-07-02 02:04:07		Sample	5.44452	46403.9		5.64353	5.34252e+06					5.97522	14243.5
20200701_H257A_DAsn_t5_1.d	2020-07-01 19:07:03		Sample	5.46222	6.16698e+06					5.81048	440.848
20200701_H257A_DAsn_t5_2.d	2020-07-01 20:34:39		Sample	5.44767	7.05764e+06					5.86227	2809.22
20200701_H257A_DAsn_t5_3.d	2020-07-01 22:01:58		Sample	5.44987	6.0996e+06		5.69863	804.867		5.8479	1054.25		6.01373	507.811
20200701_H257A_DAsp_t5_1.d	2020-07-01 23:47:01		Sample	5.44542	30119.8		5.64442	13232.5					5.9761	4.45355e+06
20200701_H257A_DAsp_t5_2.d	2020-07-02 01:14:18		Sample	5.44268	29672.8		5.6417	16105.2					5.97338	4.605e+06
20200701_H257A_DAsp_t5_3.d	2020-07-02 02:41:29		Sample	5.44632	28480		5.64532	12482.9					5.977	4.37867e+06
20200701_N331A_DAsn_t5_1.d	2020-07-01 19:19:32		Sample	5.45937	967038					5.8574	8.84748e+06
20200701_N331A_DAsn_t5_2.d	2020-07-01 20:47:12		Sample	5.46345	936820		5.71222	3160.41		5.84488	8.27695e+06
20200701_N331A_DAsn_t5_3.d	2020-07-01 22:14:26		Sample	5.45692	931452					5.85493	8.61614e+06
20200701_N331A_DAsp_t5_1.d	2020-07-01 23:59:29		Sample	5.44045	29622.4		5.63947	272385					5.97115	4.29745e+06
20200701_N331A_DAsp_t5_2.d	2020-07-02 01:26:45		Sample	5.4297	29776.1		5.6287	286484					5.96038	4.43157e+06
20200701_N331A_DAsp_t5_3.d	2020-07-02 02:54:02		Sample	5.44627	30077		5.64527	272515					5.97695	4.30846e+06
20200703_S95A_DAsn_t5_1_rerun.d	2020-07-03 17:44:41		Sample	5.43413	247586		5.66632	2184.4		5.83215	1.57927e+07
20200701_S95A_DAsn_t5_2.d	2020-07-01 19:44:38		Sample	5.45482	155335		5.76992	717.465		5.85285	1.19866e+07
20200701_S95A_DAsn_t5_3.d	2020-07-01 21:12:07		Sample	5.45163	178447		5.66723	816.737		5.84965	1.35935e+07
20200701_S95A_DAsp_t5_1.d	2020-07-01 22:57:01		Sample	5.44675	50892.6		5.64577	7283.37					5.97745	7.06689e+06
20200701_S95A_DAsp_t5_2.d	2020-07-02 00:24:23		Sample	5.44843	55596.8		5.63087	5178.92					5.96255	7.35757e+06
20200701_S95A_DAsp_t5_3.d	2020-07-02 01:51:40		Sample	5.4451	59743		5.64412	6779.7		5.8597	241.832		5.97578	7.84852e+06
20200701_S188A_DAsn_t5_1.d	2020-07-01 18:42:02		Sample	5.44762	438268		5.79588	113.509		5.84563	8.91567e+06		6.11098	188.553
20200701_S188A_DAsn_t5_2.d	2020-07-01 20:09:32		Sample	5.4562	415777		5.73813	2062.73		5.85422	8.2172e+06
20200701_S188A_DAsn_t5_3.d	2020-07-01 21:37:02		Sample	5.45145	446884					5.84948	8.69651e+06		6.06507	362.647
20200701_S188A_DAsp_t5_1.d	2020-07-01 23:21:55		Sample	5.46112	29367.4		5.66012	10870.6					5.97522	4.42188e+06
20200701_S188A_DAsp_t5_2.d	2020-07-02 00:49:23		Sample	5.44678	30547.1		5.6292	13946					5.96088	4.4813e+06
20200701_S188A_DAsp_t5_3.d	2020-07-02 02:16:35		Sample	5.44185	28908.2		5.64087	13140.4					5.97255	4.53404e+06
20200701_S188N_DAsn_t5_1.d	2020-07-01 18:54:34		Sample	5.46133	1.20119e+06		5.77643	469.806		5.85935	8.18248e+06		6.05835	1086.29
20200701_S188N_DAsn_t5_2.d	2020-07-01 20:22:12		Sample	5.45285	1.14322e+06		5.73477	1901.89		5.85087	8.00263e+06
20200701_S188N_DAsn_t5_3.d	2020-07-01 21:49:30		Sample	5.4467	1.1943e+06		5.66228	1216.15		5.84472	7.778e+06
20200701_S188N_DAsp_t5_1.d	2020-07-01 23:34:23		Sample	5.45017	26815.7		5.64918	7818.95					5.96428	4.19239e+06
20200701_S188N_DAsp_t5_2.d	2020-07-02 01:01:51		Sample	5.44537	26371.9		5.62778	6161.25					5.97605	4.39989e+06
20200701_S188N_DAsp_t5_3.d	2020-07-02 02:29:02		Sample	5.44502	30531.3		5.72695	892.673					5.97572	4.51649e+06
20200703_WT_DAsn_t5_1_rerun.d	2020-07-03 17:32:12		Sample	5.43253	8.26953e+06						0
20200701_WT_DAsn_t5_2.d	2020-07-01 19:32:10		Sample	5.45455	6.62917e+06		5.76965	593.13		5.85257	685.591
20200701_WT_DAsn_t5_3.d	2020-07-01 20:59:39		Sample	5.45535	8.27097e+06		5.70412	576.788		5.85337	747.43		6.08555	976.717
20200701_WT_DAsp_t5_1.d	2020-07-01 22:44:33		Sample	5.46352	29590.1		5.66253	121262		5.76203	654.107		5.97763	4.87928e+06
20200701_WT_DAsp_t5_2.d	2020-07-02 00:11:56		Sample	5.44548	37855		5.64448	140430					5.97617	5.53259e+06
20200701_WT_DAsp_t5_3.d	2020-07-02 01:39:13		Sample	5.44548	45217.4		5.62792	154910					5.9596	5.75503e+06
Substrate standard curves
20200703_STD_Asn_3-125_1.d	2020-07-04 07:39:46	3.125	Cal	5.51473	3408.67					5.84642	329316		6.09518	18.5976
20200703_STD_Asn_3-125_2.d	2020-07-04 07:52:13	3.125	Cal	5.4644	3064.02		5.67998	1158.65		5.84583	390754
20200703_STD_Asn_3-125_3.d	2020-07-04 08:04:52	3.125	Cal	5.44623	2624.38		5.59548	238.407		5.84425	437451
20200703_STD_Asn_6-25_1.d	2020-07-04 05:47:34	6.25	Cal				5.71307	241.841		5.84573	639643		6.06133	134.864
20200703_STD_Asn_6-25_2.d	2020-07-04 06:00:02	6.25	Cal	5.47715	4192		5.7425	287.023		5.842	1.03937e+06
20200703_STD_Asn_6-25_3.d	2020-07-04 06:12:29	6.25	Cal	5.45977	5000.7		5.60902	311.812		5.8412	682107
20200703_STD_Asn_12-5_1.d	2020-07-04 03:55:11	12.5	Cal	5.49525	1736.84		5.71083	322.462		5.84352	1.22004e+06		6.0591	213.958
20200703_STD_Asn_12-5_2.d	2020-07-04 04:07:38	12.5	Cal	5.51312	356.737		5.71213	605.608		5.8448	1.7498e+06		6.09357	140.03
20200703_STD_Asn_12-5_3.d	2020-07-04 04:20:17	12.5	Cal	5.48212	2340.37		5.73087	3209.97		5.83038	1.3906e+06
20200703_STD_Asn_25_1.d	2020-07-04 02:02:42	25	Cal	5.47778	8290.03		5.61047	51.6618		5.84263	2.69344e+06
20200703_STD_Asn_25_2.d	2020-07-04 02:15:15	25	Cal	5.49603	2079.08		5.6453	60.0476		5.8443	2.68541e+06		6.0599	25.7031
20200703_STD_Asn_25_3.d	2020-07-04 02:27:42	25	Cal	5.54732	100.939					5.84583	2.82466e+06
20200703_STD_Asn_50_1.d	2020-07-04 00:10:18	50	Cal	5.44328	637.38		5.70863	182.755		5.8413	5.36328e+06
20200703_STD_Asn_50_2.d	2020-07-04 00:22:45	50	Cal	5.50903	2872.04		5.79097	213.264		5.84072	4.38955e+06
20200703_STD_Asn_50_3.d	2020-07-04 00:35:13	50	Cal	5.5087	5700.98		5.64138	962.828		5.84038	6.58983e+06
20200703_STD_Asn_100_1.d	2020-07-03 22:18:03	100	Cal	5.4884	1667.68		5.67083	483.495		5.83667	6.93798e+06
20200703_STD_Asn_100_2.d	2020-07-03 22:30:31	100	Cal	5.4814	5977.83		5.61407	1182.09		5.82967	7.00179e+06	84.8666
20200703_STD_Asn_100_3.d	2020-07-03 22:43:07	100	Cal	5.47382	1743.82		5.57332	438.007		5.82208	8.79853e+06		5.95475	44366.1
20200703_STD_Asp_3-125_1.d	2020-07-04 08:17:20	3.125	Cal	5.44335	1196.69					5.8248	1462.04		5.97405	136558
20200703_STD_Asp_3-125_2.d	2020-07-04 08:29:47	3.125	Cal	5.51057	2410.48					5.85883	1114.67		5.97492	129909
20200703_STD_Asp_3-125_3.d	2020-07-04 08:42:14	3.125	Cal	5.48057	2114.38		5.62982	751.651		5.84542	694.635		5.9615	136329
20200703_STD_Asp_6-25_1.d	2020-07-04 06:24:56	6.25	Cal	5.52345	6082.1		5.63955	470.146		5.83855	2583.5		5.97123	276532
20200703_STD_Asp_6-25_2.d	2020-07-04 06:37:24	6.25	Cal	5.49533	5704.08		5.7275	2317.35		5.82702	3356.15		5.95968	276628
20200703_STD_Asp_6-25_3.d	2020-07-04 06:49:51	6.25	Cal	5.39087	920.423		5.6562	9.94534		5.85522	1792.03		5.9713	283984
20200703_STD_Asp_12-5_1.d	2020-07-04 04:32:45	12.5	Cal	5.51218	3330.37		5.69462	452.534		5.84387	6045.45		5.95995	532497
20200703_STD_Asp_12-5_2.d	2020-07-04 04:45:12	12.5	Cal	5.5483	4702.66					5.84682	4415.74		5.9629	559645
20200703_STD_Asp_12-5_3.d	2020-07-04 04:57:39	12.5	Cal	5.46272	5669.76		5.64517	158.903		5.8276	4862.87		5.96027	557532
20200703_STD_Asp_25_1.d	2020-07-04 02:40:09	25	Cal	5.54492	4947.72		5.72733	291.705		5.82683	10592.9		5.95952	1.14896e+06
20200703_STD_Asp_25_2.d	2020-07-04 02:52:49	25	Cal	5.51098	10814.4		5.71	2535.64		5.84267	7288.4		5.97535	1.1355e+06
20200703_STD_Asp_25_3.d	2020-07-04 03:05:16	25	Cal	5.49307	6153.91		5.65892	215.031		5.84133	8967.61		5.97402	1.17456e+06
20200703_STD_Asp_50_1.d	2020-07-04 00:47:46	50	Cal	5.46103	5944.18		5.62687	680.18		5.84247	31633.2		5.95855	2.3135e+06
20200703_STD_Asp_50_2.d	2020-07-04 01:00:13	50	Cal	5.4959	6300.39		5.62858	2836.44		5.84417	28020.9		5.96025	2.35413e+06
20200703_STD_Asp_50_3.d	2020-07-04 01:12:40	50	Cal	5.42713	834.914		5.64273	1666.88		5.84173	21102.6		5.97442	2.37678e+06
20200703_STD_Asp_100_1.d	2020-07-03 22:55:35	100	Cal	5.4898	3719.96		5.60588	2342.57		5.83807	43157		5.95415	4.3017e+06
20200703_STD_Asp_100_2.d	2020-07-03 23:08:02	100	Cal	5.52785	4976.61		5.72685	1751.09		5.82637	46050		5.95903	4.48881e+06
20200703_STD_Asp_100_3.d	2020-07-03 23:20:29	100	Cal	5.49227	2296.34		5.62493	3613.08		5.82395	42714.4		5.95662	4.4804e+06
Initial time points
20200703_WT_DAsn_t0_1.d	2020-07-03 18:21:24		Sample	5.43392	704168		5.68268	1861.41		5.83193	1.09425e+07
20200703_WT_DAsn_t0_2.d	2020-07-03 19:36:31		Sample	5.43782	663378		5.65342	656.471		5.83585	1.02807e+07
20200703_WT_DAsn_t0_3.d	2020-07-03 20:51:22		Sample	5.43953	666428		5.73808	2628.55		5.82102	1.03361e+07
20200703_WT_DAsp_t0_1.d	2020-07-03 18:34:02		Sample	5.43805	38606.4		5.62048	4317.01		5.81948	2849.85		5.95217	5.30639e+06
20200703_WT_DAsp_t0_2.d	2020-07-03 19:48:58		Sample	5.4393	38476.3		5.62173	4228.87					5.95342	5.32267e+06
20200703_WT_DAsp_t0_3.d	2020-07-03 21:03:49		Sample	5.42948	32886		5.6285	4163.34		5.81092	757.313		5.96018	5.10833e+06
20200703_S95A_DAsn_t0_1.d	2020-07-03 18:58:56		Sample	5.47108	2866.22		5.68668	2292.56		5.83593	1.12608e+07
20200703_S95A_DAsn_t0_2.d	2020-07-03 20:13:54		Sample	5.51335	5554.96		5.74553	3944.2		5.82845	1.03509e+07
20200703_S95A_DAsn_t0_3.d	2020-07-03 21:28:43		Sample	5.47617	4599.84		5.72493	833.72		5.82443	9.74749e+06
20200703_S95A_DAsp_t0_1.d	2020-07-03 19:11:24		Sample	5.48252	7274.39		5.63177	5064.92		5.83078	62021.3		5.96345	5.12405e+06
20200703_S95A_DAsp_t0_2.d	2020-07-03 20:26:23		Sample	5.51625	4892.22		5.63233	3660.15		5.83135	63120.2		5.96402	5.1146e+06
20200703_S95A_DAsp_t0_3.d	2020-07-03 21:41:10		Sample	5.44543	2451.84		5.71077	520.04		5.82687	60080.5		5.95953	4.92563e+06
Blanks
20200701_blank1.d	2020-07-01 17:51:56		Sample	5.42187	11722.1		5.63747	1318.41		5.9194	1288.5		5.96915	2088.52
20200701_blank2.d	2020-07-01 22:26:14		Sample	5.505	5156.21		5.6045	1841
20200701_blank3.d	2020-07-02 03:05:48		Sample	5.51998	6187.2		5.68582	1721.77
20200701_blank4.d	2020-07-02 07:39:57		Sample	5.44013	1330.02		5.63913	684.314
Bad samples
20200701_E92Q_DAsn_t5_1.d	2020-07-01 18:29:30		Sample	5.46508	19298.4		5.71383	607.629		5.81335	488.572
20200701_S95A_DAsn_t5_1.d	2020-07-01 18:16:57		Sample	5.44805	2491.33		5.68023	1610.08		5.84607	30810.2
20200701_WT_DAsn_t5_1.d	2020-07-01 18:04:25		Sample	5.4492	10924		5.69797	134.136

## Sheet: LCMS_Std._Curve_fits
Myristoyl-D-Asn-L-Ala-Ome Substrate
m	75635.6	582850	b
Std. Error on m	5617.58	264783	Std. Error on b
r2	0.918898	806477	se_y
F	181.282	16	d_f
ss_reg	117906600644875	1.04065e+13	ss_resid
Myristoyl-D-Asp-L-Ala-Ome Substrate
m	44540.1	19858	b
Std. Error on m	461.678	21761.1	Std. Error on b
r2	0.998284	66280	se_y
F	9307.3	16	d_f
ss_reg	4.08873e+13	7.02885e+10	ss_resid

## Sheet: ValueList_Helper
Sample
Blank
Cal
QC
CC
DoubleBlank
MatrixSpike
MatrixSpikeDup
MatrixBlank
TuneCheck
ResponseCheck
