# Supplementary material for: Structural basis of colibactin activation by the ClbP peptidase
Source: Nat Chem Biol. 2022 Oct 17;19(2):151–8. doi: 10.1038/s41589-022-01142-z (PMC9889268; doi:10.1038/s41589-022-01142-z)
Supplement: Source Data Extended Data Fig. 3 — Statistical Source Data [file 41589_2022_1142_MOESM6_ESM.xlsx]

## Sheet: ED_Fig3c_Raw_fluorescence_Expt1
		Fluorescence (RFU)
	Time (min)	WT_1	WT-2	WT_3	S95A_1	S95A_2	S95A_3	W466A_1	W466A_2	W466A_3	K240A_1	K240A_2	K240A_3	F243A_1	F243A_2	F243A_3	W460A_1	W460A_2	W460A_3	F462A_1	F462A_2	F462A_3
	0	12346210	14591632	13447396	7180078	7167177	7566750	6892890	6900527	6443658	7267987	8062715	7012020	9838521	8944462	10509068	9808499	9307457	8940443	12215114	11777697	12977759
	0.466667	13433812	15955041	14011192	7262196	7439222	7515858	7013258	6740230	7223408	7494258	6654020	7705706	11407298	9640599	10457044	9949155	10225139	9492402	14084987	12827552	14105965
	0.95	14764143	17389760	14294043	7003748	7414546	7392682	7462765	7003420	7354478	7086188	6902884	6907970	11130947	9783890	11854417	10415968	9751993	9807024	15187539	13637301	14867697
	1.41667	15836878	17952932	15762372	6957564	6692349	7902703	7242532	7046001	7077098	7154914	7231632	7097574	11940615	10411397	11557723	10912711	9802816	10575848	16254714	14715579	15849586
	1.93333	16885080	20323140	16257217	7125766	7368660	7768966	7294404	7341117	6897301	7259426	7769201	7463565	13151847	10315954	12676776	11569184	10456597	10511802	17056692	16061122	17660024
	2.5	18153480	21841654	18211674	7321190	7270980	7240722	7131390	6678473	7188874	7611902	7857703	7400426	13922030	11494606	13533589	11590447	10916837	11224461	19327484	17543494	18362462
	2.98333	20599474	22770280	19817262	7183301	7213204	7388416	7435782	6992007	7505288	8060844	7597108	7471047	14791887	11414465	14135597	12090366	11409332	12202091	19457000	18966390	20358176
	3.5	21190888	24997082	20735858	7477943	6929424	7330411	7199144	6597968	7260514	7977533	8348055	8446191	15151635	12867699	15511608	13822630	12360373	12847150	21713020	21007170	21382584
	4	22627890	26255970	22124858	7320086	7169470	7409670	8177922	6731161	7261748	8136271	8321151	8079599	16583266	13715724	15520878	12957462	13329493	13429454	22856532	22394308	23638774
	4.5	24168212	27002512	23973584	7204788	6939872	7647194	7460660	7380043	7313718	8062678	8385890	8091012	16741810	14884938	16485384	14293062	13444889	13654230	25044800	24191640	25926376
	4.98333	25544816	28463130	24956060	7141943	7503314	7871758	7378534	7083007	7368116	8306516	7799626	8279624	17809610	15312814	17268630	14980135	13704171	13754447	26268454	24886954	25899532
	5.5	27081808	31370626	27187114	7351812	7384880	7865557	8031438	7703636	7289643	8487620	8428045	8335221	19209228	16623589	18378282	15199211	14560860	14484235	28655342	26900064	28105330
	6	28726628	33175954	27419994	7387891	7327662	8050837	7847426	7107050	7568126	8235589	8246323	7944852	20346402	17419718	19136882	15698969	15327589	14986748	30137974	29563708	29749376
	6.48333	30530886	36397168	30815564	7339859	7271212	7815110	7664161	7240165	7405632	8448728	8567912	8324995	21297970	18985720	20695394	16506051	15414731	16642973	31361700	31724744	31572608
	7	32820020	37123452	31966278	7250716	7329520	7896392	7630886	8154690	7390992	8742631	8925924	9057190	21698912	18603516	22235710	16970226	16401701	15609663	33424734	32968170	33450374
	7.5	34098908	40254208	34385076	7406545	8046320	8495795	7622225	7184160	7047286	9176033	8312312	8624059	23981232	20267950	23116726	18980590	16654940	17689526	35748408	34308396	36152208
	7.98333	37551704	40585996	36391792	7521574	7403409	7828609	7573772	7475992	7759190	9400505	8754659	8928970	24017220	21353502	23767032	18089778	17514798	18817394	37789504	37061168	38696868
	8.5	37914936	42505944	37917284	7608330	7685922	7575416	7779042	7663158	7455086	9022857	9401647	9096294	26128446	22345988	24679302	18668966	17950540	19025596	39469788	38604860	40880576
	9	40043920	44775672	39045912	7554220	6871914	7454866	7871472	7736702	7787733	9261054	9174212	9267268	26664086	23436314	26358516	19851480	19096380	19398216	42264904	40033400	43131652
	9.48333	41227100	48380512	43351396	7553455	7329132	8322960	7617218	7647784	8563362	9438622	9577834	9660891	27969224	24664738	28171450	21600358	20517354	19600212	44224172	42932660	44215072
	9.98333	44342448	50053308	44104484	7481150	7823156	8197222	7805432	8158114	7984391	9457167	9697167	9769829	28936810	25408750	28966288	22221710	20953954	21110014	47331724	45167176	46018184
	10.5	46660948	51755536	47249172	7733144	8577757	8086452	7901372	7226318	8001564	9114431	9427501	9822826	30410966	26480882	30226334	23334142	21034704	21466800	49159164	46881368	49862048
	11	48801832	52277256	48087648	7232816	7783409	7607187	7493432	7941980	7748764	9921395	10290537	10014136	31932684	28565360	30961866	24080500	22163738	22859374	52753908	49617816	52738956
	11.4833	50838124	56165932	51619220	7412244	7466372	7993476	8193753	7464229	7433228	9635247	10310627	9367514	33303222	30345836	33125448	24982852	22920818	24089610	54850996	54555328	53450764
	12	53998568	59224768	51614860	7980236	7758419	7795032	7683406	8080988	8339095	10516264	9469598	9738835	34954492	30731758	34312680	25507800	24530742	24476234	56045876	55119280	56604560
	12.5	56344784	59498880	54794232	7317425	7504798	7819522	7918853	7244560	8448431	10980166	10401455	10222717	37703704	32719744	35252136	25785494	24607160	24517942	57640780	57603440	58084008
	13	57589084	63343316	56383156	7626395	8510548	7457506	7931142	7776382	7989596	10586263	10147664	10558401	37462224	33206266	37275728	26809102	25957264	26928322	60335760	61583656	60866016
	13.5	60335676	67477544	59693000	7202160	7618864	7627896	7852012	8064824	7867335	9994042	10510341	10407600	38140076	34014176	37954496	29085146	26444478	27796100	64594036	62617944	64836044
	14	62723776	67355360	61982804	6831818	7664097	7995226	7664801	8058140	8017548	11298416	11043022	10724649	42953860	35547972	39705572	28457942	27828804	28140920	67233224	66535540	66679256
	14.5	65728968	73247240	64472928	7081567	7927384	7767552	7829036	8281867	8035201	10155693	11374913	10703448	43179788	38495140	40522420	29792098	29994458	30542898	66984920	67186600	69339576
	14.9833	66935848	74789792	65102460	7871672	8104589	8133075	7919586	8287024	8434049	10642195	10829574	10522128	44691840	39986100	43504224	30410518	30491038	30045784	72620448	71106192	70471480
	15.5	69500136	76270744	69287320	7704282	8080618	7971376	8198244	7946742	8445006	11005005	10847349	11291173	46703448	40062884	44333716	32867114	30735628	31250462	72183144	73920848	74178768
	16	71186448	79829344	72099584	7550174	8237406	8349773	8152758	7412954	8108364	11273017	11740546	11102001	47889028	41672140	45849268	33612116	31835608	31922890	76675968	75725456	77191664
	16.4833	75596784	83516432	74392408	6945338	7842332	8091966	8447833	8215484	8653646	11308706	11247169	11139239	49571968	43722184	47144152	35158204	32819230	34031216	79603904	78503280	79548664
	17	79517904	86764040	77352672	7485200	7840280	7404524	8092824	7916482	7918730	11342373	11794264	11145181	51741016	45199308	49739036	35626864	33860584	35145420	79949024	82342832	82339624
	17.5	82464776	88576784	78496400	7209626	7881098	7966991	7908287	7701802	8701433	11165810	10750420	11151686	55411988	46412440	51505968	37257364	35595804	35073564	84797040	84196888	86125072
	18	84041136	89873864	80883656	7514630	7446925	7736932	8945000	7688600	8650259	11559503	11636163	11922728	53080604	48577488	52832212	38637228	35638800	35907624	86066672	89081000	85725128
	18.5	87157128	94519136	85912504	7523832	8044144	7479406	8337159	8178344	8648148	11642416	12363850	11302656	56973316	51791964	55258980	39323456	36365844	38000900	89119872	90889712	91789280
	19	90939072	95383480	84171248	7260150	7522865	7942639	8403039	7461772	8126231	12521217	12487587	11712057	59290180	52046388	57121664	40555592	39175644	40741396	91965696	93241512	92741896
	19.5	92180768	96778472	88407144	7642336	7929012	7324548	8230212	7501714	8295696	12593406	12496125	12258555	61945960	53548868	58170980	42757780	39143196	39000608	95524408	96987512	96370072
	19.9833	95982912	103036176	93615416	6683994	8029392	7420802	8209567	7773064	8696207	12818666	12051010	12476970	62831944	53650488	61037848	43050532	41402652	40614728	96434688	97766296	99187560
	20.5	96964456	103875320	93985680	7287901	7420057	8297726	9208625	8158733	8465622	12473726	13183491	12872652	65517800	57255468	61347312	45423736	42139120	42546004	102509856	101645024	101959120
	21	99603360	106370160	98021496	7263580	7978828	7485404	8260976	7650973	8318336	12801990	13079039	12424563	67501776	57841692	62406928	45544504	43197984	45004752	103234280	104966616	104007368
	21.4833	102711864	111800688	102981448	6555616	6900190	7946077	7534504	7708270	8397139	12948844	12678726	12771607	68053280	59519328	67085348	46824156	43653248	45267928	106022576	106278408	108347424
	22	106405144	111433408	103085280	7279842	7533351	8114960	8373762	7415507	9035852	13230482	13336015	12935901	71280872	61626548	66498524	47872868	45929672	47630792	107940896	110560392	111297768
	22.5	108756360	114438776	107539488	7167899	7761089	7675486	7774856	8270862	8744449	13718586	13574565	12752712	70594936	63043032	70432256	50262984	46814600	47654180	112019640	113488768	114080136
	23	110510672	116907016	110403648	7542335	6960646	7500871	8787016	7138646	8668259	13584014	13554176	14228722	74396120	64307248	72166352	51066536	48057680	49707188	114568552	116968608	115962776
	23.5	114760992	122061744	111664256	7310278	8046520	8573399	8099432	7699286	8478850	14659959	14040205	14370010	76534480	68280432	73206952	52137876	50197804	51882096	116839264	118485136	116911888
	24	119284384	126823200	113943320	7347474	8114358	7570317	7947550	7590602	8871765	13987939	14732808	13633155	79105608	66957196	73814280	51628000	51372832	51714440	117434128	122724312	120316272
	24.4833	119820080	128650440	119585600	7735330	8099832	7883528	8106312	8120704	8242739	14036193	14530234	14185585	80552256	72916040	78098968	54876184	51218352	54412924	122243240	122370496	123992272
	25	122721944	130210640	121438152	7336168	7742519	7782174	8439506	7730297	8188204	14646165	13848682	14577858	84610256	72412368	77269296	56705380	52885632	53955172	125320152	127080032	125522104
	25.5	126765152	132229952	122044656	7820564	7341294	7324608	7960846	7579790	8462576	14572030	15023077	14448405	85493488	72502128	82850128	56000136	55818104	54513096	128058328	128204992	130833080
	25.9833	128954784	135801360	128291032	7172510	7529142	7518054	8875487	7696502	9133776	14635704	15446369	15148286	85990328	76906984	82633120	59830496	56415316	57078960	129859192	133193408	129109576
	26.5	130470696	140308368	128608304	7096408	8086728	8010391	8607447	8116534	8778945	15786107	15600771	14846622	89023560	79127576	85817984	60812732	58660168	58918544	134077352	137722848	136974800
	27	132336120	140476416	131637840	7440585	7343378	8272941	8204074	8310391	8517802	15700885	15737862	15847025	89851992	79865472	87523960	62342816	58978152	60419336	134851648	140340496	135521216
	27.5	136951280	144035584	135588112	7317300	7837293	7675785	8145222	7436252	8575107	15174783	16201829	15596849	94735168	84144776	87512200	63632544	60169788	62933696	137609200	141915696	140546624
	27.9833	136608864	146910816	136240400	7446260	7681395	7641376	8352044	8288420	8959713	15805251	15336702	15522536	94155872	86163904	92315368	66510428	62382220	61719520	139046672	146875328	142184320
	28.5	140858672	149151488	138078656	7076450	7503252	8002801	8935233	7564601	8072272	15882299	16115267	15498801	97863496	88498728	91721512	66850196	62942096	65698436	142972176	148843088	144299872
	29	143997104	151977216	141713984	6979159	7711478	8099255	8295055	7784904	9512313	15736604	17008818	16164121	98433600	88154720	93537424	67036376	65768244	64675828	144961360	149791248	148918112
	29.4833	146359280	152387120	143689408	7391054	7896540	8215816	9006871	8139670	8265816	17413826	17307254	15997217	100456328	90202112	97314592	70819952	67466824	66234800	147233872	152377360	149827888
	30	146810832	158337424	146946832	7253080	7445774	8100319	8873973	8169696	8584936	17131906	17384516	17267534	104366472	92198240	97288160	71185232	68454528	70060216	151887776	154946752	152571776
	30.5	149688928	160016640	149444176	7532474	7402694	7810801	8362916	7841980	9099909	17719500	16731157	17183446	107382224	94019168	101907344	72460200	69080200	69009664	154923264	156577136	154242304
	31	151891856	160418944	151493296	7333337	8010582	8046919	8108702	8336019	9108586	17211114	17524732	16234036	109116576	96938040	103472688	74205744	70617392	72012616	155858304	160020816	156594144
	31.4833	153209808	160403984	153256432	7305046	7630906	8037088	8390573	8085743	8705304	17997180	17519218	17512874	110236672	99619144	104881840	73493608	72936984	72887320	157510160	162745632	158473968
	32	156124256	163925136	155566800	6864788	7492416	7531610	8318812	8340044	8999954	17984102	17309484	18158630	113098200	98020208	109218944	77005104	74178736	75961088	161763808	163070704	159656672
	32.4833	156538640	165927472	157132384	6832660	7817136	7635472	8583137	8387634	8448489	17918160	18173142	18080386	114142328	103558888	109832008	79593008	75300200	76348720	164470176	166388688	164352448
	32.9833	158991632	165879440	160976704	7783035	7260826	7729382	8752967	7774394	9394477	18075068	17698692	17693132	116266832	101639576	114271872	79890496	76428368	75720392	164165936	172174336	168349904
	33.5	161345136	169594336	159032768	7254216	7913632	7819424	8179273	8543714	9564334	17723300	18956326	17506516	118628952	105676856	115680688	82420720	78795080	79408536	165017328	170310336	166400816
	34	164424816	171222848	165054400	7201815	6898766	8032859	9082990	8528128	9363870	17685674	18409898	18034412	122362024	109231432	118090832	84142680	79274592	80474384	168654528	175228160	168142736
	34.5	162825216	173637184	164949712	7268010	7939411	7884430	8963269	8453741	9089985	19660060	18554130	18864996	122560824	108884416	122235792	86561648	82119000	83742920	173341008	177187888	171984992
	34.9833	166522192	178467744	165403760	7014491	7880008	8251798	8879392	8461331	9414707	19874166	18993470	18743190	128251456	112525296	120986712	87119768	86158984	83729424	174658368	178836816	173069808
	35.5	167262112	178425456	168142416	6962909	7321366	7717431	8753808	8460238	9077856	19603720	19859926	19018550	127928080	113499064	126428624	90190064	85134960	85488112	177509824	180091344	174052672
	36	167103328	182109824	169635632	6639370	7907763	7413806	8386184	8826376	9064414	19625846	18898532	18645830	128706888	117576952	127110512	89484632	87770192	88588120	177202432	180402800	175808400
	36.4833	170736176	182244688	170838528	7784572	7421562	7779006	9239931	8084360	9065473	20621988	19404204	19201800	129582544	118081376	125991800	92677688	89693672	89458976	180061712	186641056	176113296
	37	169569456	182458016	174385008	6999398	7325242	7808064	8693854	8035371	8625219	20497916	20580876	21238898	134890624	118356976	129762544	93966000	89548144	90176720	181696416	187039648	180518000
	37.5	174302736	186286288	175657904	7407314	7699943	7695894	8884784	8802235	9103054	20689966	21676994	21238784	136853312	121584728	134542592	93866296	93287464	93279784	185090032	189403072	182363360
	37.9833	175735024	183704592	175937152	6985875	7674490	7947863	8503806	8213700	9606505	20388514	20755910	21136026	135077792	123171424	133038168	99438056	95576696	93489528	181407504	192507968	182502032
	38.5	173467440	185783200	179465248	7305064	7385166	7388374	8667901	8699839	8350259	20901118	21552424	20915222	141078224	127541640	135507968	98346872	96331864	95849864	185533136	193720256	185779648
	39	178126464	187459680	179503600	7010865	7766896	7661347	8190014	8424435	8852496	21128760	20796258	21023022	142690176	129576944	138941888	101003176	97880088	97395032	191903760	192980032	185557504
	39.4833	178397104	188068128	180212704	7548243	7556161	7578253	9020850	8264324	9084471	21215458	21311834	21639906	142265344	130987544	141290000	102743008	96131720	98016240	189242672	198196800	189116240
	39.9833	176432144	188388624	183679856	7215292	7248478	7391116	9175226	7926159	10006483	21825620	21786876	21438354	146648528	133779128	143520672	104028520	101421968	100488960	189066416	197566224	192388976
	40.4833	182173648	191548560	184781616	7428332	7600054	7837517	9231504	8387656	8906356	22046680	22488230	20532844	147437168	135090192	144772896	105410040	101842536	101783256	194491440	199868496	188896528
	40.9833	184221168	196138960	184205296	6947026	7606312	8109180	8594832	8654850	9684479	22130274	22748204	21898500	152256976	136549632	147266304	107469808	103902648	103542056	193203392	200183120	192486496
	41.5	185581456	195667712	189983344	7977228	7681004	7500265	9180163	8789373	9413809	22148302	22629644	24010056	153879152	139721344	148765536	110412288	103984656	105963512	198957712	201406512	192937552
	42	185975424	195560016	185347808	7201040	7372328	8378666	8537036	8613092	9416859	22963754	22865378	22955542	159408416	139696496	152554656	109609736	107735696	107116864	198850944	204996256	196329792
	42.4833	185918976	198878736	190470048	7494750	7722833	7948113	8440303	8847319	9311919	22926350	24176282	22612506	155667600	145218048	157323584	111058584	108248632	108153400	196317040	204064736	196644688
	43	188625120	199795216	189674752	7340712	7856637	8133010	9288382	8876973	10170424	22843580	22838884	23670084	157098112	147708560	155945232	115734432	112643568	110211968	198438656	205943888	200400752
	43.5	186390800	198288160	193494352	7440478	7206442	7607800	8775950	8768153	9841730	24179602	23807126	23446376	162523296	150769232	159150000	115729840	112358128	110449808	202413264	209666240	199978336
	43.9833	189422112	198478736	189506768	7279230	7773787	7839812	9061078	7963362	9242364	24569608	24767226	24285290	163548096	148984224	162011456	115641728	113942728	113338464	203013472	211199680	204027536
	44.5	188660976	201634304	192721072	7047488	7312556	8327158	8968311	8836750	9716519	24602508	24829294	23185712	162763792	149610432	163488240	119505376	113432944	115710152	203581760	206666672	201823664
	45	190397728	203609760	194793200	6810048	7137678	7915431	9178409	8426648	9269645	25164762	24774746	23168008	167498304	154760832	167556160	122307688	118420448	115189192	206264656	214564208	204802640
	45.4833	189569024	203723152	196874800	7367454	8063693	8096306	8885755	8743616	9470242	25015700	25171968	24657710	169264576	156899168	166206576	124305824	120070128	119840936	203305136	213970592	204931872
	46	193938640	204245440	196807504	7401272	7503248	7174147	8850133	8322544	9350967	25292160	24618568	24748274	173843808	159195392	167598272	123925648	119403032	123060768	205903488	214397888	203331168
	46.5	191762976	206089552	198527248	6761610	7464234	7918958	8949876	8493543	10195370	24767712	25785518	24402982	173278608	157827824	170868336	126351952	121949208	121515744	209240320	213930240	209146416
	47	194355312	205695056	196810224	7127312	7666796	7764646	8984245	8592012	8872543	25274194	25716842	25619536	177116640	162751760	173668592	131041456	124669512	124171976	210900000	218038928	202412624
	47.5	194690304	210066880	196315248	6953474	7885469	8078189	8569208	8312957	9574347	25783828	26073730	24861740	176281472	162152704	174782960	127558480	126216224	126447392	212403328	215919888	207034016
	48	198568880	209020288	201395968	6853482	7785603	8029582	9366706	8859344	9962237	26556978	26412974	25851158	178881696	165079088	177439616	129618872	127173392	128554728	208302624	214403472	208441072
	48.4833	196142560	209356816	201290576	7541638	7468378	7837068	9420052	9055624	10189493	26834696	27501146	26103562	182053472	166327136	178554768	132253312	128852664	127536432	209648976	221952608	208979888
	48.9833	196370928	210657552	204325424	6904726	7532036	7836842	9215861	9083475	9779638	27918254	26448248	26323886	182505904	168578656	179945552	133540472	132237320	130738976	214342384	218291904	208231856
	49.4833	199768112	212144288	203359952	7420652	7474753	8089078	9184170	8817303	10658085	27321346	28364788	27025242	183376384	170868752	181566496	137041232	133554472	134547344	215488032	221870832	209716992
	49.9833	199658752	210249408	204589984	6830033	7709472	7652782	8959426	8965939	9600670	27301338	27377938	27850104	185927344	172876192	185093792	137400544	136552464	135785072	214018528	222499088	213522656
	50.5	201213024	215818896	205006768	7050253	7510342	7922145	8644063	8139674	9533794	27531360	27458074	26999888	188233440	171696320	182482816	139330656	135493856	137017520	217679280	223550480	211276560
	51	200569328	214623344	206429312	7215786	7762462	7560544	9477875	8895440	10135658	28042258	28247688	27711240	190188960	174491728	188159488	139571920	138064592	137027632	218497792	223748512	213154688
	51.5	200857392	216255280	208690560	7203614	7141466	7971436	9361329	8644269	10294249	28657670	27945112	28078160	192463344	176286992	191759136	143469536	139260160	139926032	218088688	223645904	211820944
	52	202033344	214095872	205395552	7292292	7662905	7981695	9466912	8669269	9969014	28611636	28640962	29842196	193490688	175030800	192553184	146331136	142182656	141495216	217326736	225273200	217817952
	52.5	202690048	216850768	203666992	7505255	7256240	7046858	9770835	8918646	10621126	28897508	30099248	28180930	195597744	178999904	191783520	148814976	145957056	141959520	217540336	227627008	215320288
	53	200001520	214522144	204772224	7352428	7661517	8037022	9575808	8682749	9934435	28402468	29376124	28640846	195468320	183589872	193113376	147996608	145611376	143177408	220113728	226804224	216923552
	53.4833	205610032	215041040	207545952	7103477	7402470	7687816	9355008	9233675	10199367	28193556	29178962	28736454	194833552	182833376	195884016	151250784	147905264	146848048	218917616	227274016	219972112
	54	207710128	215830464	208350688	7477239	7703934	7718512	9257808	9014165	10504999	29368682	29601398	29670590	197099632	187843984	196341728	151685456	147594048	148167008	219950848	228898736	217675424
	54.5	203606544	220042912	209642992	7464170	8206460	7954325	9808956	9633523	10682017	29544990	30192840	29612750	200464896	182914528	198575168	154009632	150883872	150529760	220137120	228121392	215952880
	54.9833	204908880	218319216	213535376	7614696	7416434	7880997	9745441	9193245	10126514	30579172	30537348	30115776	199380496	186434576	199885312	156940368	150226944	151891456	219699600	230448304	218409776
	55.5	205029360	217563072	209409264	7425202	7278809	7154852	8894106	8478733	9971073	30449028	31088460	30070020	202126896	186039744	200549616	157739744	154584848	152984816	220853392	231361472	223064368
	56	203642576	220999056	214354576	7414046	7814686	8043832	9434594	8878398	10222309	30646206	30502460	30761320	204198432	192332128	202247328	161075776	154462688	155521312	224573200	231763056	223257680
	56.4833	206588400	220178864	212519616	6861352	7801221	7845898	9670871	8948477	10086692	31341576	31506922	30501968	201616560	187785200	202233296	163665104	153836928	153599600	224943936	232290448	221473760
	57	206192800	220402544	210618880	7688600	7341798	8158585	9523959	9263756	10416362	32783550	32091622	31479404	206110704	190610576	203220192	168216736	157486688	157493728	224111744	235732656	220247536
	57.5	206548784	220184768	211928464	6953151	7869737	7711764	9370987	9036096	10655470	31577642	32707092	32044578	207375136	191737696	204499792	165177248	162184320	162632304	222678304	233386784	221807936
	58	207237936	219485344	212011616	7026700	7463532	7864309	9887338	8984188	10372806	33838768	32949128	30864482	209551184	194143152	205537376	169254912	163064976	163799504	225520592	233830048	222965312
	58.5	210438432	220639568	213843840	6467052	7324159	7883528	9719965	9522562	10397175	31971186	32248654	31572590	211290640	192442752	203296848	168718640	165426752	158588976	225494800	235387568	225289680
	59	206678640	222488816	213944944	7723578	7902034	7595830	9293385	8588891	10319244	32635504	33420972	32812218	210280496	193422416	208923984	168237648	166531488	164573744	227035872	236881200	222767008
	59.5	204646512	225151664	212750256	6872095	8072224	7762801	9242153	8864712	10237892	33810876	32448964	33089362	212595040	194805456	210731248	172055680	167181584	163889392	225993216	234733280	223736928
	60	207865536	222151616	213240576	6879627	7794546	7945568	10866021	9641563	10309677	33346536	33456082	33384208	210602560	197140448	208507600	175800304	167677088	168153040	224751920	236104032	221791344
	60.5	205984400	223122144	217066896	6839295	7647238	7639005	9789186	8878243	10083439	34183736	35041556	32774966	212918608	195339968	210252272	175696528	172626800	170001360	228951584	237803088	222359760
	60.9833	210870560	222927696	217692832	7054030	7801348	7423368	9882823	9478690	9888619	34485380	34111916	32899184	211803408	193825232	212663920	177045696	174671904	169935856	226790064	239165760	224209968
	61.5	211203024	224652304	216165888	7790184	7380250	7715569	10202426	8867306	10749527	34830728	34750332	33482840	214355040	197295248	214852016	180070192	174702464	173630272	226179968	238629376	223380432
	62	210756928	222805584	218510832	6993326	7830066	7819382	10206179	9337075	10022204	33240380	34926648	34468996	215002576	200480128	215331296	181617424	176159120	175536256	226711376	240633536	224694064
	62.4833	209058176	223220048	219511296	7231501	7485335	7469532	10399128	9275388	10962097	34610168	35272716	34267380	214817424	202042736	211562032	182809296	177134128	174113264	228182080	239909680	224203712
	63	209575840	223534240	221069440	6869269	7654172	7251450	9681141	9417781	10181189	36053132	34309312	34580476	214879648	201711248	216067488	185954336	178841328	178785056	228721648	238338944	226195024
	63.5	212882240	224108512	218738368	7415812	7858455	7690378	9835234	9364536	10927475	35533952	36247980	35178904	216910064	205476448	213395184	189406048	181697744	179654352	228855664	237315472	225323232
	63.9833	212287296	226154880	221388944	6953881	7721216	7963484	9720578	9653069	10193276	35847640	36806136	34616416	217292736	203013392	216859776	186126000	182860080	180059920	229922880	237820304	227988128
	64.5	211921712	224325808	217586848	7028334	7333793	7737456	10392226	9816493	10893309	35833244	37001812	35881844	217292912	206564640	215897392	186953312	184767552	182699248	228202416	242445472	226625168
	65	211426464	226361392	221263056	7250716	7490690	8062000	9333543	9676516	10740185	35741568	37750448	35468996	216229744	203529776	218547136	192015088	188185472	181914512	230703440	244663664	230527424
	65.4833	211122608	224101216	221526176	7252999	7022822	7805836	9345432	9380278	10917680	35880468	36802088	35389164	219962224	203980048	218453136	194629552	189924208	185650880	231734240	241301392	228497680
	66	211903520	228692720	221337360	6776246	7790904	7437760	9931882	9322309	10642479	36925168	37068960	36362160	216555824	207826704	218824192	192961696	190784752	184090912	229743312	241639984	229689712
	66.5	214782672	225616192	218940944	7218145	7191392	7650600	9901345	10312244	11729930	38538560	38710024	36776628	221134016	208227712	217809472	194246896	190476032	189571376	227754960	241040688	229819760
	67	214713072	228530096	222177328	7979380	7499100	7774891	10042441	10132391	10797131	38305656	37796852	36569516	218729072	207258704	218143232	194962832	191746576	192973232	231266672	241983808	227658048
	67.5	215433664	225019744	222681040	7129094	7072914	7654014	10445479	9342428	10526334	38778296	37841756	38388764	218860320	206923776	221212016	198526480	194025264	189393392	232452272	241448848	232717136
	68	214377392	227817728	221748768	7003292	7531772	7717320	10307648	9691210	10728337	37766564	38391832	37860320	220485824	207084096	222162592	199856544	196113232	193573712	231349920	243020096	227856160
	68.4833	213592640	227885328	222600592	6946150	7411685	7347226	10248903	9876246	10576570	39173828	40023112	37958852	220728880	208476080	222368144	202275984	200490912	192079152	236316672	240250240	228171504
	69	213011664	228113472	222477760	7314746	6924027	7744434	10122367	10348985	10595498	38640620	39920436	38610844	220950704	207502320	226133312	200130336	197635008	195490464	233285888	244469568	228188000
	69.5	214194112	229937728	223150112	7105900	7480168	8181974	10390416	9974514	11068661	39756848	39190240	37913768	222177632	210240000	225986688	203896992	202224176	196797872	231105408	241273424	225930512
	69.9833	215464624	227790512	223385664	7275040	7684324	7922538	10157777	9771050	11216447	39768216	39368592	40666660	222168208	210211040	228398432	206422272	200859024	199314640	233197632	246007184	226337056
	70.5	215458416	226934976	223478000	7314297	7094383	7682341	10137254	10148532	10403314	40063492	39400004	39461632	225412528	211422912	224908896	208038320	203412736	201950416	232334944	242205504	230292512
	71	210053296	225461936	219967920	7180978	7497952	7465332	10519156	9362588	11134966	39976976	39583996	39952944	223389472	209549584	222408208	209436448	205674032	198898288	229517936	245340368	229981200
	71.4833	216050720	229482992	223257088	7192985	7118172	7591792	10570778	10073132	10930623	40717116	40396232	40222788	224171360	211837184	227356336	208878896	207350496	202550992	236381104	239281952	230486368
	72	213644912	227910144	224185664	7447506	8052582	7658564	10449140	9852556	10965437	41059988	41017748	41484600	225169584	210865584	225509136	211588704	207848624	202165664	235155616	247617472	228053856
	72.5	212491632	229903104	223218080	7331969	7083714	7636242	10766578	10321542	11180216	41851184	42569812	39893084	226192192	211190176	227231456	215679264	211526784	205565632	230076208	242501872	231861584
	72.9833	214242736	228618064	222218768	7430358	7382574	7673676	9697953	9828011	11099976	41935260	42144012	41106400	224555232	211829152	226678544	212642864	211600416	205805936	232821632	242628368	231662256
	73.5	214874992	229425072	223126960	7236716	7834584	7286162	10630760	10152327	11250779	42002404	41589512	41419916	223088560	211477568	229532144	216857952	210887776	205237968	235831504	241425328	232511072
	74	213758480	225689344	219511648	7424282	7264222	7406876	10125045	10033156	11200580	42524208	40921768	42066592	225979168	212430128	226722512	217039136	213162304	209061840	232266288	246953280	229749744
	74.4833	215387760	229785984	222551824	6864726	6973471	7406139	11333422	10297450	11134786	42708588	43211604	41475336	226820624	214070144	227942368	216692976	214947712	210280912	235902688	244572576	233106848
	75	214412304	230555008	223429952	6922694	7848606	7981708	10913498	9967184	11208395	41500104	42802796	40916712	225442144	213456144	229503920	222592480	216076848	210253696	236139376	244767696	232064400
	75.5	213522768	227375824	226782000	7059517	7580556	7518927	10333677	10083863	11373863	42088464	44613192	42457292	227418736	214665424	230589440	221337616	215058144	211945264	232842256	244063088	229655392
	75.9833	216273088	232550240	221104400	7079438	7699901	7918716	10375013	10747580	10842129	44010460	43180592	42476372	224557840	210359408	229100272	222430352	214004496	213349440	231410416	242295648	233017776
	76.5	216806976	230121824	226089424	7191392	7223298	7845414	10916946	9873625	11249306	43607332	43417140	43532536	225631552	215599328	228376016	223949840	219181696	212020400	232918016	244147376	233976496
	77	214415136	230280320	220154816	6993904	7283181	7499128	10383927	10132718	11964282	44251844	44043288	44082596	224592032	214269168	228786992	227935440	221952704	211515488	235537152	244740912	231026432
	77.5	214014096	228899424	224408176	7043436	7456646	7302069	10003929	10059841	11297521	44861472	45456408	42806360	221543280	217123456	226224352	226060432	222631952	216362688	234099872	243717328	230457040
	77.9833	215801200	232850512	224715744	7264320	6916586	7032732	11083602	10639134	11135264	45163216	44939884	43614988	224207904	216570992	231050480	226337184	222104096	217901024	236770944	246619120	229580496
	78.4833	215072304	231079376	225908816	7191607	7120246	7177327	10571514	10245032	11378582	43755344	45211508	43964144	222246096	215673712	228262848	224004400	223478256	215628080	234979648	244565520	233520800
	79	218101440	229903104	221993408	7454586	7032236	7062259	10259779	10229970	11561120	46141040	45904984	43230248	225730656	218317008	225832576	228894928	224522784	218405216	233542544	245129584	231622128
	79.5	216852320	230856144	226888832	7314562	7723442	7914092	10687188	9645067	11778992	44039936	45777028	46630116	229145872	214391680	230718784	232479904	226360896	219377264	232726000	245005568	230389872
	80	215550976	228980704	224108736	6921718	6915812	7708390	10656423	9842521	12018309	45501208	46603424	44660792	224537264	217579936	229648112	230602640	225495568	221517376	234182064	244746896	231229344
	80.5	214358832	232144944	224787504	7163016	6480835	7526898	10609838	10373209	11495434	46231340	46703352	46157516	227478400	216066624	226371296	231649120	223883824	221493408	235510608	245194880	233021136
	81	214054224	228477984	223010512	6721204	7168370	7619274	10944643	9921201	11684964	47411532	47615444	45946336	226781648	218644576	229900864	231423312	229625440	223766752	235406256	241710960	233873424
	81.5	215505920	232757776	226121648	6998930	7198830	7554894	10621061	10249764	12099345	45624728	47859248	46178388	230123136	216911728	234472304	230665168	227251920	223425824	235446816	243781840	231820896
	82	215938304	230265648	227099536	7146833	7349498	7363028	11039642	9920617	11255093	47570428	48029960	47011116	224384672	216575328	231333232	232811680	227751408	222107328	232805664	243811664	229549424
	82.5	216106672	227299328	225016864	6781512	6775736	6929700	10994362	10199832	11973942	48261152	47574928	47478188	226531712	215382304	231707104	237526352	230397344	221967136	235544016	246596512	228460240
	82.9833	216483584	229407792	226506768	7210979	7073646	7661734	11047231	10302608	12178900	48338632	47616028	47225100	228724528	218919216	235370688	236080128	232633264	228811872	234204208	245646560	233377280
	83.5	216323504	227558144	224086000	6803554	7162526	7408830	10843408	10250254	11531368	48016296	47988732	46366252	231993136	218421424	234215072	236857328	231830656	227206816	234003200	242575808	230764880
	84	215093632	229435072	223638080	7330282	7005252	8099844	10299673	9977265	11789079	48673172	47646012	47209200	228209216	217524272	235471968	235946256	234074960	226182880	235887840	244462736	230643728
	84.5	218091200	228208224	226184944	6765382	7648290	7243250	10556050	10500635	11979410	48405240	48184636	46996504	230454080	217521136	230543648	239451248	234013184	224506048	233899136	246103488	230387024
	85	215529200	227495760	222908256	6946824	7434842	7732432	10034703	10411584	11408723	49498140	49686508	47968724	225555872	217303296	231920768	236112000	231801808	228458560	234599376	243755392	228999056
	85.5	216934176	227994656	226923536	7258390	7335299	7648210	12140814	10135565	11732133	50883536	50722216	48116292	226452976	215622576	231391312	235608192	232748656	227868224	235024000	243431808	228721072
	86	215257920	232670656	226341440	7103513	6632248	7310148	11487849	10835666	12078211	50460428	49620016	47776516	230861600	216305344	230034432	238093568	234507936	230926000	235592016	243988832	229719104
	86.4833	214645984	232771968	225075952	6701029	7454798	7645586	11012326	10426674	12606960	49684464	50491008	48557092	227685056	218870800	231462080	241343360	233995376	229714480	237617648	246085008	234981840
	87	217469584	231188416	224383216	6593314	7225564	7495726	10779270	11100883	12264983	51727040	50595332	50129144	229236656	220840720	230353088	237543600	235864416	229542544	235534672	246617504	233141984
	87.5	216080400	231273776	224743968	7088892	7539280	7636307	10573611	11223107	12385931	50666668	52520672	49848808	231558320	216592240	231232608	241482752	236381104	232186576	234332448	243827792	231582576
	88	214572640	229354656	225250912	7076332	7654254	7357370	10432109	9951054	11532910	50271648	51316884	49364588	228691280	220498624	230105824	237158480	234470096	233633600	237364416	243439984	234315680
	88.5	215029168	231085808	224098112	7048290	7019111	7501660	10850561	10966015	12216914	51647792	52658372	51171732	229172272	218823040	232595056	241175568	236678480	229925392	235216928	241928000	234451568
	89	217627296	229704208	226148128	7260297	7583666	7694612	11295167	10585799	11886892	51802976	51978472	51700292	225975696	217851616	234365600	242350688	238399360	231873056	233672240	246751920	232122000
	89.5	214876176	225331456	225633840	6856643	7495878	7475198	10858837	11216338	12235421	52130000	51716528	51095444	229805856	217942256	233956384	241892096	238645040	229740784	235526992	245241536	229288832
	90	212796288	231385008	224395936	7299540	7099798	7711276	10747435	10365583	12176502	52847308	53767520	50563332	232274304	215464176	230766048	240223104	239447520	232203184	233418368	243009472	231468480
	90.4833	215755920	230867312	223664992	6635414	7395536	7280500	11065458	11342985	12483559	52663540	53242708	51356012	226554672	220307776	232048704	241620672	235379904	233015040	233172256	243515632	232824080
	90.9833	214771312	231818896	224602352	6834586	7269830	7343852	11252569	10327111	12914762	54042124	54750104	50535268	225837120	219936672	231621904	240131712	241874848	232331744	232067584	246413600	232215744
	91.4833	216274832	228967888	224798384	7118938	7285438	7677410	11155643	10247858	12176761	53469504	54373592	52354700	224708736	216703904	230876672	242146672	238923024	234931680	233558496	247795264	230700352
	92	211893808	231068464	221944944	6934698	7094554	7487404	11767790	10566790	12154550	53432312	53201812	52807800	226277808	217709312	231687408	242644000	241839568	235317136	234362304	246883824	230485104
	92.5	212774160	228298928	225197328	7335628	7160854	7540415	11611531	11311835	11683659	52848728	55272740	52663868	227812800	218411936	227150512	246498432	241907136	233538096	234170240	242712256	230508656
	93	219159920	231267488	224324192	6853862	6691941	7204588	11701990	10792369	12344103	55144964	55945580	53085000	226743904	217325456	235099904	240901488	241550544	234540064	238197216	248795664	230975008
	93.5	214499008	232524416	226865248	6769588	6747750	7361282	11181122	10252172	12471553	55970884	54573892	53342068	228512464	217776784	229154352	245469488	244086816	235579696	235557456	244884064	230244688
	93.9833	214501568	230315344	222833200	6612818	7095089	7403600	11386766	11652528	12629282	54567144	55836156	53554260	226884864	217346432	235431280	245235392	238500608	234604496	233908128	243252768	232266672
	94.5	215585904	232890752	223004192	7104986	7361572	7051963	11275590	11011792	12607141	54739284	55836728	54734392	227894704	223771536	232970880	243400400	237034400	240357248	233349840	244605296	232655520
	95	214889936	232014800	220761360	6846713	7756728	7089148	11404392	11327486	12358576	54423668	57312008	53947236	228999216	220578304	229397648	243640288	244284096	239176800	233842672	242742944	231243760
	95.4833	215856400	229760000	222901744	7040272	7733070	7052604	11366577	10831182	12767627	55290296	57788892	54372812	225148832	221633024	232839792	245320928	239225520	236845296	230568064	246063872	229128624
	96	213159936	226775008	222386400	6850781	7204496	7125422	11765447	11133493	12176862	56481260	56234684	54654932	226359856	216930976	231141168	243414320	242051264	238156224	232348448	241944064	233767872
	96.5	216760432	230031264	223934816	7180078	6880309	7497752	11368764	10651752	12520970	56192540	57206800	55777912	229458560	217478624	231175136	243622720	243471408	235366448	231822448	243610304	229355312
	96.9833	214366032	229742128	225385104	7253216	7008866	7296314	11947736	10270160	12498094	58356588	57434248	57443916	228369584	219830320	229164976	243051440	239714592	237471632	232827648	244005008	233818432
	97.5	216091504	227671072	223293680	7277949	6973088	7509650	11260928	10876037	12632529	57127640	57738504	57176108	227806896	217156976	231340400	245408080	241260160	238299200	236657856	240401344	230967616
	98	217798480	229198304	222468208	6414453	7144665	7987903	11278994	10531402	12048281	57363316	58128564	56805216	229161088	216677216	232687216	247805168	243201488	235381312	234898320	243351376	230081296
	98.4833	212613456	227665264	223819712	6705056	6645006	7291624	11629507	10442409	12687514	56975352	58703052	56120940	226812496	219665424	230619952	244853200	242940320	234723024	235516864	243672176	228671456
	99	216221088	226206368	223581232	6835957	7489196	7312373	11844322	10958395	13067081	58817784	58379056	56607504	231408496	218112656	227925696	249158032	239576336	235246160	234262560	243268000	231887232
	99.5	214249360	226058608	222755168	6821758	6737834	7219076	11271071	10383737	12873549	58738640	58073716	57997268	225847376	218115472	229996384	244874624	239424576	232146320	233204336	244177776	227254736
	100	214300704	227806400	221201856	7385998	7106277	7405938	11862577	11235249	12668288	56761552	58871504	57148944	225925872	217869712	232923392	246804448	240888256	234256496	232686640	243264880	230169680
	100.5	212029712	233015296	225675712	6922543	7144351	7180354	11861546	10914369	13131288	59098704	56742352	56412424	229650272	220834320	229783104	246138960	242481600	238952864	231451184	242340480	230250640
	100.983	213203856	228270128	223874640	7234408	7123325	7832146	11844396	10712239	13400244	58892560	60230656	58413288	224957888	215610288	230571376	246547168	243311616	234758480	231933776	240200096	226834256
	101.5	214362288	227736912	222575360	6826301	7514287	6984044	11558310	11514112	12424010	60917508	59738924	58521268	229517648	216945776	232049968	248294240	243087152	241614752	235021296	243910400	229791296
	102	217025184	229140576	222968352	7049995	7035397	7279863	11102125	11567907	13000495	61690072	60459416	59989580	225754800	217475280	232757936	249976016	242131248	238672176	233713088	246270080	229620592
	102.483	209706912	229118944	223013568	6676620	7218212	7351460	11865890	11411050	13775385	58736780	60389296	58700676	227438112	219488640	230842384	250347488	245529136	240291440	235502832	240952112	229564912
	102.983	213095008	225465440	222272288	7134292	6889027	7543082	11931874	11203689	13066616	62066476	61068056	61062496	227573584	217354656	232060368	246456336	240978624	240413056	232750240	242629632	228902704
	103.483	217329424	230243536	224501440	6793762	7174534	7368358	11789874	11088456	12528950	60794352	61161232	59419420	226796192	218409120	231456944	245035712	243151664	239054224	235155952	244151984	229922128
	103.983	214685024	226087712	222778272	6705960	7306928	7914544	11107848	11133177	13306429	61183796	61635264	60093012	223145808	216488816	231779888	245351072	246451296	238177968	233028832	238949936	233157328
	104.483	215027488	232421792	221310400	7128652	7567674	7379623	12008473	11016154	13063273	59727356	63637428	59763296	227346848	219558384	231502272	251177488	244141360	237668352	232117536	243938048	229462992
	104.983	215907024	230722912	220933968	6697726	7143342	7781259	12048012	11185804	12268467	60521300	62264096	59678584	224188800	216660736	232266032	245774720	243219008	238143152	233885648	240687488	230532208
	105.5	212867216	227001584	222910064	6939622	6752478	7319511	11336048	11535895	13593301	62113284	63478652	61165588	228261568	216645824	232350576	251657424	246766352	237181264	232039856	243444896	229891312
	106	212973520	227797120	222143488	7073114	7409249	7057722	12248996	11017272	12718637	61860144	62582952	61121172	226281696	214466304	232325008	247293824	244952144	236599376	231835424	242727536	231331808
	106.483	209535472	229674208	220853728	6550378	6750133	7479077	11847185	11401418	12665286	60838276	63349264	60750752	226523120	218587904	232908192	247789824	243238960	240462848	234272848	241882704	227487520
	107	214079280	229447408	218883104	7267767	7433840	8035185	12352057	11611948	12260313	62969644	63725216	61911944	230579584	215195168	232697424	251041200	244545024	239345280	232927712	243649312	230107280
	107.5	213087024	229113712	219104032	7101269	6979822	7275224	11668217	11514589	13857241	64036304	64097044	62441408	227201056	218824352	228454352	249199088	242450592	237255296	232745456	241847168	229271184
	107.983	213154272	227506480	226094384	6586117	6558724	7332302	11965741	11467425	12460361	63138820	64536024	62013980	224847408	218610000	232252800	245783088	244243888	239746960	229616720	241512144	231249072
	108.5	209189200	229135536	223737728	6880764	6966073	7043604	12241331	11753941	13914363	64686320	63918956	63171592	225150800	214596464	231053360	248256080	242456064	238927072	231997008	240169376	230074688
	108.983	210759920	226378736	221082816	6426018	7557232	7461482	12146853	10885285	13715106	64332800	65918856	62953996	225644016	213785952	230344912	249689072	241146864	240081408	234022816	238921952	227702768
	109.5	211895888	229440816	221521680	6503634	7177516	7395322	11520839	11708814	13945439	63355876	65153860	60724688	224316896	217360656	229100336	245633296	241409120	238901616	230385760	243479072	233129088
	110	209258256	228739648	221449328	6690314	7420209	7422279	12133113	12121096	13766246	65755540	63757632	64002976	225950864	216964064	230315488	248612560	244136016	238927392	228351408	241383072	231372256
	110.483	210720688	225308224	222674192	6497932	7015410	7266414	11704775	12040197	13174376	66540232	65043944	63239852	223167808	215015936	226117616	247216272	245867360	240584656	232098560	240902880	222885904
	111	212085552	228882512	220160816	7484644	6949690	7604274	12178387	11405971	13120828	66455552	65741572	62971592	222400368	216643984	227604032	249616896	243137152	237195568	228042720	241522496	227246352
	111.5	213120544	227990832	219193296	6699208	7058776	7677872	12485462	11681164	13497572	66690180	68772984	64611296	225390928	214933216	230179792	249339424	246692528	235075936	232281808	243410592	230160704
	111.983	212009808	223641040	222984016	7021426	6952228	7539200	12073911	11678904	12562852	66904408	65438860	64782152	227306048	213616880	227931632	250695520	246758752	240560848	231011488	239312880	228753968
	112.5	211705040	224897248	220074256	6460440	7621300	7717574	11643790	12237985	13284138	65938972	67448312	67480688	223465616	217549488	225809808	245139104	243615232	239259968	232811056	240423840	225211920
	113	210048448	225618848	221796320	7092045	7069232	7640564	12177500	11136229	14212490	66907376	67442632	64799912	225415088	217950752	226544160	249378944	243546528	239793088	230098128	240379200	226263104
	113.483	211277616	226444736	219770464	7103850	7038922	7032954	12657819	11475868	14281835	65953152	68005440	65282056	222709344	216226896	230843536	247619840	242581200	238427024	233039472	238702832	227718608
	114	207331616	224265712	216604192	6625312	6603029	6994867	12396160	12110934	13852265	67664856	66264148	64888232	227198816	216421728	227166944	246193376	244471248	239554352	228973072	240449776	229777232
	114.5	214676128	224490560	218726160	7537252	6554695	7325874	12403868	11653192	12935339	68928712	67969968	66854372	222711072	216483744	225316672	247460928	243095152	235137568	228384304	240542064	226374848
	114.983	211606304	229473984	216196080	7037508	7425532	7053826	12239727	11105939	13224611	67188016	67575768	65742300	223049312	215702912	228590896	246604432	240717104	237443808	225827008	236904960	227375104
	115.5	213342624	225698480	220421360	7071583	7419282	6907468	12065259	12225523	12969326	68516048	68499496	65287796	221299568	211839008	228288032	249500192	242974880	239633168	231157216	240290992	227419824
	116	209453712	224081568	216280192	6961414	6784382	7038524	12304531	11980509	13361960	68571200	68788144	66472828	223555440	218991760	230161168	247486848	244539232	241282688	230386608	237864928	226628400
	116.5	210445296	222801712	220565520	7339546	6943280	7189874	12248135	11669820	13814395	70691760	68858840	67465800	225245008	214122368	227345120	245625200	243688832	237381488	228528800	240317008	225920592
	117	209887440	224684352	220223648	6778094	6879270	6683870	12278358	12062992	13850850	69498736	70054928	67124848	221634976	212243504	225734096	246366720	244473696	239759600	229119056	237496752	225536096
	117.5	211125568	224525840	218225648	6808571	7082484	6801884	12210489	12065259	13945047	70787696	69209896	68198592	225685360	214638944	228025680	247897648	246275152	239413216	229732528	239810320	228317568
	118	208420688	226160784	219899360	6459940	7308670	7585525	12097886	11965251	14631037	70814312	68838560	68679624	222774496	215899264	226014992	245848176	248596384	236105024	230313824	237199648	228524496
	118.5	211156576	223261296	220330624	7280078	6804240	7053870	12251282	11897602	13767071	71521144	70353080	69100344	220762864	218170800	228544896	249420752	241886528	238109808	231380224	241338992	227378960
	119	212497872	222349280	217562704	6781522	6701526	7309580	11912711	11674442	13850881	69853928	69247560	70130896	223247344	215934016	226316656	248488080	245029984	238122608	229568816	238604256	224843232
	119.483	210683984	222238032	216503888	7156682	7126599	7122470	12687888	12029813	13513153	71413568	70692008	69284824	224591232	213090272	226991200	245600720	242660656	235660656	229277856	237918464	227251536
	119.983	209075168	225229472	218521440	6182252	7077554	7023752	12428185	11866880	14047054	71507600	70642744	69823296	221580800	214849920	228420064	247583600	243510192	234194048	230571120	238016336	229489648
	120.483	207855616	223589152	218223152	7016198	7136947	6881360	12285917	12164735	13703402	69928280	70887384	70567416	221451440	215762752	223732000	245502768	243771936	239427648	227988384	239422752	226986064
	120.983	207344784	224557888	219074912	7002747	7665576	7550794	13026057	11688840	14380482	71856632	70333512	69089664	223944112	213873920	228269376	243872240	241747072	239793152	228394320	241143280	224196800
	121.483	208438864	223394192	216497360	6942114	6782796	7425980	12646399	11515199	13467389	71762536	72031152	69997616	220045824	214337552	225865584	246987216	243537840	236682800	227711664	238194288	223583872
	122	209138704	225375520	216898176	7061468	6977562	7083396	12528081	12349429	14025839	71832624	71552792	69428976	221798256	211775024	225907200	247002192	240020272	237092960	231093904	234661104	223786720
	122.5	208357312	227688544	217467792	7005156	7071838	6959732	12752194	11725726	14087204	72636496	73456136	69354648	222758064	215844160	227324560	245750000	242369984	237439392	225711920	238702400	221547360
	122.983	209329952	224328272	221058288	6585012	7069528	7056252	11921171	12184046	14038218	73791840	72745480	71207736	221869696	212128384	226204816	246482288	242450784	237247520	229481648	237057728	227979120
	123.5	209521856	222824880	217930160	7169004	7061003	7005101	12117057	11698521	13331982	73519016	72169328	70745312	221275296	214372240	223920832	247593984	241682464	236227136	231820000	241607888	223798320
	124	212698496	223944592	215958944	6555386	6912316	7095442	13004384	11406013	13802515	72796976	72431272	71594112	219984912	214491632	225240496	249235504	243392720	238580864	228484992	241557184	222532560
	124.483	208915504	222177840	218201456	7175821	6797830	6669478	12599139	11683999	14604017	72866872	73911104	72466344	219591152	214344496	225053952	245214144	241888320	239637632	228792448	235730016	224663248
	125	206010480	220704048	217418496	6904902	6455608	7403662	12265312	12226436	13787128	72655080	75150760	72701976	219214544	210932688	223722432	245242672	242000240	236589392	228090176	236750224	220885024
	125.5	210280176	221174544	217974880	6528998	7028713	6974314	12557903	12012882	14675181	73816872	74025488	72364392	220540816	214176512	225166976	243896192	245550784	234905168	230060288	239118528	223423136
	125.983	208425920	224433248	215970512	6868474	6819416	7659101	11436497	12022026	13975512	74351888	73508800	73643872	219658480	213027792	226349040	249430544	240768128	237065424	227851920	237209136	224023504
	126.5	210809600	223903856	217901024	6713281	7252934	7176382	12774763	11832687	14801035	74827400	72524112	74635656	223528288	213591216	225115536	250334576	242186656	236780256	228544736	241542576	219507680
	127	207417744	224656032	219021728	6857874	6776816	6819907	12808724	11774999	13835155	75702816	76387448	73499320	220302016	211557904	223100000	246332976	243287248	236184880	227566048	237007424	221926992
	127.483	207100976	220917440	215344992	6755214	7377188	7184777	12808792	12391530	13704850	75308752	74602824	74394984	219924112	213657440	225909120	244334672	242191856	237261936	226810192	238686272	222876656
	128	210985184	224298320	213322960	7066414	6995342	7104247	13058314	11753267	13852905	74669808	76954400	72076008	219714944	213577568	225696512	245462912	238620400	235873584	228557040	237569296	225039904
	128.5	208481840	222029296	216011888	6874050	7288136	7402134	12734528	12451896	14693015	75731056	73136144	74093272	223121664	209847280	221314096	241283072	238623728	233861040	227579584	237813744	224405872
	128.983	205719072	222197680	214848192	6834733	6768186	7422432	12396860	12532517	13654054	76051752	76566800	74148696	221129232	211160128	225087280	246300912	242888832	234976848	229762048	233462880	220994656
	129.5	206244128	221116128	216841344	6893252	6799650	6431114	12795896	12535833	14680563	77881944	76248120	74847976	217660608	212894544	227061792	244586448	239946128	237450080	225838624	236639840	222517952
	130	206247872	220991360	216406656	6997760	6662770	7538494	12603669	12072963	13849023	77782952	75469584	74303200	220369792	212402640	225391488	242464880	239399056	235508912	224175616	236364864	220853776
	130.483	203416448	221313072	214720352	7255768	7139078	7042677	12782502	12418490	14266567	78140288	78423640	75575504	219294672	211809120	222396272	247191760	239911056	235246592	225471040	234153104	224083968
	131	207063264	222133056	212487696	6549458	7277948	7460843	12758114	11854678	14253312	76532656	77557344	75191008	220670384	212399040	225960416	244947536	243411504	238713552	226892624	238598240	221024576
	131.5	207868320	221076128	215139376	6842108	6683994	7138516	12576937	12623184	14656720	79910880	76068488	75175144	219958128	212845040	223859440	240964960	239670432	237732352	225323712	235399136	226122640
	131.983	206415616	221261984	217582336	7174254	7154828	7271458	12741459	12114864	14268308	77938368	78762128	74556064	218013712	210911072	223541424	243095776	238374416	233962096	227689600	235865072	224214608
	132.5	206556160	222567152	215546896	7035506	6834784	7011596	13452161	12820599	14243971	79102416	78710976	77282176	220578352	212163440	219509216	241067968	240687856	235327808	226017584	235331856	225659840
	133	205077648	221055696	215475248	6976830	6587436	6902845	12907467	12406734	14489348	79159992	78478456	76951920	218569376	213778720	221893760	243642896	242391024	234094192	224827264	233850416	221196160
	133.483	205654656	222956016	215470896	6747556	6324665	6984470	12965450	12116145	14621348	78987816	79620504	76919432	220695520	208878240	225392832	239651664	241005680	235930512	222027920	235450656	221432384
	134	206164208	222695440	212575920	6748184	6640342	6883744	13638138	12051114	14316572	77961040	79572544	76232208	220129888	211701840	225622400	244666480	243003984	235905936	224825280	239138288	222786704
	134.5	204510464	221749680	214943664	6619544	7380930	6832732	12298330	11669106	14379255	79882072	80224784	77005936	217621712	211405392	220420192	244258416	241614528	232100640	224581504	236434096	220779312
	134.983	204900000	222451152	211797568	6585324	6836258	6783195	13279568	12593860	14894014	79400672	78665592	78294568	219148448	211619872	222689504	244525120	235963248	232589424	223348864	233688704	222367280
	135.5	204220368	221442272	213969968	6471790	7533736	6897258	12452796	12481752	14781287	79191704	81233664	77140744	218112656	213255824	221678240	241546160	241595968	233668272	226167920	234076752	222748176
	136	209214496	221290768	213815360	6817488	6172205	6958868	13351424	12688342	15223964	82474616	80395704	77709688	218016512	208667264	221538480	245506048	237437728	236780976	224352752	236735520	221024016
	136.483	204803488	219776400	214929936	6773918	6989369	6888722	13037437	12514782	14754775	78685104	78880928	77465584	217327120	211231632	222520160	243296784	242692544	235389296	223719456	234024960	217751344
	137	202528720	221116928	215076160	6480913	6626722	7302112	13468957	12709971	14679425	80668840	80289008	78411056	218038224	209603952	220320000	242753456	239367744	233546992	221695200	235692048	222489552
	137.5	206269264	221117792	213009120	7077066	7275474	6779530	13620636	12125573	14201319	80619496	80376448	81533328	218810976	209016368	223549840	243513296	240173760	234018576	223545808	233217840	222390800
	137.983	206131184	218514224	212945104	6632306	6663502	7025694	13293306	12994829	14483462	81818496	81536600	78616176	218259600	211473568	221481632	239968480	237811968	232399632	223585056	234935712	221667712
	138.483	205371152	217281680	213844864	6746152	6859510	6943234	13382148	12539157	14479951	80221848	81914856	79553736	218945632	210858048	220679408	242392880	237655920	232297296	222574272	235048400	223689792
	138.983	207126800	218760864	210639616	7169004	6554121	7050676	12853925	12691091	14831027	82381136	80687048	79085008	215582736	212900560	222185056	241320288	241784368	230664672	224435312	233709248	223040960
	139.483	205992368	222963920	214152464	7038682	6893104	7212952	12704334	12591583	15119451	80938808	80492048	78464736	216734800	209689216	219432272	238363360	238793664	234551232	224952192	234426400	219993920
	139.983	205841312	218569920	213638608	6912088	7119864	6710900	13000658	12386461	15244161	81508760	81730208	79602824	216369648	211212816	223177152	240416864	240362080	232790960	226248960	234008816	220052736
	140.483	204901120	222260848	211519024	6660380	6918210	7015100	12734518	12728707	14862916	83434760	83102080	82513152	216280576	208346528	221829248	241771952	238288560	232418272	223946272	231535248	220404176
	141	204621360	218788816	213529824	6350555	7074389	7096758	13763865	12643479	14707491	82229024	84341920	80577368	216797808	211550448	222303408	243024048	238702320	233477600	224898832	233850736	223013584
	141.5	206484192	220316208	213601696	7018875	6670158	6853444	13457895	12388108	14548483	83241552	83501144	82753208	215826224	210081296	220777264	239628384	236976928	231490816	223922896	234113664	221601584
	142	201527360	219557008	214491152	6829603	6982444	7208350	13695420	12321452	15056724	81054016	83191816	81904288	216550992	208637776	222584016	243686944	238625152	233825824	221779664	233685104	220975776
	142.5	205074992	217974288	212385584	6660604	6962854	7776318	14164639	12929981	15528405	82853744	82594816	81521640	213380080	209971552	218491472	240632944	237041504	231116032	226148832	231622944	221235440
	142.983	203445440	220544272	210295584	6405012	6579218	7089265	13851496	12495537	15540159	85791448	84203024	82052600	216028752	207268064	221166848	238069392	236912672	231992336	225239616	229181936	219163744
	143.5	201279760	218928304	209922208	7072218	6360361	6929350	13333825	12932056	15704498	83494288	82648536	81760248	215881632	208550784	221468880	241168592	238913408	229023648	219540640	231276912	220154736
	144	206385760	217386384	211427296	6140271	7060722	6795502	12832646	12914623	15091033	86739984	83037048	80474552	221189584	208256048	219877424	238830352	237321024	232769440	225438832	229321344	219702736
	144.483	204095808	216401280	212326464	7081960	6792012	7103435	14074566	12449231	15706788	85671808	85661712	83735568	216150896	210350832	218072624	244195472	237808192	235422384	224689664	229525248	219168560
	145	203907440	217232608	214650576	6299674	6800071	6693272	13529293	12690773	15003135	85421192	85521176	83892504	216433808	208297856	218985776	241833936	234171808	231652432	223192832	227607920	217071824
	145.5	202912032	219740912	210091872	6494321	6516021	7160228	14207374	12605971	14929331	83496584	85394928	82439400	213417568	208803312	221104720	237886848	238184544	231874880	221131616	232276976	220889104
	145.983	203729408	217382992	208570464	6436750	6747008	6680722	13445330	13189265	14813011	86481984	84128848	82267872	215872496	209326064	220146848	237628816	230647792	232484144	223955488	229613728	219415776
	146.5	200900752	216418544	209116064	6718054	6235426	6683300	13902817	13504569	15305197	85821784	85167928	82104824	216668544	209532304	217750768	238303408	238134192	232991760	222300240	231211872	216631392
	147	204595712	218984096	211511856	7082565	6992360	7015848	14004763	12815644	15293549	85999032	84761744	82904096	216089776	209417024	218393120	238322912	237425056	230088688	222269632	228549776	219663552
	147.483	203107088	217585184	211285584	6607541	6401478	7178624	13937929	12868995	14864594	87310856	86110208	83881376	213916416	210350496	217413200	237942512	236182640	227532640	218849376	231927184	217790704
	148	202348224	217956816	212221040	6969670	6455970	7630274	13623638	13898362	15476605	86560288	85213840	83299496	213796944	210401712	215806896	235940688	238262320	230934224	219145312	232266608	222956144
	148.483	199614144	217926288	212023472	6943359	6488745	6830328	13714013	13213688	15100862	87815560	86312864	84468688	214941776	207094592	217886320	239218176	237061488	228573904	219902336	231486816	215737152
	149	202328784	216915024	211458016	6462700	7235653	7186210	14063124	13011747	15177376	87572200	86421856	84163288	215237712	205927168	219254496	240915984	238036384	228115200	223644352	227792800	221191024
	149.5	202587488	217141440	210758464	6312356	6654566	6582753	12861014	12828779	15453181	86279992	84731272	84114488	214332896	207223776	220149088	240707712	235469264	230940096	224759392	230911568	215671184
	150	202324672	217889280	213377904	6497970	6471232	6986735	13457285	13129264	15402190	87951560	85616008	84464376	212734128	204859152	218656224	240373392	235536016	229618864	218402480	229880896	217762864
	150.5	201248784	216811984	212095248	6819790	6577160	6892922	13481377	12280203	15834554	87019440	87201464	85592432	214389824	205068016	215865920	239266720	233901648	231001024	220887552	229432608	220090432
	151	202211248	213881264	210780480	6324060	6543560	6755968	14267905	12809458	15780797	87565160	85754680	85072128	213055024	209819040	218170624	238592384	235989280	229455168	224183104	230924272	217925984
	151.5	202981104	217280384	209481216	6721190	7074464	7003827	14205785	13589807	15284802	89177760	87466672	84792488	212168768	203592720	221555088	235335408	238838176	228716192	218974544	229345936	216462912
	151.983	201671488	212184624	208519632	6535384	6775262	6973700	14365905	13758602	15109715	88572488	85974584	86850312	214542784	210701280	216211344	238087728	234843888	229162240	219546928	231120544	218195568
	152.5	202337728	216947184	211236992	6416690	6616838	6339444	14276473	13694293	15424751	90069880	89135512	84320336	212308704	212772432	215595312	238232784	239145408	231538528	221118048	229012256	215403488
	152.983	203367632	215185216	210567488	6242536	6848761	7166309	13643499	13337014	15361907	90319672	89280264	85939024	212825280	204278048	218426336	239798448	230623168	226821488	218866864	229986256	215778224
	153.5	200661472	215774048	207645888	6393780	6650762	6488500	13543114	13513371	16065487	89025008	89238072	86533872	213798416	209282560	218132080	235717200	234983152	227669328	219558880	229486960	215895984
	154	200921872	216279760	210581312	6765871	6221715	6767869	14000787	13249201	16303381	87810704	88781360	86347968	213094416	209455232	215895584	241096640	235554384	230172032	222183552	228331328	220017904
	154.483	199234208	216356512	207405136	6597480	6859641	6739478	13175295	13395195	15000795	88564712	89927616	88307200	214783648	205178880	215036384	236005328	232110928	232892416	220875360	227439776	216437584
	155	201259536	217525520	211403760	7025892	6494348	6575268	14036240	12624432	15865881	88750840	89209304	87428720	212402208	207493776	213120000	239046880	236900672	229751328	221118704	228364000	215509072
	155.5	199366976	214916848	206423696	7225696	6630674	7275662	14300320	13403726	15675573	89291456	90019384	87430560	211300960	205139664	214396224	233451264	235535664	230912096	216841344	228821440	214873072
	155.983	199369136	214770928	209408544	6521403	6725204	6745224	14403922	13416363	15531097	90852800	90263616	87746424	211159648	208775968	218655632	236843616	235566880	229858240	220024768	229313872	214528784
	156.5	201276640	213918160	206740048	6459992	7041957	7219160	14140662	12884765	15813741	89935784	91532312	87417696	207792240	206568144	218533680	232543536	232172880	225985872	217806288	228675904	216017776
	157	198806752	214710688	209933296	6500184	6599930	6913696	14469162	13168050	15302135	91536408	90188112	89367816	213135088	203077264	214116512	237630896	234007984	227847792	220093424	226826400	217963424
	157.483	199906848	214187088	207900000	6934470	7071455	6835438	14246644	13353730	15992811	90927248	91649496	88287496	211040016	208370128	212814320	235529344	236013408	226321904	218430224	226364320	216482800
	158	197258032	218423376	207570032	6403497	6966081	6587361	13861410	13544577	15441271	89283848	90187664	87371968	210625776	206319392	215026960	233510448	232645616	227449648	217531808	227651696	215355120
	158.483	197944944	212765808	208901200	6777043	6911434	6537636	14426793	13665165	15501095	93500944	90463584	88004432	212561392	207473936	214038928	236352624	233874896	230036064	217474384	226916992	213741056
	159	198349984	214549520	210839856	6267704	6933766	6916138	13907282	12726449	15926780	93798520	94096280	88595968	209123104	202654256	215426112	236713200	232411376	225108896	221213376	226682672	216654928
	159.5	197049088	216967920	206386544	6789081	6905494	6278147	14005976	13555867	16182900	91867304	91681192	88779512	208740000	203337376	218999360	235082704	233426144	225656768	221264496	226695040	215100384
	159.983	197317520	213509968	210760608	6579748	6449980	6876038	13762883	12843524	15997522	93826288	91632360	89499624	211079008	204769792	214584288	238356848	232461184	226962816	217894080	229241952	217416928
	160.5	198491568	213126880	208457104	6767998	6663633	6612302	14235736	13059733	16054376	93993344	91148608	87807664	210459728	204581536	211928704	237590560	233089200	225275984	220685216	226338752	217121840
	161	200115088	214835360	207251040	6458228	6939130	6415779	14053524	12607192	16171623	93446800	91800896	90433104	210550400	206795104	214192960	233779808	232460256	225710640	219737424	231646416	216538960
	161.483	198282080	214000928	210176176	6128558	6592218	6757172	14325478	13600300	16036208	93633416	93597664	88716688	210252416	204379696	212850096	236145024	227761616	229405968	218901600	225488576	216563952
	162	199415152	215033568	207637120	6585938	6056620	6953332	14191422	13594505	16379167	95745656	93170904	90207544	209482144	205845056	216329824	230730128	233687504	224298576	213519456	224353728	217546800
	162.5	200439584	213474208	205769056	6482183	6803581	6539698	14505663	14116733	15727715	95181680	94092256	89837840	211303920	203816336	216796192	235513200	230524864	229634352	216180928	224437888	217223552
	163	202806064	215101328	208710880	6387022	6951422	6621091	13485064	13586349	15584604	92911152	93219448	89457032	208693664	203464176	213902368	237011344	232311296	227350064	217515936	230211600	212856784
	163.5	195266304	213005344	207590288	6682151	6464070	6982835	13597740	13448618	15944531	93546376	94360920	91535528	211358368	206206672	216467904	235143760	230700096	227058832	217320720	222940864	212883072
	163.983	200560208	210769568	205492000	6378398	7045890	7112836	13886187	13174857	16809326	93717704	95756968	91751160	211199952	204515696	215829136	234585248	233301904	226073680	214787904	225089936	214737904
	164.5	199147120	213462512	208381376	6510940	6294328	6981082	14106630	14179335	16398029	95020000	94037880	90997728	208355744	201747168	214766768	234530000	228508416	224424880	215912416	223296112	211969424
	165	197539504	210802144	205589712	6796683	6733598	7157228	13779730	13697615	16385383	94033976	94278800	91925072	210574512	204241136	213011632	236754400	231361232	228694576	213716720	225071312	210831888
	165.5	194837376	212852736	210489888	6812432	6447910	6613172	13817521	13530987	16388704	95715488	93080952	93806256	210976704	201283872	210321104	232567984	230385504	225422112	214413168	224013744	213268000
	166	196736048	211554512	205276384	6351502	6944090	7195931	14568721	13207279	16679256	95344632	94047200	91286672	208557136	202622704	213692992	231475728	229272928	225393696	218198000	224012496	214028096
	166.5	197752864	214437152	207005392	6395622	6599719	6775021	14134634	13775669	16539357	94259296	95794408	92248504	210235424	203406032	214442496	231484432	229134192	225285824	214826800	224490672	212979840
	167	197416640	215304288	206915216	6385108	6849990	7197668	13862483	13223942	16439084	95377984	94144752	93195720	205182320	202473408	215522048	230126784	230592656	228149600	214687008	225041056	212180592
	167.483	195958144	212206816	207696304	6161466	6775592	7003703	14342710	13611141	16412048	96944040	94875128	93085032	203899456	200581040	213536448	232915584	233035920	225294784	213882400	226171024	215656960
	167.983	197359632	209851152	206333952	6413330	6710292	6497810	14980085	13435676	16490512	97077448	94060176	91554616	208156144	202436320	217517904	231936336	230658768	227963376	219900800	224185136	214508256
	168.483	196938544	210287760	205920368	6493368	6829681	6711010	14568357	13871465	15933432	95865120	94712024	93507792	208742640	201088448	214582560	234094560	228833728	222964384	215552544	226397840	210919168
	168.983	193968960	211329824	207217888	6390916	7183278	6957478	14472385	14005301	16151737	96506048	93373080	92800936	206990144	202555440	210756672	233332656	230216784	224574736	215227232	224439200	213129792
	169.483	198415232	211594256	206264912	6886750	6783850	6353262	14144072	13957780	16504996	96599736	97101376	92602168	209451040	202374256	212882240	233199008	230379760	224292720	215485504	221120016	214650208
	170	198703456	212425008	203658448	5975118	6530254	6995766	13776027	13834333	16412444	97867192	96056344	91768792	207316960	199757360	211559248	231241904	231670704	225313120	213785168	222923344	211921376
	170.5	198670480	214058688	205883360	6433992	6845178	6306818	13984482	13340182	16278731	96782872	96067040	94532048	211186560	203195856	210877456	231680208	227212800	222853168	218036368	224532256	210694304
	170.983	196210592	211716960	204735808	6537110	6406448	7035208	14883034	13794265	17369544	97173304	96739192	94658968	207814912	201312576	214619280	232479152	229108768	227329008	212377904	224655504	212716208
	171.5	196696496	211758112	204929664	6168504	6494394	6638980	15166359	14187203	17117922	97080736	94686904	94675136	209911536	200252992	205352688	230895968	228538240	223297696	213146000	220268624	211554560
	172	194802352	212979376	204349680	6609757	6600003	6870255	15199211	15089095	16773334	97763472	97204560	96136016	205460912	201727456	210336368	230031424	229179520	222840496	214070112	223977440	213584768
	172.483	196451072	209041952	205469600	6399404	6165758	6854720	13982259	13656308	16076744	99164328	99552464	94828552	206829200	202943504	210689280	227079360	228861728	220075904	212134592	222028896	208465744
	173	197277488	209625904	202329376	6372256	6490896	6851122	14366510	13428687	16436801	98352248	95622664	94097024	202582464	202688288	209827632	229939680	231222240	220900368	213957600	223234160	211212944
	173.5	194571520	209656048	207235584	6499764	6248334	6257307	14310793	13840404	17185998	97113184	96995024	94126864	207920816	199961792	213642144	230956432	229743776	222963744	215032240	222359760	212167312
	173.983	196370096	210932608	203845600	6144328	6805539	6857406	14576953	14410266	16779770	98572312	98895144	96657432	205663136	202128176	210864656	232249648	225959536	220248096	215941872	220936560	212190768
	174.5	194158016	208439216	205817664	6411454	6851100	6770554	14184672	14807702	16055646	97765928	100318800	96636752	203758000	200525984	211091472	231620528	229550560	225421968	213362512	221695360	209452704
	175	195253696	211018336	202818000	6989732	6473205	6652493	14499511	14632460	16006763	98546504	99325224	97517840	205353536	203293632	213584064	231959296	224829872	224838512	211701856	221440992	209899552
	175.483	196510912	210120432	203006720	6749950	6303380	6997676	13908089	14420078	16513810	99055368	98010400	94655704	206012512	202074768	210842448	229550864	227854304	227336576	213099328	223894144	212682384
	176	192874208	212091376	203069904	6454384	6497722	6335452	14788777	14299705	15854613	99387640	98831192	96136200	203958960	199489904	212532512	231223856	227912064	224373376	215299232	221018256	210291344
	176.5	194140816	209738480	203950976	6141170	6394942	6935360	14446601	13412322	17418454	99966120	97594368	95417152	203317904	200403840	213613744	229207024	229218064	223154384	210285200	223777280	211973728
	176.983	193511376	210425040	200341376	6487858	6414540	6551864	15121319	14011391	17084204	100026112	98377664	94589328	208370816	197464560	208717584	228827488	231134128	220199456	214231008	220516832	209712752
	177.5	195964720	209436960	200980112	6477906	6546436	6962921	14761339	14505026	16695684	99793232	100702016	97400312	204803232	200606800	210199312	230821440	229120464	225048976	209974496	220816832	207728288
	178	196115648	208461088	203623040	6351547	6691142	6981165	14813851	14158418	16680414	99552416	98230920	95057544	203204464	199486032	211457232	231890096	233840512	222677120	214717344	220429568	209042560
	178.483	194680320	209289600	200891104	6355154	6635402	6644751	14445378	13939484	17471034	99059496	99111872	99119200	205041696	200057568	212649344	230595792	227370272	223132560	210917216	221109552	208217104
	179	191734528	209136400	203927600	6168960	6186904	6807158	14963845	14115254	17936778	100436816	98582376	96734128	203471264	200262512	210125104	228407104	226066512	222980800	213918960	221391152	209035536
	179.5	194249392	207655552	203668816	6305294	6423282	6903478	14865383	13715106	17480620	99939816	100439544	97327360	208265504	197606848	213941120	226886944	229761136	222238640	209292816	223783472	208496720
	179.983	192539952	207572512	203039200	6112640	6743449	6622298	15109864	14275048	17453574	99634536	99355352	98649744	205298928	198461888	211067504	229688400	224724256	221892640	210785680	222436880	210576272
																															R308A
																															Y324A

## Sheet: ED_Fig3c_Raw_fluorescence_Expt2
	Fluorescence (RFU)
	Time (min)	WT_1	WT_2	WT_3	S95A_1	S95A_2	S95A_3	S188A_1	S188A_2	S188A_3	H257A_1	H257A_2	H257A_3	N331A_1	N331A_2	N331A_3
	0	3762992	2970701	3467960	1262630	1333178	1381300	1286050	1102126	1422836	3421588	2608721	3084874	1392744	1309646	1356754
	0.466667	4846274	3992893	4218272	1461212	1320520	1463260	1435696	1757570	1411350	3779942	3059953	3922946	1369285	1197584	1326058
	0.95	5028948	4356498	4714658	1410099	1213463	1336265	1581629	1722420	1561844	4197881	3966128	4497392	1332201	1495433	1198728
	1.41667	6459336	5377160	5626870	1300444	1363397	1273300	1512494	1729601	1760658	4789058	4784362	5563942	1276897	1598863	1733792
	1.93333	7376461	6101858	6921696	1363659	1344378	1196323	1762944	2076174	1613364	6155046	5755408	5835504	1341460	1624365	1515508
	2.48333	8333881	6658658	7362920	1528562	1481413	1515508	1770290	1427120	1872302	6868622	6240433	6323530	1624047	1374633	1505734
	3	10039577	7446084	8906005	1336602	1522212	1358763	1645286	1867886	1772918	7343058	8066200	8090449	1323333	1456689	1332781
	3.5	9847245	8684301	9394761	1407845	1717196	1489604	1574839	1835049	1793930	8667813	8990071	8866832	1480394	1220744	1637971
	4	12118688	10501346	10996967	1801760	1508451	1462706	1689015	2081926	1777210	9906918	9717175	9240417	1465300	1640016	1518859
	4.5	13372162	11105129	11542074	1468030	1453576	1574044	2181399	2278286	1961230	11133176	10896544	11497584	1515188	1663889	1211907
	5	15167676	13012033	13517976	1557224	1440919	1567034	1757744	2168950	2108743	12274379	12143764	11701355	1753045	1640846	1654133
	5.5	16680708	14084994	15072613	1950715	1659541	1491061	2083855	1806559	1838825	13378536	13726031	14036889	1581228	1518665	1564412
	6	17549216	15025927	15348165	1517038	1483357	1704662	2654268	2445158	2548494	14297868	14500720	14169339	1365448	1546400	1545640
	6.5	21597916	18263846	16891412	1546203	1659186	1725802	1898866	2366405	2161588	16027606	15447017	15475370	1217736	1696626	1736548
	7	20515664	17101630	19426270	1599422	1472637	1298792	2486538	2627913	2732386	18357500	17614618	17580498	1999908	1510480	1545310
	7.48333	24033710	19900676	20709198	1808358	1519716	1706925	2074029	2571226	2725183	19279288	18895500	18767912	1933118	1633620	1749472
	7.98333	25362738	21624860	21164118	1692893	1777559	1520291	2492377	2549949	2639325	20187066	19073054	21026578	1510674	1324543	1429122
	8.5	27544216	23689654	23791056	1902471	1737613	1447320	2257244	2837670	2732874	22598862	21512826	22029662	1704918	1498083	1615407
	9	30644058	25767726	24990554	1547217	1510860	1588639	2495285	2775572	2937306	24334028	23634714	24346256	1785401	1819357	1809732
	9.5	31524322	27623284	27843868	1510194	1802659	1827642	2327478	2923388	2356473	25545732	27267928	24951898	1974897	1554715	2110948
	9.98333	32947918	30057212	29733672	1671108	1602858	1757081	2990759	2822595	2994334	27998568	27372608	28905024	1626364	1505871	1839968
	10.5	36600188	31655790	31502436	1449134	1658422	1888204	2686600	3041475	2668431	29882388	29521182	27996018	1572126	1593768	1676590
	11	37869568	33209828	33012428	1668397	1340564	1548824	2973250	2762566	2951729	31945562	31175582	30815340	1550783	1414156	1567357
	11.4833	39805024	37225912	34533872	1472649	1555702	2087036	3167011	3211996	3538819	35084320	33709696	32186724	1668975	1760386	1722471
	12	42186240	37172024	37558520	1833979	1760831	1737781	2880795	3749194	3176173	33070438	34550756	34367188	1818620	1394562	1950716
	12.5	43457232	40237236	38004364	1847623	1444748	1610308	2903175	4077432	3456873	35659820	37731572	35911784	1823584	1840627	2048393
	13	46475876	42223616	42135796	1727471	1592106	1629026	3519430	3575570	3770964	38803216	39449940	37760476	1810455	1798111	1913731
	13.4833	49110768	44399080	44020816	2011580	1631546	1818941	3442803	3702037	3480746	40151492	41884512	40003292	2214486	1613559	2194722
	14	51888724	44373080	46760288	1572924	1713255	1585624	3690431	4269298	3550071	42931652	43440540	43165812	1667538	2072166	1852814
	14.5	54630172	47234608	47453916	1597592	1739364	1584906	3672339	4409290	3972513	43441252	46812932	45000240	1825750	2148774	2092397
	15	56001440	50275652	48902960	1749756	1302569	1811284	3947873	4178992	3785084	46628548	49287768	46639520	2323803	2320418	1977487
	15.4833	58888252	52524380	52814624	1719072	1640302	1797430	3947194	4639608	3978917	47842256	50079592	47670412	2157779	1554647	1802448
	16	60057168	53788760	54639756	1856868	1613481	1835066	4018696	4208470	3803198	51857816	52527912	51418432	2029948	1823362	1860414
	16.5	63911472	58186208	55357600	1887341	1581275	1681730	4219779	4141846	4694506	51942032	53814284	51662824	2109466	2244992	2505584
	17	66257024	58984100	59460620	1423555	1798524	1947299	4690810	4522522	4040733	55172820	57850720	54578944	1997066	2092527	2086853
	17.4833	71190448	60936728	60275584	1472834	1613066	1886864	4725658	4560024	4221036	57643920	58913888	57281808	1918001	1912833	2110193
	17.9833	71523168	63845228	64207856	1462519	1351798	1540457	5315512	5183968	4546048	59790320	61686016	59903380	2332952	1920850	1765856
	18.4833	68963144	68162504	66112268	1691932	1359791	1811055	4746948	4957568	4516604	63899736	64057548	62058952	2320574	2289529	2305026
	18.9833	77320776	69158008	66706040	1688448	1779566	1613981	4911990	5079666	4952668	64493828	65802624	63440992	2282583	2084488	2467325
	19.5	77162952	71766568	72798128	1672168	1359791	1659530	4160149	5232770	5038150	67899448	68909944	65053740	2509689	1968321	2273572
	20	80813440	74294000	71286248	1560848	1653176	1535846	5515514	5323266	5176826	70376664	71249096	70039064	1994669	2310651	1900783
	20.4833	82865608	76680296	75915720	1724397	1609570	1795889	5317958	5717423	5613688	72458192	74950600	68470016	2523589	2525253	2223211
	21	86405160	74877520	74767384	1612367	1678808	1762576	5262778	5680219	5670116	73854296	75918808	73416784	2071618	2373674	2263647
	21.5	87871432	83095728	80364640	1719321	1347578	1818812	4865522	5985280	5509161	78767624	77953488	77670264	2395159	2246634	2498552
	22	92651320	84840344	83266832	1702101	1628585	2023060	4905766	6209374	5710192	81763920	81055152	77728384	2558646	2184634	1916620
	22.4833	94083792	85160368	85760208	1735098	1307450	1567357	5570466	5503266	5455551	82001688	83359864	82318032	2113284	2307536	2390786
	23	98434256	92008272	86129688	1322250	1591394	1727471	5980330	6728878	5968289	82488144	86141880	85001168	1929144	2507810	2334383
	23.5	100784736	95239400	91354984	1649763	1776545	1646053	5719938	6330428	5735067	86573808	89659336	86344088	2618508	2294316	2191934
	24	102704280	97006864	91582736	1578427	1447862	1633815	5877762	6751002	6381726	89718528	91153744	89146328	2258480	2672026	2586975
	24.4833	104838424	96129920	95325216	1965412	1451388	1622365	5817363	6565923	6365306	91427720	94160984	90950584	2492743	1875356	2831423
	25	108213976	101781200	96350248	1903626	1511794	1647859	5660246	6771074	6808108	94462072	95519336	92676520	2253356	2199126	2429116
	25.5	110868624	104470872	100019456	1647214	1679263	2156272	6777898	7062643	6334267	96273192	99096912	94213864	2733380	3011848	2178433
	26	112370480	105494336	100729552	1506042	1498895	1763424	6472468	7467082	6179966	98504296	102735736	97441136	2603072	2627308	2503346
	26.4833	116312056	109204864	103149824	1698350	1424633	1577437	6392040	7151828	6643120	103732968	104787520	101140168	3038038	2400714	2547121
	26.9833	120193360	111309000	106573568	1698626	1730001	1875825	7517178	7199520	7038998	107061056	105467952	103676200	2573783	2356418	2521979
	27.4833	123404856	113614488	108142224	1514886	1336096	1933865	7670207	7419612	7981486	107943272	109542712	103151824	3103402	2350345	2686754
	28	122330232	116354400	110514800	1575970	1586272	1915744	6947261	7477856	7122825	111479120	111833360	109937904	2470440	2686500	2374869
	28.5	126099072	120397072	114284840	2039732	1234264	1741929	7541186	7631803	7113088	110478704	113337968	111572032	2697479	2731543	2460950
	28.9833	127533008	122156144	120821008	1866087	1681198	2118276	6973779	7369098	7513837	116565840	116911768	113073008	2626232	2496139	2567238
	29.5	130942064	121936600	118342392	2025961	1216809	1734768	6536380	8667746	8203792	117566472	119512560	118018960	2450752	2618361	2800904
	30	133957288	130988472	120328888	1758610	1623687	1752456	7468800	8396046	8129169	120650728	120927504	119325880	2851468	2505004	2773920
	30.5	139269056	131919208	125997856	1628709	1697268	2092050	7828200	8311022	7933275	123257304	124938336	122067552	2869582	2506258	2513526
	30.9833	142848544	130764296	128132560	1740680	1776896	1631176	7593126	8541696	8108312	125555240	126360264	123984744	2872497	2362706	2668537
	31.5	145740560	135013312	128760320	1701346	1691622	1803114	8000178	8632182	8420464	129732896	128930904	125739824	2664631	2874188	2840974
	32	146914464	138934624	134076920	1892891	1733902	1794095	8304239	9351079	8613406	130943424	133101640	128127560	2527724	2927488	2644075
	32.4833	147622208	140640192	134488944	1756827	1455566	1861956	8984207	8528845	9244592	131998728	135865920	131614200	3256398	2703388	3061435
	33	152655056	141215344	138125472	1860761	1326710	1798362	8766297	9268310	9030497	133130032	139606976	133955096	2607684	3107166	2964980
	33.5	158047456	148002240	139531104	1782878	1421329	1816624	9500307	9919002	7935022	135124480	141684496	134328336	3059494	3465243	2761319
	33.9833	156809936	148151904	142087440	1775131	1553769	1635453	9035273	9428506	8396712	138172912	144830112	138316304	2779368	2862434	3064102
	34.4833	161667760	152589952	142614976	1969145	1320385	1702000	8428574	10275854	8061190	142903856	145874560	139996896	3163529	3142633	3016465
	34.9833	161567184	156711456	149538448	1701310	1561041	2037840	9418653	10122790	9272872	148650672	146645200	142574400	2847773	3021164	2783926
	35.4833	166000832	158534816	148652592	1502147	1526456	1545115	9810580	11160625	9760590	148915744	151738592	145654272	3304594	3452976	3238847
	36	166823968	158685776	149495856	1910952	1366302	1578722	9388381	10628868	9315841	151692384	154024736	148432832	3262772	2942342	3223668
	36.5	170112640	162149648	154357488	1779107	1585228	1958291	9458408	10992480	9623326	149301632	154783920	149757104	3048428	3205142	3039604
	37	176568432	167890400	156080144	1682254	2011158	2060225	10324092	10678061	9203552	156925296	159910368	153692320	3368821	3018611	3012869
	37.4833	175109424	168794336	161019600	1685362	1683614	2076083	9418241	10972830	9607920	157449920	161785952	158343936	3410282	3013282	3057578
	38	177660512	173109808	166888704	2039839	1467818	1767509	10671379	11391640	9773697	160636576	164987312	158708672	3159334	3157210	2825133
	38.5	181678640	172602640	166475056	2118580	1837199	1551719	10474516	11479911	9738824	163559504	167469648	159324336	2940208	3218880	2961883
	38.9833	186657120	175709024	166866160	1448315	1840662	1675876	10216742	11054993	10550209	163955216	167458128	161364784	3525986	3097020	2993958
	39.5	185394336	180297712	170841344	1594005	1410872	1913824	10884656	12233822	9723242	166468608	170607936	163616960	3443672	3246066	3605420
	40	189177632	180669456	171699824	1889882	1797687	1680268	10082389	11716050	10044488	168701120	170832912	165726928	3008308	3269507	2928910
	40.4833	187504800	182429888	177220288	2003309	1624921	1915504	10328200	11520264	10843747	168824656	172177296	169376096	3362450	3019354	3233097
	41	192980496	191608528	177666576	1939724	1664266	1788392	10914483	12537126	11398922	168546768	173507776	173358800	3782328	3270783	3059094
	41.5	198353968	191416272	178160176	1970138	1497659	1803735	10589194	12377933	11024220	173878992	177236736	173539216	3356650	3034555	3191506
	41.9833	197028880	193347296	183698688	1763645	1530816	1765906	10742911	11718938	10976448	177522448	179032224	177508352	3322936	2841230	3441760
	42.4833	200834880	191619440	182816736	1797447	1706086	1770220	11646421	12234796	12080834	177489280	183977040	179621152	4199928	3495600	3528198
	42.9833	202870384	194312560	188159568	1842746	1586418	1976134	11449400	12960194	11082081	184805744	187592224	181118256	3541951	3356262	3256099
	43.4833	207874768	201466256	189272544	1522688	1646055	1866810	11830466	12987340	11401619	180875952	183870000	182859296	3505200	3516328	3402524
	44	208263856	202136256	190210544	1657803	1577437	1927099	12614997	13577072	12475818	183285872	191075648	185738048	3593128	4148871	3838803
	44.5	211992640	206666432	189950432	1775524	1811527	1783850	12576560	15649126	12202622	184773776	192077072	185779376	3576435	3626732	4039331
	45	214412176	207590096	190015696	1824841	1451979	1708775	12252317	14473769	12463975	188524928	195597232	187045312	3934814	3553960	3779465
	45.5	216253856	210675488	194563792	1590427	1457207	1755514	13005825	13047379	12730527	191313456	196237712	192458480	3831490	3694606	3713785
	46	216207824	210596352	199826208	1835128	1612435	1763424	12249048	14190990	11994570	193216080	198686672	193159632	4018621	3091104	3219867
	46.5	219568384	212315696	197787152	2015751	1718640	1893037	12561906	13771790	12972515	197610448	197577648	192742192	3651149	3971052	3566666
	46.9833	218312560	219590368	202731840	1745313	1614284	1821184	13121438	15235259	12899685	201094336	202035168	197926400	3821953	3817310	3683810
	47.5	220428128	218662096	204249680	1827217	1768516	1913561	11979413	13937801	13080993	198302688	197561968	193752864	3579629	3276663	3683034
	48	222738816	218062576	206027376	1943308	1792752	1891855	12864392	14722275	12476445	201305200	207289696	196777280	3693684	3896670	3604329
	48.4833	222022144	224254096	205292240	1722974	1545589	1822691	13034327	14304067	12549431	202478560	206077952	203767024	4375146	4027778	2899126
	49	227779776	223974400	202305248	1975366	1376131	2227928	13558863	14166455	12550868	203929440	211993600	200610192	3728036	3682145	4174023
	49.5	226042560	227055936	207018464	1885374	1430110	2006049	13432015	15989362	13754825	205951360	211169552	206607568	4500044	3157308	3634340
	50	228478992	227235184	205634064	1806956	1674456	1815942	13504478	15087894	13088180	205400272	208508288	206671280	4022790	4143889	4024536
	50.4833	229504560	229308848	208464320	1933026	1617911	1916381	13081849	15453750	13525311	208742576	213911760	211344432	4201240	3703397	3989386
	50.9833	228334528	229775568	213009312	1810277	1627317	2129946	13188712	16586796	15129368	208168880	210247120	211496208	3760969	3942232	4358144
	51.4833	230140560	236672432	214689904	1699626	1794289	1767127	13882494	15917120	14604682	208515568	214438112	209545056	4179509	4051046	3595018
	51.9833	230930928	234732864	210597280	1962224	1673812	1896507	14308830	15688520	14269787	209828304	219501760	209924896	3756286	4095442	4340394
	52.5	231504864	234436816	214121312	1810323	1535634	1744314	13666702	15910344	13786409	212347408	215100048	212943824	4146933	4695953	4411469
	53	236381936	239781584	210243072	1659869	1278312	1631377	14396649	15954039	14978986	213486464	223463600	211056528	4258929	4293510	3883858
	53.4833	234277872	240263920	214301168	1533561	1579915	1998024	14492000	17712630	15915006	218034064	221007488	219282032	3958543	4372188	4013600
	54	233853984	242067536	220260528	1937482	1634838	1974788	14998530	16772501	14165810	219199056	222261120	215498064	4033072	3663751	3624395
	54.5	232592704	241247248	218569808	1986600	1348929	1833818	15580726	17562608	15001854	219851104	218562960	218687744	3964083	3972248	4090326
	54.9833	240385200	244291008	217298384	1797899	1566466	1873129	14627948	16675969	15223283	221815280	225996704	220185760	4295159	3860362	3950614
	55.5	236325536	246969696	218024000	1721106	1585346	1985703	15655148	17577964	15156219	223085424	229822544	223186896	4542356	3911371	4236110
	56	242360912	247389232	217234832	1796381	1691092	2099693	14604447	17206732	14953286	227061760	227490864	226245248	4323696	4035677	4697561
	56.5	237528880	245437488	216619232	2064130	1677705	1709592	15797607	17624068	15719219	224061808	229479760	222011616	4122422	3915166	4799034
	57	239525344	245777136	221267984	2023929	1565129	2168742	15988651	16819484	16014929	220948480	229804112	223618512	4121428	3835972	3833611
	57.5	242579728	247581696	223850048	1806303	1471120	1940696	16348853	19118840	15494088	229024240	231864960	225504640	3994401	4262410	4253896
	58	241626080	251833600	224990240	1855476	1432438	1931020	16061156	17775020	15889779	226557936	230967312	227087840	4259707	4209306	4637666
	58.4833	238103904	248843648	224974080	2011762	1894388	2329906	16306773	18571844	15908309	227119072	232437696	226150272	4830556	4162957	4553931
	58.9833	242995280	253110240	222009952	2086242	1460334	2193625	16616131	18088504	16136891	226512512	234401712	224721376	4621574	4322878	4319786
	59.4833	244928032	250416224	223381680	1717297	1763503	2090948	16734206	19445030	16225658	227676928	231231056	232793488	4881242	4654516	4517447
	59.9833	244236816	251567072	227192384	2031396	1642515	1966741	16530240	19480180	17371808	225155152	231485120	225836240	4446402	4364890	4302472
	60.5	242621120	251882016	224481440	2059657	1735532	1782790	16881136	19029070	16648469	229897808	235552576	231254160	4860746	4548882	4663820
	61	243054512	247378544	224367392	1643027	1595197	1508768	17013192	19318060	17235940	230575584	234595408	224853040	4644934	4987855	4266651
	61.4833	240999216	253092192	222930112	1833133	1688152	1990134	16979422	19582772	16440053	229119568	242556576	234429536	4724884	4890606	5029709
	62	243916016	256584688	220948704	2027309	1407916	2220439	16552334	19795306	16886628	231719776	232948256	230151552	5128500	4554112	4943580
	62.5	244526560	251283136	227222752	1979465	1799942	1920352	17640772	19554802	17398040	231998240	237138736	234617488	4985615	4962484	4684302
	62.9833	246200128	254385888	229281952	2087522	1312304	1908044	17105178	20059490	16220232	233298592	239148704	231288832	4885746	4592728	4760770
	63.5	243580976	254117184	225485920	1783218	1500641	1937298	17531974	19305410	17547244	235271440	239623552	236264064	4659290	4985260	5069849
	64	248518080	255405728	225271376	1916141	1326864	1953385	18687190	21017848	18128314	238045440	239647408	232934720	4423559	4616616	5265436
	64.5	249173776	253446048	230480944	1983340	1763745	2042842	19126828	20143902	17923570	234829760	238695104	232736128	5331456	4443501	4817618
	64.9833	245231504	254511312	228427808	1985703	1737794	2024878	18271866	19874852	18481566	236102080	240231536	234558192	5087851	4307561	4509116
	65.5	245510912	255580752	226968048	2000301	1469793	1656609	18257852	21448970	17835280	234740480	239552160	236378096	5016630	5209082	4876814
	66	244842544	256614720	231201024	1703642	1773720	1744640	19318772	20046770	18778984	235090224	240909328	233123616	4905534	4893726	4400740
	66.4833	246638224	253131792	227642624	1812814	1514995	2293058	18176264	21355476	18702292	234702944	242117968	233593264	5225750	5024760	4981642
	67	245842144	253342208	228875440	1963176	1486213	2061992	18456654	22579218	18756206	240198640	239849152	234784752	4866906	5457459	4940726
	67.5	241765488	258425552	226454656	1966770	1372135	1753966	19030366	22418668	19521300	233318528	240020512	238651216	5012942	4822264	4860287
	67.9833	242042496	254574256	228515568	2003090	1798362	1989640	18869164	23147034	18346102	235983040	242577472	233454704	4774314	4805068	5116490
	68.4833	245310944	255113232	229205056	1828622	1650269	1881932	18765672	21884908	19438158	240426560	243314928	237781360	5459638	4956838	4879362
	68.9833	245421472	259471504	226872992	1670922	1498764	1854490	21571224	22255706	18975194	236098992	244316496	233672416	5525153	5202892	5476625
	69.4833	244221504	257110256	230643008	2018861	1829122	2007788	20648558	22269694	19287282	236264128	236523456	235840784	5143970	4947912	5335138
	69.9833	242881056	256507360	229965696	1804424	1768572	2242045	19927508	24135962	19937774	233968304	240009536	236597824	5396086	5052620	5174968
	70.5	244939920	254852272	229489296	1845096	1519499	1949983	19326616	22133602	19390968	237094912	242411856	235882272	5087725	5093068	4877790
	71	242311360	257347104	229099488	1907419	1878031	1764924	19625804	23348286	19862506	238728368	242710368	238269984	5478477	4788039	5426004
	71.5	246273440	254615792	226171888	1865983	1435089	2014929	19771322	22117878	19830644	239689920	242802768	237694944	5773686	5706620	5432318
	71.9833	249342240	259261376	227492464	1983441	1710883	1766686	19906830	24464808	20044546	236879008	243279376	236991776	5663820	4987332	4942838
	72.5	244879456	254833536	231274928	2069787	1819129	2000134	21107704	23029664	21103240	236499616	243091696	235999872	5822246	5058688	5447428
	73	243804176	257012464	231158016	1790965	1471158	2101572	20975998	23660670	21533690	239017008	244800080	240182576	5441045	4922424	5018512
	73.4833	247643808	257403152	229933232	2099721	1263328	2143979	21165796	23782558	20424072	237051088	245016048	237282384	5961342	5319150	5482801
	73.9833	244872192	260325424	228693744	2035052	1544235	1873927	20104398	24103578	21031546	235246432	241289392	240014448	6212252	5750935	5199618
	74.5	247900608	261559360	231696480	1856438	1551618	2287632	21071426	24788484	19274064	237536416	243706576	239381120	5782336	5313699	5386584
	75	249792864	259766784	230539872	1913514	1487744	2051756	21312468	25062004	21086310	239233952	245750288	236927440	5733250	5344900	5499866
	75.4833	246864544	261713664	228955088	1619401	1563012	1822678	21148010	23775698	21298912	243285680	242084640	241145296	5742532	5428358	5993290
	76	248005456	257777760	232713376	1891527	1586667	1819129	21499706	24829964	21859244	235182048	244291936	239501632	5627406	5671992	5090656
	76.5	247237168	259237216	227316848	1915345	1692460	2223605	22003596	26070546	21548288	241026544	244124272	241029200	5477918	5769266	5368866
	76.9833	244969616	257137184	231624496	1845997	1677826	1900956	22408426	25085320	22512822	238826752	246570272	242201760	5358698	5728977	5318096
	77.5	249371568	257853472	229574368	1757266	1383776	1788677	21041630	24781236	21141058	237982528	246355792	238800720	5678930	5782868	5579306
	78	247375344	259949872	224390384	2069750	1584302	2203062	22278122	26221996	20962804	241236288	244678976	237774208	5805040	5418314	5969924
	78.5	246764848	258567376	228629744	1976397	1605886	2109847	21468174	25443274	22048988	240611040	250238624	235722032	6229690	5776530	5609690
	78.9833	247213552	252295104	227320016	1987260	1648444	2032009	22092678	26631034	23100082	240879808	247493168	241817696	5828289	5377528	5775893
	79.4833	249442448	258664368	229092320	1943096	1462350	2034178	22079070	26248990	23658452	243546592	246578656	239592384	5993388	5577945	5916234
	79.9833	247550048	260313856	230658480	1962935	1856096	1873476	22803798	24895732	21854986	240431040	243798560	238264928	6209816	5938898	5885546
	80.4833	246442208	255520320	227794656	1960299	1948295	2200459	21909360	25909986	22063276	241951456	247331824	234634816	5848896	5333804	5555110
	81	249436560	260054672	225526160	2061076	1499168	1940546	23777932	26881712	23025066	241181792	248655776	239342640	6498382	5785120	5516958
	81.5	243799568	258978784	234738000	1748688	1826310	1888622	22610310	27137664	22674244	240541952	242891712	242052288	6229905	5368301	5357570
	81.9833	247294560	256269776	230729888	2020198	1789689	2092642	23258750	27452778	22797744	237754608	243453248	239840432	6264205	6125382	6018648
	82.5	245360208	253768032	223637936	2452866	1427410	2349496	24112516	26799784	23222054	238066784	246251184	235714608	5659620	6102678	5854025
	83	243802432	258469360	224117632	1764704	1813445	2100627	23298208	27131730	23542736	242320080	246572208	238527792	6378596	5520751	6387331
	83.5	247169376	259444384	227322096	1804812	1563940	1876959	24347984	28167976	23820822	241863632	243792176	241880752	6985315	5665097	5911000
	83.9833	244768016	257857008	228695120	1901645	1721888	2084588	23830600	27779692	22988736	240264320	245720576	238719264	6458088	5735422	5431064
	84.5	246665616	260813200	230300992	1764833	1624895	2146957	24480724	28173216	23025212	235746928	244355968	241568784	6515865	5571046	6266314
	85	245134544	254295360	227518640	2165242	1794935	2339227	24810078	27632460	23752828	241465968	245238064	239947872	7152801	5717502	5972765
	85.4833	245251376	252558800	227148080	2288864	1750062	2022630	24803594	26946964	23531336	239680560	245456304	243973632	7175770	6052560	5888769
	86	248216496	258527840	226130544	1739205	1364750	1887632	24920506	27818778	24510498	239682704	245879600	240271792	7162755	6529244	5943686
	86.5	242481088	257171104	226769216	1860993	1588162	2092349	24073820	27846330	24658628	237462496	243721984	237201920	6645923	5856210	6442602
	86.9833	243194560	253690800	220998384	1903838	1990134	2111948	25464818	28769760	24450062	237700112	243907984	242193264	6866395	6044299	6024436
	87.5	240388944	254752544	226955744	2153244	1799505	2173324	24723144	28254374	25245688	239370688	244276608	238524912	6894854	5678222	5944982
	88	248759872	253858384	230943792	1938306	1662200	1985638	26078950	28728640	25090288	241487280	245493712	238682464	6038274	5957356	6201724
	88.4833	244059328	256828928	226525424	1940895	1662043	1853625	25941196	29506134	24343926	242578688	245130272	236082224	7175757	5930004	6542479
	89	243113152	256868720	229264128	2191966	1757923	2339214	25713012	29815834	24713526	240929088	244392528	241948864	7713288	5585902	6369894
	89.5	242803296	259988960	225704240	1929766	1766520	1965170	25967164	28546974	25979442	239902480	247270832	241689488	7367832	6656246	6128113
	90	242970448	254310048	226050832	2262816	1529095	1785329	25890218	29002390	25465992	243580272	245869344	238340560	7275658	6682470	7014004
	90.4833	242959728	256954240	228544944	1967506	1708089	1911608	26025362	30118414	26051404	241553264	244374144	241885600	6119692	6440137	6660776
	90.9833	239661664	256040224	227677376	1866489	1693189	2037452	26893742	29734154	25820604	235585472	244490896	242106464	7338054	6538041	6208996
	91.4833	243440352	253339024	228057984	1853370	1619273	1944435	25943850	30064598	25179432	242257952	244305152	237894624	7523253	6824469	6247082
	91.9833	244729504	254338336	222735056	1992724	1759004	1789236	25894460	30673864	27002992	239006384	245623696	236716192	7521964	6224667	6011338
	92.4833	244284304	254366304	225762000	1961482	1653274	1781417	25951930	30602564	27298086	237158992	246967616	237863312	7796838	6766979	6389652
	92.9833	240813792	254788880	225854416	2106530	1514032	1752688	25942464	30651174	26736502	242684272	245694400	241929296	7073602	5633185	6398590
	93.5	241271920	257658112	221474576	1845796	1570171	1968482	27603694	31265830	26508852	234529616	246054320	238708464	6872085	6649311	5923768
	94	239032272	254512496	226934736	2005557	1867133	2156612	26485262	30832278	26855542	238680384	246991072	237252096	7154250	6983100	6511068
	94.4833	239371936	256706320	225225440	2034309	1888141	1947314	26524238	30411364	25884194	237831648	246873232	241197024	8028182	6645256	6489508
	95	237346752	257238400	223665648	1817353	1811975	2002811	27785634	30274396	26709340	238609680	244548624	240847744	7770604	6638567	6857320
	95.5	242877984	255432720	224127024	1870659	1710065	2041709	27926940	31518854	25996302	240982320	244150224	242878880	7208708	6621672	5933452
	95.9833	242980352	252421888	225357232	1975144	1682720	1958782	28370866	33534866	26851182	241269808	243115168	233943408	7560764	6251531	6938568
	96.5	237848016	252317984	224590608	2119107	1685502	1971165	27554404	31571152	28105626	238995312	242483664	237268368	7261046	6504068	7186853
	97	236661760	250194592	224502896	2061535	1766299	2009511	28183318	31565218	27079282	237697488	240036832	238319968	7779269	6629445	6633354
	97.5	239123520	252169856	222740064	2215274	1445643	1938566	27617010	33523410	28142062	240642928	243967104	237636544	6929078	6724391	6631197
	98	237048864	253768384	227794704	2024281	1614284	1930932	28876078	31466546	26398334	238908272	245458224	241535568	7578032	6496142	7464028
	98.5	240454624	251524784	223963568	1942399	1476128	1879087	29266726	32154078	28717062	235663872	241988432	235528832	7505124	6332378	6695952
	99	236463648	253261344	225156992	1961390	1356712	1976188	28316304	34031636	28372852	237277776	246746032	240262480	7864324	6926291	6849628
	99.4833	236363472	253656592	224474800	2034794	1614786	1932788	27987130	32885796	26626908	236782992	243571584	238781184	7738732	6659341	6404302
	100	235710496	252948640	219132768	2150755	1467845	2411704	29448894	34379144	26361772	236368080	243515520	237710032	7385820	6618724	6629445
	100.5	239535184	253005920	225500944	1961249	1629360	2155571	28583772	34388240	27699922	238101968	242659360	236771408	6884810	7186046	7292770
	100.983	239051776	250581888	227712992	1802406	1675113	1869746	28854906	33579424	28533100	237209136	241394784	235334512	7737406	7293612	7376536
	101.5	234526784	253163024	225148048	1984932	1837252	1959234	30007832	33392402	29119776	234543312	244891120	237807104	7674357	6821072	6820318
	102	236360016	251149744	226666896	2047953	1672583	2505297	28805340	33404884	28356976	239745296	241917888	236460864	7556080	6575130	7054852
	102.5	236538448	251544912	223773712	2064649	1518330	2202348	29981410	33294366	28391296	234812976	241507696	235753024	7522297	7290494	6881184
	102.983	238165552	249219872	224101600	2235557	1653382	2155431	30064992	33776348	27778446	235815312	244202864	238284784	7681243	7564091	6986878
	103.5	235490304	250102480	222544320	2229063	1561424	1885019	30580778	35521012	29576416	238248368	237449664	234536720	8286391	7461098	6716214
	104	234981408	251392192	223236976	2008550	1897434	2328856	29556338	34514504	29613040	236036336	242502384	239400064	7127639	6266504	6759337
	104.5	231379728	250409264	225052464	2147717	1526272	1927282	29053520	35749576	29539464	234971344	241859408	232853120	7665452	6769698	7113635
	105	236188816	247981568	221889632	2081455	1451276	2101075	31037824	35752112	29572266	239298640	244751376	239602768	8062036	6917976	7254085
	105.5	232667376	251526624	221766240	2223162	1571149	2060036	29523742	34746908	29490602	238043168	244015936	239366112	8156164	6909895	7603110
	106	235444240	251477792	222299264	2209264	1701789	1722869	29683908	35929996	29256516	236811808	242233408	239839600	8262874	6991095	7476639
	106.483	237258352	251725264	220160352	2027147	1428539	2148787	31368322	34889312	29869712	240167792	243758976	237001568	7863791	7646374	7080290
	106.983	234448896	248872560	219318528	1682833	1576872	1884730	31810220	36049444	29127024	235809200	242598720	238247600	8211794	7053148	7142466
	107.5	234617120	249787856	220764480	2237237	1712398	1997187	30446130	36473032	28990244	239131856	241572240	236230976	8010306	6965300	7625982
	108	232756816	247793024	222485456	2330776	1559690	2148871	31991580	37059332	30711990	238950208	239993184	237591744	7673746	7345436	7185431
	108.483	233343376	249925920	221235856	1956524	1529850	2059989	31399562	37021860	28954192	236355952	240862688	238976592	7756614	7558381	7634490
	109	234544336	247063168	222514512	2164276	1592846	2167364	30355532	37931692	30198392	232007824	239064640	234194384	7935566	6937164	7590972
	109.5	235336672	247159504	219651440	1785699	1666163	1913824	30481256	36503404	29753572	236432944	238903312	232974112	7838892	7801692	6983623
	109.983	230153664	251255312	219393872	2242410	1582980	2107916	31336052	37281300	30590162	238779520	242000448	233786544	8190264	8348982	7276092
	110.5	235037584	247342784	220645904	1998705	1798608	2226317	32111042	37368768	30626710	238383904	241388112	235575824	8630184	7351770	7425515
	111	234805088	249902816	218345776	2011306	1719470	2105134	32518564	38358048	31620570	239562896	240872160	236700928	8752353	7364026	7168095
	111.5	231432256	247125920	220248336	2333128	1593959	2004296	30795732	38280120	30028460	235087456	240250352	235971264	8128047	7979076	7547856
	111.983	231825744	255834112	218606080	2127057	1702369	2128107	33036320	36904464	31909444	236473856	238035168	238406336	8009796	7809577	7930846
	112.5	233536048	247856784	224514368	1946812	1380732	1899804	33081164	38246928	29365896	234931584	238274960	234546416	8532297	7157410	7455462
	113	230046416	252377712	219156736	2045994	1661226	2248256	32745216	37875316	31323000	237075856	240486336	236584016	8996279	7711414	8435282
	113.5	233152720	246459232	221264128	2085810	1658628	2284787	31993920	37810284	32034124	237863312	239485040	233307504	7976290	7191604	7225191
	113.983	232430656	244314640	220023184	2115213	1612589	2155527	31607066	39659792	32118202	235580064	240867120	235373744	8748543	7361637	8040176
	114.5	231079984	248866288	214350064	1895310	1677944	1836725	33562656	39304428	32070190	238938528	242723664	234257696	8024688	7505854	7858968
	115	229501744	245320576	218607888	2332003	1710038	1937477	32796234	39012720	31240284	236682560	239872544	236397184	8657540	8067216	8264401
	115.483	227134160	251768512	220440256	1914554	1895286	2178419	34941372	40292560	30734376	235564912	236508272	239418528	8491650	7931242	8321272
	115.983	227287136	248964688	220447264	2173576	1643794	1899069	33580284	39603204	31915754	237116960	239994896	235910368	8392744	7535486	8100570
	116.5	233571616	245198704	222746512	1911071	1567169	2012336	34307976	38770180	32358756	232391040	240185264	234117776	8273780	8108278	8425021
	117	232009680	246527264	222672912	2053569	1577831	1960171	33260710	39189128	31853702	239139712	237848096	231023648	9045074	7767623	8339723
	117.483	233393328	244191232	220954528	2144246	1528918	1938913	32789334	39626604	31682784	234678736	240617872	233853296	8970838	7889004	7581250
	118	228756896	246184512	218307632	2104804	1852008	2006300	33018942	39371968	33134878	231009200	238122432	233040448	9128747	8227639	8449471
	118.5	228389776	244560432	217693248	1988995	1699124	1845531	34290284	40516064	32212882	230451888	240565488	231603360	9550550	7943608	8577122
	119	233768672	243932464	215261984	2259219	1681361	2095248	36015512	39943560	33028056	231739696	238670928	233681824	8667500	7777325	8231576
	119.483	230438928	244219696	218637408	2020571	1621617	1897661	35171192	39807240	32996036	232954896	236691872	238803552	9156875	8203414	8582897
	120	233051792	243408016	217356256	2045066	1806788	1946081	34652948	40043700	33107572	237286768	236532768	234416608	8250948	8098899	8119685
	120.5	230199136	248991072	215500176	2207229	1453621	1986760	33642856	40753876	33758764	235019584	236415408	233853296	8879983	7819160	8587646
	121	227556080	244238800	218114288	1998660	1548829	1756378	35323916	42303716	34465552	234656448	238817632	231517968	8822174	8261342	8245120
	121.5	228566592	247007856	214619584	1986176	1629727	2202105	34947156	40395112	32991650	234413408	234285920	234742960	9583920	8226334	8600640
	122	230131904	245178400	217893520	2106172	1689648	2398660	35461832	40567952	33327572	236115712	238438592	232549920	9648385	8614486	8563389
	122.5	227968208	241940384	213334384	2108375	1560072	1874185	34566984	42106460	32509244	235202000	240114048	235963312	8952287	8290614	8187294
	123	223767360	244040448	219756368	2024627	1751215	1988241	34450908	41808288	32679952	232601904	232969664	232694112	9534065	8361504	8751054
	123.5	229291680	244713232	218165280	2153996	1652350	2321240	36376456	40938368	35093576	232876048	234376976	230209248	8819771	8448225	8817544
	124	228692576	247910624	215636320	2043518	1757683	2372305	33200078	42461312	32953578	231509360	240850864	230286352	9242916	8066212	8855520
	124.483	226202624	241964688	218216608	2120720	1606656	2196349	36490060	42351088	34295928	231453264	237478896	232668896	9068296	8079849	8295220
	125	223976496	245309520	217911408	2037039	1708209	2096032	37074840	40692540	34510372	236207008	233491360	233604672	9661001	8862680	8105594
	125.5	225252224	241602976	215422656	2230831	1714738	2283015	34593628	42391372	33744280	230155200	236754688	234827120	9500887	8188002	8951572
	125.983	227018720	245561792	216512080	2030642	1808166	1828806	35990744	43337204	34404960	228899952	237200256	233132512	10012973	8209088	8819040
	126.5	225962704	245593968	215105648	2165323	1740179	1901970	34219024	42330160	33875804	229267184	239039184	233083392	9647547	8321650	9001606
	127	225576864	241843408	213149808	2271840	1558914	2272973	34898400	44142360	33019890	232123168	240253088	237311488	9120253	8369724	8975068
	127.5	229102464	244665824	214953760	1927416	1459826	2093661	36017096	43964436	35516272	230488704	232431072	230462608	9035322	8174208	8590525
	127.983	225906480	242432736	217756080	2131497	1417136	2326614	37294036	42819024	34787100	233831792	235501120	232521920	10021847	8914492	9430561
	128.5	227083408	246537872	215246144	2321384	1662252	2206136	37352324	43532520	35124148	231522672	236797952	230171648	10519229	8417988	8931371
	129	224304320	245577024	212778176	2367709	1825735	2006049	36241676	42543188	34824744	228887984	235552976	229024896	10434810	8716124	8597958
	129.483	225611472	236619024	211579056	1960299	1501680	2003364	35880232	45642064	36863844	229835312	235125280	232450784	10074498	8259300	8622084
	130	222915376	242484784	215336336	1995129	1762288	1933414	35216804	43285196	35312336	230992288	234808496	230715072	9861385	9162546	8566773
	130.5	225958592	242294800	210605552	1901161	1840994	2029485	36086176	44156332	33772952	232010800	233884816	232639824	9898815	8612823	8506542
	131	221945840	244927056	216627376	2185490	1672165	1907674	38593088	45428728	34777720	230629904	233569024	231714176	9694749	8833397	8858907
	131.483	220751152	244473008	211180816	1985703	1677767	2299968	37730864	43691220	36301548	232339744	237506048	233806288	9455135	8812568	9320990
	132	222781680	241465488	212429536	2467136	1661133	2139364	38204716	45546480	35662884	234088176	234363840	231522128	9431996	8908200	9205246
	132.5	220696048	245082896	217119648	2251027	1764659	2255962	37190524	43504372	36417524	229271296	232736176	232990000	10262462	8896799	8668828
	132.983	225193552	240037088	215493040	2133127	1633809	2018754	37593628	45595512	36337412	233286112	231568336	234955760	10750501	8223823	9855250
	133.483	227667296	240869680	213986736	1953616	1752038	1887864	36951324	44437864	35952868	232862368	234082368	232499584	9246546	8571060	9303743
	134	220196672	244117680	211015664	2231700	1698077	2281221	36146860	45164480	36336732	230421280	240424912	229265120	9371473	9557180	9337421
	134.5	221506064	240823152	214950144	2206364	1917310	2340976	36181048	45248116	35176604	230317840	233364384	228384992	10581393	9848341	8683823
	134.983	218744528	243679280	210954304	2249476	1501958	1882398	38726980	44542524	35185832	229355200	233085232	228591696	9938488	8941726	8973203
	135.5	225362048	239269312	210968720	2119599	1784670	1829715	37727644	46228920	36114164	231434800	232047376	227662896	9598261	8610865	9739518
	136	218711392	240566064	209920992	1964684	1644291	2063094	39604524	44389564	36488036	228243728	236483120	228694736	10985308	8527651	8490363
	136.5	221936800	238602992	211747536	1848093	2028128	2251424	38282668	46723124	37045580	232196848	233706272	229516352	9454304	8935555	9208064
	137	220112208	241378240	209133872	2179617	1699540	2173742	37351752	45023084	36401580	232153904	233087296	230092048	10085735	8982466	8755783
	137.5	220380560	241999392	209971088	2174955	1645510	1869048	38569012	47524860	37433572	230339360	230763360	231417936	10048109	9385528	10211174
	138	222916640	239035184	209124208	1755063	1576188	2338382	40745916	46307348	35674472	233044032	235005280	230380256	10451436	8727298	9138860
	138.483	215867952	242143328	209430272	2302825	1470842	2189823	38401212	46462464	36540048	230654656	234508944	230132640	9649529	9413450	9546463
	139	219725552	245057392	213927312	2090351	1446804	2275167	39761736	47212452	36820516	227573344	235007168	227760400	10334665	10048932	9590975
	139.5	220818944	236346064	211662736	2115634	1735288	2169022	38494420	45141364	37072160	231609344	231389536	228558432	10636206	8766404	9697123
	139.983	220228960	241684352	210684256	2095774	1647266	1989887	40623684	48210928	36736392	230350912	231213888	229238944	10888770	9179655	9821594
	140.483	216111968	241530480	209262064	2172598	1835419	2010371	39186188	47001372	38423992	235021904	231804800	227862016	10428041	9458878	9356287
	140.983	219743296	240215120	208269104	2252934	1729475	1873595	38513840	47656420	37541568	228676096	230084784	226873040	10237883	9411472	9732546
	141.483	220598976	238015328	209800528	2339544	1862643	1799950	40724528	47380196	37272352	227178400	233215168	229067408	10065209	9638729	8461125
	141.983	218035152	239794192	208358096	2194447	1544697	2404485	38222688	47713240	37004536	228328848	232848592	224497152	10177698	9609580	8725242
	142.483	220058528	238782880	209932784	2249731	1850660	2313696	40250828	49258900	36940984	225706496	231924272	231338384	10859217	9945195	9557331
	142.983	218848848	240457664	209469520	2123409	1841092	2575102	40154964	48331436	38332560	226911200	231294784	230089488	11517075	9686007	9266809
	143.483	221622064	241933664	212012928	1925250	1879314	1932308	39681372	47191888	39735740	228076592	231395600	226764448	10574168	9480211	9755441
	143.983	215100592	240814848	211587728	2423590	1844473	2345292	40808916	48122164	37394368	230763136	233666288	224308592	10824468	9500629	9809163
	144.483	217295952	236929072	206594592	1986686	1565659	2338084	42006704	49162184	39043824	225490448	226862944	226374528	9532106	8924230	9801216
	144.983	219608832	241776336	207923696	2135514	1428093	2038325	41115424	49100308	37960864	227816304	229678768	228213184	11032169	9887439	9468959
	145.5	217756720	242409184	213068832	2101594	1618550	2005799	42249392	47185620	40293132	226939872	232261136	226399312	10463180	9114157	9193016
	146	215758448	236613424	208951168	2134664	1943266	2502608	42002396	50832600	37913620	230994368	232220128	226769760	10381033	9670135	9835817
	146.483	218538736	238486320	208287920	2105929	1824274	2378338	40608244	49824020	40591588	231263584	231707632	227055184	11298197	9378673	10382987
	147	215135488	236284208	206438592	2123896	1613787	2283507	40688444	49390816	39012772	226137456	232941488	227813632	9952466	10573900	10285567
	147.5	216883920	238611776	207150736	2216123	1677351	2105908	39811596	48113772	39317916	230419600	233357200	226197104	11483611	9861647	9749541
	147.983	217106464	238619520	207231808	1972818	1610474	2349658	41811316	50711864	39880000	231348608	231350512	222559184	11181778	10180720	10459155
	148.5	218381504	237345040	206332560	2206956	2021514	2125484	41207212	49705584	39859904	227172800	230961984	226756320	11389514	9320812	10111067
	149	215067616	239413136	208591248	2179316	1936330	2413994	40553996	48812208	39964132	228410528	231908800	223737456	10887674	9123772	10340659
	149.483	217533840	237126000	204061520	2009773	1602674	2253864	41894840	49363584	40120036	230209680	228319584	221634704	11452152	9096727	10621981
	149.983	216456816	237061792	204688352	1919874	1539081	2279241	41674076	50976652	40991984	229066720	233607712	221851792	11026842	9727922	10328705
	150.5	216705648	239104160	209572528	2210792	1584436	2102890	41253544	49155248	38540688	227383856	225770784	221556592	10523898	10030524	10708722
	151	215507696	236106528	202641312	2124657	1482628	2100889	41120340	50666932	39064092	228522704	229780768	226209600	11735784	9689340	10545741
	151.483	215630912	233257632	206286768	2242616	1775006	2222597	41707996	49973684	39916504	227103104	229754144	224891632	11391160	9855226	10784145
	152	217508592	234865312	203727712	1860812	1535481	2256835	43258920	51202656	40292700	226840592	227731232	227598560	11377604	9474656	10119470
	152.5	217565712	235381184	204709504	2499465	1708114	2072627	42187932	50073096	40929012	224791808	231828992	222024288	10890194	9993360	11089486
	153	215109856	236883712	204852064	1978725	1617104	2386876	41869308	53086628	42394184	226014432	228076016	224735408	10996088	10408337	11176373
	153.483	217173920	239174688	203711616	2233064	1751604	1941831	43264612	49791948	41662488	228656672	231381296	224916048	11734840	10089126	10253157
	154	217613856	235071600	207349056	2321886	1753755	2252702	42760988	51550996	41415328	225694208	228502224	224075568	11391393	10389983	11524397
	154.5	216617344	235378448	205762144	2269792	1718734	2069192	43568764	51887920	40642956	226358480	230392688	227991280	11624630	10508837	10502998
	154.983	212668208	236182000	206063808	2293872	1745075	2379972	44053180	52059964	40174976	224576448	225749136	222626144	12129003	10606192	10805033
	155.5	213184032	234467088	207549792	1995824	1866343	1880921	42371996	51754624	42062896	225427584	225346256	227308560	11929112	10787058	10251757
	156	212144112	238597872	203681520	1832594	1559486	1823705	43130244	52288612	41648024	221682064	227767536	227766832	10428324	10047849	10067143
	156.483	214899712	235594192	203478128	2305102	1578030	2219761	43228504	50010912	41035548	225426928	226807296	222433184	11116814	9674107	11151309
	157	214518624	235707376	203548144	2167848	1365182	1954844	43086796	51721408	42922780	223581408	226078592	220695904	12433572	9692273	10524253
	157.5	212105456	237358944	205425840	1910236	1845082	2332809	45056604	51393576	40644468	223730560	233718128	221872800	11792476	10041793	10309807
	158	217197136	229793200	207160656	1939724	1788067	2135656	42780556	52633896	42163476	223719968	227559136	228222000	11904651	9468960	10869993
	158.483	213052416	231746080	202780096	2073304	1718704	1961971	44118128	53691044	42192344	230191920	224972480	225368720	11885774	10159412	10790192
	159	214533872	237874160	208239760	1950959	1670317	2142914	43653940	53032788	42746644	223923904	228370832	222674832	11962716	10427061	9968990
	159.5	214018512	237840928	205368048	2174650	1657746	2310926	42990316	54033116	41694040	227434352	225154656	226186336	11653128	9725888	11114449
	160	213339248	231776304	204236256	2084768	1799500	2228645	42785148	53920816	41998068	222993968	224173984	224855600	10989845	10298538	10862636
	160.5	211261440	235217984	201332416	2519310	1906347	2068264	44592576	54935108	42825636	221859536	226612544	222525776	11004401	9760528	10616424
	160.983	213384704	233892960	201813792	1913345	1838944	1942751	44441528	54540312	42850620	223677184	225403712	220481920	11882927	10714905	10482532
	161.5	210825392	231864000	205557248	2082983	1750004	2025627	45931936	52985832	41438884	225949952	225305520	219955552	12058460	10486035	10975799
	162	212501936	235000672	204595600	2093279	1752020	2292354	44459768	54943472	42407960	223891744	227604352	224983456	12400273	10934332	10505354
	162.483	213440288	236133152	202173712	2118540	1985212	2655287	44009516	53740480	42123540	224328944	224207632	221179632	12020245	10069098	10655171
	163	214521232	232287872	203539664	2327285	1757493	2262816	45617892	54148960	41969296	221522064	227425472	223695424	12128251	10479416	11149691
	163.5	212183456	233772944	201402144	2365066	1686477	2389349	45349500	53817472	42442476	220497296	225749792	221909328	12314196	10443412	11323542
	163.983	211438208	233745200	202354656	1981047	1730248	2171339	46286752	55834084	42333780	224362800	225152160	224449584	12121283	10836358	11115830
	164.5	213108144	233272352	200412960	1907012	1426027	2197685	43716528	54346480	44317036	224459712	223001360	223873520	11390670	10321783	10624068
	165	209208240	229792544	207337520	2243656	1635440	2187571	44610244	56781664	42699352	219207696	224103264	222734560	11870185	11194877	11134135
	165.5	214560272	233453328	201237312	1989320	1630797	1958190	45764968	56230880	43242252	218988736	224637120	224590448	11601275	10864219	11496652
	166	209808336	233206992	201936992	2294266	1744536	1996409	46064236	54726784	43302400	220524768	223489856	222167904	11454686	10582710	11225042
	166.5	209237440	230960144	204647664	2238715	1961490	2576140	45353084	54344420	43036540	221706736	225021200	220805088	12358360	10796294	11443482
	167	209698816	231035872	205423504	2118395	1838444	1988162	43995432	56798552	43637424	221179216	227070992	223771632	12421630	11066700	10996462
	167.5	207982864	230613072	203127856	2222656	1739012	1893920	46489980	55917060	43859228	220509200	226627728	226100832	12621731	11064262	10920313
	168	211094352	234420880	203373744	1931689	1766192	2188442	45298720	55762032	43151416	221173248	223362000	223562528	12826328	11203590	10598971
	168.5	210379536	232622736	205853312	2272718	1815867	2104156	46644436	55841244	41256176	222395104	224415296	224884992	11929358	10994430	11916377
	169	207814208	230416704	204012032	2014037	1822810	2305827	45578924	54612532	43495916	224388512	223739648	222470512	11753719	10114040	12200900
	169.483	211650128	236866112	202143680	2171699	1471620	2209729	46538468	55467888	43512648	220154992	222775440	216542608	12119381	11477226	11414305
	169.983	209348656	231201120	201376192	2096292	1675066	1940063	47187884	57636944	43487864	224137088	221725568	217139616	12221261	11086726	10940575
	170.5	209066592	232657360	202375488	2208488	1677269	2168550	45631784	55189132	43473420	222646096	223219600	219297392	12062021	10972830	11460804
	171	207377520	227934480	201867168	2057416	1639738	2102734	46237988	57495216	44504988	222461808	224054224	220145216	12315696	10645180	10813031
	171.5	208757088	229905600	202113136	2260213	1536748	2148534	45982124	56223320	44863432	225376928	225803072	219752176	11521224	11576604	11863632
	171.983	210710560	230011680	202157504	2157030	1506159	2067735	45575808	56816548	44943244	222004224	220943568	221831520	12497449	11278585	11538040
	172.5	207303488	228625520	200844336	2683934	1497580	2103792	44221340	57533008	44600176	221942432	224611200	218343568	12810438	10108775	11813143
	173	210692976	230256752	200576528	2115526	1645306	2398740	46224128	55312680	45401468	224748992	221446752	220460944	12780376	11449679	11594629
	173.5	209014256	230526192	201994560	2155055	1580158	2415242	47384304	58143688	43932148	220967472	222304096	220718224	13568202	10287308	10614192
	173.983	208187120	230168384	198747648	1695455	1860182	2286332	48635400	59484704	44545504	220311600	224059584	217083136	13225414	10998054	12110695
	174.5	209710128	231989472	200001040	2330446	1675066	1965478	47732360	57333944	44467508	222046880	223525200	217864432	13208976	11060846	11453391
	175	205388672	231421072	200778112	1985212	1623137	2540712	46471264	57122240	46075060	217487696	222558720	219521424	12219768	10941122	12270706
	175.483	206140352	230560416	203772048	2217218	1725834	2140204	47075744	57500532	44262532	222282544	223152272	217948512	12075331	10981696	12087860
	176	206621760	226732176	200152464	2138927	1844247	2279740	48948380	58149344	46757492	220280816	222169952	221934256	12034355	10552480	11587612
	176.5	206173136	229599664	198607088	2054984	1712611	2024705	48403200	59601536	45688244	219531136	220070816	220391136	12620684	10997112	10879923
	176.983	208454640	224301088	197644880	2298070	1662555	2158896	47715712	58447280	45749184	221069248	221708272	218654192	12338577	10355828	12086163
	177.5	204855136	229847856	199585776	2139844	1791501	2183952	46709552	57845212	46709704	220683792	220822976	217902960	12299108	11383132	12690759
	178	206426144	227809520	199977776	2131288	1745557	2248797	48321548	60199268	46480748	220034848	224294992	217665904	12054234	11399577	11640949
	178.5	207435680	232824032	197906672	2590579	1598630	2175457	49559396	59274736	45932500	220316064	220887536	219812048	13594912	11622181	11213605
	178.983	205710752	227029296	200500576	2216846	1792714	2070242	48675312	60158296	46732316	217612400	219332192	221344496	12903046	10869065	11684050
	179.5	206251280	231166992	201733360	2500082	1553883	2062849	48747252	59369044	44953520	218800448	221100832	216295648	12646740	12474655	12018128
	180	209102160	231125040	200002352	2181762	2048281	2443964	48324732	59521412	45214396	220253056	220110464	220731728	12387175	11999694	11525984
