# Supplementary material for: Structural basis of colibactin activation by the ClbP peptidase
Source: Nat Chem Biol. 2022 Oct 17;19(2):151–8. doi: 10.1038/s41589-022-01142-z (PMC9889268; doi:10.1038/s41589-022-01142-z)
Supplement: Source Data Extended Data Fig. 4 — Statistical Source Data [file 41589_2022_1142_MOESM7_ESM.xlsx]

## Sheet: ED_Fig4b_left
WT average slope		5.29587e+06
	Slope 21-42min
WT	5.39195e+06	5.44333e+06	5.05234e+06
E92Q	4.00088e+06	4.34518e+06	4.28925e+06
S95A	9976.35	5835.67	1498.05
S188N	908218	877692	951975
	Slope relative to WT average
WT	1.01814	1.02784	0.954015
S95A	0.0018838	0.00110193	0.00028287
E92Q	0.755472	0.820483	0.809922
S188N	0.171495	0.165731	0.179758

## Sheet: ED_Fig4b_Analysis
		Fluorescence (RFU)
	Time (min)	WT_1	WT_2	WT_3	E92Q_1	E92Q_2	E92Q_3	S95A_1	S95A_2	S95A_3	S188N_1	S188N_2	S188N_3
	21	86405160	74877520	74767384	61895704	60561416	62638384	1612367	1678808	1762576	13847731	13109112	13594964
	21.5	87871432	83095728	80364640	64221568	63305004	64803004	1719321	1347578	1818812	13677256	13409030	13664467
	22	92651320	84840344	83266832	65139480	66964368	65565416	1702101	1628585	2023060	13419953	13713861	13405381
	22.4833	94083792	85160368	85760208	66034136	64151860	67745520	1735098	1307450	1567357	14293969	13316131	15252328
	23	98434256	92008272	86129688	66858648	70949664	69069240	1322250	1591394	1727471	15097377	14733395	14657612
	23.5	100784736	95239400	91354984	70234528	72663832	70794816	1649763	1776545	1646053	14222799	14417503	14948236
	24	102704280	97006864	91582736	73163928	73015624	73366024	1578427	1447862	1633815	15449020	16033693	16612216
	24.4833	104838424	96129920	95325216	75239608	76072272	75850168	1965412	1451388	1622365	15889970	15456241	16770671
	25	108213976	101781200	96350248	77820512	78053168	80256016	1903626	1511794	1647859	16197161	15403592	17646454
	25.5	110868624	104470872	100019456	80048096	78318984	79789224	1647214	1679263	2156272	16660732	15530663	17145554
	26	112370480	105494336	100729552	81353608	81551304	81621320	1506042	1498895	1763424	16001317	16453924	17979464
	26.4833	116312056	109204864	103149824	84100912	82710176	84695448	1698350	1424633	1577437	17463742	17953280	18584790
	26.9833	120193360	111309000	106573568	84361952	86322176	87061904	1698626	1730001	1875825	17739344	18084750	18665052
	27.4833	123404856	113614488	108142224	89245456	89282112	90175960	1514886	1336096	1933865	18811352	17803080	19101096
	28	122330232	116354400	110514800	88491296	93910272	93091712	1575970	1586272	1915744	18488944	18519812	19345278
	28.5	126099072	120397072	114284840	90873632	93019696	91885088	2039732	1234264	1741929	19381398	18740132	19580764
	28.9833	127533008	122156144	120821008	91082888	93526808	95543192	1866087	1681198	2118276	18445900	19068744	19951882
	29.5	130942064	121936600	118342392	95369016	97956688	98003464	2025961	1216809	1734768	21175034	20202814	19715986
	30	133957288	130988472	120328888	98475472	98086032	100615968	1758610	1623687	1752456	20259144	19419762	20919022
	30.5	139269056	131919208	125997856	101576384	99938496	104234080	1628709	1697268	2092050	19700436	19066726	20790878
	30.9833	142848544	130764296	128132560	102545184	104409008	104993336	1740680	1776896	1631176	21267710	21723598	22708716
	31.5	145740560	135013312	128760320	102031672	105647272	107083920	1701346	1691622	1803114	21170286	21378240	22446522
	32	146914464	138934624	134076920	105705384	106932944	107083672	1892891	1733902	1794095	21250848	22168468	23970840
	32.4833	147622208	140640192	134488944	107147344	110354256	113340928	1756827	1455566	1861956	23506464	21438416	23140862
	33	152655056	141215344	138125472	107995168	113276072	111609608	1860761	1326710	1798362	23891174	22026738	23177158
	33.5	158047456	148002240	139531104	110075672	113062080	113903336	1782878	1421329	1816624	21939264	22348618	25983160
	33.9833	156809936	148151904	142087440	115032792	116974728	119473944	1775131	1553769	1635453	24400260	23488656	25106770
	34.4833	161667760	152589952	142614976	115792896	118967624	120022936	1969145	1320385	1702000	25011324	24646068	26159108
	34.9833	161567184	156711456	149538448	119614760	119366120	119398736	1701310	1561041	2037840	24911928	24252370	27541850
	35.4833	166000832	158534816	148652592	119019344	122358592	122361808	1502147	1526456	1545115	26673812	25357042	27138732
	36	166823968	158685776	149495856	119602680	128873048	128337504	1910952	1366302	1578722	26353430	25745456	28207004
	36.5	170112640	162149648	154357488	124155256	125108952	128409928	1779107	1585228	1958291	26709718	26272534	28111116
	37	176568432	167890400	156080144	126372248	131144152	131541560	1682254	2011158	2060225	26213646	26726260	28139306
	37.4833	175109424	168794336	161019600	128400880	133155872	134071376	1685362	1683614	2076083	27727166	28112966	28501416
	38	177660512	173109808	166888704	128470040	134641424	137251936	2039839	1467818	1767509	27383138	27622870	28859620
	38.5	181678640	172602640	166475056	133340976	136306704	135073664	2118580	1837199	1551719	27501066	27278742	29417006
	38.9833	186657120	175709024	166866160	134285936	137537200	138404768	1448315	1840662	1675876	27428020	28914424	29714948
	39.5	185394336	180297712	170841344	136733792	141769696	140975856	1594005	1410872	1913824	30466702	27810156	31828416
	40	189177632	180669456	171699824	136860560	141730160	143214256	1889882	1797687	1680268	30747040	28497740	31919674
	40.4833	187504800	182429888	177220288	140011072	146596816	144979696	2003309	1624921	1915504	31577790	29075156	30739884
	41	192980496	191608528	177666576	141203168	146633024	144799728	1939724	1664266	1788392	31731606	30815376	31306590
	41.5	198353968	191416272	178160176	140517136	150618304	149485152	1970138	1497659	1803735	30965866	30038938	33372370
	41.9833	197028880	193347296	183698688	141873568	152435600	149552512	1763645	1530816	1765906	31954518	32292982	32722914
	Slope (RFU/min)	5.39195e+06	5.44333e+06	5.05234e+06	4.00088e+06	4.34518e+06	4.28925e+06	9976.35	5835.67	1498.05	908218	877692	951975
	WT average slope		5.29587e+06
		Slope 21-42min
	WT	5.39195e+06	5.44333e+06	5.05234e+06
	E92Q	4.00088e+06	4.34518e+06	4.28925e+06
	S95A	9976.35	5835.67	1498.05
	S188N	908218	877692	951975
		Slope relative to WT average
	WT	1.01814	1.02784	0.954015
	S95A	0.0018838	0.00110193	0.00028287
	E92Q	0.755472	0.820483	0.809922
	S188N	0.171495	0.165731	0.179758

## Sheet: ED_Fig4b_right_raw_traces
		Fluorescence (RFU)
	Time (min)	WT_1	WT_2	WT_3	E92Q_1	E92Q_2	E92Q_3	S95A_1	S95A_2	S95A_3	S188N_1	S188N_2	S188N_3
	0	3762992	2970701	3467960	2799681	2632032	2554116	1262630	1333178	1381300	1562430	1695160	1781488
	0.466667	4846274	3992893	4218272	3388330	2629292	3113342	1461212	1320520	1463260	1498130	1646832	1753032
	0.95	5028948	4356498	4714658	3757300	3050606	3922206	1410099	1213463	1336265	1511342	2082118	1658105
	1.41667	6459336	5377160	5626870	4795498	4154006	4934022	1300444	1363397	1273300	1556121	2178248	1424527
	1.93333	7376461	6101858	6921696	5141935	4429739	5154070	1363659	1344378	1196323	1728584	2511442	2122128
	2.48333	8333881	6658658	7362920	5807218	5750517	5998286	1528562	1481413	1515508	2200345	2292728	2471482
	3	10039577	7446084	8906005	7206780	6183510	7134236	1336602	1522212	1358763	2531241	2291183	2010405
	3.5	9847245	8684301	9394761	8204986	6672716	7004778	1407845	1717196	1489604	2155026	2935332	2745009
	4	12118688	10501346	10996967	8492929	8006666	8612743	1801760	1508451	1462706	2697206	2855850	2282768
	4.5	13372162	11105129	11542074	9279409	8075524	10307703	1468030	1453576	1574044	2574248	2932672	3315272
	5	15167676	13012033	13517976	10150208	9209463	10500426	1557224	1440919	1567034	2814862	3175399	3167623
	5.5	16680708	14084994	15072613	11312000	10307619	11545114	1950715	1659541	1491061	3193140	2895342	3103447
	6	17549216	15025927	15348165	12921765	11605071	12391443	1517038	1483357	1704662	3390999	3367930	3327964
	6.5	21597916	18263846	16891412	13216926	13606372	13447059	1546203	1659186	1725802	3573361	3627316	3633766
	7	20515664	17101630	19426270	15743566	13365793	15152309	1599422	1472637	1298792	3453409	3912956	3501884
	7.48333	24033710	19900676	20709198	16935488	16023523	16405123	1808358	1519716	1706925	3847059	4094791	4381312
	7.98333	25362738	21624860	21164118	18174420	16656013	18467664	1692893	1777559	1520291	4255190	4064198	4121220
	8.5	27544216	23689654	23791056	18804216	18206676	19454860	1902471	1737613	1447320	3863240	4984074	4760612
	9	30644058	25767726	24990554	21600728	18774648	21353782	1547217	1510860	1588639	4524851	4662884	5227496
	9.5	31524322	27623284	27843868	22733378	21464330	20914546	1510194	1802659	1827642	5289628	5028834	5300786
	9.98333	32947918	30057212	29733672	24663376	22747416	23621212	1671108	1602858	1757081	5524880	5650756	5217496
	10.5	36600188	31655790	31502436	26575924	23531702	24258778	1449134	1658422	1888204	6133385	5141456	5912187
	11	37869568	33209828	33012428	26942386	25428914	25975438	1668397	1340564	1548824	5972102	6201974	5958797
	11.4833	39805024	37225912	34533872	29075716	26793110	29300406	1472649	1555702	2087036	6031572	5940434	6786002
	12	42186240	37172024	37558520	29774672	30013226	28681778	1833979	1760831	1737781	6552959	7131392	6416094
	12.5	43457232	40237236	38004364	30846326	31525328	32257302	1847623	1444748	1610308	6157510	6845912	7883404
	13	46475876	42223616	42135796	33298614	31379464	31347878	1727471	1592106	1629026	7295772	6897140	7422740
	13.4833	49110768	44399080	44020816	34345624	34129880	34433808	2011580	1631546	1818941	6873203	7282842	8363597
	14	51888724	44373080	46760288	36316732	34320504	35595276	1572924	1713255	1585624	8123788	7633543	7387184
	14.5	54630172	47234608	47453916	37269400	37370536	36436524	1597592	1739364	1584906	7664290	8456259	8251433
	15	56001440	50275652	48902960	40396820	38491492	39038520	1749756	1302569	1811284	8645381	8595760	8573331
	15.4833	58888252	52524380	52814624	40935468	39571240	40962072	1719072	1640302	1797430	8598126	8559031	9163296
	16	60057168	53788760	54639756	41403140	42205484	42368672	1856868	1613481	1835066	9103699	9046540	8457106
	16.5	63911472	58186208	55357600	46510364	44731776	44858800	1887341	1581275	1681730	9360342	9910815	9877012
	17	66257024	58984100	59460620	47288176	45755700	46275540	1423555	1798524	1947299	9208736	9353254	10914063
	17.4833	71190448	60936728	60275584	48460484	46617380	49651380	1472834	1613066	1886864	10111529	10064323	10333447
	17.9833	71523168	63845228	64207856	51852624	49051624	50184132	1462519	1351798	1540457	10458778	10065844	11197187
	18.4833	68963144	68162504	66112268	52904468	51222852	50413924	1691932	1359791	1811055	11459170	11213561	11686416
	18.9833	77320776	69158008	66706040	53071924	53034712	54349356	1688448	1779566	1613981	10866847	11272514	11526361
	19.5	77162952	71766568	72798128	58231496	54753592	55576524	1672168	1359791	1659530	11178131	11930380	11053203
	20	80813440	74294000	71286248	58211684	57144244	55701064	1560848	1653176	1535846	11798877	12086553	11990934
	20.4833	82865608	76680296	75915720	59235548	60342420	59664036	1724397	1609570	1795889	12565399	12330917	13545643
	21	86405160	74877520	74767384	61895704	60561416	62638384	1612367	1678808	1762576	13847731	13109112	13594964
	21.5	87871432	83095728	80364640	64221568	63305004	64803004	1719321	1347578	1818812	13677256	13409030	13664467
	22	92651320	84840344	83266832	65139480	66964368	65565416	1702101	1628585	2023060	13419953	13713861	13405381
	22.4833	94083792	85160368	85760208	66034136	64151860	67745520	1735098	1307450	1567357	14293969	13316131	15252328
	23	98434256	92008272	86129688	66858648	70949664	69069240	1322250	1591394	1727471	15097377	14733395	14657612
	23.5	100784736	95239400	91354984	70234528	72663832	70794816	1649763	1776545	1646053	14222799	14417503	14948236
	24	102704280	97006864	91582736	73163928	73015624	73366024	1578427	1447862	1633815	15449020	16033693	16612216
	24.4833	104838424	96129920	95325216	75239608	76072272	75850168	1965412	1451388	1622365	15889970	15456241	16770671
	25	108213976	101781200	96350248	77820512	78053168	80256016	1903626	1511794	1647859	16197161	15403592	17646454
	25.5	110868624	104470872	100019456	80048096	78318984	79789224	1647214	1679263	2156272	16660732	15530663	17145554
	26	112370480	105494336	100729552	81353608	81551304	81621320	1506042	1498895	1763424	16001317	16453924	17979464
	26.4833	116312056	109204864	103149824	84100912	82710176	84695448	1698350	1424633	1577437	17463742	17953280	18584790
	26.9833	120193360	111309000	106573568	84361952	86322176	87061904	1698626	1730001	1875825	17739344	18084750	18665052
	27.4833	123404856	113614488	108142224	89245456	89282112	90175960	1514886	1336096	1933865	18811352	17803080	19101096
	28	122330232	116354400	110514800	88491296	93910272	93091712	1575970	1586272	1915744	18488944	18519812	19345278
	28.5	126099072	120397072	114284840	90873632	93019696	91885088	2039732	1234264	1741929	19381398	18740132	19580764
	28.9833	127533008	122156144	120821008	91082888	93526808	95543192	1866087	1681198	2118276	18445900	19068744	19951882
	29.5	130942064	121936600	118342392	95369016	97956688	98003464	2025961	1216809	1734768	21175034	20202814	19715986
	30	133957288	130988472	120328888	98475472	98086032	100615968	1758610	1623687	1752456	20259144	19419762	20919022
	30.5	139269056	131919208	125997856	101576384	99938496	104234080	1628709	1697268	2092050	19700436	19066726	20790878
	30.9833	142848544	130764296	128132560	102545184	104409008	104993336	1740680	1776896	1631176	21267710	21723598	22708716
	31.5	145740560	135013312	128760320	102031672	105647272	107083920	1701346	1691622	1803114	21170286	21378240	22446522
	32	146914464	138934624	134076920	105705384	106932944	107083672	1892891	1733902	1794095	21250848	22168468	23970840
	32.4833	147622208	140640192	134488944	107147344	110354256	113340928	1756827	1455566	1861956	23506464	21438416	23140862
	33	152655056	141215344	138125472	107995168	113276072	111609608	1860761	1326710	1798362	23891174	22026738	23177158
	33.5	158047456	148002240	139531104	110075672	113062080	113903336	1782878	1421329	1816624	21939264	22348618	25983160
	33.9833	156809936	148151904	142087440	115032792	116974728	119473944	1775131	1553769	1635453	24400260	23488656	25106770
	34.4833	161667760	152589952	142614976	115792896	118967624	120022936	1969145	1320385	1702000	25011324	24646068	26159108
	34.9833	161567184	156711456	149538448	119614760	119366120	119398736	1701310	1561041	2037840	24911928	24252370	27541850
	35.4833	166000832	158534816	148652592	119019344	122358592	122361808	1502147	1526456	1545115	26673812	25357042	27138732
	36	166823968	158685776	149495856	119602680	128873048	128337504	1910952	1366302	1578722	26353430	25745456	28207004
	36.5	170112640	162149648	154357488	124155256	125108952	128409928	1779107	1585228	1958291	26709718	26272534	28111116
	37	176568432	167890400	156080144	126372248	131144152	131541560	1682254	2011158	2060225	26213646	26726260	28139306
	37.4833	175109424	168794336	161019600	128400880	133155872	134071376	1685362	1683614	2076083	27727166	28112966	28501416
	38	177660512	173109808	166888704	128470040	134641424	137251936	2039839	1467818	1767509	27383138	27622870	28859620
	38.5	181678640	172602640	166475056	133340976	136306704	135073664	2118580	1837199	1551719	27501066	27278742	29417006
	38.9833	186657120	175709024	166866160	134285936	137537200	138404768	1448315	1840662	1675876	27428020	28914424	29714948
	39.5	185394336	180297712	170841344	136733792	141769696	140975856	1594005	1410872	1913824	30466702	27810156	31828416
	40	189177632	180669456	171699824	136860560	141730160	143214256	1889882	1797687	1680268	30747040	28497740	31919674
	40.4833	187504800	182429888	177220288	140011072	146596816	144979696	2003309	1624921	1915504	31577790	29075156	30739884
	41	192980496	191608528	177666576	141203168	146633024	144799728	1939724	1664266	1788392	31731606	30815376	31306590
	41.5	198353968	191416272	178160176	140517136	150618304	149485152	1970138	1497659	1803735	30965866	30038938	33372370
	41.9833	197028880	193347296	183698688	141873568	152435600	149552512	1763645	1530816	1765906	31954518	32292982	32722914
	42.4833	200834880	191619440	182816736	148122848	153508624	157282496	1797447	1706086	1770220	33598476	31898166	33053276
	42.9833	202870384	194312560	188159568	149651952	153342032	153283248	1842746	1586418	1976134	32529552	32630748	34771488
	43.4833	207874768	201466256	189272544	152290576	157293248	157810096	1522688	1646055	1866810	32904116	32966258	35715092
	44	208263856	202136256	190210544	153121856	158677904	159307648	1657803	1577437	1927099	33597816	32588326	34965664
	44.5	211992640	206666432	189950432	153629056	160975648	160803056	1775524	1811527	1783850	34944112	33960980	35724836
	45	214412176	207590096	190015696	156686768	159340912	163030240	1824841	1451979	1708775	34973784	34390444	36172012
	45.5	216253856	210675488	194563792	156721824	160906400	162179504	1590427	1457207	1755514	35464380	33547402	36713872
	46	216207824	210596352	199826208	159216112	166953856	165989760	1835128	1612435	1763424	35885288	35385708	37483564
	46.5	219568384	212315696	197787152	159438480	165876704	170530560	2015751	1718640	1893037	35774496	34930940	37421792
	46.9833	218312560	219590368	202731840	162958544	168947312	170064512	1745313	1614284	1821184	36752808	35408196	38204796
	47.5	220428128	218662096	204249680	163938432	169749824	172137584	1827217	1768516	1913561	37558116	35621952	39322440
	48	222738816	218062576	206027376	163360176	171659248	169145136	1943308	1792752	1891855	37132472	37282408	38943100
	48.4833	222022144	224254096	205292240	172304480	173339552	173668272	1722974	1545589	1822691	38326664	36993120	39183528
	49	227779776	223974400	202305248	167397744	174193920	176827232	1975366	1376131	2227928	39108352	38790488	39809052
	49.5	226042560	227055936	207018464	166530688	179098656	181315008	1885374	1430110	2006049	39671408	37924004	41660148
	50	228478992	227235184	205634064	171712784	179661232	180124096	1806956	1674456	1815942	37876764	38854788	42160552
	50.4833	229504560	229308848	208464320	170443760	178741712	178239360	1933026	1617911	1916381	40176324	39476400	41749204
	50.9833	228334528	229775568	213009312	174212032	183816848	185157488	1810277	1627317	2129946	42327540	40331348	40560404
	51.4833	230140560	236672432	214689904	176776000	186650880	183576880	1699626	1794289	1767127	41459044	40326152	42212432
	51.9833	230930928	234732864	210597280	178988784	185010864	188541872	1962224	1673812	1896507	41223184	39415996	42635680
	52.5	231504864	234436816	214121312	178717616	186881376	190885696	1810323	1535634	1744314	43320864	40753836	42663312
	53	236381936	239781584	210243072	179160736	189009456	189363712	1659869	1278312	1631377	43298228	40154936	44833260
	53.4833	234277872	240263920	214301168	180397760	191273280	193058128	1533561	1579915	1998024	43048192	42301396	43538292
	54	233853984	242067536	220260528	180435856	188942896	195313488	1937482	1634838	1974788	43010100	42471736	46783656
	54.5	232592704	241247248	218569808	189241904	194231136	195940464	1986600	1348929	1833818	44999124	41974116	45965516
	54.9833	240385200	244291008	217298384	187702016	194108752	195601424	1797899	1566466	1873129	45090728	43068700	46680256
	55.5	236325536	246969696	218024000	186951968	199222720	195819984	1721106	1585346	1985703	45995988	44781252	48146240
	56	242360912	247389232	217234832	189024016	199629808	201804704	1796381	1691092	2099693	45788212	45517572	48560960
	56.5	237528880	245437488	216619232	190552336	202745568	204178336	2064130	1677705	1709592	46641272	45705568	46564692
	57	239525344	245777136	221267984	192834624	201764032	203040928	2023929	1565129	2168742	46585260	48061040	48465200
	57.5	242579728	247581696	223850048	192615856	201374384	208039680	1806303	1471120	1940696	47788544	45016132	49020028
	58	241626080	251833600	224990240	195021760	202198480	205343328	1855476	1432438	1931020	48732760	47522552	51488692
	58.4833	238103904	248843648	224974080	193646336	206076944	209647632	2011762	1894388	2329906	49291368	47880884	50761368
	58.9833	242995280	253110240	222009952	195305184	207226784	209387616	2086242	1460334	2193625	47410832	46076588	51252180
	59.4833	244928032	250416224	223381680	197787808	207805952	209574448	1717297	1763503	2090948	48139936	48707000	52293196
	59.9833	244236816	251567072	227192384	200343488	206778288	208740912	2031396	1642515	1966741	50356860	49373916	49749476
	60.5	242621120	251882016	224481440	202703648	207585376	208535408	2059657	1735532	1782790	49771308	48070152	50959320
	61	243054512	247378544	224367392	201964400	210318976	213420576	1643027	1595197	1508768	49842892	49354588	53757768
	61.4833	240999216	253092192	222930112	204350448	214354288	213482640	1833133	1688152	1990134	51407180	50841100	53005828
	62	243916016	256584688	220948704	203168368	210038624	215161248	2027309	1407916	2220439	51404296	50174040	54841636
	62.5	244526560	251283136	227222752	206097280	214793392	216594192	1979465	1799942	1920352	51167504	51632580	54459820
	62.9833	246200128	254385888	229281952	207549744	215275776	216414800	2087522	1312304	1908044	51952664	50772244	55017380
	63.5	243580976	254117184	225485920	204419456	211712048	222333024	1783218	1500641	1937298	52801448	52756300	57513500
	64	248518080	255405728	225271376	211167600	218305904	219774736	1916141	1326864	1953385	53262280	53111500	56095160
	64.5	249173776	253446048	230480944	208324384	218032256	222295632	1983340	1763745	2042842	52701128	55359012	57179608
	64.9833	245231504	254511312	228427808	207831104	219891072	223021440	1985703	1737794	2024878	54204404	53472056	57771184
	65.5	245510912	255580752	226968048	213462944	219868896	224378640	2000301	1469793	1656609	56921552	54692992	58772960
	66	244842544	256614720	231201024	212763152	213853232	222997552	1703642	1773720	1744640	55249740	54140076	56515496
	66.4833	246638224	253131792	227642624	213292288	222007088	222493152	1812814	1514995	2293058	55973812	54651180	60514504
	67	245842144	253342208	228875440	215963248	221683376	225305520	1963176	1486213	2061992	56806340	54927372	59407200
	67.5	241765488	258425552	226454656	217534848	219974064	225581104	1966770	1372135	1753966	55875536	55675404	58903264
	67.9833	242042496	254574256	228515568	215183232	226361952	226896352	2003090	1798362	1989640	57454404	55872840	61261064
	68.4833	245310944	255113232	229205056	213714912	227061504	225157840	1828622	1650269	1881932	58733544	55180392	59380548
	68.9833	245421472	259471504	226872992	218442384	224298624	231880768	1670922	1498764	1854490	58260688	57866036	62150396
	69.4833	244221504	257110256	230643008	217272192	227266320	225993824	2018861	1829122	2007788	60317128	57454412	62527336
	69.9833	242881056	256507360	229965696	216104880	229588464	228109440	1804424	1768572	2242045	60922176	57640396	63577028
	70.5	244939920	254852272	229489296	216864128	227965680	230093552	1845096	1519499	1949983	59329320	56840388	62688744
	71	242311360	257347104	229099488	220158048	229905584	229133488	1907419	1878031	1764924	59733952	58739612	63454028
	71.5	246273440	254615792	226171888	218401552	229120064	234846848	1865983	1435089	2014929	61270816	60305288	64023648
	71.9833	249342240	259261376	227492464	223512480	228377056	230875200	1983441	1710883	1766686	62844700	61376904	62177288
	72.5	244879456	254833536	231274928	220987232	231873088	231086320	2069787	1819129	2000134	59241344	61023440	66923612
	73	243804176	257012464	231158016	225319024	228526304	231433040	1790965	1471158	2101572	64565204	59425984	66742644
	73.4833	247643808	257403152	229933232	222420048	233607696	234410576	2099721	1263328	2143979	63840480	61361372	65484068
	73.9833	244872192	260325424	228693744	219888800	234707040	233434736	2035052	1544235	1873927	62896632	63167708	68398480
	74.5	247900608	261559360	231696480	222996640	233881536	232389424	1856438	1551618	2287632	61476884	62827216	66164132
	75	249792864	259766784	230539872	226944000	228780752	233683648	1913514	1487744	2051756	65365284	62469412	68662544
	75.4833	246864544	261713664	228955088	221476624	230542496	235881616	1619401	1563012	1822678	66242740	61711492	68599872
	76	248005456	257777760	232713376	226094704	234173600	234178384	1891527	1586667	1819129	65740424	64182476	67624360
	76.5	247237168	259237216	227316848	229775184	232019600	234277872	1915345	1692460	2223605	65443340	64753352	68212736
	76.9833	244969616	257137184	231624496	225379568	235557936	235953536	1845997	1677826	1900956	67505864	64149404	69046896
	77.5	249371568	257853472	229574368	230493632	228148352	241024848	1757266	1383776	1788677	67289280	65515784	70691432
	78	247375344	259949872	224390384	228724192	237280176	238931888	2069750	1584302	2203062	67217552	65761172	71285536
	78.5	246764848	258567376	228629744	227877008	238242400	239837360	1976397	1605886	2109847	66086344	65505792	69138016
	78.9833	247213552	252295104	227320016	223823280	233363792	238099344	1987260	1648444	2032009	69641312	64485064	72397968
	79.4833	249442448	258664368	229092320	230054832	237162912	241230688	1943096	1462350	2034178	67940040	67047808	71400480
	79.9833	247550048	260313856	230658480	225232096	234481632	239809616	1962935	1856096	1873476	69020064	66397468	72687240
	80.4833	246442208	255520320	227794656	225725312	234449328	240357344	1960299	1948295	2200459	67916048	68949016	74359456
	81	249436560	260054672	225526160	225429024	237093200	238739216	2061076	1499168	1940546	70111808	67409344	72470680
	81.5	243799568	258978784	234738000	229179584	237455392	241419904	1748688	1826310	1888622	69719000	71644616	73150496
	81.9833	247294560	256269776	230729888	230884672	237273056	239039712	2020198	1789689	2092642	71459088	69213208	72114960
	82.5	245360208	253768032	223637936	228685504	238763664	237988368	2452866	1427410	2349496	72211328	70639336	76141528
	83	243802432	258469360	224117632	228692784	235016464	243427056	1764704	1813445	2100627	71673696	70331008	74617264
	83.5	247169376	259444384	227322096	230846016	239784736	241585840	1804812	1563940	1876959	73112240	69667104	76978416
	83.9833	244768016	257857008	228695120	231657312	238734032	241960512	1901645	1721888	2084588	73412352	72566448	74890408
	84.5	246665616	260813200	230300992	229171200	235887168	241381968	1764833	1624895	2146957	72278560	71664712	74502424
	85	245134544	254295360	227518640	227712944	236504816	240832384	2165242	1794935	2339227	72726400	72002064	78129288
	85.4833	245251376	252558800	227148080	229524528	239826000	244604192	2288864	1750062	2022630	73929832	70686536	77245184
	86	248216496	258527840	226130544	223980640	235347312	239789328	1739205	1364750	1887632	72873424	73910464	80480624
	86.5	242481088	257171104	226769216	228709376	236629280	240323024	1860993	1588162	2092349	72971568	74057392	77822040
	86.9833	243194560	253690800	220998384	224487744	240248080	241649456	1903838	1990134	2111948	75830128	74122968	80658088
	87.5	240388944	254752544	226955744	229752448	242761600	241745696	2153244	1799505	2173324	77127104	74591032	80418304
	88	248759872	253858384	230943792	229660432	241137472	244334400	1938306	1662200	1985638	78197872	73537704	78498752
	88.4833	244059328	256828928	226525424	230692128	237078032	245348000	1940895	1662043	1853625	75752568	76140072	78771992
	89	243113152	256868720	229264128	231708784	237818528	244147648	2191966	1757923	2339214	76876288	75621328	82187448
	89.5	242803296	259988960	225704240	234538272	236253904	243274592	1929766	1766520	1965170	78866584	74263424	82933416
	90	242970448	254310048	226050832	229918448	237073312	244294480	2262816	1529095	1785329	78424344	78136040	82917800
	90.4833	242959728	256954240	228544944	233961520	238104400	238976240	1967506	1708089	1911608	79430088	76791192	84334072
	90.9833	239661664	256040224	227677376	230433232	242037424	241091680	1866489	1693189	2037452	79976208	77777088	84344808
	91.4833	243440352	253339024	228057984	227544256	242114480	241807040	1853370	1619273	1944435	78937184	77779160	83581600
	91.9833	244729504	254338336	222735056	229353728	239366384	244887760	1992724	1759004	1789236	79349088	78677088	84588648
	92.4833	244284304	254366304	225762000	234160304	238419552	239884656	1961482	1653274	1781417	81262400	79204408	84454824
	92.9833	240813792	254788880	225854416	232535312	242728240	241256528	2106530	1514032	1752688	81310488	78245616	85452832
	93.5	241271920	257658112	221474576	230828432	241942992	241118928	1845796	1570171	1968482	82583768	80995400	87601616
	94	239032272	254512496	226934736	232658880	237041376	242789568	2005557	1867133	2156612	83580504	79805672	85777976
	94.4833	239371936	256706320	225225440	229219280	242968448	247717600	2034309	1888141	1947314	82017088	79518304	86475864
	95	237346752	257238400	223665648	229246224	235913520	244443456	1817353	1811975	2002811	80261024	81696688	85167592
	95.5	242877984	255432720	224127024	235859808	239040544	242874112	1870659	1710065	2041709	82604168	81963888	89888192
	95.9833	242980352	252421888	225357232	228815488	242654976	244623568	1975144	1682720	1958782	84812992	82684248	87415528
	96.5	237848016	252317984	224590608	230189952	237368416	240349232	2119107	1685502	1971165	84459888	82733912	89286592
	97	236661760	250194592	224502896	232549264	239486656	241296736	2061535	1766299	2009511	84162000	82252040	88617888
	97.5	239123520	252169856	222740064	229956384	234374784	245920512	2215274	1445643	1938566	82716416	83694256	86481016
	98	237048864	253768384	227794704	231583904	241117168	242706992	2024281	1614284	1930932	87300888	82815752	89742120
	98.5	240454624	251524784	223963568	230052112	239438064	243311552	1942399	1476128	1879087	86084824	85255768	88661600
	99	236463648	253261344	225156992	233946112	241323424	245510384	1961390	1356712	1976188	87501360	86264912	88870696
	99.4833	236363472	253656592	224474800	228043040	237620544	243737584	2034794	1614786	1932788	88043696	85258992	90913976
	100	235710496	252948640	219132768	229562480	237786608	242423568	2150755	1467845	2411704	86452672	85352992	91243344
	100.5	239535184	253005920	225500944	230176320	242963936	244509568	1961249	1629360	2155571	87598224	85542496	91258656
	100.983	239051776	250581888	227712992	233658352	240730896	242967936	1802406	1675113	1869746	89079256	87543768	93333560
	101.5	234526784	253163024	225148048	230966688	238468608	240265360	1984932	1837252	1959234	88716264	88926648	94311256
	102	236360016	251149744	226666896	230936480	235707312	239418032	2047953	1672583	2505297	90486360	89658720	92580888
	102.5	236538448	251544912	223773712	230090864	231662224	245584752	2064649	1518330	2202348	88734584	88719480	94332104
	102.983	238165552	249219872	224101600	232842064	238655824	243799456	2235557	1653382	2155431	89573112	87371024	91896048
	103.5	235490304	250102480	222544320	229436496	235428464	241873664	2229063	1561424	1885019	88871616	86342368	93557072
	104	234981408	251392192	223236976	231152480	234416352	246930752	2008550	1897434	2328856	90802088	87736800	95280624
	104.5	231379728	250409264	225052464	229127328	236876608	247082032	2147717	1526272	1927282	91093880	89253136	96029472
	105	236188816	247981568	221889632	230414800	239855472	242638960	2081455	1451276	2101075	92066768	91789360	95397008
	105.5	232667376	251526624	221766240	228425424	239199168	243758848	2223162	1571149	2060036	90496312	89985920	97325048
	106	235444240	251477792	222299264	226635616	238308464	240985648	2209264	1701789	1722869	91730368	90744928	97102656
	106.483	237258352	251725264	220160352	230273616	238760080	243760400	2027147	1428539	2148787	91301480	90064920	97550656
	106.983	234448896	248872560	219318528	231810000	238986000	240623872	1682833	1576872	1884730	92463744	90316728	97694936
	107.5	234617120	249787856	220764480	229427216	237644752	243334400	2237237	1712398	1997187	92769656	92432920	96868288
	108	232756816	247793024	222485456	227738704	238966464	243497712	2330776	1559690	2148871	94837800	92109232	98229672
	108.483	233343376	249925920	221235856	227199600	233707376	239284832	1956524	1529850	2059989	94024464	94416704	99300456
	109	234544336	247063168	222514512	229296720	235025392	246144256	2164276	1592846	2167364	95961896	92033792	99652264
	109.5	235336672	247159504	219651440	229357328	233106880	242515696	1785699	1666163	1913824	94768192	94608512	98653360
	109.983	230153664	251255312	219393872	231174592	232413168	238053488	2242410	1582980	2107916	95257368	95509344	100841896
	110.5	235037584	247342784	220645904	228767120	236033232	244070752	1998705	1798608	2226317	96638992	92638624	99833944
	111	234805088	249902816	218345776	226218944	234826144	240263824	2011306	1719470	2105134	97494712	92945968	98789608
	111.5	231432256	247125920	220248336	229966192	234562064	241381472	2333128	1593959	2004296	97957048	94792224	101195424
	111.983	231825744	255834112	218606080	228867664	239548928	244233552	2127057	1702369	2128107	97795504	95448936	99577032
	112.5	233536048	247856784	224514368	229095776	237623312	238242416	1946812	1380732	1899804	96568208	95264096	100456376
	113	230046416	252377712	219156736	228709648	234422224	241991008	2045994	1661226	2248256	97213384	98238904	103762448
	113.5	233152720	246459232	221264128	229462320	232407936	238709088	2085810	1658628	2284787	97460016	95970088	102842216
	113.983	232430656	244314640	220023184	228019136	236971376	240082368	2115213	1612589	2155527	97887872	95602576	101239736
	114.5	231079984	248866288	214350064	227576112	235800752	243532848	1895310	1677944	1836725	98792840	97703760	103939280
	115	229501744	245320576	218607888	224042848	238469456	240216176	2332003	1710038	1937477	99354496	97997232	104802688
	115.483	227134160	251768512	220440256	229172288	237783392	241463456	1914554	1895286	2178419	101212336	97944648	103241920
	115.983	227287136	248964688	220447264	227499760	240813168	240042416	2173576	1643794	1899069	101072384	94049920	103988352
	116.5	233571616	245198704	222746512	226068384	235968464	242024384	1911071	1567169	2012336	99995048	100688656	104794392
	117	232009680	246527264	222672912	225632688	235178976	241950944	2053569	1577831	1960171	101635752	98110392	106754304
	117.483	233393328	244191232	220954528	226584048	235313904	241187392	2144246	1528918	1938913	102807896	99286144	103160264
	118	228756896	246184512	218307632	233795328	234934208	240926912	2104804	1852008	2006300	101736528	99472680	108215792
	118.5	228389776	244560432	217693248	229137472	236945040	243732816	1988995	1699124	1845531	101025792	98166896	109339024
	119	233768672	243932464	215261984	225135024	236558128	235668624	2259219	1681361	2095248	102778072	100373176	107122208
	119.483	230438928	244219696	218637408	224144816	238294000	240611168	2020571	1621617	1897661	105176896	99889696	107507080
	120	233051792	243408016	217356256	223265792	235904368	241063536	2045066	1806788	1946081	105362104	99898352	109687256
	120.5	230199136	248991072	215500176	225748944	235163440	238440384	2207229	1453621	1986760	104427400	101388296	109013328
	121	227556080	244238800	218114288	227657664	235773056	239717200	1998660	1548829	1756378	103480008	101850040	106649408
	121.5	228566592	247007856	214619584	226244224	232053840	239988176	1986176	1629727	2202105	102322520	100286312	107788424
	122	230131904	245178400	217893520	225660576	235806768	239164704	2106172	1689648	2398660	108829848	100454152	109849128
	122.5	227968208	241940384	213334384	228256688	233284640	238781216	2108375	1560072	1874185	106065776	104300200	108742272
	123	223767360	244040448	219756368	224164240	238512672	234484880	2024627	1751215	1988241	106035296	101297984	108945576
	123.5	229291680	244713232	218165280	226414752	231474912	238039728	2153996	1652350	2321240	106755672	102639272	109171312
	124	228692576	247910624	215636320	226293552	233799184	241500944	2043518	1757683	2372305	105254752	101508360	111541136
	124.483	226202624	241964688	218216608	226564784	231853744	239685744	2120720	1606656	2196349	106004224	106856168	109026856
	125	223976496	245309520	217911408	230136416	235122304	238686784	2037039	1708209	2096032	107457808	103834904	112805768
	125.5	225252224	241602976	215422656	227013200	232098592	242345168	2230831	1714738	2283015	104703208	107003432	113425248
	125.983	227018720	245561792	216512080	222900224	235932784	239176512	2030642	1808166	1828806	108432080	106786192	111851864
	126.5	225962704	245593968	215105648	227918128	234968320	242852416	2165323	1740179	1901970	106765480	103139568	112494672
	127	225576864	241843408	213149808	224074576	232978000	236215056	2271840	1558914	2272973	107595456	106904344	114623664
	127.5	229102464	244665824	214953760	224901760	231014400	240253536	1927416	1459826	2093661	108591976	111052240	114708096
	127.983	225906480	242432736	217756080	226365280	235105008	235889168	2131497	1417136	2326614	108453800	105625160	112351240
	128.5	227083408	246537872	215246144	223477504	231552880	239992496	2321384	1662252	2206136	110764472	107864976	112184224
	129	224304320	245577024	212778176	225560288	230911664	236579632	2367709	1825735	2006049	108734648	106454648	113664840
	129.483	225611472	236619024	211579056	223574672	228513072	236211888	1960299	1501680	2003364	110659456	107468688	117457048
	130	222915376	242484784	215336336	226370480	232975248	234386560	1995129	1762288	1933414	109758160	109555912	116334360
	130.5	225958592	242294800	210605552	224279312	233032128	240066512	1901161	1840994	2029485	110877016	110158848	113962552
	131	221945840	244927056	216627376	222093888	233083616	239318688	2185490	1672165	1907674	109770896	107626744	113885336
	131.483	220751152	244473008	211180816	226695200	230246928	237359072	1985703	1677767	2299968	110542896	105489608	116929432
	132	222781680	241465488	212429536	227163760	229145504	239407280	2467136	1661133	2139364	113283952	109965880	115745216
	132.5	220696048	245082896	217119648	222961424	232609056	238217984	2251027	1764659	2255962	114407120	111128416	116298672
	132.983	225193552	240037088	215493040	225483568	234661360	235557856	2133127	1633809	2018754	109000824	108445008	117321512
	133.483	227667296	240869680	213986736	223945136	233464752	237758080	1953616	1752038	1887864	110843664	109581040	117499232
	134	220196672	244117680	211015664	220855168	229187360	236676464	2231700	1698077	2281221	112998992	112073624	119485720
	134.5	221506064	240823152	214950144	223117296	229499936	233892352	2206364	1917310	2340976	110689728	111353448	119348320
	134.983	218744528	243679280	210954304	224854096	228784640	234549824	2249476	1501958	1882398	113239328	112420736	117599200
	135.5	225362048	239269312	210968720	221009264	231478384	238059936	2119599	1784670	1829715	115311104	110683536	121607056
	136	218711392	240566064	209920992	226576000	229216704	235078928	1964684	1644291	2063094	114184936	112172968	123665784
	136.5	221936800	238602992	211747536	221595504	230563088	232978368	1848093	2028128	2251424	114113664	111155760	119760832
	137	220112208	241378240	209133872	223365008	235135952	233532064	2179617	1699540	2173742	115378776	112076944	120381992
	137.5	220380560	241999392	209971088	222617216	232731696	237372176	2174955	1645510	1869048	114656160	114420488	121069216
	138	222916640	239035184	209124208	223026896	227766624	238444656	1755063	1576188	2338382	116584776	115028824	121250744
	138.483	215867952	242143328	209430272	223708432	228581568	234489744	2302825	1470842	2189823	116506088	113727560	119821232
	139	219725552	245057392	213927312	224057536	228959888	231862032	2090351	1446804	2275167	116926696	113814808	121851824
	139.5	220818944	236346064	211662736	222351520	227456352	234689760	2115634	1735288	2169022	118087680	117039424	122571688
	139.983	220228960	241684352	210684256	222053504	231824992	235444576	2095774	1647266	1989887	116596232	115033520	122388512
	140.483	216111968	241530480	209262064	220902704	230076912	237070432	2172598	1835419	2010371	115591808	116354128	123225376
	140.983	219743296	240215120	208269104	218395712	233669152	236497440	2252934	1729475	1873595	120190176	114488872	120060152
	141.483	220598976	238015328	209800528	220857376	229499072	238136608	2339544	1862643	1799950	119039152	117176624	122657712
	141.983	218035152	239794192	208358096	222267344	226226688	234913072	2194447	1544697	2404485	117074384	114758840	123439680
	142.483	220058528	238782880	209932784	222034304	229694208	235960512	2249731	1850660	2313696	118092848	114499208	124788152
	142.983	218848848	240457664	209469520	222258368	229308016	234905808	2123409	1841092	2575102	121827344	115676992	125576168
	143.483	221622064	241933664	212012928	221828752	227275680	236931264	1925250	1879314	1932308	120083832	118905616	125489248
	143.983	215100592	240814848	211587728	220485296	227112912	233586976	2423590	1844473	2345292	118822728	115419080	126806448
	144.483	217295952	236929072	206594592	220314352	229339312	231961344	1986686	1565659	2338084	119728768	117983408	126526048
	144.983	219608832	241776336	207923696	221426448	227035840	232072000	2135514	1428093	2038325	120180328	116145208	127581864
	145.5	217756720	242409184	213068832	217832512	227649472	233365904	2101594	1618550	2005799	120179176	116713952	125592608
	146	215758448	236613424	208951168	215843712	229634032	236546256	2134664	1943266	2502608	121209344	117404136	124890352
	146.483	218538736	238486320	208287920	218893232	232696544	229935616	2105929	1824274	2378338	123162664	119325400	129319088
	147	215135488	236284208	206438592	219265536	226608848	232246832	2123896	1613787	2283507	120607808	119749112	127286488
	147.5	216883920	238611776	207150736	219359376	229976560	230586672	2216123	1677351	2105908	120561720	119706640	127663168
	147.983	217106464	238619520	207231808	220772688	227110896	237502112	1972818	1610474	2349658	123640656	120674704	126756264
	148.5	218381504	237345040	206332560	217910000	228418416	233602112	2206956	2021514	2125484	122313680	119768568	131077784
	149	215067616	239413136	208591248	218289808	224742432	232872496	2179316	1936330	2413994	123604232	123202408	130582024
	149.483	217533840	237126000	204061520	220631360	231374400	230318656	2009773	1602674	2253864	121623416	122923784	129415888
	149.983	216456816	237061792	204688352	219973568	227469552	230968816	1919874	1539081	2279241	121395384	120183368	131126256
	150.5	216705648	239104160	209572528	215528640	222244448	233708960	2210792	1584436	2102890	126174152	120671264	130727840
	151	215507696	236106528	202641312	216186128	226969728	230591488	2124657	1482628	2100889	124116768	120329408	131384520
	151.483	215630912	233257632	206286768	219814736	231309456	231122928	2242616	1775006	2222597	127481112	123248288	130128712
	152	217508592	234865312	203727712	218517040	226735392	229261760	1860812	1535481	2256835	121345024	121544496	132715880
	152.5	217565712	235381184	204709504	213032912	225040480	231763360	2499465	1708114	2072627	124415144	121236488	132788000
	153	215109856	236883712	204852064	219717520	222631488	231734832	1978725	1617104	2386876	123297016	121883776	128461064
	153.483	217173920	239174688	203711616	218573824	229099328	233889728	2233064	1751604	1941831	126534056	119902712	130244312
	154	217613856	235071600	207349056	219756672	224184864	235089600	2321886	1753755	2252702	126980552	122045648	131331960
	154.5	216617344	235378448	205762144	218441232	225472576	234282800	2269792	1718734	2069192	126742144	123218304	133242376
	154.983	212668208	236182000	206063808	220313648	226126464	234925504	2293872	1745075	2379972	128440616	122204360	133708672
	155.5	213184032	234467088	207549792	217025024	222529072	227895616	1995824	1866343	1880921	129708520	127003000	134086344
	156	212144112	238597872	203681520	215961424	230279248	230143152	1832594	1559486	1823705	127661440	124787872	128945120
	156.483	214899712	235594192	203478128	215719040	223296416	231137968	2305102	1578030	2219761	127804416	125358592	134340592
	157	214518624	235707376	203548144	220157872	227092464	228862112	2167848	1365182	1954844	127214640	127667784	133287680
	157.5	212105456	237358944	205425840	218797904	226914384	232425296	1910236	1845082	2332809	127300664	124060560	133050800
	158	217197136	229793200	207160656	218357328	221857504	227785232	1939724	1788067	2135656	130351816	122430496	132560664
	158.483	213052416	231746080	202780096	218976064	223244368	224885504	2073304	1718704	1961971	126548480	125609968	137784000
	159	214533872	237874160	208239760	216298064	224664416	227228112	1950959	1670317	2142914	129938096	123934072	133135832
	159.5	214018512	237840928	205368048	214830992	227236720	229657824	2174650	1657746	2310926	130994072	127200552	133210184
	160	213339248	231776304	204236256	218214992	226937312	233510672	2084768	1799500	2228645	132530960	124103864	133751736
	160.5	211261440	235217984	201332416	219625008	225357376	229251360	2519310	1906347	2068264	127911888	126371232	135809328
	160.983	213384704	233892960	201813792	214162480	223781152	231257344	1913345	1838944	1942751	128672712	126781368	133957528
	161.5	210825392	231864000	205557248	217760704	226367664	231506096	2082983	1750004	2025627	126702264	123970704	135836384
	162	212501936	235000672	204595600	217118848	225033680	230624496	2093279	1752020	2292354	128608808	127229736	137170016
	162.483	213440288	236133152	202173712	214408768	227113456	227598848	2118540	1985212	2655287	129344520	129936784	136142624
	163	214521232	232287872	203539664	217629472	224778128	230380768	2327285	1757493	2262816	130577392	129768304	140904368
	163.5	212183456	233772944	201402144	215753952	227783680	222469408	2365066	1686477	2389349	130115984	128957752	137107424
	163.983	211438208	233745200	202354656	213970128	222969808	229090032	1981047	1730248	2171339	132579168	130836416	135106272
	164.5	213108144	233272352	200412960	212320800	223988592	228802288	1907012	1426027	2197685	128840368	128262792	137833088
	165	209208240	229792544	207337520	218138320	223609872	228217408	2243656	1635440	2187571	132236224	129576160	138693632
	165.5	214560272	233453328	201237312	216814288	221658944	228261360	1989320	1630797	1958190	135719472	130422240	139280896
	166	209808336	233206992	201936992	212363360	222341632	229068720	2294266	1744536	1996409	133506200	128368400	135571248
	166.5	209237440	230960144	204647664	217496960	223932064	232162240	2238715	1961490	2576140	129494128	130132688	138729184
	167	209698816	231035872	205423504	218425840	222758672	230860048	2118395	1838444	1988162	132813688	131344512	139830208
	167.5	207982864	230613072	203127856	220012928	220765808	230277632	2222656	1739012	1893920	133775208	132005576	136307152
	168	211094352	234420880	203373744	213919872	223673568	228346016	1931689	1766192	2188442	133451200	129917120	137648592
	168.5	210379536	232622736	205853312	217871184	222980912	230080800	2272718	1815867	2104156	134906016	131768568	141038080
	169	207814208	230416704	204012032	220057392	221562496	223864176	2014037	1822810	2305827	130512880	131875096	138512336
	169.483	211650128	236866112	202143680	214424944	221824048	229324864	2171699	1471620	2209729	132628680	131828216	140769408
	169.983	209348656	231201120	201376192	216724832	220514112	225003264	2096292	1675066	1940063	135029424	129797136	135781104
	170.5	209066592	232657360	202375488	213162112	219732192	223730240	2208488	1677269	2168550	131851016	132715560	140317040
	171	207377520	227934480	201867168	215689504	222843152	226328016	2057416	1639738	2102734	137330032	133448592	141527472
	171.5	208757088	229905600	202113136	213975824	224930272	229079264	2260213	1536748	2148534	132594768	131359568	141911056
	171.983	210710560	230011680	202157504	216318448	222276816	227648944	2157030	1506159	2067735	137064544	134947856	138449168
	172.5	207303488	228625520	200844336	217906464	222929984	226115744	2683934	1497580	2103792	135857808	132910384	137806048
	173	210692976	230256752	200576528	214744352	221694288	225436272	2115526	1645306	2398740	135455296	132334664	139619168
	173.5	209014256	230526192	201994560	214784496	225659088	226260256	2155055	1580158	2415242	133321752	134486672	143243680
	173.983	208187120	230168384	198747648	220398160	222600640	223869760	1695455	1860182	2286332	135873520	135185872	141861920
	174.5	209710128	231989472	200001040	210256208	221752064	229331408	2330446	1675066	1965478	137409488	136038320	141012800
	175	205388672	231421072	200778112	214261600	220956000	226989328	1985212	1623137	2540712	136418160	132611088	142626880
	175.483	206140352	230560416	203772048	215132832	219708352	225549760	2217218	1725834	2140204	137137472	135587280	141866336
	176	206621760	226732176	200152464	214832784	222100320	226819808	2138927	1844247	2279740	137471040	134858912	140971376
	176.5	206173136	229599664	198607088	212231328	217977856	227674992	2054984	1712611	2024705	137004064	137398176	143951792
	176.983	208454640	224301088	197644880	213601024	221402112	225554144	2298070	1662555	2158896	136434656	136299568	144822640
	177.5	204855136	229847856	199585776	213696240	221877328	224828336	2139844	1791501	2183952	136199248	133237104	143441824
	178	206426144	227809520	199977776	213492720	219650608	224685008	2131288	1745557	2248797	133780672	133891768	144621808
	178.5	207435680	232824032	197906672	213175344	215126192	227080000	2590579	1598630	2175457	137950816	136854144	144054752
	178.983	205710752	227029296	200500576	214594000	220650720	224224384	2216846	1792714	2070242	138878576	136861312	144155856
	179.5	206251280	231166992	201733360	213357872	218692096	226258944	2500082	1553883	2062849	140498432	137868064	145401984
	180	209102160	231125040	200002352	214968992	219048128	228925264	2181762	2048281	2443964	139935808	134625984	145903216

## Sheet: ED_Fig4d_summary
Mutant	Substrate	Replicate	Fold activity relative to S95A (product AUC)
WT	D-Gln	1	0.615712
	D-Gln	2	0.626486
	D-Gln	3	0.833517
S95A	D-Gln	1	0.927318
	D-Gln	2	1.01864
	D-Gln	3	1.05404
E92Q	D-Gln	1	0.631433
	D-Gln	2	0.61793
	D-Gln	3	0.804369
H257A	D-Gln	1	0.882464
	D-Gln	2	0.963012
	D-Gln	3	0.835775
N331A	D-Gln	1	0.403166
	D-Gln	2	0.485464
	D-Gln	3	0.380372
S188A	D-Gln	1	0.436259
	D-Gln	2	0.518043
	D-Gln	3	0.491993
S188N	D-Gln	1	0.476446
	D-Gln	2	0.551995
	D-Gln	3	0.459274

## Sheet: ED_Fig4d_Analysis_LCMS
Boxed columns are raw area-under-the-curve data (in counts) copied from the first page. Everything else is a calculation based off those values
Mutant	Substrate	Replicate	Substrate (counts)	Substrate conc. (uM)	Average substrate AUC	Fold activity relative to S95A (substrate AUC)	Average reative activity by substrate AUC	Product (counts)	Average AUC (product)	% activty relative to WT (based on AUC for product)	Fold activity relative to S95A (product AUC)	Average reative activity by product AUC
WT
	D-Gln	1	3.547e+06	98.3388	3.0626e+06	0.787581	0.680025	17357.2	19505.1	124.731	0.615712	0.691905
	D-Gln	2	2.79228e+06	77.6145		0.620002		17660.9		121.233	0.626486
	D-Gln	3	2.84853e+06	79.1592		0.632493		23497.2		54.0362	0.833517
S95A
	D-Gln	1	4.22229e+06	116.882	4.50366e+06	0.937523	1	26141.5	28190.4		0.927318	1
	D-Gln	2	4.60478e+06	127.385		1.02245		28715.9			1.01864
	D-Gln	3	4.68392e+06	129.558		1.04002		29713.9			1.05404
E92Q
	D-Gln	1	2.64071e+06	73.4524		0.586347	0.734761	17800.4		119.628	0.631433	0.684577
	D-Gln	2	3.90002e+06	108.033		0.865967		17419.7		124.01	0.61793
	D-Gln	3	3.38662e+06	93.9348		0.751969		22675.5		63.4971	0.804369
H257A
	D-Gln	1	3.97322e+06	110.043		0.882219	1.26756	24877		38.1494	0.882464	0.89375
	D-Gln	2	1.04579e+07	288.109		2.32208		27147.7		12.0053	0.963012
	D-Gln	3	2.69487e+06	74.9397		0.598373		23560.8		53.3033	0.835775
N331A
	D-Gln	1	1.89362e+06	52.9376		0.420462	0.390406	11365.4		193.717	0.403166	0.423001
	D-Gln	2	1.53724e+06	43.1515		0.341331		13685.4		167.006	0.485464
	D-Gln	3	1.84391e+06	51.5725		0.409424		10722.8		201.116	0.380372
S188A
	D-Gln	1	4.36123e+06	120.697		0.968373	1.16915	12298.3		182.976	0.436259	0.482098
	D-Gln	2	3.64844e+06	101.124		0.810105		14603.8		156.431	0.518043
	D-Gln	3	7.78675e+06	214.761		1.72898		13869.5		164.887	0.491993
S188N
	D-Gln	1	2.92904e+06	81.3699		0.650368	0.698103	13431.2		169.933	0.476446	0.495905
	D-Gln	2	3.30512e+06	91.6968		0.733873		15561		145.411	0.551995
	D-Gln	3	3.1979e+06	88.7528		0.710067		12947.1		175.506	0.459274

## Sheet: ED_Fig4d_Raw_LCMS
Raw data as exported from the LCMS MS analysis software, RT= retention time of peak, Resp = AUC in counts. All Masses were extracted with a 5ppm window on either side of the expected M+H m/z. see other tabs for analysis
Sample				Mry-D-Gln Results			Myr-D-Gln-Ala-OMe Results
Data File	Acq. Date-Time	Level (uM)	Type	RT	Resp.	Calc. Conc.	RT	Resp.	Calc. Conc.
20200701_E92Q_DGln_t5_1.d	2020-07-02 03:43:20		Sample	5.44052	17800.4		5.82195	2.64071e+06
20200701_E92Q_DGln_t5_2.d	2020-07-02 05:10:52		Sample	5.43053	17419.7		5.81197	3.90002e+06
20200701_E92Q_DGln_t5_3.d	2020-07-02 06:38:14		Sample	5.42952	22675.5		5.81095	3.38662e+06
20200701_H257A_DGln_t5_1.d	2020-07-02 04:20:51		Sample	5.4254	24877		5.82342	3.97322e+06
20200701_H257A_DGln_t5_2.d	2020-07-02 05:48:18		Sample	5.42972	27147.7		5.81115	1.04579e+07
20200701_H257A_DGln_t5_3.d	2020-07-02 07:15:39		Sample	5.43083	23560.8		5.81227	2.69487e+06
20200701_N331A_DGln_t5_1.d	2020-07-02 04:33:28		Sample	5.43598	11365.4		5.81742	1.89362e+06
20200701_N331A_DGln_t5_2.d	2020-07-02 06:00:47		Sample	5.42633	13685.4		5.80777	1.53724e+06
20200701_N331A_DGln_t5_3.d	2020-07-02 07:28:07		Sample	5.41463	10722.8		5.81267	1.84391e+06
20200701_S95A_DGln_t5_1.d	2020-07-02 03:30:49		Sample	5.4234	26141.5		5.82142	4.22229e+06
20200701_S95A_DGln_t5_2.d	2020-07-02 04:58:24		Sample	5.42848	28715.9		5.80992	4.60478e+06
20200701_S95A_DGln_t5_3.d	2020-07-02 06:25:47		Sample	5.43468	29713.9		5.81612	4.68392e+06
20200701_S188A_DGln_t5_1.d	2020-07-02 03:55:51		Sample	5.42405	12298.3		5.82207	4.36123e+06
20200701_S188A_DGln_t5_2.d	2020-07-02 05:23:21		Sample	5.44357	14603.8		5.80842	3.64844e+06
20200701_S188A_DGln_t5_3.d	2020-07-02 06:50:42		Sample	5.4137	13869.5		5.81172	7.78675e+06
20200701_S188N_DGln_t5_1.d	2020-07-02 04:08:22		Sample	5.42773	13431.2		5.80917	2.92904e+06
20200701_S188N_DGln_t5_2.d	2020-07-02 05:35:50		Sample	5.42788	15561		5.80932	3.30512e+06
20200701_S188N_DGln_t5_3.d	2020-07-02 07:03:11		Sample	5.417	12947.1		5.81502	3.1979e+06
20200701_WT_DGln_t5_1.d	2020-07-02 03:18:17		Sample	5.42325	17357.2		5.82127	3.547e+06
20200701_WT_DGln_t5_2.d	2020-07-02 04:45:56		Sample	5.42895	17660.9		5.81038	2.79228e+06
20200701_WT_DGln_t5_3.d	2020-07-02 06:13:15		Sample	5.43233	23497.2		5.81377	2.84853e+06
Substrate standard curves
20200703_STD_Gln_3-125_1.d	2020-07-04 08:54:47	3.125	Cal	5.41315	1695.9		5.81117	97632.3
20200703_STD_Gln_3-125_2.d	2020-07-04 09:07:15	3.125	Cal	5.47245	419.566		5.80413	88233.5
20200703_STD_Gln_3-125_3.d	2020-07-04 09:19:42	3.125	Cal	5.3782	746.418		5.80938	93788.1
20200703_STD_Gln_6-25_1.d	2020-07-04 07:02:18	6.25	Cal	5.49437	132.035		5.80947	198722
20200703_STD_Gln_6-25_2.d	2020-07-04 07:14:46	6.25	Cal	5.42432	1636.06		5.80575	188089
20200703_STD_Gln_6-25_3.d	2020-07-04 07:27:19	6.25	Cal	5.47215	62.049		5.82042	192345
20200703_STD_Gln_12-5_1.d	2020-07-04 05:10:13	12.5	Cal	5.42745	1201.27		5.8089	425631
20200703_STD_Gln_12-5_2.d	2020-07-04 05:22:40	12.5	Cal	5.4302	1482.92		5.81163	392726
20200703_STD_Gln_12-5_3.d	2020-07-04 05:35:07	12.5	Cal	5.4294	477.299		5.81085	392282
20200703_STD_Gln_25_1.d	2020-07-04 03:17:43	25	Cal	5.49478	4208.66		5.80987	882335
20200703_STD_Gln_25_2.d	2020-07-04 03:30:10	25	Cal	5.42783	1273.55		5.80927	867641
20200703_STD_Gln_25_3.d	2020-07-04 03:42:44	25	Cal	5.50903	1403.34		5.80755	828679
20200703_STD_Gln_50_1.d	2020-07-04 01:25:20	50	Cal	5.42848	3050.24		5.80992	1.86542e+06
20200703_STD_Gln_50_2.d	2020-07-04 01:37:47	50	Cal	5.42587	2934.65		5.8073	1.83809e+06
20200703_STD_Gln_50_3.d	2020-07-04 01:50:14	50	Cal	5.423	1631.63		5.80443	1.7458e+06
20200703_STD_Gln_100_1.d	2020-07-03 23:32:56	100	Cal	5.42537	4571.06		5.8068	3.6411e+06
20200703_STD_Gln_100_2.d	2020-07-03 23:45:24	100	Cal	5.42415	2070.39		5.80558	3.58889e+06
20200703_STD_Gln_100_3.d	2020-07-03 23:57:51	100	Cal	5.40947	3586.13		5.8075	3.56563e+06
Initial time points
20200703_WT_DGln_t0_1.d	2020-07-03 18:46:29		Sample	5.41715	7038.12		5.79858	3.83988e+06
20200703_WT_DGln_t0_2.d	2020-07-03 20:01:26		Sample	5.41883	6731.26		5.80027	2.15969e+06
20200703_WT_DGln_t0_3.d	2020-07-03 21:16:16		Sample	5.4148	4895.69		5.81282	1.8865e+06
20200703_S95A_DGln_t0_1.d	2020-07-03 19:24:03		Sample	5.41817	4497.26		5.7996	2.67874e+06
20200703_S95A_DGln_t0_2.d	2020-07-03 20:38:50		Sample	5.41522	6171.7		5.79665	2.58918e+06
20200703_S95A_DGln_t0_3.d	2020-07-03 21:53:49		Sample	5.41305	5505.84		5.81107	2.49584e+06
Blanks
20200701_blank1.d	2020-07-01 17:51:56		Sample	5.42187	251.581		5.85305	500.004
20200701_blank2.d	2020-07-01 22:26:14		Sample	5.505	61.5133		5.85327	602.153
20200701_blank3.d	2020-07-02 03:05:48		Sample	5.35413	693.678		5.80192	510.093
20200701_blank4.d	2020-07-02 07:39:57		Sample	5.40697	165.536		5.80498	838.184
Bad samples
20200701_E92Q_DAsn_t5_1.d	2020-07-01 18:29:30		Sample				5.74702	300.955
20200701_S95A_DAsn_t5_1.d	2020-07-01 18:16:57		Sample	5.51438	216.184		5.76315	920.832
20200701_WT_DAsn_t5_1.d	2020-07-01 18:04:25		Sample	5.39945	134.65		5.7643	808.436

## Sheet: ED_Fig4d_LCMS_Std._Curve_fits
Myristoyl-D-Gln-L-Ala-Ome Substrate
m	36417	-34210	b
Std. Error on m	236.374	11141.4	Std. Error on b
r2	0.999326	33934.5	se_y
F	23736.2	16	d_f
ss_reg	2.73335e+13	1.84249e+10	ss_resid
