# Supplementary material for: Structural basis of colibactin activation by the ClbP peptidase
Source: Nat Chem Biol. 2022 Oct 17;19(2):151–8. doi: 10.1038/s41589-022-01142-z (PMC9889268; doi:10.1038/s41589-022-01142-z)
Supplement: Source Data Extended Data Fig. 6 — Statistical Source Data [file 41589_2022_1142_MOESM8_ESM.xlsx]

## Sheet: ED_Fig_6a
	WT ClbP S200 10/300
	Volume (mL)	A280nm (mAu)
	0	2.691
	0.0292608	0.024
	0.0585216	0.017
	0.0877825	0.069
	0.117043	0.127
	0.146304	0.186
	0.175565	0.612
	0.204826	1.028
	0.234087	0.778
	0.263347	0.416
	0.292608	0.252
	0.321869	1.013
	0.35113	2.375
	0.380391	4.145
	0.409651	6.123
	0.438912	6.897
	0.468173	6.76
	0.497434	6.565
	0.526695	6.276
	0.555956	5.983
	0.585216	5.688
	0.614477	5.378
	0.643738	5.116
	0.672999	4.888
	0.70226	4.711
	0.73152	4.553
	0.760781	4.383
	0.790042	4.25
	0.819303	4.103
	0.848564	3.913
	0.877825	3.794
	0.907085	3.689
	0.936346	3.57
	0.965607	3.437
	0.994868	3.314
	1.02413	3.188
	1.05339	3.058
	1.08265	2.951
	1.11191	2.841
	1.14117	2.715
	1.17043	2.586
	1.19969	2.495
	1.22895	2.408
	1.25822	2.314
	1.28748	2.212
	1.31674	2.125
	1.346	2.046
	1.37526	1.952
	1.40452	1.856
	1.43378	1.79
	1.46304	1.722
	1.4923	1.646
	1.52156	1.569
	1.55082	1.506
	1.58008	1.472
	1.60935	1.422
	1.63861	1.371
	1.66787	1.317
	1.69713	1.264
	1.72639	1.218
	1.75565	1.171
	1.78491	1.123
	1.81417	1.073
	1.84343	1.031
	1.87269	1.001
	1.90195	0.984
	1.93121	0.947
	1.96047	0.911
	1.98974	0.877
	2.019	0.848
	2.04826	0.813
	2.07752	0.792
	2.10678	0.764
	2.13604	0.735
	2.1653	0.717
	2.19456	0.687
	2.22382	0.653
	2.25308	0.646
	2.28234	0.631
	2.3116	0.609
	2.34087	0.59
	2.37013	0.58
	2.39939	0.542
	2.42865	0.524
	2.45791	0.524
	2.48717	0.506
	2.51643	0.493
	2.54569	0.474
	2.57495	0.453
	2.60421	0.441
	2.63347	0.436
	2.66273	0.417
	2.692	0.405
	2.72126	0.396
	2.75052	0.387
	2.77978	0.372
	2.80904	0.365
	2.8383	0.368
	2.86756	0.364
	2.89682	0.349
	2.92608	0.324
	2.95534	0.304
	2.9846	0.301
	3.01386	0.293
	3.04313	0.3
	3.07239	0.298
	3.10165	0.287
	3.13091	0.274
	3.16017	0.259
	3.18943	0.265
	3.21869	0.257
	3.24795	0.257
	3.27721	0.257
	3.30647	0.231
	3.33573	0.221
	3.36499	0.218
	3.39425	0.222
	3.42352	0.225
	3.45278	0.21
	3.48204	0.205
	3.5113	0.216
	3.54056	0.212
	3.56982	0.196
	3.59908	0.19
	3.62834	0.187
	3.6576	0.168
	3.68686	0.156
	3.71612	0.153
	3.74538	0.155
	3.77465	0.167
	3.80391	0.159
	3.83317	0.148
	3.86243	0.145
	3.89169	0.149
	3.92095	0.142
	3.95021	0.142
	3.97947	0.133
	4.00873	0.119
	4.03799	0.118
	4.06725	0.112
	4.09651	0.101
	4.12578	0.098
	4.15504	0.102
	4.1843	0.095
	4.21356	0.107
	4.24282	0.114
	4.27208	0.101
	4.30134	0.089
	4.3306	0.088
	4.35986	0.096
	4.38912	0.091
	4.41838	0.075
	4.44764	0.073
	4.47691	0.081
	4.50617	0.081
	4.53543	0.073
	4.56469	0.069
	4.59395	0.07
	4.62321	0.06
	4.65247	0.06
	4.68173	0.063
	4.71099	0.047
	4.74025	0.054
	4.76951	0.069
	4.79877	0.059
	4.82804	0.043
	4.8573	0.04
	4.88656	0.047
	4.91582	0.041
	4.94508	0.044
	4.97434	0.047
	5.0036	0.034
	5.03286	0.022
	5.06212	0.037
	5.09138	0.044
	5.12064	0.033
	5.1499	0.03
	5.17916	0.031
	5.20843	0.028
	5.23769	0.023
	5.26695	0.021
	5.29621	0.014
	5.32547	0.01
	5.35473	0.016
	5.38399	0.013
	5.41325	0.011
	5.44251	0.013
	5.47177	0.016
	5.50103	0.017
	5.53029	0.012
	5.55956	0.001
	5.58882	0.004
	5.61808	0.017
	5.64734	0.004
	5.6766	-0.006
	5.70586	-0.005
	5.73512	-0.009
	5.76438	-0.014
	5.79364	-0.023
	5.8229	-0.014
	5.85216	0
	5.88142	-0.001
	5.91069	-0.015
	5.93995	-0.018
	5.96921	-0.01
	5.99847	-0.017
	6.02773	-0.008
	6.05699	-0.012
	6.08625	-0.001
	6.11551	-0.002
	6.14477	-0.005
	6.17403	0.003
	6.20329	-0.011
	6.23255	-0.025
	6.26182	-0.01
	6.29108	-0.002
	6.32034	-0.011
	6.3496	-0.007
	6.37886	-0.011
	6.40812	-0.011
	6.43738	-0.006
	6.46664	-0.011
	6.4959	-0.006
	6.52516	-0.009
	6.55442	-0.026
	6.58368	-0.036
	6.61294	-0.041
	6.64221	-0.041
	6.67147	-0.017
	6.70073	-0.012
	6.72999	-0.042
	6.75925	-0.041
	6.78851	-0.015
	6.81777	-0.007
	6.84703	-0.016
	6.87629	-0.023
	6.90555	-0.021
	6.93481	-0.027
	6.96407	-0.023
	6.99334	-0.017
	7.0226	-0.022
	7.05186	-0.011
	7.08112	-0.015
	7.11038	-0.03
	7.13964	-0.02
	7.1689	-0.027
	7.19816	-0.034
	7.22742	-0.009
	7.25668	-0.001
	7.28594	-0.003
	7.3152	0.007
	7.34447	0.016
	7.37373	0.015
	7.40299	0.022
	7.43225	0.032
	7.46151	0.032
	7.49077	0.037
	7.52003	0.053
	7.54929	0.083
	7.57855	0.098
	7.60781	0.113
	7.63707	0.153
	7.66633	0.202
	7.6956	0.263
	7.72486	0.349
	7.75412	0.446
	7.78338	0.567
	7.81264	0.758
	7.8419	0.961
	7.87116	1.209
	7.90042	1.54
	7.92968	2.004
	7.95894	2.532
	7.9882	3.223
	8.01746	4.08
	8.04673	5.185
	8.07599	6.475
	8.10525	8.026
	8.13451	9.894
	8.16377	12.063
	8.19303	14.393
	8.22229	16.913
	8.25155	20.065
	8.28081	23.492
	8.31007	27.328
	8.33933	32.141
	8.36859	38.802
	8.39785	46.451
	8.42712	56.156
	8.45638	68.651
	8.48564	83.997
	8.5149	101.132
	8.54416	121.258
	8.57342	145.154
	8.60268	170.456
	8.63194	197.066
	8.6612	223.194
	8.69046	252.534
	8.71972	278.605
	8.74898	302.275
	8.77825	324.339
	8.80751	343.869
	8.83677	358.692
	8.86603	369.638
	8.89529	377.654
	8.92455	383.072
	8.95381	385.166
	8.98307	385.388
	9.01233	384.079
	9.04159	381.706
	9.07085	379.598
	9.10011	377.039
	9.12938	374.852
	9.15864	373.454
	9.1879	371.888
	9.21716	371.099
	9.24642	371.049
	9.27568	371.743
	9.30494	373.07
	9.3342	375.197
	9.36346	378.076
	9.39272	381.328
	9.42198	385.316
	9.45124	390.123
	9.48051	395.833
	9.50977	401.732
	9.53903	407.875
	9.56829	415.091
	9.59755	421.758
	9.62681	429.005
	9.65607	436.795
	9.68533	444.988
	9.71459	452.521
	9.74385	460.39
	9.77311	469.08
	9.80237	477.309
	9.83164	485.972
	9.8609	494.301
	9.89016	503.473
	9.91942	511.812
	9.94868	520.515
	9.97794	529.712
	10.0072	539.196
	10.0365	548.735
	10.0657	557.819
	10.095	567.782
	10.1242	578.312
	10.1535	588.039
	10.1828	598.819
	10.212	610.764
	10.2413	622.205
	10.2705	633.508
	10.2998	645.934
	10.3291	659.691
	10.3583	672.297
	10.3876	686.045
	10.4169	699.676
	10.4461	714.168
	10.4754	728.56
	10.5046	742.721
	10.5339	758.58
	10.5632	773.62
	10.5924	787.92
	10.6217	801.709
	10.6509	816.735
	10.6802	831.707
	10.7095	845.328
	10.7387	859.396
	10.768	873.411
	10.7972	885.879
	10.8265	898.325
	10.8558	910.645
	10.885	923.293
	10.9143	934.308
	10.9435	945.153
	10.9728	956.255
	11.0021	966.035
	11.0313	976.137
	11.0606	985.537
	11.0899	996.879
	11.1191	1006.29
	11.1484	1015.41
	11.1776	1025.26
	11.2069	1035.19
	11.2362	1046.13
	11.2654	1056.7
	11.2947	1068.41
	11.3239	1080.99
	11.3532	1092.37
	11.3825	1105.47
	11.4117	1120.74
	11.441	1136.65
	11.4702	1152.12
	11.4995	1168.79
	11.5288	1188.9
	11.558	1207.92
	11.5873	1229.64
	11.6165	1252.19
	11.6458	1276.65
	11.6751	1301.68
	11.7043	1327.24
	11.7336	1355.54
	11.7628	1384.16
	11.7921	1414.48
	11.8214	1443.11
	11.8506	1475.31
	11.8799	1506.13
	11.9092	1536.41
	11.9384	1569.45
	11.9677	1603.59
	11.9969	1634.73
	12.0262	1665.6
	12.0555	1703.71
	12.0847	1737.03
	12.114	1767.23
	12.1432	1813.12
	12.1725	1845.03
	12.2018	1885.71
	12.231	1914.5
	12.2603	1935.63
	12.2895	1965.72
	12.3188	1984.9
	12.3481	2005.61
	12.3773	2019.04
	12.4066	2032.24
	12.4358	2037.07
	12.4651	2027.7
	12.4944	2037.33
	12.5236	2044.66
	12.5529	2038.94
	12.5822	2042.39
	12.6114	2028.44
	12.6407	2021.43
	12.6699	1998.92
	12.6992	1992.01
	12.7285	1987.41
	12.7577	1963.05
	12.787	1943.25
	12.8162	1922.89
	12.8455	1893.56
	12.8748	1863.88
	12.904	1828.83
	12.9333	1804.93
	12.9625	1784.33
	12.9918	1753.4
	13.0211	1722.55
	13.0503	1696.69
	13.0796	1679.6
	13.1088	1654.12
	13.1381	1631.64
	13.1674	1606.99
	13.1966	1584.28
	13.2259	1562.36
	13.2552	1538.12
	13.2844	1514.54
	13.3137	1491.79
	13.3429	1470.41
	13.3722	1446.59
	13.4015	1424.61
	13.4307	1402.24
	13.46	1379.78
	13.4892	1356.99
	13.5185	1335.31
	13.5478	1315.01
	13.577	1294.78
	13.6063	1273.32
	13.6355	1253.93
	13.6648	1235.7
	13.6941	1217.53
	13.7233	1198.56
	13.7526	1180.58
	13.7818	1164.4
	13.8111	1144.88
	13.8404	1129.15
	13.8696	1112.81
	13.8989	1096.9
	13.9281	1079.16
	13.9574	1062.53
	13.9867	1047.79
	14.0159	1028.66
	14.0452	1012.35
	14.0745	995.308
	14.1037	977.461
	14.133	961.335
	14.1622	942.181
	14.1915	925.82
	14.2208	908.217
	14.25	888.28
	14.2793	871.885
	14.3085	853.707
	14.3378	836.307
	14.3671	815.029
	14.3963	797.809
	14.4256	778.727
	14.4548	757.567
	14.4841	737.458
	14.5134	713.775
	14.5426	692.537
	14.5719	667.192
	14.6011	642.898
	14.6304	622.232
	14.6597	598.282
	14.6889	575.303
	14.7182	552.79
	14.7475	531.85
	14.7767	511.686
	14.806	491.346
	14.8352	473.299
	14.8645	453.655
	14.8938	435.99
	14.923	417.267
	14.9523	400.752
	14.9815	385.455
	15.0108	367.521
	15.0401	353.697
	15.0693	338.378
	15.0986	322.987
	15.1278	308.003
	15.1571	295.189
	15.1864	282.18
	15.2156	268.347
	15.2449	256.185
	15.2741	243.952
	15.3034	232.448
	15.3327	221.061
	15.3619	209.851
	15.3912	200.209
	15.4205	189.996
	15.4497	179.871
	15.479	170.687
	15.5082	162.181
	15.5375	154.211
	15.5668	145.437
	15.596	138.196
	15.6253	130.93
	15.6545	123.695
	15.6838	117.147
	15.7131	110.862
	15.7423	105.159
	15.7716	99.11
	15.8008	93.826
	15.8301	88.95
	15.8594	84.064
	15.8886	79.435
	15.9179	75.106
	15.9471	71.184
	15.9764	67.237
	16.0057	63.446
	16.0349	60.203
	16.0642	57.043
	16.0935	54.025
	16.1227	51.153
	16.152	48.598
	16.1812	46.252
	16.2105	43.795
	16.2398	41.799
	16.269	39.871
	16.2983	38.086
	16.3275	36.28
	16.3568	34.721
	16.3861	33.315
	16.4153	31.891
	16.4446	30.578
	16.4738	29.377
	16.5031	28.247
	16.5324	27.163
	16.5616	26.145
	16.5909	25.204
	16.6201	24.328
	16.6494	23.448
	16.6787	22.652
	16.7079	21.906
	16.7372	21.185
	16.7664	20.449
	16.7957	19.805
	16.825	19.188
	16.8542	18.549
	16.8835	17.964
	16.9128	17.425
	16.942	16.886
	16.9713	16.332
	17.0005	15.873
	17.0298	15.42
	17.0591	14.949
	17.0883	14.486
	17.1176	14.047
	17.1468	13.629
	17.1761	13.239
	17.2054	12.863
	17.2346	12.502
	17.2639	12.157
	17.2931	11.805
	17.3224	11.454
	17.3517	11.167
	17.3809	10.907
	17.4102	10.593
	17.4394	10.335
	17.4687	10.084
	17.498	9.833
	17.5272	9.571
	17.5565	9.351
	17.5858	9.154
	17.615	8.946
	17.6443	8.728
	17.6735	8.535
	17.7028	8.358
	17.7321	8.183
	17.7613	8.027
	17.7906	7.856
	17.8198	7.69
	17.8491	7.553
	17.8784	7.413
	17.9076	7.277
	17.9369	7.153
	17.9661	7.021
	17.9954	6.901
	18.0247	6.791
	18.0539	6.685
	18.0832	6.589
	18.1124	6.489
	18.1417	6.385
	18.171	6.283
	18.2002	6.207
	18.2295	6.135
	18.2588	6.068
	18.288	5.986
	18.3173	5.899
	18.3465	5.837
	18.3758	5.782
	18.4051	5.713
	18.4343	5.662
	18.4636	5.604
	18.4928	5.558
	18.5221	5.498
	18.5514	5.447
	18.5806	5.416
	18.6099	5.368
	18.6391	5.329
	18.6684	5.295
	18.6977	5.271
	18.7269	5.241
	18.7562	5.213
	18.7854	5.18
	18.8147	5.149
	18.844	5.134
	18.8732	5.129
	18.9025	5.123
	18.9317	5.104
	18.961	5.095
	18.9903	5.103
	19.0195	5.118
	19.0488	5.116
	19.0781	5.111
	19.1073	5.133
	19.1366	5.178
	19.1658	5.225
	19.1951	5.263
	19.2244	5.316
	19.2536	5.382
	19.2829	5.473
	19.3121	5.579
	19.3414	5.694
	19.3707	5.82
	19.3999	5.958
	19.4292	6.118
	19.4584	6.282
	19.4877	6.46
	19.517	6.649
	19.5462	6.852
	19.5755	7.064
	19.6047	7.281
	19.634	7.479
	19.6633	7.656
	19.6925	7.837
	19.7218	8.015
	19.7511	8.174
	19.7803	8.294
	19.8096	8.387
	19.8388	8.472
	19.8681	8.535
	19.8974	8.555
	19.9266	8.548
	19.9559	8.534
	19.9851	8.492
	20.0144	8.431
	20.0437	8.379
	20.0729	8.323
	20.1022	8.248
	20.1314	8.141
	20.1607	8.04
	20.19	7.941
	20.2192	7.83
	20.2485	7.723
	20.2777	7.621
	20.307	7.51
	20.3363	7.403
	20.3655	7.302
	20.3948	7.214
	20.4241	7.125
	20.4533	7.02
	20.4826	6.946
	20.5118	6.886
	20.5411	6.827
	20.5704	6.775
	20.5996	6.717
	20.6289	6.674
	20.6581	6.634
	20.6874	6.571
	20.7167	6.515
	20.7459	6.466
	20.7752	6.418
	20.8044	6.374
	20.8337	6.315
	20.863	6.269
	20.8922	6.242
	20.9215	6.212
	20.9507	6.208
	20.98	6.213
	21.0093	6.26
	21.0385	6.32
	21.0678	6.355
	21.0971	6.397
	21.1263	6.424
	21.1556	6.415
	21.1848	6.38
	21.2141	6.361
	21.2434	6.35
	21.2726	6.336
	21.3019	6.316
	21.3311	6.273
	21.3604	6.224
	21.3897	6.19
	21.4189	6.176
	21.4482	6.159
	21.4774	6.152
	21.5067	6.16
	21.536	6.181
	21.5652	6.194
	21.5945	6.203
	21.6237	6.225
	21.653	6.24
	21.6823	6.251
	21.7115	6.267
	21.7408	6.279
	21.77	6.31
	21.7993	6.336
	21.8286	6.347
	21.8578	6.342
	21.8871	6.327
	21.9164	6.298
	21.9456	6.245
	21.9749	6.165
	22.0041	6.074
	22.0334	5.976
	22.0627	5.893
	22.0919	5.814
	22.1212	5.759
	22.1504	5.738
	22.1797	5.731
	22.209	5.726
	22.2382	5.741
	22.2675	5.76
	22.2967	5.789
	22.326	5.827
	22.3553	5.859
	22.3845	5.904
	22.4138	5.93
	22.443	5.957
	22.4723	5.989
	22.5016	6.005
	22.5308	6.025
	22.5601	6.05
	22.5894	6.056
	22.6186	6.067
	22.6479	6.071
	22.6771	6.08
	22.7064	6.09
	22.7357	6.107
	22.7649	6.119
	22.7942	6.113
	22.8234	6.096
	22.8527	6.087
	22.882	6.092
	22.9112	6.087
	22.9405	6.075
	22.9697	6.053
	22.999	6.024
	23.0283	5.992
	23.0575	5.945
	23.0868	5.913
	23.116	5.882
	23.1453	5.821
	23.1746	5.763
	23.2038	5.713
	23.2331	5.668
	23.2624	5.639
	23.2916	5.622
	23.3209	5.629
	23.3501	5.666
	23.3794	5.724
	23.4087	5.718
	23.4379	5.667
	23.4672	5.616
	23.4964	5.583
	23.5257	5.575
	23.555	5.568
	23.5842	5.573
	23.6135	5.575
	23.6427	5.586
	23.672	5.604
	23.7013	5.634
	23.7305	5.686
	23.7598	5.742
	23.789	5.84
	23.8183	5.978
	23.8476	6.154
	23.8768	6.33
	23.9061	6.536
	23.9353	6.783
	23.9646	7.112
	23.9939	7.519
	24.0231	8.021
	24.0524	8.649
	24.0817	9.342
	24.1109	10.092
	24.1402	10.909
	24.1694	11.943
	24.1987	12.909
	24.228	13.898
	24.2572	15.002
	24.2865	16.123
	24.3157	17.132
	24.345	18.04
	24.3743	18.886
	24.4035	19.774
	24.4328	20.767
	24.462	21.815
	24.4913	23.016
	24.5206	24.234
	24.5498	25.559
	24.5791	26.911
	24.6083	28.448
	24.6376	29.898
	24.6669	31.333
	24.6961	32.836
	24.7254	34.35
	24.7547	35.714
	24.7839	37.058
	24.8132	38.481
	24.8424	39.803
	24.8717	41.044
	24.901	42.273
	24.9302	43.558
	24.9595	44.704
	24.9887	45.84
	25.018	46.936
	25.0473	48.078
	25.0765	49.111
	25.1058	50.121
	25.135	51.162
	25.1643	52.172
	25.1936	53.102
	25.2228	54.01
	25.2521	54.971
	25.2813	55.899
	25.3106	56.768
	25.3399	57.608
	25.3691	58.518
	25.3984	59.328
	25.4277	60.132
	25.4569	60.947
	25.4862	61.785
	25.5154	62.56
	25.5447	63.313
	25.574	64.122
	25.6032	64.896
	25.6325	65.658
	25.6617	66.415
	25.691	67.232
	25.7203	67.996
	25.7495	68.778
	25.7788	69.567
	25.808	70.421
	25.8373	71.246
	25.8666	72.061
	25.8958	72.918
	25.9251	73.838
	25.9543	74.69
	25.9836	75.532
	26.0129	76.478
	26.0421	77.364
	26.0714	78.191
	26.1007	79.032
	26.1299	79.882
	26.1592	80.608
	26.1884	81.271
	26.2177	81.881
	26.247	82.416
	26.2762	82.806
	26.3055	83.085
	26.3347	83.259
	26.364	83.306
	26.3933	83.221
	26.4225	83.029
	26.4518	82.671
	26.481	82.224
	26.5103	81.669
	26.5396	80.999
	26.5688	80.161
	26.5981	79.342
	26.6273	78.455
	26.6566	77.449
	26.6859	76.423
	26.7151	75.412
	26.7444	74.378
	26.7736	73.277
	26.8029	72.21
	26.8322	71.17
	26.8614	70.187
	26.8907	69.127
	26.92	68.161
	26.9492	67.239
	26.9785	66.363
	27.0077	65.446
	27.037	64.634
	27.0663	63.85
	27.0955	63.05
	27.1248	62.225
	27.154	61.429
