# Supplementary material for: Structural basis of colibactin activation by the ClbP peptidase
Source: Nat Chem Biol. 2022 Oct 17;19(2):151–8. doi: 10.1038/s41589-022-01142-z (PMC9889268; doi:10.1038/s41589-022-01142-z)
Supplement: Source Data Extended Data Fig. 8 — Statistical Source Data [file 41589_2022_1142_MOESM9_ESM.xlsx]

## Sheet: ED_Fig8a_chromatograms
	WT			R308E			D367A			K374E
	Volume (mL)	A280nm corrected		Volume (mL)	A280nm corrected		Volume (mL)	A280nm corrected		Volume (mL)	A280nm corrected
	0	0.0039728		0	0.180468		0	0.0459154		0	-0.0250926
	0.0292498	0.000461725		0.0292534	0.0834622		0.0292534	0.0562961		0.0292499	0.00037569
	0.0584996	0.000538363		0.0585067	0.0805438		0.0585067	0.0541351		0.0584999	0.000387508
	0.0877494	0.000978584		0.0877601	0.0771831		0.0877601	0.0513378		0.0877498	0.000416316
	0.116999	0.00101601		0.117013	0.0727038		0.117013	0.0424703		0.117	0.000431089
	0.146249	0.000727283		0.146267	0.0633472		0.146267	0.0292581		0.14625	0.000490921
	0.175499	0.000467072		0.17552	0.0544798		0.17552	0.0226501		0.1755	0.00050791
	0.204749	0.000247853		0.204774	0.0521184		0.204774	0.0233793		0.204749	0.000454726
	0.233998	0.000140916		0.234027	0.0515029		0.234027	0.0256198		0.233999	0.000404497
	0.263248	8.56661e-05		0.26328	0.0515193		0.26328	0.0282032		0.263249	0.000363871
	0.292498	0.000144481		0.292534	0.051985		0.292534	0.0310195		0.292499	0.000307733
	0.321748	0.000484895		0.321787	0.0526473		0.321787	0.0334911		0.321749	0.000379383
	0.350998	0.00096789		0.35104	0.0531177		0.35104	0.0351653		0.350999	0.00049683
	0.380247	0.0013992		0.380294	0.0528767		0.380294	0.0358926		0.380249	0.000616493
	0.409497	0.00160773		0.409547	0.0517346		0.409547	0.0357051		0.409499	0.000691836
	0.438747	0.00154891		0.4388	0.0499887		0.4388	0.0346767		0.438749	0.000683711
	0.467997	0.00132434		0.468054	0.0477186		0.468054	0.0331994		0.467999	0.000591378
	0.497247	0.00112117		0.497307	0.0453596		0.497307	0.0315214		0.497249	0.00051308
	0.526496	0.000960761		0.526561	0.0427431		0.526561	0.0296596		0.526499	0.000465067
	0.555746	0.000786098		0.555814	0.0402647		0.555814	0.0279532		0.555749	0.000422964
	0.584996	0.000657775		0.585067	0.0378144		0.585067	0.0262448		0.584999	0.000371258
	0.614246	0.000556185		0.614321	0.0352588		0.614321	0.0244266		0.614248	0.000329154
	0.643496	0.000443902		0.643574	0.0327828		0.643574	0.0227827		0.643498	0.00029813
	0.672745	0.000361918		0.672827	0.0305454		0.672827	0.0212524		0.672748	0.000271538
	0.701995	0.000294192		0.702081	0.0283221		0.702081	0.0196993		0.701998	0.000256765
	0.731245	0.000267458		0.731334	0.0260684		0.731334	0.0181406		0.731248	0.000236083
	0.760495	0.000233595		0.760587	0.0239621		0.760587	0.016741		0.760498	0.000210968
	0.789745	0.00017478		0.789841	0.0219775		0.789841	0.015402		0.789748	0.000194718
	0.818995	0.000133787		0.819094	0.0200889		0.819094	0.0141576		0.818998	0.000194718
	0.848244	8.38838e-05		0.848348	0.0180879		0.848348	0.012866		0.848248	0.00018807
	0.877494	5.18029e-05		0.877601	0.0162999		0.877601	0.0117201		0.877498	0.000181422
	0.906744	2.15043e-05		0.906854	0.014629		0.906854	0.0105951		0.906748	0.00017699
	0.935994	4.46738e-05		0.936108	0.0129439		0.936108	0.00948337		0.935998	0.000168865
	0.965244	4.64561e-05		0.965361	0.0113104		0.965361	0.00840382		0.965248	0.000151876
	0.994493	1.89935e-06		0.994614	0.00985006		0.994614	0.00742275		0.994497	0.00014375
	1.02374	-1.77056e-05		1.02387	0.00845523		1.02387	0.0065004		1.02375	0.000134886
	1.05299	-2.48347e-05		1.05312	0.00705573		1.05312	0.00556858		1.053	0.000131932
	1.08224	-6.76092e-05		1.08237	0.00578962		1.08237	0.00470115		1.08225	0.000130454
	1.11149	-9.96901e-05		1.11163	0.00455159		1.11163	0.00391895		1.1115	0.000130454
	1.14074	-8.00851e-05		1.14088	0.00342123		1.14088	0.00318599		1.14075	0.000124545
	1.16999	-9.43433e-05		1.17013	0.00239617		1.17013	0.00241705		1.17	0.000119374
	1.19924	-0.000128206		1.19939	0.00146239		1.19939	0.00175985		1.19925	0.00010534
	1.22849	-0.000119295		1.22864	0.000521582		1.22864	0.00115946		1.2285	0.000101647
	1.25774	-0.000119295		1.25789	-0.000327951		1.25789	0.000598854		1.25775	0.000109033
	1.28699	-0.000129989		1.28715	-0.0011377		1.28715	4.9609e-05		1.287	0.000103124
	1.31624	-0.000142465		1.3164	-0.00182107		1.3164	-0.000423878		1.31625	9.8692e-05
	1.34549	-0.000151376		1.34565	-0.00245061		1.34565	-0.000868956		1.3455	9.20441e-05
	1.37474	-0.00015494		1.37491	-0.00304973		1.37491	-0.00128941		1.37475	9.35214e-05
	1.40399	-0.000160287		1.40416	-0.00363949		1.40416	-0.00164548		1.404	0.000100169
	1.43324	-0.00015494		1.43341	-0.00412627		1.43341	-0.00194283		1.43325	9.13054e-05
	1.46249	-0.000158505		1.46267	-0.00457561		1.46267	-0.00222692		1.4625	9.79533e-05
	1.49174	-0.00016207		1.49192	-0.00497113		1.49192	-0.00251859		1.49175	0.000100908
	1.52099	-0.000183457		1.52117	-0.00526834		1.52117	-0.00276101		1.521	8.68734e-05
	1.55024	-0.000190586		1.55043	-0.0055679		1.55043	-0.00298639		1.55025	8.46575e-05
	1.57949	-0.000185239		1.57968	-0.00585576		1.57968	-0.00317579		1.5795	8.46575e-05
	1.60874	-0.000170981		1.60894	-0.00610618		1.60894	-0.00335382		1.60875	8.02255e-05
	1.63799	-0.000172763		1.63819	-0.00631446		1.63819	-0.00349586		1.638	8.17028e-05
	1.66724	-0.000211973		1.66744	-0.0064736		1.66744	-0.00360571		1.66725	7.35776e-05
	1.69649	-0.000226231		1.6967	-0.00662806		1.6967	-0.00372882		1.6965	7.80095e-05
	1.72574	-0.000201279		1.72595	-0.00678721		1.72595	-0.00385382		1.72575	8.39188e-05
	1.75499	-0.000204844		1.7552	-0.00691124		1.7552	-0.00393147		1.755	8.39188e-05
	1.78424	-0.000235143		1.78446	-0.00702124		1.78446	-0.00401102		1.78425	8.53961e-05
	1.81349	-0.000244054		1.81371	-0.00711485		1.81371	-0.00411329		1.8135	7.57935e-05
	1.84274	-0.000252965		1.84296	-0.00717102		1.84296	-0.00415117		1.84275	6.6191e-05
	1.87199	-0.000242272		1.87222	-0.00720846		1.87222	-0.0042061		1.872	7.43162e-05
	1.90124	-0.000228014		1.90147	-0.00725995		1.90147	-0.00422314		1.90125	7.21002e-05
	1.93049	-0.000226231		1.93072	-0.00733718		1.93072	-0.00423261		1.9305	7.21002e-05
	1.95974	-0.000219102		1.95998	-0.00740271		1.95998	-0.00429322		1.95975	7.28389e-05
	1.98899	-0.000224449		1.98923	-0.00739569		1.98923	-0.00432541		1.98899	6.54523e-05
	2.01824	-0.000240489		2.01848	-0.00741207		2.01848	-0.00437276		2.01824	6.10203e-05
	2.04749	-0.000276135		2.04774	-0.00746356		2.04774	-0.00440496		2.04749	6.6191e-05
	2.07674	-0.000270788		2.07699	-0.00749398		2.07699	-0.00440875		2.07674	6.6191e-05
	2.10599	-0.00025653		2.10624	-0.00750802		2.10624	-0.00440875		2.10599	7.06229e-05
	2.13524	-0.000229796		2.1355	-0.00751036		2.1355	-0.00444852		2.13524	7.57935e-05
	2.16449	-0.000228014		2.16475	-0.00753376		2.16475	-0.00448829		2.16449	6.91456e-05
	2.19374	-0.000238707		2.194	-0.00757355		2.194	-0.0044864		2.19374	6.24977e-05
	2.22299	-0.000263659		2.22326	-0.00761568		2.22326	-0.0044864		2.22299	6.1759e-05
	2.25223	-0.000274353		2.25251	-0.0076344		2.25251	-0.00453943		2.25224	5.65884e-05
	2.28148	-0.000254748		2.28176	-0.00767652		2.28176	-0.00455648		2.28149	7.21002e-05
	2.31073	-0.000244054		2.31102	-0.00772801		2.31102	-0.00459246		2.31074	8.46575e-05
	2.33998	-0.000236925		2.34027	-0.00771397		2.34027	-0.00460951		2.33999	7.35776e-05
	2.36923	-0.000254748		2.36952	-0.00775843		2.36952	-0.00460951		2.36924	6.10203e-05
	2.39848	-0.000254748		2.39878	-0.00781694		2.39878	-0.00464739		2.39849	6.24977e-05
	2.42773	-0.000254748		2.42803	-0.00786375		2.42803	-0.00469284		2.42774	7.57935e-05
	2.45698	-0.00025653		2.45728	-0.00788247		2.45728	-0.00474019		2.45699	7.65322e-05
	2.48623	-0.000285046		2.48654	-0.00792694		2.48654	-0.00475155		2.48624	7.06229e-05
	2.51548	-0.000286828		2.51579	-0.00798544		2.51579	-0.00477428		2.51549	5.58497e-05
	2.54473	-0.000244054		2.54504	-0.00804161		2.54504	-0.00481216		2.54474	4.92018e-05
	2.57398	-0.000249401		2.5743	-0.00811416		2.5743	-0.00485383		2.57399	6.47136e-05
	2.60323	-0.000276135		2.60355	-0.00816565		2.60355	-0.0049258		2.60324	6.76683e-05
	2.63248	-0.000279699		2.6328	-0.00819841		2.6328	-0.00495421		2.63249	6.32363e-05
	2.66173	-0.000261877		2.66206	-0.00824288		2.66206	-0.00497504		2.66174	6.32363e-05
	2.69098	-0.000261877		2.69131	-0.00832245		2.69131	-0.00502807		2.69099	6.24977e-05
	2.72023	-0.000279699		2.72056	-0.00837628		2.72056	-0.00510004		2.72024	6.02817e-05
	2.74948	-0.000270788		2.74982	-0.00844883		2.74982	-0.00516633		2.74949	5.65884e-05
	2.77873	-0.00027257		2.77907	-0.00851435		2.77907	-0.00518148		2.77874	6.1759e-05
	2.80798	-0.000281482		2.80832	-0.00853776		2.80832	-0.00520231		2.80799	6.24977e-05
	2.83723	-0.000267223		2.83758	-0.00858456		2.83758	-0.00524777		2.83724	5.65884e-05
	2.86648	-0.000251183		2.86683	-0.00867818		2.86683	-0.00528754		2.86649	6.10203e-05
	2.89573	-0.000269006		2.89608	-0.0087437		2.89608	-0.00532353		2.89574	7.13616e-05
	2.92498	-0.000279699		2.92534	-0.00877647		2.92534	-0.00537087		2.92499	6.6191e-05
	2.95423	-0.000269006		2.95459	-0.00884668		2.95459	-0.00540497		2.95424	6.47136e-05
	2.98348	-0.000263659		2.98384	-0.00892625		2.98384	-0.00543148		2.98349	7.57935e-05
	3.01273	-0.000263659		3.0131	-0.0089988		3.0131	-0.00549019		3.01274	7.94868e-05
	3.04198	-0.00027257		3.04235	-0.00901284		3.04235	-0.00552807		3.04199	7.94868e-05
	3.07123	-0.000260094		3.0716	-0.00906667		3.0716	-0.00556785		3.07124	6.54523e-05
	3.10048	-0.000254748		3.10086	-0.00912986		3.10086	-0.00560194		3.10049	5.43724e-05
	3.12973	-0.00025653		3.13011	-0.00917432		3.13011	-0.0056436		3.12974	5.80657e-05
	3.15898	-0.000263659		3.15936	-0.00920007		3.15936	-0.00567201		3.15899	6.3975e-05
	3.18823	-0.000269006		3.18862	-0.00923049		3.18862	-0.00568148		3.18824	7.65322e-05
	3.21748	-0.000265441		3.21787	-0.00923751		3.21787	-0.00568527		3.21749	7.28389e-05
	3.24673	-0.000276135		3.24712	-0.00927964		3.24712	-0.00570042		3.24674	5.7327e-05
	3.27598	-0.000281482		3.27638	-0.00935921		3.27638	-0.00572125		3.27599	5.21564e-05
	3.30523	-0.000276135		3.30563	-0.00941537		3.30563	-0.00575535		3.30524	4.55085e-05
	3.33448	-0.000288611		3.33488	-0.00939899		3.33488	-0.00578565		3.33449	4.03379e-05
	3.36373	-0.000297522		3.36414	-0.00941303		3.36414	-0.0058008		3.36374	4.92018e-05
	3.39298	-0.000279699		3.39339	-0.00944346		3.39339	-0.00579701		3.39299	6.1759e-05
	3.42223	-0.000267223		3.42264	-0.00945048		3.42264	-0.00584436		3.42224	6.32363e-05
	3.45148	-0.000288611		3.4519	-0.00947388		3.4519	-0.00578565		3.45149	5.14178e-05
	3.48073	-0.000322474		3.48115	-0.00951367		3.48115	-0.00579133		3.48074	5.36337e-05
	3.50998	-0.000322474		3.5104	-0.00955579		3.5104	-0.00588792		3.50999	5.88044e-05
	3.53923	-0.000304651		3.53966	-0.0095909		3.53966	-0.00587845		3.53924	5.43724e-05
	3.56848	-0.000286828		3.56891	-0.00955111		3.56891	-0.00587088		3.56849	5.51111e-05
	3.59773	-0.000285046		3.59816	-0.00952771		3.59816	-0.0058936		3.59774	6.02817e-05
	3.62698	-0.000299304		3.62742	-0.00955345		3.62742	-0.00591823		3.62699	4.18152e-05
	3.65623	-0.000308216		3.65667	-0.00956047		3.65667	-0.00593527		3.65624	4.62471e-05
	3.68548	-0.000286828		3.68592	-0.00956281		3.68592	-0.00594853		3.68549	5.80657e-05
	3.71473	-0.000292175		3.71518	-0.00956749		3.71518	-0.00596179		3.71474	5.51111e-05
	3.74397	-0.000301087		3.74443	-0.00952537		3.74443	-0.00594095		3.74399	3.73832e-05
	3.77322	-0.000263659		3.77368	-0.00953941		3.77368	-0.00593148		3.77324	4.69858e-05
	3.80247	-0.000261877		3.80294	-0.00963302		3.80294	-0.00593148		3.80249	4.32925e-05
	3.83172	-0.000299304		3.83219	-0.00962366		3.83219	-0.00593527		3.83174	4.55085e-05
	3.86097	-0.000293958		3.86144	-0.00957217		3.86144	-0.00596747		3.86099	5.14178e-05
	3.89022	-0.000274353		3.8907	-0.00957685		3.8907	-0.00597126		3.89024	4.18152e-05
	3.91947	-0.000279699		3.91995	-0.00956983		3.91995	-0.00596936		3.91949	3.81219e-05
	3.94872	-0.000315345		3.9492	-0.00956983		3.9492	-0.00597126		3.94874	4.77245e-05
	3.97797	-0.000338514		3.97846	-0.0096026		3.97846	-0.00596179		3.97799	4.92018e-05
	4.00722	-0.000301087		4.00771	-0.00959792		4.00771	-0.00596747		4.00724	4.47698e-05
	4.03647	-0.000285046		4.03696	-0.00954877		4.03696	-0.00596557		4.03649	3.73832e-05
	4.06572	-0.00029574		4.06622	-0.00953707		4.06622	-0.00595042		4.06574	3.44286e-05
	4.09497	-0.000285046		4.09547	-0.00954643		4.09547	-0.00593717		4.09499	4.03379e-05
	4.12422	-0.000263659		4.12472	-0.00955345		4.12472	-0.00593906		4.12424	3.29513e-05
	4.15347	-0.000263659		4.15398	-0.00954643		4.15398	-0.00593148		4.15349	2.33487e-05
	4.18272	-0.000306433		4.18323	-0.00949026		4.18323	-0.00593527		4.18274	2.33487e-05
	4.21197	-0.000313563		4.21248	-0.00945282		4.21248	-0.00590497		4.21199	2.4826e-05
	4.24122	-0.000292175		4.24174	-0.0094575		4.24174	-0.00589171		4.24124	2.261e-05
	4.27047	-0.000290393		4.27099	-0.00945048		4.27099	-0.00587845		4.27049	2.11327e-05
	4.29972	-0.000288611		4.30024	-0.00942942		4.30024	-0.00587656		4.29974	2.11327e-05
	4.32897	-0.000301087		4.3295	-0.00941303		4.3295	-0.00586898		4.32899	2.261e-05
	4.35822	-0.00031178		4.35875	-0.00938963		4.35875	-0.00583489		4.35824	2.63033e-05
	4.38747	-0.000286828		4.388	-0.00937559		4.388	-0.00582732		4.38749	3.29513e-05
	4.41672	-0.000293958		4.41726	-0.00934048		4.41726	-0.00583489		4.41674	4.03379e-05
	4.44597	-0.000306433		4.44651	-0.00929602		4.44651	-0.00580648		4.44599	4.03379e-05
	4.47522	-0.000301087		4.47576	-0.00924219		4.47576	-0.0057705		4.47524	2.92579e-05
	4.50447	-0.00029574		4.50502	-0.00919304		4.50502	-0.00572504		4.50449	2.0394e-05
	4.53372	-0.000301087		4.53427	-0.00914624		4.53427	-0.00569474		4.53374	2.18713e-05
	4.56297	-0.000308216		4.56352	-0.00910177		4.56352	-0.00565686		4.56299	3.44286e-05
	4.59222	-0.000313563		4.59278	-0.00905965		4.59278	-0.0056133		4.59224	3.81219e-05
	4.62147	-0.000308216		4.62203	-0.0090222		4.62203	-0.00559057		4.62149	2.77806e-05
	4.65072	-0.000324256		4.65128	-0.00893093		4.65128	-0.00555269		4.65074	2.4826e-05
	4.67997	-0.000297522		4.68054	-0.0088303		4.68054	-0.00552807		4.67999	2.55646e-05
	4.70922	-0.00029574		4.70979	-0.00872966		4.70979	-0.0055205		4.70924	2.7042e-05
	4.73847	-0.000315345		4.73905	-0.00863839		4.73905	-0.00544853		4.73849	3.36899e-05
	4.76772	-0.000308216		4.7683	-0.00856584		4.7683	-0.00538413		4.76774	2.7042e-05
	4.79697	-0.000299304		4.79755	-0.00847925		4.79755	-0.00531216		4.79699	1.89167e-05
	4.82622	-0.000317127		4.82681	-0.00834351		4.82681	-0.00521178		4.82624	2.18713e-05
	4.85547	-0.000320692		4.85606	-0.00820543		4.85606	-0.00510572		4.85549	2.11327e-05
	4.88472	-0.000315345		4.88531	-0.0080814		4.88531	-0.00502996		4.88474	2.18713e-05
	4.91397	-0.000320692		4.91457	-0.00796438		4.91457	-0.00496178		4.91399	2.77806e-05
	4.94322	-0.000326038		4.94382	-0.0078029		4.94382	-0.00485951		4.94324	2.63033e-05
	4.97247	-0.000317127		4.97307	-0.00762036		4.97307	-0.00474776		4.97249	2.85193e-05
	5.00172	-0.000302869		5.00233	-0.00742845		5.00233	-0.00464549		5.00174	2.0394e-05
	5.03097	-0.000317127		5.03158	-0.00727399		5.03158	-0.00452238		5.03099	1.8178e-05
	5.06022	-0.000326038		5.06083	-0.00707272		5.06083	-0.00438223		5.06024	2.11327e-05
	5.08947	-0.000317127		5.09009	-0.00681763		5.09009	-0.00427049		5.08949	1.67007e-05
	5.11872	-0.000313563		5.11934	-0.00662572		5.11934	-0.00412087		5.11874	1.67007e-05
	5.14797	-0.000313563		5.14859	-0.00642212		5.14859	-0.00397314		5.14799	2.11327e-05
	5.17722	-0.000301087		5.17785	-0.00619511		5.17785	-0.00383109		5.17724	2.7042e-05
	5.20647	-0.000297522		5.2071	-0.00593065		5.2071	-0.0036417		5.20649	2.33487e-05
	5.23571	-0.000317127		5.23635	-0.00569662		5.23635	-0.00346367		5.23574	2.261e-05
	5.26496	-0.000309998		5.26561	-0.00547897		5.26561	-0.00331973		5.26499	1.59621e-05
	5.29421	-0.00029574		5.29486	-0.00524728		5.29486	-0.00314738		5.29424	1.74394e-05
	5.32346	-0.000292175		5.32411	-0.00499219		5.32411	-0.0029845		5.32349	1.37461e-05
	5.35271	-0.000292175		5.35337	-0.00472539		5.35337	-0.00283298		5.35274	7.83681e-06
	5.38196	-0.000329603		5.38262	-0.00447732		5.38262	-0.00266063		5.38199	1.44847e-05
	5.41121	-0.000320692		5.41187	-0.00422691		5.41187	-0.00249397		5.41124	2.0394e-05
	5.44046	-0.000301087		5.44113	-0.00399054		5.44113	-0.00233677		5.44049	2.40873e-05
	5.46971	-0.000290393		5.47038	-0.00376353		5.47038	-0.00216063		5.46974	2.55646e-05
	5.49896	-0.000265441		5.49963	-0.00360204		5.49963	-0.00199396		5.49899	2.85193e-05
	5.52821	-0.00027257		5.52889	-0.00335631		5.52889	-0.00187086		5.52824	2.11327e-05
	5.55746	-0.000283264		5.55814	-0.0031293		5.55814	-0.00174207		5.55749	1.30074e-05
	5.58671	-0.00025653		5.58739	-0.0029374		5.58739	-0.00158487		5.58674	1.59621e-05
	5.61596	-0.000254748		5.61665	-0.00278294		5.61665	-0.00145987		5.61599	1.67007e-05
	5.64521	-0.00025653		5.6459	-0.00265422		5.6459	-0.0013576		5.64524	2.0394e-05
	5.67446	-0.000267223		5.67515	-0.0025138		5.67515	-0.00124775		5.67449	2.261e-05
	5.70371	-0.00025653		5.70441	-0.00236402		5.70441	-0.00116631		5.70374	1.15301e-05
	5.73296	-0.000265441		5.73366	-0.00227041		5.73366	-0.00109623		5.73299	8.57547e-06
	5.76221	-0.000263659		5.76291	-0.00215339		5.76291	-0.00105267		5.76224	1.44847e-05
	5.79146	-0.000269006		5.79217	-0.00209957		5.79217	-0.00101858		5.79149	1.8178e-05
	5.82071	-0.000269006		5.82142	-0.00211829		5.82142	-0.000988275		5.82074	2.0394e-05
	5.84996	-0.000254748		5.85067	-0.00209488		5.85067	-0.000959866		5.84999	1.67007e-05
	5.87921	-0.000260094		5.87993	-0.0020785		5.87993	-0.000948502		5.87924	2.4826e-05
	5.90846	-0.000269006		5.90918	-0.00208318		5.90918	-0.000978806		5.90849	1.89167e-05
	5.93771	-0.000231578		5.93843	-0.00209723		5.93843	-0.000993957		5.93774	1.00528e-05
	5.96696	-0.000231578		5.96769	-0.00216041		5.96769	-0.00100343		5.96698	8.57547e-06
	5.99621	-0.000240489		5.99694	-0.00226105		5.99694	-0.00106214		5.99623	9.31413e-06
	6.02546	-0.000231578		6.02619	-0.00235466		6.02619	-0.00114169		6.02548	1.44847e-05
	6.05471	-0.000228014		6.05545	-0.00245529		6.05545	-0.00119661		6.05473	1.8178e-05
	6.08396	-0.000228014		6.0847	-0.00262379		6.0847	-0.00126669		6.08398	2.18713e-05
	6.11321	-0.000235143		6.11395	-0.00279698		6.11395	-0.00140116		6.11323	1.96554e-05
	6.14246	-0.000224449		6.14321	-0.00292335		6.14321	-0.00155078		6.14248	2.261e-05
	6.17171	-0.000219102		6.17246	-0.0031176		6.17246	-0.00164926		6.17173	2.85193e-05
	6.20096	-0.00021732		6.20171	-0.00332355		6.20171	-0.00173449		6.20098	2.33487e-05
	6.23021	-0.000228014		6.23097	-0.00348737		6.23097	-0.00187275		6.23023	1.74394e-05
	6.25946	-0.000203062		6.26022	-0.00366757		6.26022	-0.00202237		6.25948	3.07353e-05
	6.28871	-0.000172763		6.28947	-0.00391565		6.28947	-0.00220798		6.28873	2.85193e-05
	6.31796	-0.000149594		6.31873	-0.00415436		6.31873	-0.00233487		6.31798	1.59621e-05
	6.34721	-0.000158505		6.34798	-0.00435328		6.34798	-0.00245798		6.34723	1.59621e-05
	6.37646	-0.000203062		6.37723	-0.00455455		6.37723	-0.00261139		6.37648	2.99966e-05
	6.40571	-0.00021732		6.40649	-0.00478624		6.40649	-0.00279132		6.40573	3.44286e-05
	6.43496	-0.000208409		6.43574	-0.00502495		6.43574	-0.00295419		6.43498	2.7042e-05
	6.46421	-0.000165634		6.46499	-0.00524728		6.46499	-0.00313791		6.46423	2.55646e-05
	6.49346	-0.000165634		6.49425	-0.00547195		6.49425	-0.00331594		6.49348	1.37461e-05
	6.52271	-0.000183457		6.5235	-0.00570598		6.5235	-0.00345799		6.52273	2.0394e-05
	6.55196	-0.000169199		6.55275	-0.00593299		6.55275	-0.00356783		6.55198	2.77806e-05
	6.58121	-0.000151376		6.58201	-0.00611086		6.58201	-0.00369094		6.58123	2.4826e-05
	6.61046	-0.000135335		6.61126	-0.00631212		6.61126	-0.00384246		6.61048	2.11327e-05
	6.63971	-0.000144247		6.64051	-0.00651807		6.64051	-0.00394473		6.63973	2.0394e-05
	6.66896	-0.000121077		6.66977	-0.00669593		6.66977	-0.0040792		6.66898	2.11327e-05
	6.69821	-0.000128206		6.69902	-0.0068855		6.69902	-0.00421178		6.69823	2.33487e-05
	6.72745	-0.000113948		6.72827	-0.00707974		6.72827	-0.00431026		6.72748	2.40873e-05
	6.7567	-8.18674e-05		6.75753	-0.00723655		6.75753	-0.00441822		6.75673	2.92579e-05
	6.78595	-5.86978e-05		6.78678	-0.00735824		6.78678	-0.00452238		6.78598	3.29513e-05
	6.8152	-8.00851e-05		6.81603	-0.0074893		6.81603	-0.00461708		6.81523	2.99966e-05
	6.84445	-8.18674e-05		6.84529	-0.00766482		6.84529	-0.0047061		6.84448	2.261e-05
	6.8737	-5.69156e-05		6.87454	-0.00783098		6.87454	-0.00480269		6.87373	2.40873e-05
	6.90295	-4.97865e-05		6.90379	-0.00795736		6.90379	-0.00487655		6.90298	2.4826e-05
	6.9322	-3.73106e-05		6.93305	-0.0080697		6.93305	-0.00494284		6.93223	2.55646e-05
	6.96145	-2.48347e-05		6.9623	-0.00815395		6.9623	-0.00503565		6.96148	2.11327e-05
	6.9907	-3.73106e-05		6.99155	-0.00824054		6.99155	-0.00510383		6.99073	2.4826e-05
	7.01995	-4.44397e-05		7.02081	-0.00830373		7.02081	-0.00511898		7.01998	1.44847e-05
	7.0492	-3.73106e-05		7.05006	-0.00838564		7.05006	-0.00514171		7.04923	1.89167e-05
	7.07845	-2.48347e-05		7.07931	-0.00847457		7.07931	-0.00518148		7.07848	3.73832e-05
	7.1077	-1.66519e-06		7.10857	-0.00853308		7.10857	-0.00521557		7.10773	4.03379e-05
	7.13695	1.61575e-05		7.13782	-0.00857988		7.13782	-0.00522504		7.13698	3.95992e-05
	7.1662	3.39802e-05		7.16707	-0.00863371		7.16707	-0.0052383		7.16623	4.18152e-05
	7.19545	3.2198e-05		7.19633	-0.0086969		7.19633	-0.00529133		7.19548	4.32925e-05
	7.2247	9.02844e-06		7.22558	-0.00875073		7.22558	-0.0053311		7.22473	4.55085e-05
	7.25395	1.79398e-05		7.25483	-0.00878115		7.25483	-0.00533868		7.25398	4.55085e-05
	7.2832	5.00207e-05		7.28409	-0.00880455		7.28409	-0.00536898		7.28323	3.29513e-05
	7.31245	8.56661e-05		7.31334	-0.00880689		7.31334	-0.00538981		7.31248	2.63033e-05
	7.3417	0.000101707		7.34259	-0.00886306		7.34259	-0.00541254		7.34173	3.59059e-05
	7.37095	0.000137352		7.37185	-0.00896603		7.37185	-0.00544474		7.37098	4.62471e-05
	7.4002	0.000142699		7.4011	-0.00898008		7.4011	-0.00545231		7.40023	4.77245e-05
	7.42945	0.000142699		7.43035	-0.0089988		7.43035	-0.00546557		7.42948	5.51111e-05
	7.4587	0.000171215		7.45961	-0.00902454		7.45961	-0.00550724		7.45873	6.3975e-05
	7.48795	0.000208643		7.48886	-0.00900348		7.48886	-0.00550534		7.48798	6.3975e-05
	7.5172	0.000215772		7.51811	-0.00899412		7.51811	-0.00547694		7.51723	6.02817e-05
	7.54645	0.000256764		7.54737	-0.00896135		7.54737	-0.00546178		7.54648	7.28389e-05
	7.5757	0.000338748		7.57662	-0.00889114		7.57662	-0.00541254		7.57573	7.94868e-05
	7.60495	0.000427862		7.60587	-0.00875073		7.60587	-0.0053311		7.60498	6.98843e-05
	7.6342	0.000511629		7.63513	-0.00860095		7.63513	-0.00525724		7.63423	6.98843e-05
	7.66345	0.000634605		7.66438	-0.0084067		7.66438	-0.0051436		7.66348	7.43162e-05
	7.6927	0.000809268		7.69363	-0.0081165		7.69363	-0.00496178		7.69273	7.87482e-05
	7.72195	0.000982148		7.72289	-0.00778652		7.72289	-0.0047364		7.72198	8.90894e-05
	7.7512	0.0011782		7.75214	-0.00740271		7.75214	-0.00447314		7.75123	9.8692e-05
	7.78045	0.00145267		7.7814	-0.00698613		7.7814	-0.00418526		7.78048	0.000113465
	7.8097	0.00171288		7.81065	-0.00640574		7.81065	-0.00384246		7.80973	0.000123068
	7.83895	0.00200339		7.8399	-0.00580896		7.8399	-0.00347692		7.83898	0.00014375
	7.8682	0.00234024		7.86916	-0.00518877		7.86916	-0.00303185		7.86823	0.000185854
	7.89745	0.00272877		7.89841	-0.00453817		7.89841	-0.00252048		7.89748	0.0002154
	7.9267	0.00308701		7.92766	-0.0037565		7.92766	-0.00186707		7.92673	0.000247163
	7.95595	0.00347198		7.95692	-0.00299122		7.95692	-0.00114926		7.95598	0.000284096
	7.9852	0.00390507		7.98617	-0.00216041		7.98617	-0.000259105		7.98523	0.000340973
	8.01445	0.00439341		8.01542	-0.00116344		8.01542	0.0010534		8.01448	0.000409668
	8.0437	0.00491384		8.04468	-2.60509e-05		8.04468	0.00296629		8.04373	0.000520467
	8.07295	0.00549129		8.07393	0.00124006		8.07393	0.00560077		8.07298	0.000672631
	8.1022	0.00621846		8.10318	0.00270977		8.10318	0.00953261		8.10223	0.000869853
	8.13145	0.00710781		8.13244	0.00478329		8.13244	0.0154531		8.13148	0.00115424
	8.1607	0.00825559		8.16169	0.00759634		8.16169	0.0233566		8.16073	0.0015605
	8.18995	0.00980439		8.19094	0.01172		8.19094	0.0337846		8.18998	0.00220387
	8.21919	0.0122675		8.2202	0.0181207		8.2202	0.0465915		8.21923	0.00307992
	8.24844	0.0155023		8.24945	0.0292653		8.24945	0.0641749		8.24848	0.00428616
	8.27769	0.0199384		8.2787	0.0442128		8.2787	0.0834743		8.27773	0.00598877
	8.30694	0.0263439		8.30796	0.0648216		8.30796	0.105626		8.30698	0.00839606
	8.33619	0.0354388		8.33721	0.0940895		8.33721	0.131454		8.33623	0.0113625
	8.36544	0.0461805		8.36646	0.13306		8.36646	0.161433		8.36548	0.0148601
	8.39469	0.0599022		8.39572	0.177028		8.39572	0.191426		8.39473	0.0193467
	8.42394	0.0772437		8.42497	0.230146		8.42497	0.223038		8.42398	0.0244929
	8.45319	0.09692		8.45422	0.291305		8.45422	0.257778		8.45323	0.0298165
	8.48244	0.118222		8.48348	0.358296		8.48348	0.292794		8.48248	0.0357294
	8.51169	0.141776		8.51273	0.429065		8.51273	0.325888		8.51173	0.0425598
	8.54094	0.168175		8.54198	0.501605		8.54198	0.358908		8.54098	0.0490948
	8.57019	0.193086		8.57124	0.579091		8.57124	0.391336		8.57023	0.0554753
	8.59944	0.218057		8.60049	0.649192		8.60049	0.418664		8.59948	0.0617945
	8.62869	0.241211		8.62974	0.711292		8.62974	0.443376		8.62873	0.0680754
	8.65794	0.263758		8.659	0.76676		8.659	0.462785		8.65798	0.0732822
	8.68719	0.282207		8.68825	0.81431		8.68825	0.479151		8.68723	0.0780657
	8.71644	0.297188		8.7175	0.849799		8.7175	0.488278		8.71648	0.0820612
	8.74569	0.309607		8.74676	0.872177		8.74676	0.492232		8.74573	0.0852751
	8.77494	0.317923		8.77601	0.886511		8.77601	0.492348		8.77498	0.0876129
	8.80419	0.322277		8.80526	0.891056		8.80526	0.487334		8.80423	0.0889706
	8.83344	0.324284		8.83452	0.88543		8.83452	0.480003		8.83348	0.0898496
	8.86269	0.323603		8.86377	0.876141		8.86377	0.469533		8.86273	0.0899043
	8.89194	0.321395		8.89302	0.859968		8.89302	0.456571		8.89198	0.0894744
	8.92119	0.317701		8.92228	0.841341		8.92228	0.443262		8.92123	0.0886242
	8.95044	0.313079		8.95153	0.821535		8.95153	0.429211		8.95048	0.0871328
	8.97969	0.307862		8.98078	0.798761		8.98078	0.416575		8.97973	0.0858239
	9.00894	0.302788		9.01004	0.776994		9.01004	0.402838		9.00898	0.0843554
	9.03819	0.29893		9.03929	0.756692		9.03929	0.39187		9.03823	0.0829409
	9.06744	0.295529		9.06854	0.737443		9.06854	0.38254		9.06748	0.081434
	9.09669	0.2932		9.0978	0.719453		9.0978	0.373987		9.09673	0.0799582
	9.12594	0.292587		9.12705	0.700958		9.12705	0.367758		9.12598	0.0787542
	9.15519	0.292988		9.1563	0.685874		9.1563	0.363858		9.15523	0.0774962
	9.18444	0.29534		9.18556	0.671491		9.18556	0.362563		9.18448	0.0764902
	9.21369	0.299536		9.21481	0.658853		9.21481	0.363906		9.21373	0.0756326
	9.24294	0.305492		9.24406	0.647886		9.24406	0.367877		9.24298	0.0748179
	9.27219	0.313311		9.27332	0.639017		9.27332	0.37468		9.27223	0.0742661
	9.30144	0.323694		9.30257	0.631989		9.30257	0.38412		9.30148	0.0737054
	9.33069	0.335721		9.33182	0.624942		9.33182	0.397154		9.33073	0.0734336
	9.35994	0.349044		9.36108	0.620179		9.36108	0.412164		9.35998	0.0732733
	9.38919	0.364487		9.39033	0.616557		9.39033	0.429696		9.38923	0.0732135
	9.41844	0.38262		9.41958	0.61471		9.41958	0.448785		9.41848	0.0732608
	9.44769	0.401346		9.44884	0.613481		9.44884	0.470929		9.44773	0.073362
	9.47694	0.420714		9.47809	0.61313		9.47809	0.49312		9.47698	0.0736722
	9.50619	0.441912		9.50734	0.614022		9.50734	0.515573		9.50623	0.0740585
	9.53544	0.464266		9.5366	0.615054		9.5366	0.539547		9.53548	0.0746
	9.56469	0.485232		9.56585	0.617366		9.56585	0.564659		9.56473	0.0751887
	9.59394	0.506922		9.5951	0.619894		9.5951	0.588439		9.59398	0.0758579
	9.62319	0.529949		9.62436	0.622897		9.62436	0.611345		9.62323	0.0766438
	9.65244	0.552082		9.65361	0.626742		9.65361	0.635365		9.65248	0.077401
	9.68168	0.572048		9.68286	0.630697		9.68286	0.657352		9.68173	0.0782785
	9.71093	0.591766		9.71212	0.635637		9.71212	0.677159		9.71098	0.0792941
	9.74018	0.612217		9.74137	0.640456		9.74137	0.697076		9.74023	0.0804627
	9.76943	0.62901		9.77062	0.646737		9.77062	0.716093		9.76948	0.0816313
	9.79868	0.645544		9.79988	0.652679		9.79988	0.731428		9.79873	0.0827651
	9.82793	0.660178		9.82913	0.658458		9.82913	0.744324		9.82798	0.0841545
	9.85718	0.673395		9.85838	0.664891		9.85838	0.755692		9.85723	0.0853859
	9.88643	0.684187		9.88764	0.671259		9.88764	0.766334		9.88648	0.0868336
	9.91568	0.693184		9.91689	0.678205		9.91689	0.773766		9.91573	0.0883339
	9.94493	0.70155		9.94614	0.685219		9.94614	0.779715		9.94497	0.0899205
	9.97418	0.707749		9.9754	0.693019		9.9754	0.783442		9.97422	0.0915448
	10.0034	0.712268		10.0047	0.700791		10.0047	0.784552		10.0035	0.0931278
	10.0327	0.714728		10.0339	0.707744		10.0339	0.785048		10.0327	0.094953
	10.0619	0.715452		10.0632	0.71565		10.0632	0.78337		10.062	0.0967184
	10.0912	0.715019		10.0924	0.723785		10.0924	0.780666		10.0912	0.0985938
	10.1204	0.71276		10.1217	0.732617		10.1217	0.776209		10.1205	0.100508
	10.1497	0.709984		10.1509	0.740883		10.1509	0.769825		10.1497	0.102577
	10.1789	0.705189		10.1802	0.748836		10.1802	0.762256		10.179	0.104538
	10.2082	0.699548		10.2094	0.757853		10.2094	0.752398		10.2082	0.106414
	10.2374	0.693024		10.2387	0.76518		10.2387	0.742838		10.2375	0.108576
	10.2667	0.684836		10.2679	0.773765		10.2679	0.732466		10.2667	0.110859
	10.2959	0.676457		10.2972	0.781846		10.2972	0.721434		10.296	0.11302
	10.3252	0.667599		10.3264	0.790395		10.3264	0.709129		10.3252	0.115293
	10.3544	0.657735		10.3557	0.798993		10.3557	0.696337		10.3545	0.117679
	10.3837	0.64733		10.3849	0.807065		10.3849	0.683756		10.3837	0.120179
	10.4129	0.636166		10.4142	0.81596		10.4142	0.67		10.413	0.122513
	10.4422	0.625538		10.4435	0.824151		10.4435	0.656873		10.4422	0.125083
	10.4714	0.6147		10.4727	0.832541		10.4727	0.644093		10.4715	0.127763
	10.5007	0.603058		10.502	0.840852		10.502	0.630456		10.5007	0.130223
	10.5299	0.592056		10.5312	0.849293		10.5312	0.616509		10.53	0.132709
	10.5592	0.581216		10.5605	0.857122		10.5605	0.603263		10.5592	0.13515
	10.5884	0.570462		10.5897	0.863864		10.5897	0.590528		10.5885	0.138067
	10.6177	0.55866		10.619	0.871671		10.619	0.577949		10.6177	0.140699
	10.6469	0.548374		10.6482	0.879474		10.6482	0.564715		10.647	0.143383
	10.6762	0.5386		10.6775	0.887267		10.6775	0.552757		10.6762	0.146197
	10.7054	0.528447		10.7067	0.894691		10.7067	0.540941		10.7055	0.148985
	10.7347	0.518808		10.736	0.901108		10.736	0.529804		10.7347	0.151789
	10.7639	0.509872		10.7652	0.908183		10.7652	0.518543		10.764	0.154494
	10.7932	0.501371		10.7945	0.914284		10.7945	0.508403		10.7932	0.157653
	10.8224	0.492384		10.8237	0.921506		10.8237	0.498867		10.8225	0.160596
	10.8517	0.484295		10.853	0.928354		10.853	0.488351		10.8517	0.163373
	10.8809	0.477062		10.8823	0.934144		10.8823	0.479037		10.881	0.166309
	10.9102	0.46958		10.9115	0.939693		10.9115	0.470067		10.9102	0.169429
	10.9394	0.462032		10.9408	0.944579		10.9408	0.461812		10.9395	0.172454
	10.9687	0.455103		10.97	0.950736		10.97	0.453071		10.9687	0.175428
	10.9979	0.448763		10.9993	0.955534		10.9993	0.445427		10.998	0.178618
	11.0272	0.442395		11.0285	0.960961		11.0285	0.438131		11.0272	0.181789
	11.0564	0.435731		11.0578	0.965998		11.0578	0.430302		11.0565	0.184625
	11.0857	0.429991		11.087	0.970278		11.087	0.422946		11.0857	0.187694
	11.1149	0.423965		11.1163	0.974231		11.1163	0.416069		11.115	0.190697
	11.1442	0.418012		11.1455	0.977657		11.1455	0.409391		11.1442	0.193946
	11.1734	0.412284		11.1748	0.982134		11.1748	0.40284		11.1735	0.19695
	11.2027	0.406998		11.204	0.985586		11.204	0.396148		11.2027	0.199793
	11.2319	0.402187		11.2333	0.988596		11.2333	0.390135		11.232	0.203159
	11.2612	0.396778		11.2625	0.991149		11.2625	0.383982		11.2612	0.206186
	11.2904	0.391797		11.2918	0.992909		11.2918	0.377694		11.2905	0.209329
	11.3197	0.386903		11.3211	0.995228		11.3211	0.372052		11.3197	0.212312
	11.3489	0.382242		11.3503	0.996831		11.3503	0.366669		11.349	0.215564
	11.3782	0.377303		11.3796	0.998844		11.3796	0.361819		11.3782	0.218783
	11.4074	0.372862		11.4088	0.999651		11.4088	0.356146		11.4075	0.221564
	11.4367	0.368739		11.4381	0.999431		11.4381	0.351324		11.4367	0.22464
	11.4659	0.364214		11.4673	1		11.4673	0.346714		11.466	0.227981
	11.4952	0.360222		11.4966	0.999275		11.4966	0.342112		11.4952	0.23132
	11.5244	0.356702		11.5258	0.999043		11.5258	0.337811		11.5245	0.234464
	11.5537	0.353075		11.5551	0.998341		11.5551	0.333788		11.5537	0.237771
	11.5829	0.349748		11.5843	0.996908		11.5843	0.330199		11.583	0.24122
	11.6122	0.346646		11.6136	0.995359		11.6136	0.326621		11.6122	0.244453
	11.6414	0.343932		11.6428	0.992874		11.6428	0.323688		11.6415	0.248152
	11.6707	0.341579		11.6721	0.991196		11.6721	0.321277		11.6707	0.251966
	11.6999	0.339656		11.7013	0.988767		11.7013	0.318998		11.7	0.255883
	11.7292	0.338255		11.7306	0.986466		11.7306	0.317169		11.7292	0.260281
	11.7584	0.337111		11.7599	0.983681		11.7599	0.315536		11.7585	0.264346
	11.7877	0.336452		11.7891	0.979735		11.7891	0.314623		11.7877	0.268977
	11.8169	0.33599		11.8184	0.975986		11.8184	0.314258		11.817	0.273676
	11.8462	0.336218		11.8476	0.971025		11.8476	0.314184		11.8462	0.278921
	11.8754	0.336979		11.8769	0.967107		11.8769	0.314847		11.8755	0.284348
	11.9047	0.338304		11.9061	0.962674		11.9061	0.315866		11.9047	0.290227
	11.9339	0.340359		11.9354	0.957509		11.9354	0.317563		11.934	0.296295
	11.9632	0.342651		11.9646	0.952403		11.9646	0.319834		11.9632	0.302499
	11.9924	0.345693		11.9939	0.946606		11.9939	0.322654		11.9925	0.309964
	12.0217	0.349851		12.0231	0.941106		12.0231	0.326138		12.0217	0.317577
	12.0509	0.354474		12.0524	0.934752		12.0524	0.33071		12.051	0.325577
	12.0802	0.359753		12.0816	0.928941		12.0816	0.336065		12.0802	0.334212
	12.1094	0.365952		12.1109	0.923004		12.1109	0.341673		12.1095	0.344353
	12.1387	0.373511		12.1401	0.915955		12.1401	0.34836		12.1387	0.353954
	12.1679	0.381313		12.1694	0.908929		12.1694	0.356629		12.168	0.364426
	12.1972	0.39012		12.1987	0.901515		12.1987	0.365576		12.1972	0.376587
	12.2264	0.400425		12.2279	0.894885		12.2279	0.37576		12.2265	0.389833
	12.2557	0.41205		12.2572	0.887532		12.2572	0.387406		12.2557	0.403384
	12.2849	0.424562		12.2864	0.879224		12.2864	0.400934		12.285	0.417694
	12.3142	0.438118		12.3157	0.871973		12.3157	0.41491		12.3142	0.433694
	12.3434	0.453862		12.3449	0.864175		12.3449	0.430353		12.3435	0.451151
	12.3727	0.470904		12.3742	0.856176		12.3742	0.448713		12.3727	0.469381
	12.4019	0.489296		12.4034	0.847784		12.4034	0.468512		12.402	0.489103
	12.4312	0.508968		12.4327	0.839995		12.4327	0.489649		12.4312	0.511266
	12.4604	0.532327		12.4619	0.832169		12.4619	0.512234		12.4605	0.534121
	12.4897	0.555192		12.4912	0.82303		12.4912	0.53849		12.4897	0.556774
	12.5189	0.578939		12.5204	0.814727		12.5204	0.564869		12.519	0.58153
	12.5482	0.604605		12.5497	0.806351		12.5497	0.593269		12.5482	0.61029
	12.5774	0.633957		12.5789	0.797884		12.5789	0.622354		12.5775	0.637014
	12.6067	0.662046		12.6082	0.788846		12.6082	0.654839		12.6067	0.664843
	12.6359	0.690591		12.6375	0.780427		12.6375	0.68618		12.636	0.693765
	12.6652	0.721866		12.6667	0.772445		12.6667	0.717186		12.6652	0.723837
	12.6944	0.752004		12.696	0.763456		12.696	0.749805		12.6945	0.752125
	12.7237	0.780743		12.7252	0.75492		12.7252	0.783033		12.7237	0.780138
	12.7529	0.809613		12.7545	0.746615		12.7545	0.813715		12.753	0.81
	12.7822	0.839211		12.7837	0.738351		12.7837	0.842643		12.7822	0.835983
	12.8114	0.866631		12.813	0.72986		12.813	0.871973		12.8115	0.860409
	12.8407	0.891396		12.8422	0.720728		12.8422	0.897119		12.8407	0.883804
	12.8699	0.913588		12.8715	0.712528		12.8715	0.919289		12.87	0.906028
	12.8992	0.935812		12.9007	0.704133		12.9007	0.941216		12.8992	0.925706
	12.9284	0.953429		12.93	0.695046		12.93	0.960447		12.9285	0.942399
	12.9577	0.968931		12.9592	0.686939		12.9592	0.975309		12.9577	0.957778
	12.9869	0.981315		12.9885	0.678902		12.9885	0.986642		12.987	0.970327
	13.0162	0.991411		13.0177	0.670824		13.0177	0.993875		13.0162	0.979476
	13.0454	0.997453		13.047	0.661851		13.047	0.999108		13.0455	0.987656
	13.0747	0.999868		13.0763	0.65421		13.0763	1		13.0747	0.993037
	13.1039	1		13.1055	0.646597		13.1055	0.99868		13.104	0.99817
	13.1332	0.996088		13.1348	0.63835		13.1348	0.993636		13.1332	1
	13.1624	0.990224		13.164	0.630596		13.164	0.984731		13.1625	0.999991
	13.1917	0.981436		13.1933	0.62277		13.1933	0.974242		13.1917	0.999254
	13.2209	0.968543		13.2225	0.615365		13.2225	0.961045		13.221	0.994437
	13.2502	0.954755		13.2518	0.607418		13.2518	0.944966		13.2502	0.990233
	13.2794	0.938349		13.281	0.600247		13.281	0.927653		13.2795	0.982715
	13.3087	0.92084		13.3103	0.5932		13.3103	0.908823		13.3087	0.97301
	13.3379	0.899409		13.3395	0.585826		13.3395	0.888797		13.338	0.963124
	13.3672	0.879007		13.3688	0.578131		13.3688	0.86387		13.3672	0.949029
	13.3964	0.857327		13.398	0.570495		13.398	0.841433		13.3965	0.934762
	13.4257	0.832534		13.4273	0.563389		13.4273	0.817649		13.4257	0.917433
	13.4549	0.808078		13.4565	0.556193		13.4565	0.792864		13.455	0.901704
	13.4842	0.783746		13.4858	0.548767		13.4858	0.767635		13.4842	0.882919
	13.5134	0.759057		13.5151	0.541589		13.5151	0.742446		13.5135	0.862224
	13.5427	0.733593		13.5443	0.534049		13.5443	0.718497		13.5427	0.843153
	13.5719	0.708169		13.5736	0.526317		13.5736	0.692146		13.572	0.821006
	13.6012	0.683412		13.6028	0.518533		13.6028	0.667504		13.6012	0.801956
	13.6304	0.659251		13.6321	0.510957		13.6321	0.643616		13.6305	0.779986
	13.6597	0.633704		13.6613	0.503227		13.6613	0.620364		13.6597	0.760346
	13.6889	0.610176		13.6906	0.494278		13.6906	0.59596		13.689	0.742369
	13.7182	0.587581		13.7198	0.486403		13.7198	0.573164		13.7182	0.720777
	13.7474	0.56547		13.7491	0.477999		13.7491	0.552045		13.7475	0.701022
	13.7767	0.541853		13.7783	0.469403		13.7783	0.531352		13.7767	0.681058
	13.8059	0.521626		13.8076	0.460217		13.8076	0.509721		13.806	0.662958
	13.8352	0.501846		13.8368	0.451581		13.8368	0.490696		13.8352	0.644033
	13.8644	0.481042		13.8661	0.442552		13.8661	0.471956		13.8645	0.623997
	13.8937	0.462305		13.8953	0.432641		13.8953	0.453666		13.8937	0.607244
	13.9229	0.444484		13.9246	0.423172		13.9246	0.435414		13.923	0.58743
	13.9522	0.427355		13.9539	0.413579		13.9539	0.419207		13.9522	0.568849
	13.9814	0.410031		13.9831	0.404281		13.9831	0.404097		13.9815	0.550118
	14.0107	0.394322		14.0124	0.394372		14.0124	0.388105		14.0107	0.531891
	14.0399	0.379481		14.0416	0.38436		14.0416	0.37436		14.04	0.514655
	14.0692	0.365317		14.0709	0.375098		14.0709	0.361061		14.0692	0.49342
	14.0984	0.351453		14.1001	0.365467		14.1001	0.348451		14.0985	0.475458
	14.1277	0.338945		14.1294	0.355338		14.1294	0.335678		14.1277	0.457099
	14.1569	0.327229		14.1586	0.345839		14.1586	0.324595		14.157	0.437735
	14.1862	0.31612		14.1879	0.336726		14.1879	0.314315		14.1862	0.419199
	14.2154	0.305059		14.2171	0.327608		14.2171	0.30407		14.2155	0.40105
	14.2447	0.295675		14.2464	0.317907		14.2464	0.294563		14.2447	0.38361
	14.2739	0.286632		14.2756	0.309742		14.2756	0.286047		14.274	0.365902
	14.3032	0.277863		14.3049	0.30146		14.3049	0.278284		14.3032	0.349178
	14.3324	0.270153		14.3341	0.292995		14.3341	0.270973		14.3325	0.334031
	14.3617	0.263179		14.3634	0.285265		14.3634	0.264057		14.3617	0.320167
	14.3909	0.257018		14.3927	0.277855		14.3927	0.258149		14.391	0.305882
	14.4202	0.250429		14.4219	0.27097		14.4219	0.252583		14.4202	0.29307
	14.4494	0.245143		14.4512	0.263804		14.4512	0.246998		14.4495	0.281525
	14.4787	0.240181		14.4804	0.257586		14.4804	0.24235		14.4787	0.270475
	14.5079	0.235449		14.5097	0.251562		14.5097	0.237986		14.508	0.259815
	14.5372	0.230981		14.5389	0.245861		14.5389	0.233896		14.5372	0.250867
	14.5664	0.226878		14.5682	0.240247		14.5682	0.229223		14.5665	0.242182
	14.5957	0.223067		14.5974	0.235028		14.5974	0.225356		14.5957	0.23367
	14.6249	0.219036		14.6267	0.230504		14.6267	0.221577		14.625	0.22549
	14.6542	0.215257		14.6559	0.225809		14.6559	0.217664		14.6542	0.218212
	14.6834	0.211645		14.6852	0.221213		14.6852	0.213816		14.6835	0.211217
	14.7127	0.208077		14.7144	0.217122		14.7144	0.210053		14.7127	0.204043
	14.7419	0.204343		14.7437	0.213026		14.7437	0.206195		14.742	0.197326
	14.7712	0.200686		14.7729	0.20902		14.7729	0.201983		14.7712	0.190715
	14.8004	0.197041		14.8022	0.205018		14.8022	0.198079		14.8005	0.184388
	14.8297	0.193239		14.8315	0.201308		14.8315	0.19407		14.8297	0.177407
	14.8589	0.18911		14.8607	0.197632		14.8607	0.190128		14.859	0.17141
	14.8882	0.185223		14.89	0.193525		14.89	0.185884		14.8882	0.165582
	14.9174	0.181409		14.9192	0.189993		14.9192	0.181702		14.9175	0.159668
	14.9466	0.177443		14.9485	0.186235		14.9485	0.177613		14.9467	0.153793
	14.9759	0.172961		14.9777	0.182375		14.9777	0.173382		14.976	0.147954
	15.0051	0.168908		15.007	0.178261		15.007	0.168956		15.0052	0.142466
	15.0344	0.164755		15.0362	0.174556		15.0362	0.164791		15.0345	0.13669
	15.0636	0.160333		15.0655	0.170774		15.0655	0.160715		15.0637	0.131324
	15.0929	0.156143		15.0947	0.166592		15.0947	0.156408		15.093	0.126404
	15.1221	0.152058		15.124	0.162668		15.124	0.15196		15.1222	0.121283
	15.1514	0.148019		15.1532	0.158722		15.1532	0.147931		15.1515	0.11605
	15.1806	0.14348		15.1825	0.154994		15.1825	0.143827		15.1807	0.111147
	15.2099	0.139502		15.2117	0.150847		15.2117	0.139378		15.21	0.106804
	15.2391	0.135413		15.241	0.147086		15.241	0.135329		15.2392	0.102312
	15.2684	0.131391		15.2703	0.14333		15.2703	0.131274		15.2685	0.097556
	15.2976	0.127281		15.2995	0.139445		15.2995	0.127397		15.2977	0.0936433
	15.3269	0.123362		15.3288	0.13552		15.3288	0.123134		15.327	0.0895563
	15.3561	0.119649		15.358	0.131642		15.358	0.119319		15.3562	0.0855521
	15.3854	0.115867		15.3873	0.127963		15.3873	0.115539		15.3855	0.0816039
	15.4146	0.112171		15.4165	0.124212		15.4165	0.111836		15.4147	0.0779483
	15.4439	0.108752		15.4458	0.120299		15.4458	0.108255		15.444	0.0745305
	15.4731	0.10537		15.475	0.116837		15.475	0.1048		15.4732	0.0708513
	15.5024	0.102105		15.5043	0.113299		15.5043	0.101622		15.5025	0.0675162
	15.5316	0.0989625		15.5335	0.109732		15.5335	0.0983077		15.5317	0.0642358
	15.5609	0.0961162		15.5628	0.106238		15.5628	0.0952319		15.561	0.0612553
	15.5901	0.0933519		15.592	0.103032		15.592	0.0925084		15.5902	0.0581337
	15.6194	0.0904058		15.6213	0.0998958		15.6213	0.089766		15.6195	0.0552101
	15.6486	0.0880514		15.6506	0.0964415		15.6506	0.0871296		15.6487	0.0526381
	15.6779	0.0856774		15.6798	0.0936285		15.6798	0.0846732		15.678	0.0499339
	15.7071	0.0834211		15.7091	0.0906235		15.7091	0.0824705		15.7072	0.0471772
	15.7364	0.0811968		15.7383	0.0877683		15.7383	0.080425		15.7365	0.0448416
	15.7656	0.0792256		15.7676	0.0849038		15.7676	0.0782148		15.7657	0.0424645
	15.7949	0.077397		15.7968	0.0823014		15.7968	0.0764231		15.795	0.0401171
	15.8241	0.0754668		15.8261	0.0797949		15.8261	0.074622		15.8242	0.0378679
	15.8534	0.0737362		15.8553	0.0772182		15.8553	0.0728398		15.8535	0.0358351
	15.8826	0.0720769		15.8846	0.0747843		15.8846	0.0711428		15.8827	0.0338636
	15.9119	0.0705032		15.9138	0.0724791		15.9138	0.0695841		15.912	0.0318707
	15.9411	0.0688795		15.9431	0.0702675		15.9431	0.0680632		15.9412	0.0301031
	15.9704	0.0673646		15.9723	0.0680091		15.9723	0.0663852		15.9705	0.0283724
	15.9996	0.0659548		16.0016	0.0657507		16.0016	0.0649231		15.9997	0.0268463
	16.0289	0.0644755		16.0308	0.063738		16.0308	0.0634212		16.029	0.0252449
	16.0581	0.0629481		16.0601	0.0616949		16.0601	0.0619174		16.0582	0.0238304
	16.0874	0.061558		16.0894	0.0594857		16.0894	0.0603208		16.0875	0.0226027
	16.1166	0.0601981		16.1186	0.0576158		16.1186	0.0587715		16.1167	0.0213588
	16.1459	0.0588115		16.1479	0.0557201		16.1479	0.0572242		16.146	0.0201925
	16.1751	0.0573411		16.1771	0.0538362		16.1771	0.0556616		16.1752	0.0191724
	16.2044	0.056008		16.2064	0.0518446		16.2064	0.0540916		16.2045	0.0182402
	16.2336	0.054657		16.2356	0.0500706		16.2356	0.0525669		16.2337	0.0173279
	16.2629	0.0532312		16.2649	0.0483154		16.2649	0.0510612		16.263	0.0164896
	16.2921	0.0518891		16.2941	0.0465836		16.2941	0.0495215		16.2922	0.0157605
	16.3214	0.0505631		16.3234	0.044936		16.3234	0.0479173		16.3215	0.0150566
	16.3506	0.0492567		16.3526	0.0432603		16.3526	0.0464722		16.3507	0.014346
	16.3799	0.047879		16.3819	0.0417438		16.3819	0.0450517		16.38	0.013744
	16.4091	0.0466938		16.4111	0.0401781		16.4111	0.0434892		16.4092	0.0131811
	16.4384	0.0454676		16.4404	0.0387248		16.4404	0.0421256		16.4385	0.0126596
	16.4676	0.0442272		16.4696	0.0373627		16.4696	0.0408301		16.4677	0.0121086
	16.4969	0.0430081		16.4989	0.0360451		16.4989	0.0395119		16.497	0.0116476
	16.5261	0.0418835		16.5282	0.0347112		16.5282	0.0381028		16.5262	0.0111985
	16.5554	0.0407785		16.5574	0.0334685		16.5574	0.0369115		16.5555	0.0107627
	16.5846	0.0396806		16.5867	0.0323217		16.5867	0.0357335		16.5847	0.0103771
	16.6139	0.0386344		16.6159	0.0312194		16.6159	0.0345612		16.614	0.0100115
	16.6431	0.0376577		16.6452	0.0300937		16.6452	0.033457		16.6432	0.00966139
	16.6724	0.0366935		16.6744	0.0290897		16.6744	0.0323869		16.6725	0.0092987
	16.7016	0.0357346		16.7037	0.0280811		16.7037	0.0313774		16.7017	0.00899142
	16.7309	0.0347776		16.7329	0.0271005		16.7329	0.0303339		16.731	0.008693
	16.7601	0.0339007		16.7622	0.0262158		16.7622	0.0293717		16.7602	0.00841157
	16.7894	0.0330701		16.7914	0.0253499		16.7914	0.0284948		16.7895	0.00811537
	16.8186	0.0322004		16.8207	0.0245098		16.8207	0.0276331		16.8187	0.00785684
	16.8479	0.0314376		16.8499	0.0236321		16.8499	0.0267164		16.848	0.00762564
	16.8771	0.0306944		16.8792	0.0228575		16.8792	0.0258888		16.8772	0.00739148
	16.9064	0.0299333		16.9084	0.0221063		16.9084	0.0251331		16.9065	0.00715142
	16.9356	0.0291901		16.9377	0.0214276		16.9377	0.0243395		16.9357	0.00694829
	16.9649	0.0285164		16.967	0.0206646		16.967	0.0235194		16.965	0.00674516
	16.9941	0.0278677		16.9962	0.0199696		16.9962	0.0228414		16.9942	0.00653611
	17.0234	0.0271512		17.0255	0.0193002		17.0255	0.0221463		17.0235	0.00633742
	17.0526	0.0265185		17.0547	0.0186098		17.0547	0.0214418		17.0527	0.00616309
	17.0819	0.0258947		17.084	0.0179522		17.084	0.0207618		17.082	0.0059932
	17.1111	0.0252888		17.1132	0.0173554		17.1132	0.020116		17.1112	0.00581223
	17.1404	0.024665		17.1425	0.0167376		17.1425	0.0194872		17.1405	0.0056741
	17.1696	0.0240786		17.1717	0.016087		17.1717	0.0188168		17.1697	0.00551085
	17.1989	0.0235083		17.201	0.0154785		17.201	0.0182334		17.199	0.00536017
	17.2281	0.0229237		17.2302	0.0149355		17.2302	0.0176255		17.2282	0.00520357
	17.2574	0.0223551		17.2595	0.0144043		17.2595	0.0170686		17.2575	0.00506175
	17.2866	0.0218222		17.2887	0.0138169		17.2887	0.0164834		17.2867	0.00493027
	17.3159	0.0213036		17.318	0.0132997		17.318	0.0159531		17.316	0.00479879
	17.3451	0.0207832		17.3472	0.0128222		17.3472	0.0154493		17.3452	0.00467617
	17.3744	0.0202592		17.3765	0.0123238		17.3765	0.0149133		17.3745	0.00456611
	17.4036	0.0198029		17.4058	0.0117902		17.4058	0.0144076		17.4037	0.00446343
	17.4329	0.0193146		17.435	0.0113362		17.435	0.0139417		17.433	0.00435559
	17.4621	0.0188191		17.4643	0.0108845		17.4643	0.0134739		17.4622	0.00424553
	17.4914	0.0183718		17.4935	0.0104234		17.4935	0.0129929		17.4915	0.00413473
	17.5206	0.0179494		17.5228	0.00994367		17.5228	0.0125156		17.5207	0.00403944
	17.5499	0.017543		17.552	0.00950135		17.552	0.0121179		17.55	0.00395524
	17.5791	0.0170885		17.5813	0.0091152		17.5813	0.0117201		17.5792	0.00386807
	17.6084	0.0166786		17.6105	0.00872671		17.6105	0.0113072		17.6085	0.0037787
	17.6376	0.016258		17.6398	0.00836864		17.6398	0.010955		17.6377	0.00369597
	17.6669	0.0158944		17.669	0.00802461		17.669	0.0105838		17.667	0.00361471
	17.6961	0.0155558		17.6983	0.00766421		17.6983	0.0102372		17.6962	0.00354454
	17.7254	0.0152064		17.7275	0.00730614		17.7275	0.00984701		17.7255	0.00346403
	17.7546	0.0148464		17.7568	0.00698552		17.7568	0.00949284		17.7547	0.0033813
	17.7839	0.0144739		17.786	0.00665085		17.786	0.00918981		17.784	0.00331777
	17.8131	0.0141549		17.8153	0.00630917		17.8153	0.00888678		17.8132	0.00325203
	17.8424	0.0138697		17.8446	0.00600025		17.8446	0.00857996		17.8425	0.00318925
	17.8716	0.013581		17.8738	0.00574047		17.8738	0.00828261		17.8717	0.00311686
	17.9009	0.0132798		17.9031	0.00547134		17.9031	0.0080023		17.901	0.00305998
	17.9301	0.0129929		17.9323	0.00518582		17.9323	0.00774473		17.9302	0.00301418
	17.9594	0.0127113		17.9616	0.00498689		17.9616	0.00748147		17.9595	0.00296248
	17.9886	0.0124635		17.9908	0.00478563		17.9908	0.00721063		17.9887	0.00289748
	18.0179	0.0121962		18.0201	0.00456096		18.0201	0.00696442		18.018	0.00283986
	18.0471	0.0119235		18.0493	0.00433161		18.0493	0.00667654		18.0472	0.00279628
	18.0764	0.0116793		18.0786	0.00414438		18.0786	0.00647767		18.0765	0.00275344
	18.1056	0.0114352		18.1078	0.00391035		18.1078	0.0062807		18.1057	0.00269656
	18.1349	0.0111856		18.1371	0.00370674		18.1371	0.00607426		18.135	0.00265372
	18.1641	0.010986		18.1663	0.0035593		18.1663	0.00586025		18.1642	0.00261161
	18.1934	0.0107882		18.1956	0.00342591		18.1956	0.00567653		18.1935	0.00257099
	18.2226	0.0105654		18.2248	0.00327145		18.2248	0.00550229		18.2227	0.00253479
	18.2519	0.0103551		18.2541	0.00313103		18.2541	0.00529206		18.252	0.00248678
	18.2811	0.0101608		18.2834	0.00300231		18.2834	0.00512918		18.2812	0.00244172
	18.3104	0.00997014		18.3126	0.002897		18.3126	0.00500039		18.3105	0.00240922
	18.3396	0.00977052		18.3419	0.002787		18.3419	0.00484888		18.3397	0.00237894
	18.3689	0.00960121		18.3711	0.00268169		18.3711	0.00468221		18.369	0.00234791
	18.3981	0.00943902		18.4004	0.0026068		18.4004	0.00457804		18.3982	0.00231393
	18.4274	0.00923406		18.4296	0.00254361		18.4296	0.00443031		18.4275	0.00228143
	18.4566	0.00904336		18.4589	0.00243127		18.4589	0.00427312		18.4567	0.00225336
	18.4859	0.00890969		18.4881	0.00236575		18.4881	0.00417463		18.486	0.00221569
	18.5151	0.00875641		18.5174	0.0023283		18.5174	0.00407804		18.5152	0.00219205
	18.5444	0.00857462		18.5466	0.00229086		18.5466	0.00401554		18.5445	0.00216472
	18.5736	0.0084053		18.5759	0.00225575		18.5759	0.00394546		18.5737	0.00213813
	18.6029	0.00825916		18.6051	0.00222299		18.6051	0.00383372		18.603	0.00211376
	18.6321	0.00812549		18.6344	0.00221597		18.6344	0.00373145		18.6322	0.00209234
	18.6614	0.00798469		18.6636	0.00222533		18.6636	0.00363296		18.6615	0.00206944
	18.6906	0.00787953		18.6929	0.00222767		18.6929	0.00357046		18.6907	0.00204728
	18.7199	0.00776369		18.7222	0.00218788		18.7222	0.00353258		18.72	0.00202586
	18.7491	0.00766032		18.7514	0.00219958		18.7514	0.00348713		18.7492	0.00199262
	18.7784	0.00754269		18.7807	0.00224639		18.7807	0.00344167		18.7785	0.00196602
	18.8076	0.00745179		18.8099	0.00226745		18.8099	0.00338485		18.8077	0.00195199
	18.8369	0.0073502		18.8392	0.00227213		18.8392	0.00332046		18.837	0.001935
	18.8661	0.0072397		18.8684	0.00229086		18.8684	0.003275		18.8662	0.00192171
	18.8954	0.00714167		18.8977	0.00230958		18.8977	0.00324281		18.8955	0.00190767
	18.9246	0.00707217		18.9269	0.00231426		18.9269	0.00324091		18.9247	0.00188699
	18.9539	0.00702405		18.9562	0.00231192		18.9562	0.00325417		18.954	0.00187074
	18.9831	0.00692067		18.9854	0.00236809		18.9854	0.0032144		18.9832	0.0018604
	19.0124	0.00686008		19.0147	0.00242191		19.0147	0.00318788		19.0125	0.00184415
	19.0416	0.00682087		19.0439	0.00247106		19.0439	0.00320682		19.0417	0.00183454
	19.0709	0.0067567		19.0732	0.0024968		19.0732	0.00320303		19.071	0.00182494
	19.1001	0.00671393		19.1024	0.00254127		19.1024	0.00320872		19.1002	0.00183602
	19.1294	0.00669967		19.1317	0.0026068		19.1317	0.00324849		19.1295	0.00184488
	19.1586	0.00670145		19.161	0.00268871		19.161	0.00324281		19.1587	0.00184119
	19.1879	0.00670502		19.1902	0.00275424		19.1902	0.00328069		19.188	0.0018375
	19.2171	0.00673175		19.2195	0.00283849		19.2195	0.00335455		19.2172	0.00185079
	19.2464	0.00676918		19.2487	0.0029438		19.2487	0.00340758		19.2465	0.00187369
	19.2756	0.00682621		19.278	0.00304678		19.278	0.00347955		19.2757	0.00189881
	19.3049	0.00690463		19.3072	0.00321294		19.3072	0.00356667		19.305	0.00192761
	19.3341	0.00702226		19.3365	0.00338612		19.3365	0.00362917		19.3342	0.00196159
	19.3634	0.00715593		19.3657	0.0035359		19.3657	0.00372198		19.3635	0.0020037
	19.3926	0.00732881		19.395	0.00373951		19.395	0.00385645		19.3927	0.00206501
	19.4219	0.00754269		19.4242	0.00396418		19.4242	0.00399281		19.422	0.0021204
	19.4511	0.00776547		19.4535	0.00420055		19.4535	0.0041216		19.4512	0.00218097
	19.4804	0.00800786		19.4827	0.00445564		19.4827	0.00426933		19.4805	0.00224819
	19.5096	0.00827698		19.512	0.00469903		19.512	0.00443031		19.5097	0.00232797
	19.5389	0.00858888		19.5412	0.00495881		19.5412	0.00461592		19.539	0.00240405
	19.5681	0.00887226		19.5705	0.00526539		19.5705	0.00482047		19.5682	0.00249195
	19.5974	0.00918594		19.5998	0.00556261		19.5998	0.00497956		19.5975	0.00258133
	19.6266	0.00951031		19.629	0.00582238		19.629	0.0051557		19.6267	0.00266849
	19.6559	0.00985786		19.6583	0.00608216		19.6583	0.00535646		19.656	0.00275713
	19.6851	0.0101929		19.6875	0.00635363		19.6875	0.00554017		19.6852	0.00283395
	19.7144	0.0105173		19.7168	0.00661107		19.7168	0.00569168		19.7145	0.00291077
	19.7436	0.0108595		19.746	0.00687786		19.746	0.00583941		19.7437	0.00298833
	19.7729	0.0111785		19.7753	0.00712828		19.7753	0.00598903		19.773	0.00304521
	19.8021	0.0114762		19.8045	0.00737401		19.8045	0.00613108		19.8022	0.00308879
	19.8314	0.011731		19.8338	0.00751677		19.8338	0.00625419		19.8315	0.00315379
	19.8606	0.0119984		19.863	0.0076408		19.863	0.00638487		19.8607	0.00319368
	19.8899	0.0122443		19.8923	0.0077742		19.8923	0.00648714		19.8899	0.00322396
	19.9191	0.0124332		19.9215	0.00785377		19.9215	0.00653639		19.9192	0.00324538
	19.9484	0.0125919		19.9508	0.00793568		19.9508	0.00655911		19.9484	0.00326163
	19.9776	0.0127113		19.98	0.00793802		19.98	0.00656669		19.9777	0.00326163
	20.0069	0.0127861		20.0093	0.00786079		20.0093	0.00654396		20.0069	0.00325499
	20.0361	0.0128592		20.0386	0.0077859		20.0386	0.00650419		20.0362	0.00324465
	20.0654	0.0128877		20.0678	0.00771101		20.0678	0.00646252		20.0654	0.00322249
	20.0946	0.0128788		20.0971	0.00760102		20.0971	0.00639245		20.0947	0.00319663
	20.1239	0.0128663		20.1263	0.00745592		20.1263	0.00630532		20.1239	0.00317152
	20.1531	0.0128218		20.1556	0.00725699		20.1556	0.00619926		20.1532	0.00314271
	20.1824	0.0127398		20.1848	0.00705573		20.1848	0.00607047		20.1824	0.0031043
	20.2116	0.0126132		20.2141	0.00681936		20.2141	0.00593032		20.2117	0.00306294
	20.2409	0.0124921		20.2433	0.00654788		20.2433	0.00577502		20.2409	0.00302305
	20.2701	0.0123798		20.2726	0.0062647		20.2726	0.0055932		20.2702	0.00296691
	20.2994	0.0122105		20.3018	0.00599323		20.3018	0.00538297		20.2994	0.00293145
	20.3286	0.0119984		20.3311	0.00567728		20.3311	0.0051557		20.3287	0.00288344
	20.3579	0.0117702		20.3603	0.00539645		20.3603	0.00495115		20.3579	0.00283691
	20.3871	0.0115207		20.3896	0.00508987		20.3896	0.00473335		20.3872	0.00279776
	20.4164	0.0112641		20.4188	0.00472244		20.4188	0.00447956		20.4164	0.00276526
	20.4456	0.011027		20.4481	0.00432458		20.4481	0.00418789		20.4457	0.00272684
	20.4749	0.010765		20.4774	0.00396418		20.4774	0.00394546		20.4749	0.00268253
	20.5041	0.0104745		20.5066	0.00360845		20.5066	0.00372008		20.5042	0.00263599
	20.5334	0.0101822		20.5359	0.00326442		20.5359	0.00345872		20.5334	0.00259832
	20.5626	0.00992023		20.5651	0.00287125		20.5651	0.00318788		20.5627	0.00257468
	20.5919	0.00965646		20.5944	0.00253425		20.5944	0.00291515		20.5919	0.00255104
	20.6211	0.00938199		20.6236	0.00222299		20.6236	0.0027125		20.6212	0.00251485
	20.6504	0.00914138		20.6529	0.00192811		20.6529	0.0024928		20.6504	0.00247865
	20.6796	0.00891503		20.6821	0.00164025		20.6821	0.00224091		20.6797	0.00244024
	20.7089	0.0086976		20.7114	0.00132197		20.7114	0.00204015		20.7089	0.002407
	20.7381	0.00850333		20.7406	0.00104113		20.7406	0.00185075		20.7382	0.00238041
	20.7674	0.00832154		20.7699	0.000748592		20.7699	0.00165757		20.7674	0.00235825
	20.7966	0.00811836		20.7991	0.000491158		20.7991	0.00152121		20.7967	0.00232575
	20.8259	0.00795974		20.8284	0.000287551		20.8284	0.00138484		20.8259	0.00229547
	20.8551	0.00784389		20.8576	0.000109687		20.8576	0.00126931		20.8552	0.00228291
	20.8844	0.0077227		20.8869	-2.13703e-05		20.8869	0.00118977		20.8844	0.00228734
	20.9136	0.00764428		20.9162	-0.000122004		20.9162	0.00115378		20.9137	0.00228439
	20.9429	0.00758011		20.9454	-0.00024604		20.9454	0.00111211		20.9429	0.00228217
	20.9721	0.00750882		20.9747	-0.000407521		20.9747	0.00103067		20.9722	0.00228291
	21.0014	0.00746427		21.0039	-0.000491773		21.0039	0.000996584		21.0014	0.00228069
	21.0306	0.00741971		21.0332	-0.000559642		21.0332	0.000971962		21.0307	0.00227626
	21.0599	0.00735377		21.0624	-0.000671976		21.0624	0.000930296		21.0599	0.00227478
	21.0891	0.00729495		21.0917	-0.000812395		21.0917	0.000907568		21.0892	0.0022637
	21.1184	0.00724505		21.1209	-0.00092239		21.1209	0.000860219		21.1184	0.0022445
	21.1476	0.00719871		21.1502	-0.00101366		21.1502	0.000833704		21.1477	0.00223711
	21.1769	0.00716128		21.1794	-0.00105111		21.1794	0.000818553		21.1769	0.0022312
	21.2061	0.00715415		21.2087	-0.00114004		21.2087	0.000810977		21.2062	0.00222751
	21.2354	0.00715593		21.2379	-0.00123131		21.2379	0.000801507		21.2354	0.00222751
	21.2646	0.00717019		21.2672	-0.00125237		21.2672	0.000795825		21.2647	0.00222603
	21.2939	0.00717197		21.2964	-0.00131088		21.2964	0.000771204		21.2939	0.00222899
	21.3231	0.00712385		21.3257	-0.00137875		21.3257	0.000744688		21.3232	0.00222825
	21.3524	0.00707395		21.355	-0.00144896		21.355	0.000708703		21.3524	0.0022216
	21.3816	0.00706325		21.3842	-0.00149577		21.3842	0.000651885		21.3817	0.00223194
	21.4109	0.00705078		21.4135	-0.00154023		21.4135	0.000619688		21.4109	0.00225189
	21.4401	0.00705969		21.4427	-0.00161278		21.4427	0.000583703		21.4402	0.00225558
	21.4694	0.00708999		21.472	-0.00163618		21.472	0.000536354		21.4694	0.00226888
	21.4986	0.00709534		21.5012	-0.00166661		21.5012	0.000507945		21.4987	0.00227774
	21.5279	0.00709177		21.5305	-0.00175086		21.5305	0.000447338		21.5279	0.00227848
	21.5571	0.00708286		21.5597	-0.00183979		21.5597	0.000377262		21.5572	0.00229177
	21.5864	0.00703117		21.589	-0.0019217		21.589	0.000339383		21.5864	0.00229473
	21.6156	0.0069082		21.6182	-0.00201297		21.6182	0.000271201		21.6157	0.00228808
	21.6449	0.00677274		21.6475	-0.0020785		21.6475	0.00025605		21.6449	0.00228956
	21.6741	0.00671215		21.6767	-0.00208786		21.6767	0.000278777		21.6742	0.00228439
	21.7034	0.00667116		21.706	-0.00201297		21.706	0.000295822		21.7034	0.00227774
	21.7326	0.00668185		21.7353	-0.00189128		21.7353	0.000326126		21.7327	0.00226444
	21.7619	0.00675492		21.7645	-0.00180001		21.7645	0.000303398		21.7619	0.00225706
	21.7911	0.00685116		21.7938	-0.00173682		21.7938	0.000269307		21.7912	0.00223637
	21.8204	0.00705256		21.823	-0.0017649		21.823	0.000276883		21.8204	0.00221643
	21.8496	0.00722009		21.8523	-0.00184447		21.8523	0.000239004		21.8497	0.00220313
	21.8789	0.00727178		21.8815	-0.0018749		21.8815	0.000203019		21.8789	0.00217876
	21.9081	0.00725752		21.9108	-0.0019217		21.9108	0.000187867		21.9082	0.00214404
	21.9374	0.00720584		21.94	-0.00197085		21.94	0.000167034		21.9374	0.00211745
	21.9666	0.00713098		21.9693	-0.00199191		21.9693	0.000178398		21.9667	0.00208495
	21.9959	0.00707573		21.9985	-0.00200829		21.9985	0.000208701		21.9959	0.00205023
	22.0251	0.00705613		22.0278	-0.00201063		22.0278	0.000231428		22.0252	0.00201773
	22.0544	0.00701692		22.057	-0.00200361		22.057	0.000263625		22.0544	0.00198375
	22.0836	0.00701692		22.0863	-0.00200127		22.0863	0.000312868		22.0837	0.00196381
	22.1129	0.00701335		22.1155	-0.00196383		22.1155	0.00037158		22.1129	0.00196381
	22.1421	0.00699553		22.1448	-0.00194276		22.1448	0.000456808		22.1422	0.00196529
	22.1714	0.0070383		22.1741	-0.0018866		22.1741	0.000513627		22.1714	0.00196085
	22.2006	0.00707395		22.2033	-0.00181171		22.2033	0.000564763		22.2007	0.0019579
	22.2299	0.00707395		22.2326	-0.00181171		22.2326	0.000636733		22.2299	0.00196898
	22.2591	0.00712563		22.2618	-0.00178596		22.2618	0.000718173		22.2592	0.00198154
	22.2884	0.00717554		22.2911	-0.00170171		22.2911	0.000793931		22.2884	0.0020037
	22.3176	0.00722722		22.3203	-0.0016315		22.3203	0.000856432		22.3177	0.00202216
	22.3468	0.0072896		22.3496	-0.00156597		22.3496	0.000920826		22.3469	0.00202364
	22.3761	0.00734307		22.3788	-0.00154959		22.3788	0.000998478		22.3762	0.00203767
	22.4053	0.0074001		22.4081	-0.00151683		22.4081	0.00109507		22.4054	0.00206501
	22.4346	0.0074607		22.4373	-0.0014396		22.4373	0.00119166		22.4347	0.00208126
	22.4638	0.00752486		22.4666	-0.00134599		22.4666	0.00129015		22.4639	0.0020916
	22.4931	0.0075819		22.4958	-0.00129684		22.4958	0.00135075		22.4932	0.00210637
	22.5223	0.00764428		22.5251	-0.00125237		22.5251	0.0014303		22.5224	0.00212558
	22.5516	0.00772091		22.5543	-0.00120323		22.5543	0.00151363		22.5517	0.00214774
	22.5808	0.00776191		22.5836	-0.001126		22.5836	0.00159128		22.5809	0.00217285
	22.6101	0.00780824		22.6129	-0.00104877		22.6129	0.00166325		22.6102	0.00219723
	22.6393	0.00786349		22.6421	-0.000987918		22.6421	0.00173522		22.6394	0.00221717
	22.6686	0.00789023		22.6714	-0.000943452		22.6714	0.00182235		22.6687	0.00223637
	22.6978	0.00791696		22.7006	-0.000891965		22.7006	0.00188485		22.6979	0.00225262
	22.7271	0.00795261		22.7299	-0.000833458		22.7299	0.00197765		22.7272	0.0022637
	22.7563	0.00798825		22.7591	-0.000812395		22.7591	0.00203447		22.7564	0.00228513
	22.7856	0.00804707		22.7884	-0.000770269		22.7884	0.00210644		22.7857	0.00230507
	22.8148	0.00809341		22.8176	-0.000730484		22.8176	0.00219545		22.8149	0.00232132
	22.8441	0.00812905		22.8469	-0.00069772		22.8469	0.00228636		22.8442	0.00235013
	22.8733	0.00817183		22.8761	-0.000653254		22.8761	0.00236591		22.8734	0.0023782
	22.9026	0.00821104		22.9054	-0.000580704		22.9054	0.00244356		22.9027	0.00240183
	22.9318	0.00824312		22.9346	-0.000557301		22.9346	0.00253068		22.9319	0.00242695
	22.9611	0.00828233		22.9639	-0.000526877		22.9639	0.00261023		22.9612	0.00245059
	22.9903	0.00831797		22.9931	-0.00047305		22.9931	0.00269167		22.9904	0.00247939
	23.0196	0.00835718		23.0224	-0.000391139		23.0224	0.002775		23.0197	0.00250968
	23.0488	0.00838035		23.0517	-0.000306888		23.0517	0.00283561		23.0489	0.00253775
	23.0781	0.00839996		23.0809	-0.000267103		23.0809	0.00287159		23.0782	0.0025636
	23.1073	0.008416		23.1102	-0.000274124		23.1102	0.00292273		23.1074	0.00259389
	23.1366	0.00844808		23.1394	-0.000234338		23.1394	0.00301932		23.1367	0.00262491
	23.1658	0.00846768		23.1687	-0.000206255		23.1687	0.00307046		23.1659	0.00265593
	23.1951	0.00846768		23.1979	-0.000208595		23.1979	0.00311213		23.1952	0.00269213
	23.2243	0.00843739		23.2272	-0.000194553		23.2272	0.00311023		23.2244	0.00271503
	23.2536	0.00834471		23.2564	-0.000199234		23.2564	0.00307993		23.2537	0.00273792
	23.2828	0.00826094		23.2857	-0.000241359		23.2857	0.00300796		23.2829	0.00276526
	23.3121	0.00818965		23.3149	-0.000330291		23.3149	0.00286402		23.3122	0.0027948
	23.3413	0.00813618		23.3442	-0.000435605		23.3442	0.00273334		23.3414	0.00281844
	23.3706	0.00811123		23.3734	-0.000552621		23.3734	0.00264053		23.3707	0.00283764
	23.3998	0.00808984		23.4027	-0.000667296		23.4027	0.00255341		23.3999	0.00285611
	23.4291	0.00805598		23.4319	-0.000751547		23.4319	0.00251932		23.4292	0.00285759
	23.4583	0.00804172		23.4612	-0.000784311		23.4612	0.00250606		23.4584	0.0028635
	23.4876	0.00806311		23.4905	-0.000826437		23.4905	0.0024947		23.4877	0.00287236
	23.5168	0.00806667		23.5197	-0.000889625		23.5197	0.00248712		23.5169	0.00287532
	23.5461	0.00803637		23.549	-0.000896646		23.549	0.00244735		23.5462	0.00287088
	23.5753	0.00802212		23.5782	-0.000898986		23.5782	0.00242462		23.5754	0.00284798
	23.6046	0.00799895		23.6075	-0.000950473		23.6075	0.00240189		23.6047	0.00282804
	23.6338	0.00797934		23.6367	-0.00101132		23.6367	0.00235265		23.6339	0.00280662
	23.6631	0.007933		23.666	-0.00106515		23.666	0.00226932		23.6632	0.00278224
	23.6923	0.00788666		23.6952	-0.00111429		23.6952	0.0021803		23.6924	0.0027623
	23.7216	0.00783854		23.7245	-0.00116578		23.7245	0.00209318		23.7217	0.0027623
	23.7508	0.00778864		23.7537	-0.00123833		23.7537	0.00199091		23.7509	0.00276304
	23.7801	0.00773339		23.783	-0.00132024		23.783	0.00183182		23.7802	0.00276008
	23.8093	0.00767992		23.8122	-0.00143258		23.8122	0.00156287		23.8094	0.0027719
	23.8386	0.00761754		23.8415	-0.00158002		23.8415	0.00123712		23.8387	0.00278668
	23.8678	0.00756942		23.8707	-0.00176958		23.8707	0.000898098		23.8679	0.00279776
	23.8971	0.00750526		23.9	-0.00198957		23.9	0.000576127		23.8972	0.00281918
	23.9263	0.00741971		23.9293	-0.00226807		23.9293	0.000252262		23.9264	0.00284872
	23.9556	0.00732168		23.9585	-0.00254656		23.9585	-5.45582e-05		23.9557	0.00288492
	23.9848	0.00715059		23.9878	-0.00276655		23.9878	-0.000342439		23.9849	0.00292185
	24.0141	0.00696345		24.017	-0.00298888		24.017	-0.000622743		24.0142	0.00297725
	24.0433	0.00685116		24.0463	-0.00320887		24.0463	-0.000903048		24.0434	0.00303708
	24.0726	0.00678522		24.0755	-0.00340546		24.0755	-0.00114358		24.0727	0.00308657
	24.1018	0.00676918		24.1048	-0.00353418		24.1048	-0.00131403		24.1019	0.00313163
	24.1311	0.00681195		24.134	-0.00362077		24.134	-0.00143525		24.1312	0.00319663
	24.1603	0.0069082		24.1633	-0.00364885		24.1633	-0.00154131		24.1604	0.00330965
	24.1896	0.00711138		24.1925	-0.00363247		24.1925	-0.00160381		24.1897	0.0034559
	24.2188	0.00745179		24.2218	-0.00352715		24.2218	-0.0015754		24.2189	0.00362801
	24.2481	0.00783676		24.251	-0.00330482		24.251	-0.00146934		24.2482	0.00387325
	24.2773	0.0083358		24.2803	-0.00301229		24.2803	-0.00130078		24.2774	0.00417536
	24.3066	0.00897207		24.3095	-0.00264252		24.3095	-0.00103373		24.3067	0.00455872
	24.3358	0.00975448		24.3388	-0.00216977		24.3388	-0.000630319		24.3359	0.00497902
	24.3651	0.0106207		24.3681	-0.00151215		24.3681	-0.000117059		24.3652	0.00545472
	24.3943	0.0116027		24.3973	-0.000725804		24.3973	0.000428399		24.3944	0.00603826
	24.4236	0.0127505		24.4266	0.000140111		24.4266	0.00109128		24.4237	0.00668237
	24.4528	0.0140034		24.4558	0.00113708		24.4558	0.00192083		24.4529	0.00738557
	24.4821	0.0153205		24.4851	0.00229086		24.4851	0.00287159		24.4822	0.00811906
	24.5113	0.0167142		24.5143	0.00354292		24.5143	0.00390569		24.5114	0.00896705
	24.5406	0.0183201		24.5436	0.0048769		24.5436	0.00508751		24.5407	0.00982832
	24.5698	0.0199455		24.5728	0.00644022		24.5728	0.0064379		24.5699	0.0107487
	24.5991	0.0216012		24.6021	0.00809014		24.6021	0.00787351		24.5992	0.0116897
	24.6283	0.0233122		24.6313	0.00974474		24.6313	0.00941898		24.6284	0.0127564
	24.6576	0.0252888		24.6606	0.0115187		24.6606	0.011044		24.6577	0.0137927
	24.6868	0.0270853		24.6898	0.0135992		24.6898	0.0129038		24.6869	0.014818
	24.7161	0.0289442		24.7191	0.0155042		24.7191	0.0147107		24.7162	0.0158824
	24.7453	0.0309528		24.7483	0.0174607		24.7483	0.0166008		24.7454	0.0170199
	24.7746	0.0329703		24.7776	0.0196208		24.7776	0.0186065		24.7747	0.0180755
	24.8038	0.0349005		24.8069	0.0218441		24.8069	0.0207959		24.8039	0.0191162
	24.8331	0.0369002		24.8361	0.0239996		24.8361	0.0228547		24.8332	0.0202412
	24.8623	0.038998		24.8654	0.0261971		24.8654	0.0249797		24.8624	0.0212783
	24.8916	0.0409906		24.8946	0.0284719		24.8946	0.0272562		24.8917	0.0222703
	24.9208	0.0429528		24.9239	0.0307303		24.9239	0.0295763		24.9209	0.0232387
	24.9501	0.0449918		24.9531	0.0329887		24.9531	0.0318055		24.9502	0.0242891
	24.9793	0.0471323		24.9824	0.0351535		24.9824	0.0340574		24.9794	0.025208
	25.0086	0.0490803		25.0116	0.0374236		25.0116	0.0365157		25.0087	0.0260944
	25.0378	0.0510515		25.0409	0.0396001		25.0409	0.0387828		25.0379	0.0269844
	25.0671	0.0529995		25.0701	0.0417321		25.0701	0.0410006		25.0672	0.027862
	25.0963	0.0550402		25.0994	0.0437939		25.0994	0.0432032		25.0964	0.0286605
	25.1256	0.0569811		25.1286	0.0460921		25.1286	0.045582		25.1257	0.0294553
	25.1548	0.0588507		25.1579	0.0481282		25.1579	0.0477222		25.1549	0.0302301
	25.1841	0.060845		25.1871	0.050101		25.1871	0.0499059		25.1842	0.0309998
	25.2133	0.0628162		25.2164	0.0521512		25.2164	0.0520821		25.2134	0.0317133
	25.2426	0.0646538		25.2457	0.0542434		25.2457	0.0542885		25.2427	0.032387
	25.2718	0.0665145		25.2749	0.0562163		25.2749	0.0563283		25.2719	0.033102
	25.3011	0.0685445		25.3042	0.058154		25.3042	0.0583151		25.3012	0.0337705
	25.3303	0.0703588		25.3334	0.0601527		25.3334	0.0604211		25.3304	0.0343962
	25.3596	0.0721001		25.3627	0.062046		25.3627	0.0624382		25.3597	0.0349915
	25.3888	0.0738592		25.3919	0.0639159		25.3919	0.0643037		25.3889	0.0356364
	25.4181	0.0757912		25.4212	0.0657484		25.4212	0.0661011		25.4182	0.0361896
	25.4473	0.0774968		25.4504	0.0676346		25.4504	0.0679932		25.4474	0.0367096
	25.4766	0.0791614		25.4797	0.0693665		25.4797	0.0696523		25.4767	0.0372356
	25.5058	0.0808243		25.5089	0.071103		25.5089	0.0712621		25.5059	0.0377489
	25.5351	0.0824462		25.5382	0.0727014		25.5382	0.0728095		25.5352	0.0381958
	25.5643	0.0839023		25.5674	0.0743607		25.5674	0.0743966		25.5644	0.0386191
	25.5936	0.0852835		25.5967	0.0758234		25.5967	0.0757224		25.5937	0.0390409
	25.6228	0.0866541		25.6259	0.0771737		25.6259	0.0770121		25.6229	0.0394139
	25.6521	0.0878447		25.6552	0.0785639		25.6552	0.0782546		25.6522	0.0397381
	25.6813	0.0889318		25.6845	0.0798721		25.6845	0.0793436		25.6814	0.0400499
	25.7106	0.0899103		25.7137	0.0810563		25.7137	0.0802944		25.7107	0.0403542
	25.7398	0.0908496		25.743	0.0821703		25.743	0.0811694		25.7399	0.040595
	25.7691	0.0915643		25.7722	0.0831977		25.7722	0.0820178		25.7692	0.0407959
	25.7983	0.0921435		25.8015	0.0841502		25.8015	0.0826864		25.7984	0.0409806
	25.8276	0.0926568		25.8307	0.0850161		25.8307	0.0832186		25.8277	0.0411682
	25.8568	0.09304		25.86	0.0857837		25.86	0.0836599		25.8569	0.0412797
	25.8861	0.0932414		25.8892	0.086535		25.8892	0.0840501		25.8862	0.0413602
	25.9153	0.0933376		25.9185	0.0871669		25.9185	0.0843285		25.9154	0.0414164
	25.9446	0.0933394		25.9477	0.0877636		25.9477	0.084497		25.9447	0.0414326
	25.9738	0.0932628		25.977	0.0882481		25.977	0.0846126		25.9739	0.0414363
	26.0031	0.0930988		26.0062	0.0886319		26.0062	0.0846239		26.0032	0.0414193
	26.0323	0.0928475		26.0355	0.0889853		26.0355	0.0845936		26.0324	0.041347
	26.0616	0.0924839		26.0647	0.0892474		26.0647	0.0844648		26.0617	0.041259
	26.0908	0.0920954		26.094	0.0894229		26.094	0.0843133		26.0909	0.0411483
	26.1201	0.091689		26.1233	0.0895189		26.1233	0.0841107		26.1202	0.0410079
	26.1493	0.0912328		26.1525	0.0895938		26.1525	0.0838758		26.1494	0.0408188
	26.1786	0.0907302		26.1818	0.0896429		26.1818	0.0836429		26.1787	0.0406349
	26.2078	0.0902792		26.211	0.0896429		26.211	0.0833815		26.2079	0.0404421
	26.2371	0.0898283		26.2403	0.0896195		26.2403	0.0831561		26.2372	0.0402102
	26.2663	0.0893828		26.2695	0.0895914		26.2695	0.0829364		26.2664	0.0399686
	26.2956	0.0889586		26.2988	0.0895844		26.2988	0.0826978		26.2957	0.0397337
	26.3248	0.0886039		26.328	0.0895212		26.328	0.0824743		26.3249	0.0394907
	26.3541	0.0883134		26.3573	0.0894931		26.3573	0.0822982		26.3542	0.0392351
	26.3833	0.0880247		26.3865	0.0895306		26.3865	0.0821618		26.3834	0.0389914
	26.4126	0.0877538		26.4158	0.0895516		26.4158	0.0820557		26.4127	0.0387439
	26.4418	0.0875827		26.445	0.089575		26.445	0.081961		26.4419	0.0385238
	26.4711	0.0874882		26.4743	0.0896242		26.4743	0.081891		26.4712	0.0383022
	26.5003	0.0873599		26.5035	0.0896944		26.5035	0.0818322		26.5004	0.0380976
	26.5296	0.087269		26.5328	0.0897342		26.5328	0.0817527		26.5297	0.0378981
	26.5588	0.087212		26.5621	0.089788		26.5621	0.0816997		26.5589	0.0377172
	26.5881	0.0871282		26.5913	0.0898021		26.5913	0.0816561		26.5882	0.0375347
	26.6173	0.0870088		26.6206	0.0898044		26.6206	0.0815614		26.6174	0.0373848
	26.6466	0.0869304		26.6498	0.0897389		26.6498	0.0813758		26.6467	0.0372415
	26.6758	0.0867967		26.6791	0.0896429		26.6791	0.0811656		26.6759	0.0370886
	26.7051	0.0865686		26.7083	0.0894627		26.7083	0.0809459		26.7052	0.0369349
	26.7343	0.0862745		26.7376	0.0891491		26.7376	0.0806258		26.7344	0.0367887
	26.7636	0.085984		26.7668	0.0887817		26.7668	0.0801466		26.7637	0.0366262
	26.7928	0.0855705		26.7961	0.0883113		26.7961	0.0796201		26.7929	0.0364282
	26.8221	0.0850412		26.8253	0.0877005		26.8253	0.0789818		26.8222	0.036231
	26.8513	0.0844548		26.8546	0.0869445		26.8546	0.0782167		26.8514	0.0359961
	26.8806	0.0837276		26.8838	0.0860295		26.8838	0.0773398		26.8807	0.035725
	26.9098	0.0829256		26.9131	0.084988		26.9131	0.0764118		26.9099	0.0353956
	26.9391	0.0818794		26.9423	0.083867		26.9423	0.0753189		26.9392	0.0350484
	26.9683	0.0808118		26.9716	0.0824699		26.9716	0.0739724		26.9684	0.0346458
	26.9976	0.0796355		27.0009	0.0810025		27.0009	0.0726276		26.9977	0.03421
	27.0268	0.0782899		27.0301	0.0793924		27.0301	0.0711769		27.0269	0.0336612
	27.0561	0.0767964		27.0594	0.0776535		27.0594	0.0695992		27.0562	0.0331116
										27.0854	0.0325273
										27.1147	0.0318781

## Sheet: ED_Fig8b_chromatograms
	WT				Δ299-310			Δ304-308
	Volume (mL)	A280nm corrected			Volume (mL)	A280nm corrected		Volume (mL)	A280nm corrected
	0	0.0039728			0	0.000523177		0	0.148511
	0.0292498	0.000461725			0.029252	-0.000817953		0.0292411	0.0675311
	0.0584996	0.000538363			0.0585041	-0.000854763		0.0584821	0.0624819
	0.0877494	0.000978584			0.0877561	-0.00076194		0.0877232	0.0430744
	0.116999	0.00101601			0.117008	0.000111876		0.116964	0.0187486
	0.146249	0.000727283			0.14626	0.00121935		0.146205	0.00713903
	0.175499	0.000467072			0.175512	0.00145301		0.175446	0.00858813
	0.204749	0.000247853			0.204764	0.00081925		0.204687	0.0170191
	0.233998	0.000140916			0.234016	0.000177492		0.233929	0.0265634
	0.263248	8.56661e-05			0.263268	-0.000211404		0.26317	0.0356089
	0.292498	0.000144481			0.29252	-0.000326632		0.292411	0.0431264
	0.321748	0.000484895			0.321773	-0.000201802		0.321652	0.0494333
	0.350998	0.00096789			0.351025	-3.05594e-05		0.350893	0.0544304
	0.380247	0.0013992			0.380277	6.22635e-05		0.380134	0.0570936
	0.409497	0.00160773			0.409529	0.000111876		0.409375	0.058279
	0.438747	0.00154891			0.438781	8.78698e-05		0.438616	0.0582387
	0.467997	0.00132434			0.468033	-6.55344e-06		0.467857	0.0573757
	0.497247	0.00112117			0.497285	-0.000105778		0.497098	0.0561448
	0.526496	0.000960761			0.526537	-0.000182597		0.526339	0.0546151
	0.555746	0.000786098			0.555789	-0.000249813		0.55558	0.0529377
	0.584996	0.000657775			0.585041	-0.000309028		0.584821	0.0511309
	0.614246	0.000556185			0.614293	-0.000349038		0.614062	0.0493846
	0.643496	0.000443902			0.643545	-0.000384247		0.643303	0.0476937
	0.672745	0.000361918			0.672797	-0.000424256		0.672544	0.0458332
	0.701995	0.000294192			0.702049	-0.000448262		0.701786	0.0440416
	0.731245	0.000267458			0.731301	-0.00043866		0.731027	0.0423053
	0.760495	0.000233595			0.760553	-0.000459465		0.760268	0.0405876
	0.789745	0.00017478			0.789805	-0.000472268		0.789509	0.0387304
	0.818995	0.000133787			0.819057	-0.000475469		0.81875	0.0369438
	0.848244	8.38838e-05			0.848309	-0.000485071		0.847991	0.0352378
	0.877494	5.18029e-05			0.877561	-0.000510678		0.877232	0.0335402
	0.906744	2.15043e-05			0.906813	-0.000510678		0.906473	0.0317721
	0.935994	4.46738e-05			0.936066	-0.000509077		0.935714	0.030145
	0.965244	4.64561e-05			0.965318	-0.000523481		0.964955	0.0284977
	0.994493	1.89935e-06			0.99457	-0.00052028		0.994196	0.0267817
	1.02374	-1.77056e-05			1.02382	-0.000513879		1.02344	0.0251243
	1.05299	-2.48347e-05			1.05307	-0.000515479		1.05268	0.0236014
	1.08224	-6.76092e-05			1.08233	-0.000541085		1.08192	0.02207
	1.11149	-9.96901e-05			1.11158	-0.000531483		1.11116	0.0204412
	1.14074	-8.00851e-05			1.14083	-0.000513879		1.1404	0.018982
	1.16999	-9.43433e-05			1.17008	-0.000517079		1.16964	0.0175548
	1.19924	-0.000128206			1.19933	-0.000525081		1.19888	0.0161611
	1.22849	-0.000119295			1.22859	-0.000525081		1.22812	0.014717
	1.25774	-0.000119295			1.25784	-0.000502676		1.25737	0.0133905
	1.28699	-0.000129989			1.28709	-0.000485071		1.28661	0.0121177
	1.31624	-0.000142465			1.31634	-0.000493073		1.31585	0.0108499
	1.34549	-0.000151376			1.34559	-0.000499475		1.34509	0.00960234
	1.37474	-0.00015494			1.37485	-0.000485071		1.37433	0.00847059
	1.40399	-0.000160287			1.4041	-0.00047867		1.40357	0.00739258
	1.43324	-0.00015494			1.43335	-0.000477069		1.43281	0.00629778
	1.46249	-0.000158505			1.4626	-0.000469067		1.46205	0.00524496
	1.49174	-0.00016207			1.49185	-0.000477069		1.49129	0.00429624
	1.52099	-0.000183457			1.52111	-0.000485071		1.52054	0.00337439
	1.55024	-0.000190586			1.55036	-0.000488272		1.54978	0.0024156
	1.57949	-0.000185239			1.57961	-0.00047867		1.57902	0.00161297
	1.60874	-0.000170981			1.60886	-0.000459465		1.60826	0.00084896
	1.63799	-0.000172763			1.63811	-0.00044026		1.6375	7.15168e-05
	1.66724	-0.000211973			1.66737	-0.000425857		1.66674	-0.000652194
	1.69649	-0.000226231			1.69662	-0.000416254		1.69598	-0.00126676
	1.72574	-0.000201279			1.72587	-0.000411453		1.72522	-0.00187125
	1.75499	-0.000204844			1.75512	-0.000400251		1.75446	-0.00247239
	1.78424	-0.000235143			1.78437	-0.000390648		1.7837	-0.00301811
	1.81349	-0.000244054			1.81363	-0.000379445		1.81295	-0.00352689
	1.84274	-0.000252965			1.84288	-0.000393849		1.84219	-0.00403399
	1.87199	-0.000242272			1.87213	-0.000417855		1.87143	-0.00451087
	1.90124	-0.000228014			1.90138	-0.000382646		1.90067	-0.00490211
	1.93049	-0.000226231			1.93064	-0.000384247		1.92991	-0.0052732
	1.95974	-0.000219102			1.95989	-0.000385847		1.95915	-0.00564093
	1.98899	-0.000224449			1.98914	-0.000371443		1.98839	-0.00600866
	2.01824	-0.000240489			2.01839	-0.000353839		2.01763	-0.00628068
	2.04749	-0.000276135			2.04764	-0.000361841		2.04687	-0.00654599
	2.07674	-0.000270788			2.0769	-0.000345837		2.07612	-0.00680794
	2.10599	-0.00025653			2.10615	-0.000326632		2.10536	-0.00705309
	2.13524	-0.000229796			2.1354	-0.00031543		2.1346	-0.00724955
	2.16449	-0.000228014			2.16465	-0.000296225		2.16384	-0.00741746
	2.19374	-0.000238707			2.1939	-0.000281821		2.19308	-0.00759881
	2.22299	-0.000263659			2.22316	-0.000280221		2.22232	-0.00774322
	2.25223	-0.000274353			2.25241	-0.000283422		2.25156	-0.00785908
	2.28148	-0.000254748			2.28166	-0.00027702		2.2808	-0.00799173
	2.31073	-0.000244054			2.31091	-0.000256215		2.31004	-0.00812942
	2.33998	-0.000236925			2.34016	-0.000262617		2.33929	-0.00822849
	2.36923	-0.000254748			2.36942	-0.000257815		2.36853	-0.00831581
	2.39848	-0.000254748			2.39867	-0.000243412		2.39777	-0.00837961
	2.42773	-0.000254748			2.42792	-0.000219406		2.42701	-0.00844006
	2.45698	-0.00025653			2.45717	-0.000201802		2.45625	-0.00850555
	2.48623	-0.000285046			2.48642	-0.000179396		2.48549	-0.00857775
	2.51548	-0.000286828			2.51568	-0.000180996		2.51473	-0.00862645
	2.54473	-0.000244054			2.54493	-0.000172994		2.54397	-0.00866339
	2.57398	-0.000249401			2.57418	-0.000169794		2.57321	-0.00872216
	2.60323	-0.000276135			2.60343	-0.000158591		2.60245	-0.00877421
	2.63248	-0.000279699			2.63268	-0.000142587		2.6317	-0.00879604
	2.66173	-0.000261877			2.66194	-0.000128183		2.66094	-0.00882627
	2.69098	-0.000261877			2.69119	-0.00011378		2.69018	-0.00888672
	2.72023	-0.000279699			2.72044	-0.000105778		2.71942	-0.00891694
	2.74948	-0.000270788			2.74969	-9.29747e-05		2.74866	-0.00896731
	2.77873	-0.00027257			2.77894	-7.69708e-05		2.7779	-0.00900258
	2.80798	-0.000281482			2.8082	-9.29747e-05		2.80714	-0.00900593
	2.83723	-0.000267223			2.83745	-0.000110579		2.83638	-0.0090412
	2.86648	-0.000251183			2.8667	-8.49728e-05		2.86562	-0.00908318
	2.89573	-0.000269006			2.89595	-4.81637e-05		2.89487	-0.00909997
	2.92498	-0.000279699			2.9252	-4.33625e-05		2.92411	-0.00912683
	2.95423	-0.000269006			2.95446	-3.85613e-05		2.95335	-0.0091856
	2.98348	-0.000263659			2.98371	-6.55344e-06		2.98259	-0.00922087
	3.01273	-0.000263659			3.01296	-1.51862e-07		3.01183	-0.00926956
	3.04198	-0.00027257			3.04221	-1.2955e-05		3.04107	-0.00931154
	3.07123	-0.000260094			3.07146	-6.55344e-06		3.07031	-0.00932329
	3.10048	-0.000254748			3.10072	2.06533e-05		3.09955	-0.00936023
	3.12973	-0.00025653			3.12997	4.30588e-05		3.12879	-0.00940893
	3.15898	-0.000263659			3.15922	4.30588e-05		3.15803	-0.00944923
	3.18823	-0.000269006			3.18847	4.30588e-05		3.18728	-0.00950632
	3.21748	-0.000265441			3.21773	3.9858e-05		3.21652	-0.00954494
	3.24673	-0.000276135			3.24698	4.786e-05		3.24576	-0.00958356
	3.27598	-0.000281482			3.27623	6.86651e-05		3.275	-0.00962386
	3.30523	-0.000276135			3.30548	6.70647e-05		3.30424	-0.00967927
	3.33448	-0.000288611			3.33473	7.82675e-05		3.33348	-0.00973972
	3.36373	-0.000297522			3.36399	8.46691e-05		3.36272	-0.00977498
	3.39298	-0.000279699			3.39324	0.000116677		3.39196	-0.00978506
	3.42223	-0.000267223			3.42249	0.000134281		3.4212	-0.00981864
	3.45148	-0.000288611			3.45174	0.000137482		3.45045	-0.00985726
	3.48073	-0.000322474			3.48099	0.000150285		3.47969	-0.00988245
	3.50998	-0.000322474			3.51025	0.000150285		3.50893	-0.00992275
	3.53923	-0.000304651			3.5395	0.000166289		3.53817	-0.00996976
	3.56848	-0.000286828			3.56875	0.00016789		3.56741	-0.0100084
	3.59773	-0.000285046			3.598	0.000190295		3.59665	-0.0100101
	3.62698	-0.000299304			3.62725	0.000219102		3.62589	-0.0100235
	3.65623	-0.000308216			3.65651	0.000219102		3.65513	-0.0100772
	3.68548	-0.000286828			3.68576	0.000215901		3.68437	-0.0101326
	3.71473	-0.000292175			3.71501	0.000227104		3.71361	-0.010141
	3.74397	-0.000301087			3.74426	0.00024951		3.74286	-0.0101175
	3.77322	-0.000263659			3.77351	0.000247909		3.7721	-0.0101158
	3.80247	-0.000261877			3.80277	0.000273516		3.80134	-0.0101427
	3.83172	-0.000299304			3.83202	0.000299122		3.83058	-0.0101713
	3.86097	-0.000293958			3.86127	0.000300722		3.85982	-0.0101763
	3.89022	-0.000274353			3.89052	0.000315126		3.88906	-0.0102032
	3.91947	-0.000279699			3.91977	0.00029272		3.9183	-0.0102267
	3.94872	-0.000315345			3.94903	0.000299122		3.94754	-0.0102418
	3.97797	-0.000338514			3.97828	0.000339132		3.97678	-0.0102619
	4.00722	-0.000301087			4.00753	0.000335931		4.00603	-0.0102401
	4.03647	-0.000285046			4.03678	0.000321527		4.03527	-0.0102233
	4.06572	-0.00029574			4.06603	0.000348734		4.06451	-0.0102468
	4.09497	-0.000285046			4.09529	0.000369539		4.09375	-0.0102603
	4.12422	-0.000263659			4.12454	0.000363138		4.12299	-0.0102619
	4.15347	-0.000263659			4.15379	0.000364738		4.15223	-0.010267
	4.18272	-0.000306433			4.18304	0.000358337		4.18147	-0.0102619
	4.21197	-0.000313563			4.21229	0.000334331		4.21071	-0.0102519
	4.24122	-0.000292175			4.24155	0.000355136		4.23995	-0.0102367
	4.27047	-0.000290393			4.2708	0.00037434		4.2692	-0.0102485
	4.29972	-0.000288611			4.30005	0.00037434		4.29844	-0.0102367
	4.32897	-0.000301087			4.3293	0.000345533		4.32768	-0.01023
	4.35822	-0.00031178			4.35856	0.000337531		4.35692	-0.0102284
	4.38747	-0.000286828			4.38781	0.000340732		4.38616	-0.0102216
	4.41672	-0.000293958			4.41706	0.000335931		4.4154	-0.0102183
	4.44597	-0.000306433			4.44631	0.000347134		4.44464	-0.0102116
	4.47522	-0.000301087			4.47556	0.000307124		4.47388	-0.0102015
	4.50447	-0.00029574			4.50482	0.000281518		4.50312	-0.0102048
	4.53372	-0.000301087			4.53407	0.000275116		4.53236	-0.0101931
	4.56297	-0.000308216			4.56332	0.000243108		4.56161	-0.0101645
	4.59222	-0.000313563			4.59257	0.000215901		4.59085	-0.0101561
	4.62147	-0.000308216			4.62182	0.000185494		4.62009	-0.0101578
	4.65072	-0.000324256			4.65108	0.000155086		4.64933	-0.0101192
	4.67997	-0.000297522			4.68033	0.000113476		4.67857	-0.0100772
	4.70922	-0.00029574			4.70958	5.58619e-05		4.70781	-0.0100789
	4.73847	-0.000315345			4.73883	2.06533e-05		4.73705	-0.0100839
	4.76772	-0.000308216			4.76808	-2.73586e-05		4.76629	-0.0100705
	4.79697	-0.000299304			4.79734	-8.1772e-05		4.79553	-0.0100269
	4.82622	-0.000317127			4.82659	-0.000131384		4.82478	-0.00995969
	4.85547	-0.000320692			4.85584	-0.000180996		4.85402	-0.00991771
	4.88472	-0.000315345			4.88509	-0.000245012		4.88326	-0.00988916
	4.91397	-0.000320692			4.91434	-0.000283422		4.9125	-0.00986566
	4.94322	-0.000326038			4.9436	-0.000329833		4.94174	-0.00982704
	4.97247	-0.000317127			4.97285	-0.000376245		4.97098	-0.00978674
	5.00172	-0.000302869			5.0021	-0.000445062		5.00022	-0.0097498
	5.03097	-0.000317127			5.03135	-0.000513879		5.02946	-0.00968431
	5.06022	-0.000326038			5.0606	-0.000550688		5.0587	-0.00963561
	5.08947	-0.000317127			5.08986	-0.000579495		5.08794	-0.00959196
	5.11872	-0.000313563			5.11911	-0.000613103		5.11719	-0.00953822
	5.14797	-0.000313563			5.14836	-0.00064031		5.14643	-0.0094761
	5.17722	-0.000301087			5.17761	-0.000673918		5.17567	-0.00940725
	5.20647	-0.000297522			5.20686	-0.000694723		5.20491	-0.00931993
	5.23571	-0.000317127			5.23612	-0.000686721		5.23415	-0.00922087
	5.26496	-0.000309998			5.26537	-0.000699524		5.26339	-0.00912851
	5.29421	-0.00029574			5.29462	-0.000734733		5.29263	-0.00904456
	5.32346	-0.000292175			5.32387	-0.000758739		5.32187	-0.00896731
	5.35271	-0.000292175			5.35312	-0.000777944		5.35111	-0.00889175
	5.38196	-0.000329603			5.38238	-0.00076194		5.38036	-0.00878933
	5.41121	-0.000320692			5.41163	-0.000737934		5.4096	-0.00869361
	5.44046	-0.000301087			5.44088	-0.000728331		5.43884	-0.00859119
	5.46971	-0.000290393			5.47013	-0.000736333		5.46808	-0.00845518
	5.49896	-0.000265441			5.49938	-0.000728331		5.49732	-0.00835443
	5.52821	-0.00027257			5.52864	-0.000718729		5.52656	-0.00823353
	5.55746	-0.000283264			5.55789	-0.000696324		5.5558	-0.00809248
	5.58671	-0.00025653			5.58714	-0.00068352		5.58504	-0.00795983
	5.61596	-0.000254748			5.61639	-0.000672318		5.61428	-0.00784565
	5.64521	-0.00025653			5.64565	-0.000662715		5.64353	-0.00771299
	5.67446	-0.000267223			5.6749	-0.000627507		5.67277	-0.00757698
	5.70371	-0.00025653			5.70415	-0.000574694		5.70201	-0.00744265
	5.73296	-0.000265441			5.7334	-0.00056029		5.73125	-0.00732679
	5.76221	-0.000263659			5.76265	-0.000555489		5.76049	-0.00720253
	5.79146	-0.000269006			5.79191	-0.000507477		5.78973	-0.0070766
	5.82071	-0.000269006			5.82116	-0.000464266		5.81897	-0.00694898
	5.84996	-0.000254748			5.85041	-0.000425857		5.84821	-0.00682137
	5.87921	-0.000260094			5.87966	-0.00039705		5.87745	-0.00670215
	5.90846	-0.000269006			5.90891	-0.000366642		5.90669	-0.00658629
	5.93771	-0.000231578			5.93817	-0.000352239		5.93594	-0.00650233
	5.96696	-0.000231578			5.96742	-0.000336235		5.96518	-0.00640998
	5.99621	-0.000240489			5.99667	-0.000283422		5.99442	-0.00632434
	6.02546	-0.000231578			6.02592	-0.000245012		6.02366	-0.00623031
	6.05471	-0.000228014			6.05517	-0.000225807		6.0529	-0.0061262
	6.08396	-0.000228014			6.08443	-0.000180996		6.08214	-0.00604728
	6.11321	-0.000235143			6.11368	-0.000144187		6.11138	-0.00600027
	6.14246	-0.000224449			6.14293	-0.000129784		6.14062	-0.00595493
	6.17171	-0.000219102			6.17218	-0.000102577		6.16986	-0.00591295
	6.20096	-0.00021732			6.20143	-6.41676e-05		6.19911	-0.00587265
	6.23021	-0.000228014			6.23069	-4.17621e-05		6.22835	-0.00585586
	6.25946	-0.000203062			6.25994	-8.15384e-06		6.25759	-0.00583907
	6.28871	-0.000172763			6.28919	4.14584e-05		6.28683	-0.00583067
	6.31796	-0.000149594			6.31844	8.46691e-05		6.31607	-0.00580717
	6.34721	-0.000158505			6.34769	0.000105474		6.34531	-0.00583067
	6.37646	-0.000203062			6.37695	0.000135882		6.37455	-0.00587769
	6.40571	-0.00021732			6.4062	0.000153486		6.40379	-0.00590791
	6.43496	-0.000208409			6.43545	0.00016949		6.43303	-0.0059331
	6.46421	-0.000165634			6.4647	0.00017109		6.46227	-0.00596501
	6.49346	-0.000165634			6.49395	0.000199897		6.49152	-0.00603889
	6.52271	-0.000183457			6.52321	0.000225504		6.52076	-0.00611109
	6.55196	-0.000169199			6.55246	0.000254311		6.55	-0.00618161
	6.58121	-0.000151376			6.58171	0.000281518		6.57924	-0.00627565
	6.61046	-0.000135335			6.61096	0.000307124		6.60848	-0.0063764
	6.63971	-0.000144247			6.64021	0.000337531		6.63772	-0.00647882
	6.66896	-0.000121077			6.66947	0.000334331		6.66696	-0.00657286
	6.69821	-0.000128206			6.69872	0.000358337		6.6962	-0.00662995
	6.72745	-0.000113948			6.72797	0.000367939		6.72544	-0.00673741
	6.7567	-8.18674e-05			6.75722	0.000377541		6.75469	-0.00686167
	6.78595	-5.86978e-05			6.78647	0.000404748		6.78393	-0.0069641
	6.8152	-8.00851e-05			6.81573	0.000430354		6.81317	-0.00708332
	6.84445	-8.18674e-05			6.84498	0.000425553		6.84241	-0.00720925
	6.8737	-5.69156e-05			6.87423	0.000435155		6.87165	-0.00732511
	6.90295	-4.97865e-05			6.90348	0.000446358		6.90089	-0.00744097
	6.9322	-3.73106e-05			6.93274	0.000447959		6.93013	-0.00756355
	6.96145	-2.48347e-05			6.96199	0.000451159		6.95937	-0.00766934
	6.9907	-3.73106e-05			6.99124	0.000483167		6.98861	-0.00780535
	7.01995	-4.44397e-05			7.02049	0.000484768		7.01786	-0.00791785
	7.0492	-3.73106e-05			7.04974	0.000491169		7.0471	-0.00801524
	7.07845	-2.48347e-05			7.079	0.000516776		7.07634	-0.00812271
	7.1077	-1.66519e-06			7.10825	0.00049277		7.10558	-0.00823857
	7.13695	1.61575e-05			7.1375	0.000505573		7.13482	-0.00835779
	7.1662	3.39802e-05			7.16675	0.000526378		7.16406	-0.00845853
	7.19545	3.2198e-05			7.196	0.00053438		7.1933	-0.00853577
	7.2247	9.02844e-06			7.22526	0.000556785		7.22254	-0.00863316
	7.25395	1.79398e-05			7.25451	0.000550384		7.25178	-0.00873056
	7.2832	5.00207e-05			7.28376	0.000521577		7.28102	-0.0088313
	7.31245	8.56661e-05			7.31301	0.000505573		7.31027	-0.00889343
	7.3417	0.000101707			7.34226	0.000516776		7.33951	-0.00895724
	7.37095	0.000137352			7.37152	0.000542382		7.36875	-0.00902776
	7.4002	0.000142699			7.40077	0.000531179		7.39799	-0.00908485
	7.42945	0.000142699			7.43002	0.000527978		7.42723	-0.00917889
	7.4587	0.000171215			7.45927	0.000548783		7.45647	-0.00922926
	7.48795	0.000208643			7.48852	0.000564787		7.48571	-0.00925781
	7.5172	0.000215772			7.51778	0.00057439		7.51495	-0.00931993
	7.54645	0.000256764			7.54703	0.000577591		7.54419	-0.00935016
	7.5757	0.000338748			7.57628	0.000609598		7.57344	-0.00932161
	7.60495	0.000427862			7.60553	0.00065601		7.60268	-0.0093468
	7.6342	0.000511629			7.63478	0.000681616		7.63192	-0.00936695
	7.66345	0.000634605			7.66404	0.000707223		7.66116	-0.00931154
	7.6927	0.000809268			7.69329	0.000766437		7.6904	-0.00925781
	7.72195	0.000982148			7.72254	0.000846457		7.71964	-0.00917553
	7.7512	0.0011782			7.75179	0.000945681		7.74888	-0.00906135
	7.78045	0.00145267			7.78104	0.00106091		7.77812	-0.00893205
	7.8097	0.00171288			7.8103	0.00120975		7.80736	-0.00874567
	7.83895	0.00200339			7.83955	0.0014162		7.8366	-0.00849212
	7.8682	0.00234024			7.8688	0.00165466		7.86585	-0.00816972
	7.89745	0.00272877			7.89805	0.00196833		7.89509	-0.0077768
	7.9267	0.00308701			7.9273	0.00238764		7.92433	-0.00730664
	7.95595	0.00347198			7.95656	0.00300539		7.95357	-0.00664842
	7.9852	0.00390507			7.98581	0.00381679		7.98281	-0.00579373
	8.01445	0.00439341			8.01506	0.00491466		8.01205	-0.0046855
	8.0437	0.00491384			8.04431	0.00654386		8.04129	-0.00324815
	8.07295	0.00549129			8.07357	0.00920532		8.07053	-0.00107702
	8.1022	0.00621846			8.10282	0.0134608		8.09977	0.00189507
	8.13145	0.00710781			8.13207	0.0202064		8.12902	0.00597707
	8.1607	0.00825559			8.16132	0.0308795		8.15826	0.0119162
	8.18995	0.00980439			8.19057	0.0442972		8.1875	0.0209617
	8.21919	0.0122675			8.21983	0.0592897		8.21674	0.0328837
	8.24844	0.0155023			8.24908	0.0755129		8.24598	0.0485518
	8.27769	0.0199384			8.27833	0.0954922		8.27522	0.0694806
	8.30694	0.0263439			8.30758	0.115435		8.30446	0.0964544
	8.33619	0.0354388			8.33683	0.138018		8.3337	0.126704
	8.36544	0.0461805			8.36609	0.16456		8.36294	0.162213
	8.39469	0.0599022			8.39534	0.193766		8.39218	0.207916
	8.42394	0.0772437			8.42459	0.223631		8.42143	0.254391
	8.45319	0.09692			8.45384	0.256217		8.45067	0.304819
	8.48244	0.118222			8.48309	0.292806		8.47991	0.360543
	8.51169	0.141776			8.51235	0.330712		8.50915	0.423409
	8.54094	0.168175			8.5416	0.370834		8.53839	0.484555
	8.57019	0.193086			8.57085	0.412225		8.56763	0.548102
	8.59944	0.218057			8.6001	0.460134		8.59687	0.612608
	8.62869	0.241211			8.62935	0.505848		8.62611	0.677505
	8.65794	0.263758			8.65861	0.554663		8.65535	0.738405
	8.68719	0.282207			8.68786	0.604347		8.6846	0.795966
	8.71644	0.297188			8.71711	0.657061		8.71384	0.849789
	8.74569	0.309607			8.74636	0.704772		8.74308	0.898272
	8.77494	0.317923			8.77561	0.748196		8.77232	0.934527
	8.80419	0.322277			8.80487	0.789793		8.80156	0.961927
	8.83344	0.324284			8.83412	0.826488		8.8308	0.984626
	8.86269	0.323603			8.86337	0.854836		8.86004	0.994536
	8.89194	0.321395			8.89262	0.879721		8.88928	1
	8.92119	0.317701			8.92187	0.900638		8.91852	0.998993
	8.95044	0.313079			8.95113	0.91459		8.94777	0.992078
	8.97969	0.307862			8.98038	0.924423		8.97701	0.983474
	9.00894	0.302788			9.00963	0.931991		9.00625	0.970716
	9.03819	0.29893			9.03888	0.93946		9.03549	0.957796
	9.06744	0.295529			9.06813	0.943309		9.06473	0.943707
	9.09669	0.2932			9.09739	0.946614		9.09397	0.930149
	9.12594	0.292587			9.12664	0.950217		9.12321	0.917435
	9.15519	0.292988			9.15589	0.950966		9.15245	0.903526
	9.18444	0.29534			9.18514	0.953164		9.18169	0.893099
	9.21369	0.299536			9.21439	0.954592		9.21093	0.883197
	9.24294	0.305492			9.24365	0.95717		9.24018	0.874934
	9.27219	0.313311			9.2729	0.959865		9.26942	0.867511
	9.30144	0.323694			9.30215	0.962234		9.29866	0.861407
	9.33069	0.335721			9.3314	0.964919		9.3279	0.857473
	9.35994	0.349044			9.36066	0.967626		9.35714	0.853226
	9.38919	0.364487			9.38991	0.971627		9.38638	0.850217
	9.41844	0.38262			9.41916	0.97456		9.41562	0.848006
	9.44769	0.401346			9.44841	0.979024		9.44486	0.846044
	9.47694	0.420714			9.47766	0.982701		9.4741	0.844543
	9.50619	0.441912			9.50692	0.986016		9.50335	0.842844
	9.53544	0.464266			9.53617	0.989601		9.53259	0.842379
	9.56469	0.485232			9.56542	0.99182		9.56183	0.841331
	9.59394	0.506922			9.59467	0.995215		9.59107	0.841111
	9.62319	0.529949			9.62392	0.997026		9.62031	0.840601
	9.65244	0.552082			9.65318	0.998241		9.64955	0.839015
	9.68168	0.572048			9.68243	1		9.67879	0.837815
	9.71093	0.591766			9.71168	0.998449		9.70803	0.835432
	9.74018	0.612217			9.74093	0.997953		9.73727	0.833723
	9.76943	0.62901			9.77018	0.995857		9.76651	0.830972
	9.79868	0.645544			9.79944	0.993882		9.79576	0.827837
	9.82793	0.660178			9.82869	0.990295		9.825	0.824558
	9.85718	0.673395			9.85794	0.984681		9.85424	0.820034
	9.88643	0.684187			9.88719	0.979629		9.88348	0.81588
	9.91568	0.693184			9.91644	0.971747		9.91272	0.810186
	9.94493	0.70155			9.9457	0.965275		9.94196	0.804388
	9.97418	0.707749			9.97495	0.957197		9.9712	0.798692
	10.0034	0.712268			10.0042	0.948445		10.0004	0.791625
	10.0327	0.714728			10.0335	0.939444		10.0297	0.783993
	10.0619	0.715452			10.0627	0.929303		10.0589	0.775868
	10.0912	0.715019			10.092	0.920696		10.0882	0.768008
	10.1204	0.71276			10.1212	0.909304		10.1174	0.759416
	10.1497	0.709984			10.1505	0.900166		10.1466	0.750244
	10.1789	0.705189			10.1797	0.891258		10.1759	0.741761
	10.2082	0.699548			10.209	0.880595		10.2051	0.732014
	10.2374	0.693024			10.2382	0.870671		10.2344	0.722199
	10.2667	0.684836			10.2675	0.860665		10.2636	0.712112
	10.2959	0.676457			10.2967	0.851859		10.2929	0.702328
	10.3252	0.667599			10.326	0.84206		10.3221	0.692866
	10.3544	0.657735			10.3552	0.831907		10.3513	0.681688
	10.3837	0.64733			10.3845	0.823355		10.3806	0.671721
	10.4129	0.636166			10.4137	0.813458		10.4098	0.661553
	10.4422	0.625538			10.443	0.804613		10.4391	0.652296
	10.4714	0.6147			10.4722	0.795513		10.4683	0.642215
	10.5007	0.603058			10.5015	0.788169		10.4975	0.632753
	10.5299	0.592056			10.5307	0.780829		10.5268	0.623847
	10.5592	0.581216			10.56	0.772096		10.556	0.614249
	10.5884	0.570462			10.5892	0.76619		10.5853	0.604819
	10.6177	0.55866			10.6185	0.758761		10.6145	0.595786
	10.6469	0.548374			10.6477	0.753152		10.6437	0.587114
	10.6762	0.5386			10.677	0.746893		10.673	0.578506
	10.7054	0.528447			10.7062	0.741594		10.7022	0.569981
	10.7347	0.518808			10.7355	0.737106		10.7315	0.562319
	10.7639	0.509872			10.7648	0.730558		10.7607	0.554355
	10.7932	0.501371			10.794	0.725619		10.79	0.546448
	10.8224	0.492384			10.8233	0.720041		10.8192	0.539312
	10.8517	0.484295			10.8525	0.714563		10.8484	0.532192
	10.8809	0.477062			10.8818	0.709644		10.8777	0.525363
	10.9102	0.46958			10.911	0.702997		10.9069	0.517852
	10.9394	0.462032			10.9403	0.697919		10.9362	0.511502
	10.9687	0.455103			10.9695	0.691614		10.9654	0.505307
	10.9979	0.448763			10.9988	0.686423		10.9946	0.499269
	11.0272	0.442395			11.028	0.681461		11.0239	0.49349
	11.0564	0.435731			11.0573	0.676357		11.0531	0.487648
	11.0857	0.429991			11.0865	0.672935		11.0824	0.482407
	11.1149	0.423965			11.1158	0.667628		11.1116	0.476608
	11.1442	0.418012			11.145	0.664906		11.1408	0.47157
	11.1734	0.412284			11.1743	0.662059		11.1701	0.46669
	11.2027	0.406998			11.2035	0.660118		11.1993	0.461628
	11.2319	0.402187			11.2328	0.659129		11.2286	0.456562
	11.2612	0.396778			11.262	0.655914		11.2578	0.451575
	11.2904	0.391797			11.2913	0.650202		11.2871	0.44706
	11.3197	0.386903			11.3205	0.63959		11.3163	0.442282
	11.3489	0.382242			11.3498	0.630107		11.3455	0.437663
	11.3782	0.377303			11.379	0.62605		11.3748	0.433537
	11.4074	0.372862			11.4083	0.626095		11.404	0.429041
	11.4367	0.368739			11.4376	0.627918		11.4333	0.4247
	11.4659	0.364214			11.4668	0.627449		11.4625	0.420128
	11.4952	0.360222			11.4961	0.625149		11.4917	0.415959
	11.5244	0.356702			11.5253	0.62035		11.521	0.411866
	11.5537	0.353075			11.5546	0.613958		11.5502	0.407161
	11.5829	0.349748			11.5838	0.607945		11.5795	0.4034
	11.6122	0.346646			11.6131	0.601687		11.6087	0.398977
	11.6414	0.343932			11.6423	0.595275		11.6379	0.395038
	11.6707	0.341579			11.6716	0.589965		11.6672	0.390906
	11.6999	0.339656			11.7008	0.584784		11.6964	0.387044
	11.7292	0.338255			11.7301	0.579871		11.7257	0.383439
	11.7584	0.337111			11.7593	0.57463		11.7549	0.379412
	11.7877	0.336452			11.7886	0.569353		11.7841	0.375728
	11.8169	0.33599			11.8178	0.56396		11.8134	0.372059
	11.8462	0.336218			11.8471	0.558241		11.8426	0.368781
	11.8754	0.336979			11.8763	0.551765		11.8719	0.365272
	11.9047	0.338304			11.9056	0.545634		11.9011	0.361971
	11.9339	0.340359			11.9348	0.539674		11.9304	0.359163
	11.9632	0.342651			11.9641	0.533363		11.9596	0.355996
	11.9924	0.345693			11.9933	0.527672		11.9888	0.352695
	12.0217	0.349851			12.0226	0.522365		12.0181	0.350003
	12.0509	0.354474			12.0518	0.51774		12.0473	0.347508
	12.0802	0.359753			12.0811	0.512878		12.0766	0.345305
	12.1094	0.365952			12.1103	0.508604		12.1058	0.342948
	12.1387	0.373511			12.1396	0.505233		12.135	0.341035
	12.1679	0.381313			12.1689	0.501688		12.1643	0.339076
	12.1972	0.39012			12.1981	0.498505		12.1935	0.337371
	12.2264	0.400425			12.2274	0.49576		12.2228	0.335833
	12.2557	0.41205			12.2566	0.493225		12.252	0.334312
	12.2849	0.424562			12.2859	0.49073		12.2812	0.333209
	12.3142	0.438118			12.3151	0.487944		12.3105	0.331812
	12.3434	0.453862			12.3444	0.485689		12.3397	0.330878
	12.3727	0.470904			12.3736	0.483257		12.369	0.330154
	12.4019	0.489296			12.4029	0.480757		12.3982	0.329499
	12.4312	0.508968			12.4321	0.478356		12.4275	0.328881
	12.4604	0.532327			12.4614	0.475895		12.4567	0.32829
	12.4897	0.555192			12.4906	0.473334		12.4859	0.3278
	12.5189	0.578939			12.5199	0.470063		12.5152	0.327076
	12.5482	0.604605			12.5491	0.467229		12.5444	0.326511
	12.5774	0.633957			12.5784	0.464196		12.5737	0.325961
	12.6067	0.662046			12.6076	0.460968		12.6029	0.32532
	12.6359	0.690591			12.6369	0.45762		12.6321	0.324712
	12.6652	0.721866			12.6661	0.45403		12.6614	0.323649
	12.6944	0.752004			12.6954	0.450418		12.6906	0.322722
	12.7237	0.780743			12.7246	0.4463		12.7199	0.321675
	12.7529	0.809613			12.7539	0.44232		12.7491	0.320442
	12.7822	0.839211			12.7831	0.438322		12.7783	0.319146
	12.8114	0.866631			12.8124	0.434019		12.8076	0.317494
	12.8407	0.891396			12.8416	0.429671		12.8368	0.315789
	12.8699	0.913588			12.8709	0.425042		12.8661	0.313618
	12.8992	0.935812			12.9002	0.4207		12.8953	0.311714
	12.9284	0.953429			12.9294	0.416259		12.9245	0.309684
	12.9577	0.968931			12.9587	0.411556		12.9538	0.307308
	12.9869	0.981315			12.9879	0.406985		12.983	0.304907
	13.0162	0.991411			13.0172	0.402251		13.0123	0.302296
	13.0454	0.997453			13.0464	0.397712		13.0415	0.299795
	13.0747	0.999868			13.0757	0.392692		13.0708	0.296894
	13.1039	1			13.1049	0.388097		13.1	0.294202
	13.1332	0.996088			13.1342	0.383646		13.1292	0.291623
	13.1624	0.990224			13.1634	0.378602		13.1585	0.288715
	13.1917	0.981436			13.1927	0.373881		13.1877	0.285712
	13.2209	0.968543			13.2219	0.36904		13.217	0.282661
	13.2502	0.954755			13.2512	0.364302		13.2462	0.279667
	13.2794	0.938349			13.2804	0.359063		13.2754	0.276425
	13.3087	0.92084			13.3097	0.354254		13.3047	0.273134
	13.3379	0.899409			13.3389	0.349542		13.3339	0.270105
	13.3672	0.879007			13.3682	0.344291		13.3632	0.266698
	13.3964	0.857327			13.3974	0.339019		13.3924	0.263183
	13.4257	0.832534			13.4267	0.33365		13.4216	0.259796
	13.4549	0.808078			13.4559	0.328383		13.4509	0.256277
	13.4842	0.783746			13.4852	0.322918		13.4801	0.252759
	13.5134	0.759057			13.5144	0.317276		13.5094	0.248706
	13.5427	0.733593			13.5437	0.311957		13.5386	0.244985
	13.5719	0.708169			13.5729	0.306333		13.5679	0.241069
	13.6012	0.683412			13.6022	0.300546		13.5971	0.237046
	13.6304	0.659251			13.6315	0.294799		13.6263	0.232722
	13.6597	0.633704			13.6607	0.289297		13.6556	0.228467
	13.6889	0.610176			13.69	0.284168		13.6848	0.224296
	13.7182	0.587581			13.7192	0.278086		13.7141	0.219616
	13.7474	0.56547			13.7485	0.272968		13.7433	0.215071
	13.7767	0.541853			13.7777	0.267871		13.7725	0.210636
	13.8059	0.521626			13.807	0.262572		13.8018	0.206121
	13.8352	0.501846			13.8362	0.257579		13.831	0.201209
	13.8644	0.481042			13.8655	0.253032		13.8603	0.196604
	13.8937	0.462305			13.8947	0.248743		13.8895	0.192171
	13.9229	0.444484			13.924	0.244281		13.9187	0.187471
	13.9522	0.427355			13.9532	0.240389		13.948	0.182779
	13.9814	0.410031			13.9825	0.236721		13.9772	0.178469
	14.0107	0.394322			14.0117	0.233411		14.0065	0.17418
	14.0399	0.379481			14.041	0.230247		14.0357	0.170107
	14.0692	0.365317			14.0702	0.227241		14.065	0.165957
	14.0984	0.351453			14.0995	0.224706		14.0942	0.162253
	14.1277	0.338945			14.1287	0.222207		14.1234	0.1587
	14.1569	0.327229			14.158	0.219729		14.1527	0.155214
	14.1862	0.31612			14.1872	0.217631		14.1819	0.152143
	14.2154	0.305059			14.2165	0.215682		14.2112	0.149344
	14.2447	0.295675			14.2457	0.213685		14.2404	0.146892
	14.2739	0.286632			14.275	0.211463		14.2696	0.144302
	14.3032	0.277863			14.3043	0.20954		14.2989	0.142233
	14.3324	0.270153			14.3335	0.207475		14.3281	0.140418
	14.3617	0.263179			14.3628	0.205273		14.3574	0.138683
	14.3909	0.257018			14.392	0.203052		14.3866	0.137125
	14.4202	0.250429			14.4213	0.200726		14.4158	0.135676
	14.4494	0.245143			14.4505	0.198409		14.4451	0.134374
	14.4787	0.240181			14.4798	0.195557		14.4743	0.133105
	14.5079	0.235449			14.509	0.192948		14.5036	0.132037
	14.5372	0.230981			14.5383	0.190122		14.5328	0.131001
	14.5664	0.226878			14.5675	0.187209		14.562	0.129806
	14.5957	0.223067			14.5968	0.184047		14.5913	0.12862
	14.6249	0.219036			14.626	0.180798		14.6205	0.127346
	14.6542	0.215257			14.6553	0.177644		14.6498	0.126111
	14.6834	0.211645			14.6845	0.173969		14.679	0.124733
	14.7127	0.208077			14.7138	0.170552		14.7083	0.12307
	14.7419	0.204343			14.743	0.167022		14.7375	0.121464
	14.7712	0.200686			14.7723	0.163357		14.7667	0.119704
	14.8004	0.197041			14.8015	0.159713		14.796	0.117872
	14.8297	0.193239			14.8308	0.155757		14.8252	0.115833
	14.8589	0.18911			14.86	0.152033		14.8545	0.11378
	14.8882	0.185223			14.8893	0.148163		14.8837	0.111619
	14.9174	0.181409			14.9185	0.14405		14.9129	0.109169
	14.9466	0.177443			14.9478	0.140334		14.9422	0.106878
	14.9759	0.172961			14.977	0.136369		14.9714	0.104382
	15.0051	0.168908			15.0063	0.132465		15.0007	0.101821
	15.0344	0.164755			15.0356	0.128231		15.0299	0.0989748
	15.0636	0.160333			15.0648	0.124399		15.0591	0.0962881
	15.0929	0.156143			15.0941	0.120572		15.0884	0.093662
	15.1221	0.152058			15.1233	0.116419		15.1176	0.0907755
	15.1514	0.148019			15.1526	0.112671		15.1469	0.0879159
	15.1806	0.14348			15.1818	0.108745		15.1761	0.0850379
	15.2099	0.139502			15.2111	0.105048		15.2054	0.0822488
	15.2391	0.135413			15.2403	0.101153		15.2346	0.0791978
	15.2684	0.131391			15.2696	0.0975183		15.2638	0.0761921
	15.2976	0.127281			15.2988	0.094103		15.2931	0.073351
	15.3269	0.123362			15.3281	0.090643		15.3223	0.0704025
	15.3561	0.119649			15.3573	0.0872053		15.3516	0.0673481
	15.3854	0.115867			15.3866	0.0840526		15.3808	0.0644465
	15.4146	0.112171			15.4158	0.0810438		15.41	0.0615668
	15.4439	0.108752			15.4451	0.0781439		15.4393	0.058855
	15.4731	0.10537			15.4743	0.0751992		15.4685	0.0558325
	15.5024	0.102105			15.5036	0.0727186		15.4978	0.0531845
	15.5316	0.0989625			15.5328	0.070286		15.527	0.0505768
	15.5609	0.0961162			15.5621	0.0678054		15.5562	0.0480547
	15.5901	0.0933519			15.5913	0.0655984		15.5855	0.045531
	15.6194	0.0904058			15.6206	0.0635819		15.6147	0.0432641
	15.6486	0.0880514			15.6498	0.0616566		15.644	0.0411669
	15.6779	0.0856774			15.6791	0.0596626		15.6732	0.0389219
	15.7071	0.0834211			15.7083	0.0579709		15.7025	0.0369455
	15.7364	0.0811968			15.7376	0.0563337		15.7317	0.0351186
	15.7656	0.0792256			15.7669	0.0547237		15.7609	0.0333118
	15.7949	0.077397			15.7961	0.0532402		15.7902	0.0315605
	15.8241	0.0754668			15.8254	0.051835		15.8194	0.0299317
	15.8534	0.0737362			15.8546	0.0505339		15.8487	0.0284121
	15.8826	0.0720769			15.8839	0.049212		15.8779	0.0269731
	15.9119	0.0705032			15.9131	0.0480101		15.9071	0.0255374
	15.9411	0.0688795			15.9424	0.0468546		15.9364	0.0242478
	15.9704	0.0673646			15.9716	0.0457503		15.9656	0.0230254
	15.9996	0.0659548			16.0009	0.0446413		15.9949	0.0218802
	16.0289	0.0644755			16.0301	0.043561		16.0241	0.0206864
	16.0581	0.0629481			16.0594	0.0425815		16.0533	0.0196554
	16.0874	0.061558			16.0886	0.0416357		16.0826	0.0187134
	16.1166	0.0601981			16.1179	0.0406131		16.1118	0.0176824
	16.1459	0.0588115			16.1471	0.0397376		16.1411	0.016784
	16.1751	0.0573411			16.1764	0.0388638		16.1703	0.0159092
	16.2044	0.056008			16.2056	0.0380044		16.1995	0.0151066
	16.2336	0.054657			16.2349	0.0371466		16.2288	0.014272
	16.2629	0.0532312			16.2641	0.0363496		16.258	0.0135315
	16.2921	0.0518891			16.2934	0.0355814		16.2873	0.0128263
	16.3214	0.0505631			16.3226	0.0347716		16.3165	0.0121278
	16.3506	0.0492567			16.3519	0.0340466		16.3458	0.011483
	16.3799	0.047879			16.3811	0.0333345		16.375	0.0108651
	16.4091	0.0466938			16.4104	0.0327103		16.4042	0.0103009
	16.4384	0.0454676			16.4397	0.0320269		16.4335	0.00973667
	16.4676	0.0442272			16.4689	0.031414		16.4627	0.00917416
	16.4969	0.0430081			16.4982	0.0308234		16.492	0.00869728
	16.5261	0.0418835			16.5274	0.0302297		16.5212	0.00821201
	16.5554	0.0407785			16.5567	0.0296408		16.5504	0.00773009
	16.5846	0.0396806			16.5859	0.0290838		16.5797	0.00731534
	16.6139	0.0386344			16.6152	0.0285285		16.6089	0.0068603
	16.6431	0.0376577			16.6444	0.0280004		16.6382	0.00644891
	16.6724	0.0366935			16.6737	0.0274706		16.6674	0.00606606
	16.7016	0.0357346			16.7029	0.0269633		16.6966	0.00569161
	16.7309	0.0347776			16.7322	0.026472		16.7259	0.00530877
	16.7601	0.0339007			16.7614	0.0259582		16.7551	0.00495783
	16.7894	0.0330701			16.7907	0.0254509		16.7844	0.00463039
	16.8186	0.0322004			16.8199	0.0249836		16.8136	0.00430464
	16.8479	0.0314376			16.8492	0.0245195		16.8429	0.00396041
	16.8771	0.0306944			16.8784	0.0240122		16.8721	0.00360444
	16.9064	0.0299333			16.9077	0.0235705		16.9013	0.00331562
	16.9356	0.0291901			16.9369	0.0230983		16.9306	0.00303688
	16.9649	0.0285164			16.9662	0.0226406		16.9598	0.00273128
	16.9941	0.0278677			16.9954	0.0221749		16.9891	0.00239209
	17.0234	0.0271512			17.0247	0.021722		17.0183	0.0021503
	17.0526	0.0265185			17.0539	0.0212883		17.0475	0.0019001
	17.0819	0.0258947			17.0832	0.020829		17.0768	0.00160961
	17.1111	0.0252888			17.1124	0.0204241		17.106	0.00133255
	17.1404	0.024665			17.1417	0.0200064		17.1353	0.00108404
	17.1696	0.0240786			17.171	0.0196015		17.1645	0.000843923
	17.1989	0.0235083			17.2002	0.0191758		17.1937	0.000598768
	17.2281	0.0229237			17.2295	0.0187837		17.223	0.000333463
	17.2574	0.0223551			17.2587	0.0183996		17.2522	9.6704e-05
	17.2866	0.0218222			17.288	0.0180059		17.2815	-0.000106472
	17.3159	0.0213036			17.3172	0.0176138		17.3107	-0.000348269
	17.3451	0.0207832			17.3465	0.0172425		17.34	-0.000569916
	17.3744	0.0202592			17.3757	0.0169192		17.3692	-0.000779809
	17.4036	0.0198029			17.405	0.0165799		17.3984	-0.000979627
	17.4329	0.0193146			17.4342	0.0162246		17.4277	-0.00119792
	17.4621	0.0188191			17.4635	0.0158998		17.4569	-0.00136583
	17.4914	0.0183718			17.4927	0.0155765		17.4862	-0.00152199
	17.5206	0.0179494			17.522	0.015274		17.5154	-0.00172853
	17.5499	0.017543			17.5512	0.0149955		17.5446	-0.00190987
	17.5791	0.0170885			17.5805	0.0147011		17.5739	-0.0020526
	17.6084	0.0166786			17.6097	0.0144466		17.6031	-0.00219029
	17.6376	0.016258			17.639	0.0141473		17.6324	-0.00233973
	17.6669	0.0158944			17.6682	0.0139025		17.6616	-0.00248582
	17.6961	0.0155558			17.6975	0.0136816		17.6908	-0.00258825
	17.7254	0.0152064			17.7267	0.0134544		17.7201	-0.00271586
	17.7546	0.0148464			17.756	0.0132191		17.7493	-0.00285187
	17.7839	0.0144739			17.7852	0.0129999		17.7786	-0.00296941
	17.8131	0.0141549			17.8145	0.0127934		17.8078	-0.00308695
	17.8424	0.0138697			17.8437	0.0125389		17.837	-0.00320953
	17.8716	0.013581			17.873	0.0123517		17.8663	-0.00331867
	17.9009	0.0132798			17.9023	0.012174		17.8955	-0.00341103
	17.9301	0.0129929			17.9315	0.0119644		17.9248	-0.0035017
	17.9594	0.0127113			17.9608	0.0117563		17.954	-0.00357726
	17.9886	0.0124635			17.99	0.0115515		17.9833	-0.00366794
	18.0179	0.0121962			18.0193	0.0113819		18.0125	-0.00376029
	18.0471	0.0119235			18.0485	0.0111914		18.0417	-0.00384593
	18.0764	0.0116793			18.0778	0.011009		18.071	-0.00393324
	18.1056	0.0114352			18.107	0.0108505		18.1002	-0.00399201
	18.1349	0.0111856			18.1363	0.0106921		18.1295	-0.0040575
	18.1641	0.010986			18.1655	0.0105528		18.1587	-0.00413978
	18.1934	0.0107882			18.1948	0.0103896		18.1879	-0.00423717
	18.2226	0.0105654			18.224	0.0102328		18.2172	-0.00430433
	18.2519	0.0103551			18.2533	0.0100775		18.2464	-0.00435303
	18.2811	0.0101608			18.2825	0.00990789		18.2757	-0.00442691
	18.3104	0.00997014			18.3118	0.00978626		18.3049	-0.00448568
	18.3396	0.00977052			18.341	0.00967743		18.3341	-0.00451087
	18.3689	0.00960121			18.3703	0.00957021		18.3634	-0.00454277
	18.3981	0.00943902			18.3995	0.00943417		18.3926	-0.00460994
	18.4274	0.00923406			18.4288	0.00929974		18.4219	-0.00466199
	18.4566	0.00904336			18.458	0.00920212		18.4511	-0.00468886
	18.4859	0.00890969			18.4873	0.00910289		18.4804	-0.00471908
	18.5151	0.00875641			18.5165	0.00898926		18.5096	-0.00475098
	18.5444	0.00857462			18.5458	0.00886283		18.5388	-0.00478289
	18.5736	0.0084053			18.575	0.00876201		18.5681	-0.004798
	18.6029	0.00825916			18.6043	0.00869159		18.5973	-0.00480808
	18.6321	0.00812549			18.6336	0.00860357		18.6266	-0.00484334
	18.6614	0.00798469			18.6628	0.00850595		18.6558	-0.00484334
	18.6906	0.00787953			18.6921	0.00841472		18.685	-0.00485509
	18.7199	0.00776369			18.7213	0.0083395		18.7143	-0.00485341
	18.7491	0.00766032			18.7506	0.00825948		18.7435	-0.0048299
	18.7784	0.00754269			18.7798	0.00817146		18.7728	-0.00482487
	18.8076	0.00745179			18.8091	0.00812025		18.802	-0.00483326
	18.8369	0.0073502			18.8383	0.00806264		18.8312	-0.00483326
	18.8661	0.0072397			18.8676	0.00799062		18.8605	-0.00480472
	18.8954	0.00714167			18.8968	0.0079314		18.8897	-0.00476274
	18.9246	0.00707217			18.9261	0.0079122		18.919	-0.00472748
	18.9539	0.00702405			18.9553	0.00786739		18.9482	-0.00469557
	18.9831	0.00692067			18.9846	0.00780497		18.9774	-0.00465024
	19.0124	0.00686008			19.0138	0.00776336		19.0067	-0.00460154
	19.0416	0.00682087			19.0431	0.00772815		19.0359	-0.00454445
	19.0709	0.0067567			19.0723	0.00769134		19.0652	-0.00446385
	19.1001	0.00671393			19.1016	0.00770895		19.0944	-0.00441012
	19.1294	0.00669967			19.1308	0.00769935		19.1237	-0.00435135
	19.1586	0.00670145			19.1601	0.00770095		19.1529	-0.00423885
	19.1879	0.00670502			19.1893	0.00772335		19.1821	-0.00414985
	19.2171	0.00673175			19.2186	0.00774896		19.2114	-0.00405414
	19.2464	0.00676918			19.2478	0.00778257		19.2406	-0.00389798
	19.2756	0.00682621			19.2771	0.00784978		19.2699	-0.00373678
	19.3049	0.00690463			19.3064	0.0079282		19.2991	-0.0035907
	19.3341	0.00702226			19.3356	0.00801302		19.3283	-0.0034295
	19.3634	0.00715593			19.3649	0.00809304		19.3576	-0.00323304
	19.3926	0.00732881			19.3941	0.00821627		19.3868	-0.00304162
	19.4219	0.00754269			19.4234	0.00837311		19.4161	-0.00286866
	19.4511	0.00776547			19.4526	0.00852035		19.4453	-0.00265205
	19.4804	0.00800786			19.4819	0.00868039		19.4745	-0.00238675
	19.5096	0.00827698			19.5111	0.00886923		19.5038	-0.00214999
	19.5389	0.00858888			19.5404	0.00905488		19.533	-0.00193506
	19.5681	0.00887226			19.5696	0.00925013		19.5623	-0.00170502
	19.5974	0.00918594			19.5989	0.00947578		19.5915	-0.00145986
	19.6266	0.00951031			19.6281	0.00967903		19.6208	-0.00124325
	19.6559	0.00985786			19.6574	0.00987748		19.65	-0.00100985
	19.6851	0.0101929			19.6866	0.0100695		19.6792	-0.000803317
	19.7144	0.0105173			19.7159	0.01026		19.7085	-0.000605178
	19.7436	0.0108595			19.7451	0.0104264		19.7377	-0.000428868
	19.7729	0.0111785			19.7744	0.0105769		19.767	-0.000260954
	19.8021	0.0114762			19.8036	0.0107257		19.7962	-0.000108152
	19.8314	0.011731			19.8329	0.0108425		19.8254	2.78591e-05
	19.8606	0.0119984			19.8621	0.0109081		19.8547	0.000128608
	19.8899	0.0122443			19.8914	0.0109626		19.8839	0.000214244
	19.9191	0.0124332			19.9206	0.0110122		19.9132	0.000262939
	19.9484	0.0125919			19.9499	0.011041		19.9424	0.000267977
	19.9776	0.0127113			19.9791	0.0110474		19.9716	0.000293164
	20.0069	0.0127861			20.0084	0.0110186		20.0009	0.000318351
	20.0361	0.0128592			20.0377	0.0110042		20.0301	0.000298201
	20.0654	0.0128877			20.0669	0.0109834		20.0594	0.000256223
	20.0946	0.0128788			20.0962	0.0109305		20.0886	0.000227677
	20.1239	0.0128663			20.1254	0.0108761		20.1179	0.00018234
	20.1531	0.0128218			20.1547	0.0108297		20.1471	0.000110137
	20.1824	0.0127398			20.1839	0.0107497		20.1763	5.13671e-05
	20.2116	0.0126132			20.2132	0.0106729		20.2056	-4.04465e-06
	20.2409	0.0124921			20.2424	0.0105689		20.2348	-8.63227e-05
	20.2701	0.0123798			20.2717	0.0105064		20.2641	-0.00017028
	20.2994	0.0122105			20.3009	0.0104456		20.2933	-0.000252558
	20.3286	0.0119984			20.3302	0.0103432		20.3225	-0.000358344
	20.3579	0.0117702			20.3594	0.0102552		20.3518	-0.000455734
	20.3871	0.0115207			20.3887	0.0102056		20.381	-0.000551446
	20.4164	0.0112641			20.4179	0.0101415		20.4103	-0.000630365
	20.4456	0.011027			20.4472	0.0100471		20.4395	-0.000694173
	20.4749	0.010765			20.4764	0.0099559		20.4687	-0.000791563
	20.5041	0.0104745			20.5057	0.00990789		20.498	-0.000904066
	20.5334	0.0101822			20.5349	0.00985668		20.5272	-0.000989702
	20.5626	0.00992023			20.5642	0.00978146		20.5565	-0.00106862
	20.5919	0.00965646			20.5934	0.00970304		20.5857	-0.00117273
	20.6211	0.00938199			20.6227	0.00964703		20.6149	-0.00128691
	20.6504	0.00914138			20.6519	0.00959261		20.6442	-0.00136751
	20.6796	0.00891503			20.6812	0.00948379		20.6734	-0.00146322
	20.7089	0.0086976			20.7104	0.00937176		20.7027	-0.00158244
	20.7381	0.00850333			20.7397	0.00931254		20.7319	-0.00170838
	20.7674	0.00832154			20.769	0.00923733		20.7612	-0.00185278
	20.7966	0.00811836			20.7982	0.00910769		20.7904	-0.00200055
	20.8259	0.00795974			20.8275	0.00899407		20.8196	-0.00216342
	20.8551	0.00784389			20.8567	0.00891085		20.8489	-0.00227593
	20.8844	0.0077227			20.886	0.00885163		20.8781	-0.00238675
	20.9136	0.00764428			20.9152	0.00880362		20.9074	-0.00250765
	20.9429	0.00758011			20.9445	0.00877641		20.9366	-0.00258825
	20.9721	0.00750882			20.9737	0.00874921		20.9658	-0.00266045
	21.0014	0.00746427			21.003	0.00870279		20.9951	-0.0027125
	21.0306	0.00741971			21.0322	0.00865958		21.0243	-0.00273769
	21.0599	0.00735377			21.0615	0.00860197		21.0536	-0.00279814
	21.0891	0.00729495			21.0907	0.00853635		21.0828	-0.00285355
	21.1184	0.00724505			21.12	0.00846594		21.112	-0.00292408
	21.1476	0.00719871			21.1492	0.00841312		21.1413	-0.0030265
	21.1769	0.00716128			21.1785	0.00838111		21.1705	-0.00310039
	21.2061	0.00715415			21.2077	0.00837791		21.1998	-0.00314236
	21.2354	0.00715593			21.237	0.00835711		21.229	-0.00321289
	21.2646	0.00717019			21.2662	0.0083315		21.2583	-0.00327334
	21.2939	0.00717197			21.2955	0.0083043		21.2875	-0.00330356
	21.3231	0.00712385			21.3247	0.00829629		21.3167	-0.00334218
	21.3524	0.00707395			21.354	0.0083171		21.346	-0.00340935
	21.3816	0.00706325			21.3832	0.0083267		21.3752	-0.00349163
	21.4109	0.00705078			21.4125	0.0083075		21.4045	-0.00353361
	21.4401	0.00705969			21.4418	0.00824988		21.4337	-0.00355711
	21.4694	0.00708999			21.471	0.00822908		21.4629	-0.00360245
	21.4986	0.00709534			21.5003	0.00823068		21.4922	-0.00367297
	21.5279	0.00709177			21.5295	0.00819547		21.5214	-0.00374014
	21.5571	0.00708286			21.5588	0.00817146		21.5507	-0.00384257
	21.5864	0.00703117			21.588	0.00808984		21.5799	-0.00398194
	21.6156	0.0069082			21.6173	0.0079202		21.6091	-0.00414146
	21.6449	0.00677274			21.6465	0.00769775		21.6384	-0.00429258
	21.6741	0.00671215			21.6758	0.0075041		21.6676	-0.00437654
	21.7034	0.00667116			21.705	0.00737927		21.6969	-0.00440508
	21.7326	0.00668185			21.7343	0.00734886		21.7261	-0.0043715
	21.7619	0.00675492			21.7635	0.00737127		21.7554	-0.00426739
	21.7911	0.00685116			21.7928	0.00743208		21.7846	-0.00414649
	21.8204	0.00705256			21.822	0.00756171		21.8138	-0.00408101
	21.8496	0.00722009			21.8513	0.00773135		21.8431	-0.00407261
	21.8789	0.00727178			21.8805	0.00787859		21.8723	-0.00412802
	21.9081	0.00725752			21.9098	0.0079314		21.9016	-0.00420358
	21.9374	0.00720584			21.939	0.00789619		21.9308	-0.00427747
	21.9666	0.00713098			21.9683	0.00782098		21.96	-0.00434463
	21.9959	0.00707573			21.9975	0.00774896		21.9893	-0.00442355
	22.0251	0.00705613			22.0268	0.00768174		22.0185	-0.00449408
	22.0544	0.00701692			22.056	0.00759212		22.0478	-0.00457132
	22.0836	0.00701692			22.0853	0.0075233		22.077	-0.00461162
	22.1129	0.00701335			22.1145	0.00748009		22.1062	-0.00465527
	22.1421	0.00699553			22.1438	0.00744328		22.1355	-0.00470565
	22.1714	0.0070383			22.1731	0.00743208		22.1647	-0.00472244
	22.2006	0.00707395			22.2023	0.00740327		22.194	-0.00475434
	22.2299	0.00707395			22.2316	0.00736326		22.2232	-0.00478289
	22.2591	0.00712563			22.2608	0.00736486		22.2524	-0.00480472
	22.2884	0.00717554			22.2901	0.00734886		22.2817	-0.00480136
	22.3176	0.00722722			22.3193	0.00732005		22.3109	-0.00479128
	22.3468	0.0072896			22.3486	0.00734086		22.3402	-0.00480472
	22.3761	0.00734307			22.3778	0.00735846		22.3694	-0.00482151
	22.4053	0.0074001			22.4071	0.00734886		22.3987	-0.00481143
	22.4346	0.0074607			22.4363	0.00734086		22.4279	-0.00479296
	22.4638	0.00752486			22.4656	0.00735846		22.4571	-0.00476945
	22.4931	0.0075819			22.4948	0.00736166		22.4864	-0.00474931
	22.5223	0.00764428			22.5241	0.00736006		22.5156	-0.00474427
	22.5516	0.00772091			22.5533	0.00737607		22.5449	-0.0047577
	22.5808	0.00776191			22.5826	0.00738887		22.5741	-0.00475266
	22.6101	0.00780824			22.6118	0.00740487		22.6033	-0.00472916
	22.6393	0.00786349			22.6411	0.00740807		22.6326	-0.00471572
	22.6686	0.00789023			22.6703	0.00741608		22.6618	-0.00470229
	22.6978	0.00791696			22.6996	0.00742408		22.6911	-0.00469893
	22.7271	0.00795261			22.7288	0.00743848		22.7203	-0.0046771
	22.7563	0.00798825			22.7581	0.00745929		22.7495	-0.00466367
	22.7856	0.00804707			22.7873	0.00744328		22.7788	-0.00466871
	22.8148	0.00809341			22.8166	0.00741288		22.808	-0.00466367
	22.8441	0.00812905			22.8458	0.00743688		22.8373	-0.00467039
	22.8733	0.00817183			22.8751	0.00745609		22.8665	-0.00465359
	22.9026	0.00821104			22.9044	0.00745129		22.8958	-0.0046368
	22.9318	0.00824312			22.9336	0.00744808		22.925	-0.00462169
	22.9611	0.00828233			22.9629	0.00743848		22.9542	-0.00461497
	22.9903	0.00831797			22.9921	0.00742088		22.9835	-0.00460826
	23.0196	0.00835718			23.0214	0.00741448		23.0127	-0.00461497
	23.0488	0.00838035			23.0506	0.00741608		23.042	-0.00463512
	23.0781	0.00839996			23.0799	0.00742568		23.0712	-0.00462169
	23.1073	0.008416			23.1091	0.00742728		23.1004	-0.00465024
	23.1366	0.00844808			23.1384	0.00736646		23.1297	-0.00470061
	23.1658	0.00846768			23.1676	0.00732805		23.1589	-0.00470229
	23.1951	0.00846768			23.1969	0.00732645		23.1882	-0.00472748
	23.2243	0.00843739			23.2261	0.00729125		23.2174	-0.00473419
	23.2536	0.00834471			23.2554	0.00726724		23.2466	-0.00471404
	23.2828	0.00826094			23.2846	0.00726244		23.2759	-0.00472748
	23.3121	0.00818965			23.3139	0.00725604		23.3051	-0.00473587
	23.3413	0.00813618			23.3431	0.00727844		23.3344	-0.00473083
	23.3706	0.00811123			23.3724	0.00728805		23.3636	-0.00470733
	23.3998	0.00808984			23.4016	0.00728324		23.3929	-0.00469557
	23.4291	0.00805598			23.4309	0.00727524		23.4221	-0.00468718
	23.4583	0.00804172			23.4601	0.00729445		23.4513	-0.00469221
	23.4876	0.00806311			23.4894	0.00729445		23.4806	-0.00470061
	23.5168	0.00806667			23.5186	0.00727044		23.5098	-0.00471236
	23.5461	0.00803637			23.5479	0.00724804		23.5391	-0.00470061
	23.5753	0.00802212			23.5771	0.00722883		23.5683	-0.00471572
	23.6046	0.00799895			23.6064	0.00723043		23.5975	-0.00474427
	23.6338	0.00797934			23.6357	0.00723203		23.6268	-0.00476106
	23.6631	0.007933			23.6649	0.00723043		23.656	-0.00477617
	23.6923	0.00788666			23.6942	0.00720963		23.6853	-0.00479968
	23.7216	0.00783854			23.7234	0.00720322		23.7145	-0.00481815
	23.7508	0.00778864			23.7527	0.00721603		23.7437	-0.00486013
	23.7801	0.00773339			23.7819	0.00720642		23.773	-0.00489875
	23.8093	0.00767992			23.8112	0.00722563		23.8022	-0.00492058
	23.8386	0.00761754			23.8404	0.00726244		23.8315	-0.00498942
	23.8678	0.00756942			23.8697	0.00727044		23.8607	-0.00507002
	23.8971	0.00750526			23.8989	0.00730885		23.8899	-0.00519596
	23.9263	0.00741971			23.9282	0.00740807		23.9192	-0.00532189
	23.9556	0.00732168			23.9574	0.0074977		23.9484	-0.00543272
	23.9848	0.00715059			23.9867	0.00757772		23.9777	-0.00552507
	24.0141	0.00696345			24.0159	0.00766574		24.0069	-0.00561574
	24.0433	0.00685116			24.0452	0.00776016		24.0362	-0.00567955
	24.0726	0.00678522			24.0744	0.00785458		24.0654	-0.00568291
	24.1018	0.00676918			24.1037	0.00801622		24.0946	-0.00562918
	24.1311	0.00681195			24.1329	0.00826589		24.1239	-0.00551667
	24.1603	0.0069082			24.1622	0.00860517		24.1531	-0.00537563
	24.1896	0.00711138			24.1914	0.00904848		24.1824	-0.00516405
	24.2188	0.00745179			24.2207	0.00958621		24.2116	-0.00486013
	24.2481	0.00783676			24.2499	0.0102424		24.2408	-0.00446049
	24.2773	0.0083358			24.2792	0.0110954		24.2701	-0.00395507
	24.3066	0.00897207			24.3085	0.0119756		24.2993	-0.00338416
	24.3358	0.00975448			24.3377	0.0129999		24.3286	-0.00272762
	24.3651	0.0106207			24.367	0.0141217		24.3578	-0.00199887
	24.3943	0.0116027			24.3962	0.0153988		24.387	-0.00114586
	24.4236	0.0127505			24.4255	0.016724		24.4163	-0.000254237
	24.4528	0.0140034			24.4547	0.0181387		24.4455	0.000736458
	24.4821	0.0153205			24.484	0.0196927		24.4748	0.00185141
	24.5113	0.0167142			24.5132	0.0213539		24.504	0.00306207
	24.5406	0.0183201			24.5425	0.0230183		24.5333	0.00429288
	24.5698	0.0199455			24.5717	0.0247067		24.5625	0.00556568
	24.5991	0.0216012			24.601	0.026568		24.5917	0.00701981
	24.6283	0.0233122			24.6302	0.0284117		24.621	0.00843365
	24.6576	0.0252888			24.6595	0.0302041		24.6502	0.00986428
	24.6868	0.0270853			24.6887	0.0320734		24.6795	0.0113537
	24.7161	0.0289442			24.718	0.0341283		24.7087	0.0130698
	24.7453	0.0309528			24.7472	0.0359479		24.7379	0.0146331
	24.7746	0.0329703			24.7765	0.0378108		24.7672	0.0162417
	24.8038	0.0349005			24.8057	0.0397536		24.7964	0.0179712
	24.8331	0.0369002			24.835	0.0416613		24.8257	0.0197427
	24.8623	0.038998			24.8642	0.0434458		24.8549	0.0214487
	24.8916	0.0409906			24.8935	0.0452286		24.8841	0.0232068
	24.9208	0.0429528			24.9227	0.0470675		24.9134	0.0250454
	24.9501	0.0449918			24.952	0.0487943		24.9426	0.0268555
	24.9793	0.0471323			24.9812	0.0504699		24.9719	0.0286489
	25.0086	0.0490803			25.0105	0.0520655		25.0011	0.0304405
	25.0378	0.0510515			25.0398	0.0537587		25.0303	0.03239
	25.0671	0.0529995			25.069	0.0552727		25.0596	0.0341581
	25.0963	0.0550402			25.0983	0.0567418		25.0888	0.0360153
	25.1256	0.0569811			25.1275	0.0582094		25.1181	0.0378103
	25.1548	0.0588507			25.1568	0.0597298		25.1473	0.0397279
	25.1841	0.060845			25.186	0.0611093		25.1766	0.0415178
	25.2133	0.0628162			25.2153	0.0624552		25.2058	0.0433128
	25.2426	0.0646538			25.2445	0.0638476		25.235	0.0451834
	25.2718	0.0665145			25.2738	0.0652591		25.2643	0.0470271
	25.3011	0.0685445			25.303	0.0665715		25.2935	0.0487986
	25.3303	0.0703588			25.3323	0.067855		25.3228	0.0505936
	25.3596	0.0721001			25.3615	0.0692841		25.352	0.0525313
	25.3888	0.0738592			25.3908	0.0706189		25.3812	0.0543515
	25.4181	0.0757912			25.42	0.071936		25.4105	0.0561197
	25.4473	0.0774968			25.4493	0.0732723		25.4397	0.0579163
	25.4766	0.0791614			25.4785	0.0746871		25.469	0.0597903
	25.5058	0.0808243			25.5078	0.0760026		25.4982	0.0615097
	25.5351	0.0824462			25.537	0.0773053		25.5274	0.0632191
	25.5643	0.0839023			25.5663	0.0786272		25.5567	0.0648881
	25.5936	0.0852835			25.5955	0.0799972		25.5859	0.0665757
	25.6228	0.0866541			25.6248	0.0812503		25.6152	0.0681155
	25.6521	0.0878447			25.654	0.0824474		25.6444	0.0695276
	25.6813	0.0889318			25.6833	0.0836541		25.6737	0.0709347
	25.7106	0.0899103			25.7125	0.084784		25.7029	0.0721857
	25.7398	0.0908496			25.7418	0.0857474		25.7321	0.0732301
	25.7691	0.0915643			25.7711	0.086594		25.7614	0.0741268
	25.7983	0.0921435			25.8003	0.0873894		25.7906	0.0749546
	25.8276	0.0926568			25.8296	0.0879703		25.8199	0.0755675
	25.8568	0.09304			25.8588	0.0884136		25.8491	0.0760326
	25.8861	0.0932414			25.8881	0.0887305		25.8783	0.0763231
	25.9153	0.0933376			25.9173	0.0888794		25.9076	0.0764658
	25.9446	0.0933394			25.9466	0.0888682		25.9368	0.076486
	25.9738	0.0932628			25.9758	0.0887433		25.9661	0.0764121
	26.0031	0.0930988			26.0051	0.0884873		25.9953	0.0761888
	26.0323	0.0928475			26.0343	0.0881272		26.0245	0.0758479
	26.0616	0.0924839			26.0636	0.0877095		26.0538	0.0754701
	26.0908	0.0920954			26.0928	0.0871813		26.083	0.075047
	26.1201	0.091689			26.1221	0.086546		26.1123	0.0745096
	26.1493	0.0912328			26.1513	0.0859186		26.1415	0.073969
	26.1786	0.0907302			26.1806	0.0852849		26.1708	0.0734367
	26.2078	0.0902792			26.2098	0.0845935		26.2	0.0728775
	26.2371	0.0898283			26.2391	0.0838333		26.2292	0.0723184
	26.2663	0.0893828			26.2683	0.0831483		26.2585	0.0718129
	26.2956	0.0889586			26.2976	0.0824778		26.2877	0.0713176
	26.3248	0.0886039			26.3268	0.081836		26.317	0.0708995
	26.3541	0.0883134			26.3561	0.0811991		26.3462	0.0704982
	26.3833	0.0880247			26.3853	0.0806517		26.3754	0.0701439
	26.4126	0.0877538			26.4146	0.0801604		26.4047	0.0698886
	26.4418	0.0875827			26.4439	0.0796835		26.4339	0.0696787
	26.4711	0.0874882			26.4731	0.0792418		26.4632	0.0695041
	26.5003	0.0873599			26.5024	0.0788753		26.4924	0.0693698
	26.5296	0.087269			26.5316	0.0785472		26.5216	0.0692976
	26.5588	0.087212			26.5609	0.0782191		26.5509	0.0692304
	26.5881	0.0871282			26.5901	0.0779583		26.5801	0.0691414
	26.6173	0.0870088			26.6194	0.0777278		26.6094	0.0691011
	26.6466	0.0869304
	26.6758	0.0867967
	26.7051	0.0865686
	26.7343	0.0862745
	26.7636	0.085984
	26.7928	0.0855705
	26.8221	0.0850412
	26.8513	0.0844548
	26.8806	0.0837276
	26.9098	0.0829256
	26.9391	0.0818794
	26.9683	0.0808118
	26.9976	0.0796355
	27.0268	0.0782899
	27.0561	0.0767964

## Sheet: ED_Fig8ab_Raw_chromatograms
	WT ClbP S200 10/300					R308E ClbP S200 10/300					D367A ClbP S200 10/300					K374E ClbP S200 10/300					Δ299-310 ClbP S200 10/300					Δ304-308 ClbP S200 10/300
	Volume (mL)	A280nm (mAu)	A280nm baseline corr.	A280nm baseline corr. Norm.		Volume (mL)	A280nm (mAu)	A280nm baseline corr.	A280nm baseline corr. Norm.		Volume (mL)	A280nm (mAu)	A280nm baseline corr.	A280nm baseline corr. Norm.		Volume (mL)	A280nm (mAu)	A280nm baseline corr.	A280nm baseline corr. Norm.		Volume (mL)	A280nm (mAu)	A280nm baseline corr.	A280nm baseline corr. Norm.		Volume (mL)	A280nm (mAu)	A280nm baseline corr.	A280nm baseline corr. Norm.
	0	1.783	2.22907	0.0039728		0	40.652	77.1129	0.180468		0	-6.409	24.2432	0.0487452		0	-34.525	-33.9704	-0.0250926		0	0.777	0.326905	0.000523177		0	48.112	88.4446	0.148511
	0.0292498	-0.187	0.259066	0.000461725		0.0292534	-0.798	35.6629	0.0834622		0.0292534	-0.928	29.7242	0.0597657		0.0292499	-0.046	0.508609	0.00037569		0.029252	-0.061	-0.511095	-0.000817953		0.0292411	-0.115	40.2176	0.0675311
	0.0584996	-0.144	0.302066	0.000538363		0.0585067	-2.045	34.4159	0.0805438		0.0585067	-2.069	28.5832	0.0574716		0.0584999	-0.03	0.524609	0.000387508		0.0585041	-0.084	-0.534095	-0.000854763		0.0584821	-3.122	37.2106	0.0624819
	0.0877494	0.103	0.549066	0.000978584		0.0877601	-3.481	32.9799	0.0771831		0.0877601	-3.546	27.1062	0.0545018		0.0877498	0.009	0.563609	0.000416316		0.0877561	-0.026	-0.476095	-0.00076194		0.0877232	-14.68	25.6526	0.0430744
	0.116999	0.124	0.570066	0.00101601		0.117013	-5.395	31.0659	0.0727038		0.117013	-8.228	22.4242	0.0450878		0.117	0.029	0.583609	0.000431089		0.117008	0.52	0.0699051	0.000111876		0.116964	-29.167	11.1656	0.0187486
	0.146249	-0.038	0.408066	0.000727283		0.146267	-9.393	27.0679	0.0633472		0.146267	-15.204	15.4482	0.0310613		0.14625	0.11	0.664609	0.000490921		0.14626	1.212	0.761905	0.00121935		0.146205	-36.081	4.25159	0.00713903
	0.175499	-0.184	0.262066	0.000467072		0.17552	-13.182	23.2789	0.0544798		0.17552	-18.693	11.9592	0.0240461		0.1755	0.133	0.687609	0.00050791		0.175512	1.358	0.907905	0.00145301		0.175446	-35.218	5.11459	0.00858813
	0.204749	-0.307	0.139066	0.000247853		0.204774	-14.191	22.2699	0.0521184		0.204774	-18.308	12.3442	0.0248202		0.204749	0.061	0.615609	0.000454726		0.204764	0.962	0.511905	0.00081925		0.204687	-30.197	10.1356	0.0170191
	0.233998	-0.367	0.0790657	0.000140916		0.234027	-14.454	22.0069	0.0515029		0.234027	-17.125	13.5272	0.0271988		0.233999	-0.007	0.547609	0.000404497		0.234016	0.561	0.110905	0.000177492		0.233929	-24.513	15.8196	0.0265634
	0.263248	-0.398	0.0480657	8.56661e-05		0.26328	-14.447	22.0139	0.0515193		0.26328	-15.761	14.8912	0.0299414		0.263249	-0.062	0.492609	0.000363871		0.263268	0.318	-0.132095	-0.000211404		0.26317	-19.126	21.2066	0.0356089
	0.292498	-0.365	0.0810657	0.000144481		0.292534	-14.248	22.2129	0.051985		0.292534	-14.274	16.3782	0.0329313		0.292499	-0.138	0.416609	0.000307733		0.29252	0.246	-0.204095	-0.000326632		0.292411	-14.649	25.6836	0.0431264
	0.321748	-0.174	0.272066	0.000484895		0.321787	-13.965	22.4959	0.0526473		0.321787	-12.969	17.6832	0.0355552		0.321749	-0.041	0.513609	0.000379383		0.321773	0.324	-0.126095	-0.000201802		0.321652	-10.893	29.4396	0.0494333
	0.350998	0.097	0.543066	0.00096789		0.35104	-13.764	22.6969	0.0531177		0.35104	-12.085	18.5672	0.0373326		0.350999	0.118	0.672609	0.00049683		0.351025	0.431	-0.0190949	-3.05594e-05		0.350893	-7.917	32.4156	0.0544304
	0.380247	0.339	0.785066	0.0013992		0.380294	-13.867	22.5939	0.0528767		0.380294	-11.701	18.9512	0.0381047		0.380249	0.28	0.834609	0.000616493		0.380277	0.489	0.0389051	6.22635e-05		0.380134	-6.331	34.0016	0.0570936
	0.409497	0.456	0.902066	0.00160773		0.409547	-14.355	22.1059	0.0517346		0.409547	-11.8	18.8522	0.0379057		0.409499	0.382	0.936609	0.000691836		0.409529	0.52	0.0699051	0.000111876		0.409375	-5.625	34.7076	0.058279
	0.438747	0.423	0.869066	0.00154891		0.4388	-15.101	21.3599	0.0499887		0.4388	-12.343	18.3092	0.0368139		0.438749	0.371	0.925609	0.000683711		0.438781	0.505	0.0549051	8.78698e-05		0.438616	-5.649	34.6836	0.0582387
	0.467997	0.297	0.743066	0.00132434		0.468054	-16.071	20.3899	0.0477186		0.468054	-13.123	17.5292	0.0352455		0.467999	0.246	0.800609	0.000591378		0.468033	0.446	-0.00409489	-6.55344e-06		0.467857	-6.163	34.1696	0.0573757
	0.497247	0.183	0.629066	0.00112117		0.497307	-17.079	19.3819	0.0453596		0.497307	-14.009	16.6432	0.0334641		0.497249	0.14	0.694609	0.00051308		0.497285	0.384	-0.0660949	-0.000105778		0.497098	-6.896	33.4366	0.0561448
	0.526496	0.093	0.539066	0.000960761		0.526561	-18.197	18.2639	0.0427431		0.526561	-14.992	15.6602	0.0314876		0.526499	0.075	0.629609	0.000465067		0.526537	0.336	-0.114095	-0.000182597		0.526339	-7.807	32.5256	0.0546151
	0.555746	-0.005	0.441066	0.000786098		0.555814	-19.256	17.2049	0.0402647		0.555814	-15.893	14.7592	0.029676		0.555749	0.018	0.572609	0.000422964		0.555789	0.294	-0.156095	-0.000249813		0.55558	-8.806	31.5266	0.0529377
	0.584996	-0.077	0.369066	0.000657775		0.585067	-20.303	16.1579	0.0378144		0.585067	-16.795	13.8572	0.0278623		0.584999	-0.052	0.502609	0.000371258		0.585041	0.257	-0.193095	-0.000309028		0.584821	-9.882	30.4506	0.0511309
	0.614246	-0.134	0.312066	0.000556185		0.614321	-21.395	15.0659	0.0352588		0.614321	-17.755	12.8972	0.0259321		0.614248	-0.109	0.445609	0.000329154		0.614293	0.232	-0.218095	-0.000349038		0.614062	-10.922	29.4106	0.0493846
	0.643496	-0.197	0.249066	0.000443902		0.643574	-22.453	14.0079	0.0327828		0.643574	-18.623	12.0292	0.0241868		0.643498	-0.151	0.403609	0.00029813		0.643545	0.21	-0.240095	-0.000384247		0.643303	-11.929	28.4036	0.0476937
	0.672745	-0.243	0.203066	0.000361918		0.672827	-23.409	13.0519	0.0305454		0.672827	-19.431	11.2212	0.0225622		0.672748	-0.187	0.367609	0.000271538		0.672797	0.185	-0.265095	-0.000424256		0.672544	-13.037	27.2956	0.0458332
	0.701995	-0.281	0.165066	0.000294192		0.702081	-24.359	12.1019	0.0283221		0.702081	-20.251	10.4012	0.0209134		0.701998	-0.207	0.347609	0.000256765		0.702049	0.17	-0.280095	-0.000448262		0.701786	-14.104	26.2286	0.0440416
	0.731245	-0.296	0.150066	0.000267458		0.731334	-25.322	11.1389	0.0260684		0.731334	-21.074	9.57819	0.0192587		0.731248	-0.235	0.319609	0.000236083		0.731301	0.176	-0.274095	-0.00043866		0.731027	-15.138	25.1946	0.0423053
	0.760495	-0.315	0.131066	0.000233595		0.760587	-26.222	10.2389	0.0239621		0.760587	-21.813	8.83919	0.0177728		0.760498	-0.269	0.285609	0.000210968		0.760553	0.163	-0.287095	-0.000459465		0.760268	-16.161	24.1716	0.0405876
	0.789745	-0.348	0.0980657	0.00017478		0.789841	-27.07	9.39087	0.0219775		0.789841	-22.52	8.13219	0.0163512		0.789748	-0.291	0.263609	0.000194718		0.789805	0.155	-0.295095	-0.000472268		0.789509	-17.267	23.0656	0.0387304
	0.818995	-0.371	0.0750657	0.000133787		0.819094	-27.877	8.58387	0.0200889		0.819094	-23.177	7.47519	0.0150302		0.818998	-0.291	0.263609	0.000194718		0.819057	0.153	-0.297095	-0.000475469		0.81875	-18.331	22.0016	0.0369438
	0.848244	-0.399	0.0470657	8.38838e-05		0.848348	-28.732	7.72887	0.0180879		0.848348	-23.859	6.79319	0.0136589		0.848248	-0.3	0.254609	0.00018807		0.848309	0.147	-0.303095	-0.000485071		0.847991	-19.347	20.9856	0.0352378
	0.877494	-0.417	0.0290657	5.18029e-05		0.877601	-29.496	6.96487	0.0162999		0.877601	-24.464	6.18819	0.0124425		0.877498	-0.309	0.245609	0.000181422		0.877561	0.131	-0.319095	-0.000510678		0.877232	-20.358	19.9746	0.0335402
	0.906744	-0.434	0.0120657	2.15043e-05		0.906854	-30.21	6.25087	0.014629		0.906854	-25.058	5.59419	0.0112481		0.906748	-0.315	0.239609	0.00017699		0.906813	0.131	-0.319095	-0.000510678		0.906473	-21.411	18.9216	0.0317721
	0.935994	-0.421	0.0250657	4.46738e-05		0.936108	-30.93	5.53087	0.0129439		0.936108	-25.645	5.00719	0.0100678		0.935998	-0.326	0.228609	0.000168865		0.936066	0.132	-0.318095	-0.000509077		0.935714	-22.38	17.9526	0.030145
	0.965244	-0.42	0.0260657	4.64561e-05		0.965361	-31.628	4.83287	0.0113104		0.965361	-26.215	4.43719	0.00892176		0.965248	-0.349	0.205609	0.000151876		0.965318	0.123	-0.327095	-0.000523481		0.964955	-23.361	16.9716	0.0284977
	0.994493	-0.445	0.00106569	1.89935e-06		0.994614	-32.252	4.20887	0.00985006		0.994614	-26.733	3.91919	0.00788023		0.994497	-0.36	0.194609	0.00014375		0.99457	0.125	-0.325095	-0.00052028		0.994196	-24.383	15.9496	0.0267817
	1.02374	-0.456	-0.00993431	-1.77056e-05		1.02387	-32.848	3.61287	0.00845523		1.02387	-27.22	3.43219	0.00690103		1.02375	-0.372	0.182609	0.000134886		1.02382	0.129	-0.321095	-0.000513879		1.02344	-25.37	14.9626	0.0251243
	1.05299	-0.46	-0.0139343	-2.48347e-05		1.05312	-33.446	3.01487	0.00705573		1.05312	-27.712	2.94019	0.00591178		1.053	-0.376	0.178609	0.000131932		1.05307	0.128	-0.322095	-0.000515479		1.05268	-26.277	14.0556	0.0236014
	1.08224	-0.484	-0.0379343	-6.76092e-05		1.08237	-33.987	2.47387	0.00578962		1.08237	-28.17	2.48219	0.00499089		1.08225	-0.378	0.176609	0.000130454		1.08233	0.112	-0.338095	-0.000541085		1.08192	-27.189	13.1436	0.02207
	1.11149	-0.502	-0.0559343	-9.96901e-05		1.11163	-34.516	1.94487	0.00455159		1.11163	-28.583	2.06919	0.00416048		1.1115	-0.378	0.176609	0.000130454		1.11158	0.118	-0.332095	-0.000531483		1.11116	-28.159	12.1736	0.0204412
	1.14074	-0.491	-0.0449343	-8.00851e-05		1.14088	-34.999	1.46187	0.00342123		1.14088	-28.97	1.68219	0.00338235		1.14075	-0.386	0.168609	0.000124545		1.14083	0.129	-0.321095	-0.000513879		1.1404	-29.028	11.3046	0.018982
	1.16999	-0.499	-0.0529343	-9.43433e-05		1.17013	-35.437	1.02387	0.00239617		1.17013	-29.376	1.27619	0.00256601		1.17	-0.393	0.161609	0.000119374		1.17008	0.127	-0.323095	-0.000517079		1.16964	-29.878	10.4546	0.0175548
	1.19924	-0.518	-0.0719343	-0.000128206		1.19939	-35.836	0.624869	0.00146239		1.19939	-29.723	0.929193	0.00186831		1.19925	-0.412	0.142609	0.00010534		1.19933	0.122	-0.328095	-0.000525081		1.19888	-30.708	9.62459	0.0161611
	1.22849	-0.513	-0.0669343	-0.000119295		1.22864	-36.238	0.222869	0.000521582		1.22864	-30.04	0.612193	0.00123092		1.2285	-0.417	0.137609	0.000101647		1.22859	0.122	-0.328095	-0.000525081		1.22812	-31.568	8.76459	0.014717
	1.25774	-0.513	-0.0669343	-0.000119295		1.25789	-36.601	-0.140131	-0.000327951		1.25789	-30.336	0.316193	0.000635763		1.25775	-0.407	0.147609	0.000109033		1.25784	0.136	-0.314095	-0.000502676		1.25737	-32.358	7.97459	0.0133905
	1.28699	-0.519	-0.0729343	-0.000129989		1.28715	-36.947	-0.486131	-0.0011377		1.28715	-30.626	0.0261934	5.26665e-05		1.287	-0.415	0.139609	0.000103124		1.28709	0.147	-0.303095	-0.000485071		1.28661	-33.116	7.21659	0.0121177
	1.31624	-0.526	-0.0799343	-0.000142465		1.3164	-37.239	-0.778131	-0.00182107		1.3164	-30.876	-0.223807	-0.000450003		1.31625	-0.421	0.133609	9.8692e-05		1.31634	0.142	-0.308095	-0.000493073		1.31585	-33.871	6.46159	0.0108499
	1.34549	-0.531	-0.0849343	-0.000151376		1.34565	-37.508	-1.04713	-0.00245061		1.34565	-31.111	-0.458807	-0.000922512		1.3455	-0.43	0.124609	9.20441e-05		1.34559	0.138	-0.312095	-0.000499475		1.34509	-34.614	5.71859	0.00960234
	1.37474	-0.533	-0.0869343	-0.00015494		1.37491	-37.764	-1.30313	-0.00304973		1.37491	-31.333	-0.680807	-0.00136888		1.37475	-0.428	0.126609	9.35214e-05		1.37485	0.147	-0.303095	-0.000485071		1.37433	-35.288	5.04459	0.00847059
	1.40399	-0.536	-0.0899343	-0.000160287		1.40416	-38.016	-1.55513	-0.00363949		1.40416	-31.521	-0.868807	-0.00174689		1.404	-0.419	0.135609	0.000100169		1.4041	0.151	-0.299095	-0.00047867		1.40357	-35.93	4.40259	0.00739258
	1.43324	-0.533	-0.0869343	-0.00015494		1.43341	-38.224	-1.76313	-0.00412627		1.43341	-31.678	-1.02581	-0.00206257		1.43325	-0.431	0.123609	9.13054e-05		1.43335	0.152	-0.298095	-0.000477069		1.43281	-36.582	3.75059	0.00629778
	1.46249	-0.535	-0.0889343	-0.000158505		1.46267	-38.416	-1.95513	-0.00457561		1.46267	-31.828	-1.17581	-0.00236417		1.4625	-0.422	0.132609	9.79533e-05		1.4626	0.157	-0.293095	-0.000469067		1.46205	-37.209	3.12359	0.00524496
	1.49174	-0.537	-0.0909343	-0.00016207		1.49192	-38.585	-2.12413	-0.00497113		1.49192	-31.982	-1.32981	-0.00267381		1.49175	-0.418	0.136609	0.000100908		1.49185	0.152	-0.298095	-0.000477069		1.49129	-37.774	2.55859	0.00429624
	1.52099	-0.549	-0.102934	-0.000183457		1.52117	-38.712	-2.25113	-0.00526834		1.52117	-32.11	-1.45781	-0.00293118		1.521	-0.437	0.117609	8.68734e-05		1.52111	0.147	-0.303095	-0.000485071		1.52054	-38.323	2.00959	0.00337439
	1.55024	-0.553	-0.106934	-0.000190586		1.55043	-38.84	-2.37913	-0.0055679		1.55043	-32.229	-1.57681	-0.00317045		1.55025	-0.44	0.114609	8.46575e-05		1.55036	0.145	-0.305095	-0.000488272		1.54978	-38.894	1.43859	0.0024156
	1.57949	-0.55	-0.103934	-0.000185239		1.57968	-38.963	-2.50213	-0.00585576		1.57968	-32.329	-1.67681	-0.00337152		1.5795	-0.44	0.114609	8.46575e-05		1.57961	0.151	-0.299095	-0.00047867		1.57902	-39.372	0.960591	0.00161297
	1.60874	-0.542	-0.0959343	-0.000170981		1.60894	-39.07	-2.60913	-0.00610618		1.60894	-32.423	-1.77081	-0.00356052		1.60875	-0.446	0.108609	8.02255e-05		1.60886	0.163	-0.287095	-0.000459465		1.60826	-39.827	0.505591	0.00084896
	1.63799	-0.543	-0.0969343	-0.000172763		1.63819	-39.159	-2.69813	-0.00631446		1.63819	-32.498	-1.84581	-0.00371132		1.638	-0.444	0.110609	8.17028e-05		1.63811	0.175	-0.275095	-0.00044026		1.6375	-40.29	0.0425912	7.15168e-05
	1.66724	-0.565	-0.118934	-0.000211973		1.66744	-39.227	-2.76613	-0.0064736		1.66744	-32.556	-1.90381	-0.00382794		1.66725	-0.455	0.0996095	7.35776e-05		1.66737	0.184	-0.266095	-0.000425857		1.66674	-40.721	-0.388409	-0.000652194
	1.69649	-0.573	-0.126934	-0.000226231		1.6967	-39.293	-2.83213	-0.00662806		1.6967	-32.621	-1.96881	-0.00395863		1.6965	-0.449	0.105609	7.80095e-05		1.69662	0.19	-0.260095	-0.000416254		1.69598	-41.087	-0.754409	-0.00126676
	1.72574	-0.559	-0.112934	-0.000201279		1.72595	-39.361	-2.90013	-0.00678721		1.72595	-32.687	-2.03481	-0.00409134		1.72575	-0.441	0.113609	8.39188e-05		1.72587	0.193	-0.257095	-0.000411453		1.72522	-41.447	-1.11441	-0.00187125
	1.75499	-0.561	-0.114934	-0.000204844		1.7552	-39.414	-2.95313	-0.00691124		1.7552	-32.728	-2.07581	-0.00417378		1.755	-0.441	0.113609	8.39188e-05		1.75512	0.2	-0.250095	-0.000400251		1.75446	-41.805	-1.47241	-0.00247239
	1.78424	-0.578	-0.131934	-0.000235143		1.78446	-39.461	-3.00013	-0.00702124		1.78446	-32.77	-2.11781	-0.00425822		1.78425	-0.439	0.115609	8.53961e-05		1.78437	0.206	-0.244095	-0.000390648		1.7837	-42.13	-1.79741	-0.00301811
	1.81349	-0.583	-0.136934	-0.000244054		1.81371	-39.501	-3.04013	-0.00711485		1.81371	-32.824	-2.17181	-0.0043668		1.8135	-0.452	0.102609	7.57935e-05		1.81363	0.213	-0.237095	-0.000379445		1.81295	-42.433	-2.10041	-0.00352689
	1.84274	-0.588	-0.141934	-0.000252965		1.84296	-39.525	-3.06413	-0.00717102		1.84296	-32.844	-2.19181	-0.00440701		1.84275	-0.465	0.0896095	6.6191e-05		1.84288	0.204	-0.246095	-0.000393849		1.84219	-42.735	-2.40241	-0.00403399
	1.87199	-0.582	-0.135934	-0.000242272		1.87222	-39.541	-3.08013	-0.00720846		1.87222	-32.873	-2.22081	-0.00446532		1.872	-0.454	0.100609	7.43162e-05		1.87213	0.189	-0.261095	-0.000417855		1.87143	-43.019	-2.68641	-0.00451087
	1.90124	-0.574	-0.127934	-0.000228014		1.90147	-39.563	-3.10213	-0.00725995		1.90147	-32.882	-2.22981	-0.00448342		1.90125	-0.457	0.0976095	7.21002e-05		1.90138	0.211	-0.239095	-0.000382646		1.90067	-43.252	-2.91941	-0.00490211
	1.93049	-0.573	-0.126934	-0.000226231		1.93072	-39.596	-3.13513	-0.00733718		1.93072	-32.887	-2.23481	-0.00449347		1.9305	-0.457	0.0976095	7.21002e-05		1.93064	0.21	-0.240095	-0.000384247		1.92991	-43.473	-3.14041	-0.0052732
	1.95974	-0.569	-0.122934	-0.000219102		1.95998	-39.624	-3.16313	-0.00740271		1.95998	-32.919	-2.26681	-0.00455782		1.95975	-0.456	0.0986095	7.28389e-05		1.95989	0.209	-0.241095	-0.000385847		1.95915	-43.692	-3.35941	-0.00564093
	1.98899	-0.572	-0.125934	-0.000224449		1.98923	-39.621	-3.16013	-0.00739569		1.98923	-32.936	-2.28381	-0.004592		1.98899	-0.466	0.0886095	6.54523e-05		1.98914	0.218	-0.232095	-0.000371443		1.98839	-43.911	-3.57841	-0.00600866
	2.01824	-0.581	-0.134934	-0.000240489		2.01848	-39.628	-3.16713	-0.00741207		2.01848	-32.961	-2.30881	-0.00464226		2.01824	-0.472	0.0826095	6.10203e-05		2.01839	0.229	-0.221095	-0.000353839		2.01763	-44.073	-3.74041	-0.00628068
	2.04749	-0.601	-0.154934	-0.000276135		2.04774	-39.65	-3.18913	-0.00746356		2.04774	-32.978	-2.32581	-0.00467645		2.04749	-0.465	0.0896095	6.6191e-05		2.04764	0.224	-0.226095	-0.000361841		2.04687	-44.231	-3.89841	-0.00654599
	2.07674	-0.598	-0.151934	-0.000270788		2.07699	-39.663	-3.20213	-0.00749398		2.07699	-32.98	-2.32781	-0.00468047		2.07674	-0.465	0.0896095	6.6191e-05		2.0769	0.234	-0.216095	-0.000345837		2.07612	-44.387	-4.05441	-0.00680794
	2.10599	-0.59	-0.143934	-0.00025653		2.10624	-39.669	-3.20813	-0.00750802		2.10624	-32.98	-2.32781	-0.00468047		2.10599	-0.459	0.0956095	7.06229e-05		2.10615	0.246	-0.204095	-0.000326632		2.10536	-44.533	-4.20041	-0.00705309
	2.13524	-0.575	-0.128934	-0.000229796		2.1355	-39.67	-3.20913	-0.00751036		2.1355	-33.001	-2.34881	-0.00472269		2.13524	-0.452	0.102609	7.57935e-05		2.1354	0.253	-0.197095	-0.00031543		2.1346	-44.65	-4.31741	-0.00724955
	2.16449	-0.574	-0.127934	-0.000228014		2.16475	-39.68	-3.21913	-0.00753376		2.16475	-33.022	-2.36981	-0.00476491		2.16449	-0.461	0.0936095	6.91456e-05		2.16465	0.265	-0.185095	-0.000296225		2.16384	-44.75	-4.41741	-0.00741746
	2.19374	-0.58	-0.133934	-0.000238707		2.194	-39.697	-3.23613	-0.00757355		2.194	-33.021	-2.36881	-0.0047629		2.19374	-0.47	0.0846095	6.24977e-05		2.1939	0.274	-0.176095	-0.000281821		2.19308	-44.858	-4.52541	-0.00759881
	2.22299	-0.594	-0.147934	-0.000263659		2.22326	-39.715	-3.25413	-0.00761568		2.22326	-33.021	-2.36881	-0.0047629		2.22299	-0.471	0.0836095	6.1759e-05		2.22316	0.275	-0.175095	-0.000280221		2.22232	-44.944	-4.61141	-0.00774322
	2.25223	-0.6	-0.153934	-0.000274353		2.25251	-39.723	-3.26213	-0.0076344		2.25251	-33.049	-2.39681	-0.0048192		2.25224	-0.478	0.0766095	5.65884e-05		2.25241	0.273	-0.177095	-0.000283422		2.25156	-45.013	-4.68041	-0.00785908
	2.28148	-0.589	-0.142934	-0.000254748		2.28176	-39.741	-3.28013	-0.00767652		2.28176	-33.058	-2.40581	-0.0048373		2.28149	-0.457	0.0976095	7.21002e-05		2.28166	0.277	-0.173095	-0.00027702		2.2808	-45.092	-4.75941	-0.00799173
	2.31073	-0.583	-0.136934	-0.000244054		2.31102	-39.763	-3.30213	-0.00772801		2.31102	-33.077	-2.42481	-0.0048755		2.31074	-0.44	0.114609	8.46575e-05		2.31091	0.29	-0.160095	-0.000256215		2.31004	-45.174	-4.84141	-0.00812942
	2.33998	-0.579	-0.132934	-0.000236925		2.34027	-39.757	-3.29613	-0.00771397		2.34027	-33.086	-2.43381	-0.0048936		2.33999	-0.455	0.0996095	7.35776e-05		2.34016	0.286	-0.164095	-0.000262617		2.33929	-45.233	-4.90041	-0.00822849
	2.36923	-0.589	-0.142934	-0.000254748		2.36952	-39.776	-3.31513	-0.00775843		2.36952	-33.086	-2.43381	-0.0048936		2.36924	-0.472	0.0826095	6.10203e-05		2.36942	0.289	-0.161095	-0.000257815		2.36853	-45.285	-4.95241	-0.00831581
	2.39848	-0.589	-0.142934	-0.000254748		2.39878	-39.801	-3.34013	-0.00781694		2.39878	-33.106	-2.45381	-0.00493381		2.39849	-0.47	0.0846095	6.24977e-05		2.39867	0.298	-0.152095	-0.000243412		2.39777	-45.323	-4.99041	-0.00837961
	2.42773	-0.589	-0.142934	-0.000254748		2.42803	-39.821	-3.36013	-0.00786375		2.42803	-33.13	-2.47781	-0.00498207		2.42774	-0.452	0.102609	7.57935e-05		2.42792	0.313	-0.137095	-0.000219406		2.42701	-45.359	-5.02641	-0.00844006
	2.45698	-0.59	-0.143934	-0.00025653		2.45728	-39.829	-3.36813	-0.00788247		2.45728	-33.155	-2.50281	-0.00503233		2.45699	-0.451	0.103609	7.65322e-05		2.45717	0.324	-0.126095	-0.000201802		2.45625	-45.398	-5.06541	-0.00850555
	2.48623	-0.606	-0.159934	-0.000285046		2.48654	-39.848	-3.38713	-0.00792694		2.48654	-33.161	-2.50881	-0.0050444		2.48624	-0.459	0.0956095	7.06229e-05		2.48642	0.338	-0.112095	-0.000179396		2.48549	-45.441	-5.10841	-0.00857775
	2.51548	-0.607	-0.160934	-0.000286828		2.51579	-39.873	-3.41213	-0.00798544		2.51579	-33.173	-2.52081	-0.00506853		2.51549	-0.479	0.0756095	5.58497e-05		2.51568	0.337	-0.113095	-0.000180996		2.51473	-45.47	-5.13741	-0.00862645
	2.54473	-0.583	-0.136934	-0.000244054		2.54504	-39.897	-3.43613	-0.00804161		2.54504	-33.193	-2.54081	-0.00510874		2.54474	-0.488	0.0666095	4.92018e-05		2.54493	0.342	-0.108095	-0.000172994		2.54397	-45.492	-5.15941	-0.00866339
	2.57398	-0.586	-0.139934	-0.000249401		2.5743	-39.928	-3.46713	-0.00811416		2.5743	-33.215	-2.56281	-0.00515298		2.57399	-0.467	0.0876095	6.47136e-05		2.57418	0.344	-0.106095	-0.000169794		2.57321	-45.527	-5.19441	-0.00872216
	2.60323	-0.601	-0.154934	-0.000276135		2.60355	-39.95	-3.48913	-0.00816565		2.60355	-33.253	-2.60081	-0.00522938		2.60324	-0.463	0.0916095	6.76683e-05		2.60343	0.351	-0.0990949	-0.000158591		2.60245	-45.558	-5.22541	-0.00877421
	2.63248	-0.603	-0.156934	-0.000279699		2.6328	-39.964	-3.50313	-0.00819841		2.6328	-33.268	-2.61581	-0.00525954		2.63249	-0.469	0.0856095	6.32363e-05		2.63268	0.361	-0.0890949	-0.000142587		2.6317	-45.571	-5.23841	-0.00879604
	2.66173	-0.593	-0.146934	-0.000261877		2.66206	-39.983	-3.52213	-0.00824288		2.66206	-33.279	-2.62681	-0.00528166		2.66174	-0.469	0.0856095	6.32363e-05		2.66194	0.37	-0.0800949	-0.000128183		2.66094	-45.589	-5.25641	-0.00882627
	2.69098	-0.593	-0.146934	-0.000261877		2.69131	-40.017	-3.55613	-0.00832245		2.69131	-33.307	-2.65481	-0.00533796		2.69099	-0.47	0.0846095	6.24977e-05		2.69119	0.379	-0.0710949	-0.00011378		2.69018	-45.625	-5.29241	-0.00888672
	2.72023	-0.603	-0.156934	-0.000279699		2.72056	-40.04	-3.57913	-0.00837628		2.72056	-33.345	-2.69281	-0.00541436		2.72024	-0.473	0.0816095	6.02817e-05		2.72044	0.384	-0.0660949	-0.000105778		2.71942	-45.643	-5.31041	-0.00891694
	2.74948	-0.598	-0.151934	-0.000270788		2.74982	-40.071	-3.61013	-0.00844883		2.74982	-33.38	-2.72781	-0.00548474		2.74949	-0.478	0.0766095	5.65884e-05		2.74969	0.392	-0.0580949	-9.29747e-05		2.74866	-45.673	-5.34041	-0.00896731
	2.77873	-0.599	-0.152934	-0.00027257		2.77907	-40.099	-3.63813	-0.00851435		2.77907	-33.388	-2.73581	-0.00550082		2.77874	-0.471	0.0836095	6.1759e-05		2.77894	0.402	-0.0480949	-7.69708e-05		2.7779	-45.694	-5.36141	-0.00900258
	2.80798	-0.604	-0.157934	-0.000281482		2.80832	-40.109	-3.64813	-0.00853776		2.80832	-33.399	-2.74681	-0.00552294		2.80799	-0.47	0.0846095	6.24977e-05		2.8082	0.392	-0.0580949	-9.29747e-05		2.80714	-45.696	-5.36341	-0.00900593
	2.83723	-0.596	-0.149934	-0.000267223		2.83758	-40.129	-3.66813	-0.00858456		2.83758	-33.423	-2.77081	-0.0055712		2.83724	-0.478	0.0766095	5.65884e-05		2.83745	0.381	-0.0690949	-0.000110579		2.83638	-45.717	-5.38441	-0.0090412
	2.86648	-0.587	-0.140934	-0.000251183		2.86683	-40.169	-3.70813	-0.00867818		2.86683	-33.444	-2.79181	-0.00561342		2.86649	-0.472	0.0826095	6.10203e-05		2.8667	0.397	-0.0530949	-8.49728e-05		2.86562	-45.742	-5.40941	-0.00908318
	2.89573	-0.597	-0.150934	-0.000269006		2.89608	-40.197	-3.73613	-0.0087437		2.89608	-33.463	-2.81081	-0.00565162		2.89574	-0.458	0.0966095	7.13616e-05		2.89595	0.42	-0.0300949	-4.81637e-05		2.89487	-45.752	-5.41941	-0.00909997
	2.92498	-0.603	-0.156934	-0.000279699		2.92534	-40.211	-3.75013	-0.00877647		2.92534	-33.488	-2.83581	-0.00570189		2.92499	-0.465	0.0896095	6.6191e-05		2.9252	0.423	-0.0270949	-4.33625e-05		2.92411	-45.768	-5.43541	-0.00912683
	2.95423	-0.597	-0.150934	-0.000269006		2.95459	-40.241	-3.78013	-0.00884668		2.95459	-33.506	-2.85381	-0.00573808		2.95424	-0.467	0.0876095	6.47136e-05		2.95446	0.426	-0.0240949	-3.85613e-05		2.95335	-45.803	-5.47041	-0.0091856
	2.98348	-0.594	-0.147934	-0.000263659		2.98384	-40.275	-3.81413	-0.00892625		2.98384	-33.52	-2.86781	-0.00576623		2.98349	-0.452	0.102609	7.57935e-05		2.98371	0.446	-0.00409489	-6.55344e-06		2.98259	-45.824	-5.49141	-0.00922087
	3.01273	-0.594	-0.147934	-0.000263659		3.0131	-40.306	-3.84513	-0.0089988		3.0131	-33.551	-2.89881	-0.00582856		3.01274	-0.447	0.107609	7.94868e-05		3.01296	0.45	-9.48905e-05	-1.51862e-07		3.01183	-45.853	-5.52041	-0.00926956
	3.04198	-0.599	-0.152934	-0.00027257		3.04235	-40.312	-3.85113	-0.00901284		3.04235	-33.571	-2.91881	-0.00586878		3.04199	-0.447	0.107609	7.94868e-05		3.04221	0.442	-0.00809489	-1.2955e-05		3.04107	-45.878	-5.54541	-0.00931154
	3.07123	-0.592	-0.145934	-0.000260094		3.0716	-40.335	-3.87413	-0.00906667		3.0716	-33.592	-2.93981	-0.005911		3.07124	-0.466	0.0886095	6.54523e-05		3.07146	0.446	-0.00409489	-6.55344e-06		3.07031	-45.885	-5.55241	-0.00932329
	3.10048	-0.589	-0.142934	-0.000254748		3.10086	-40.362	-3.90113	-0.00912986		3.10086	-33.61	-2.95781	-0.00594719		3.10049	-0.481	0.0736095	5.43724e-05		3.10072	0.463	0.0129051	2.06533e-05		3.09955	-45.907	-5.57441	-0.00936023
	3.12973	-0.59	-0.143934	-0.00025653		3.13011	-40.381	-3.92013	-0.00917432		3.13011	-33.632	-2.97981	-0.00599143		3.12974	-0.476	0.0786095	5.80657e-05		3.12997	0.477	0.0269051	4.30588e-05		3.12879	-45.936	-5.60341	-0.00940893
	3.15898	-0.594	-0.147934	-0.000263659		3.15936	-40.392	-3.93113	-0.00920007		3.15936	-33.647	-2.99481	-0.00602159		3.15899	-0.468	0.0866095	6.3975e-05		3.15922	0.477	0.0269051	4.30588e-05		3.15803	-45.96	-5.62741	-0.00944923
	3.18823	-0.597	-0.150934	-0.000269006		3.18862	-40.405	-3.94413	-0.00923049		3.18862	-33.652	-2.99981	-0.00603164		3.18824	-0.451	0.103609	7.65322e-05		3.18847	0.477	0.0269051	4.30588e-05		3.18728	-45.994	-5.66141	-0.00950632
	3.21748	-0.595	-0.148934	-0.000265441		3.21787	-40.408	-3.94713	-0.00923751		3.21787	-33.654	-3.00181	-0.00603566		3.21749	-0.456	0.0986095	7.28389e-05		3.21773	0.475	0.0249051	3.9858e-05		3.21652	-46.017	-5.68441	-0.00954494
	3.24673	-0.601	-0.154934	-0.000276135		3.24712	-40.426	-3.96513	-0.00927964		3.24712	-33.662	-3.00981	-0.00605175		3.24674	-0.477	0.0776095	5.7327e-05		3.24698	0.48	0.0299051	4.786e-05		3.24576	-46.04	-5.70741	-0.00958356
	3.27598	-0.604	-0.157934	-0.000281482		3.27638	-40.46	-3.99913	-0.00935921		3.27638	-33.673	-3.02081	-0.00607387		3.27599	-0.484	0.0706095	5.21564e-05		3.27623	0.493	0.0429051	6.86651e-05		3.275	-46.064	-5.73141	-0.00962386
	3.30523	-0.601	-0.154934	-0.000276135		3.30563	-40.484	-4.02313	-0.00941537		3.30563	-33.691	-3.03881	-0.00611006		3.30524	-0.493	0.0616095	4.55085e-05		3.30548	0.492	0.0419051	6.70647e-05		3.30424	-46.097	-5.76441	-0.00967927
	3.33448	-0.608	-0.161934	-0.000288611		3.33488	-40.477	-4.01613	-0.00939899		3.33488	-33.707	-3.05481	-0.00614223		3.33449	-0.5	0.0546095	4.03379e-05		3.33473	0.499	0.0489051	7.82675e-05		3.33348	-46.133	-5.80041	-0.00973972
	3.36373	-0.613	-0.166934	-0.000297522		3.36414	-40.483	-4.02213	-0.00941303		3.36414	-33.715	-3.06281	-0.00615831		3.36374	-0.488	0.0666095	4.92018e-05		3.36399	0.503	0.0529051	8.46691e-05		3.36272	-46.154	-5.82141	-0.00977498
	3.39298	-0.603	-0.156934	-0.000279699		3.39339	-40.496	-4.03513	-0.00944346		3.39339	-33.713	-3.06081	-0.00615429		3.39299	-0.471	0.0836095	6.1759e-05		3.39324	0.523	0.0729051	0.000116677		3.39196	-46.16	-5.82741	-0.00978506
	3.42223	-0.596	-0.149934	-0.000267223		3.42264	-40.499	-4.03813	-0.00945048		3.42264	-33.738	-3.08581	-0.00620456		3.42224	-0.469	0.0856095	6.32363e-05		3.42249	0.534	0.0839051	0.000134281		3.4212	-46.18	-5.84741	-0.00981864
	3.45148	-0.608	-0.161934	-0.000288611		3.4519	-40.509	-4.04813	-0.00947388		3.4519	-33.707	-3.05481	-0.00614223		3.45149	-0.485	0.0696095	5.14178e-05		3.45174	0.536	0.0859051	0.000137482		3.45045	-46.203	-5.87041	-0.00985726
	3.48073	-0.627	-0.180934	-0.000322474		3.48115	-40.526	-4.06513	-0.00951367		3.48115	-33.71	-3.05781	-0.00614826		3.48074	-0.482	0.0726095	5.36337e-05		3.48099	0.544	0.0939051	0.000150285		3.47969	-46.218	-5.88541	-0.00988245
	3.50998	-0.627	-0.180934	-0.000322474		3.5104	-40.544	-4.08313	-0.00955579		3.5104	-33.761	-3.10881	-0.0062508		3.50999	-0.475	0.0796095	5.88044e-05		3.51025	0.544	0.0939051	0.000150285		3.50893	-46.242	-5.90941	-0.00992275
	3.53923	-0.617	-0.170934	-0.000304651		3.53966	-40.559	-4.09813	-0.0095909		3.53966	-33.756	-3.10381	-0.00624075		3.53924	-0.481	0.0736095	5.43724e-05		3.5395	0.554	0.103905	0.000166289		3.53817	-46.27	-5.93741	-0.00996976
	3.56848	-0.607	-0.160934	-0.000286828		3.56891	-40.542	-4.08113	-0.00955111		3.56891	-33.752	-3.09981	-0.00623271		3.56849	-0.48	0.0746095	5.51111e-05		3.56875	0.555	0.104905	0.00016789		3.56741	-46.293	-5.96041	-0.0100084
	3.59773	-0.606	-0.159934	-0.000285046		3.59816	-40.532	-4.07113	-0.00952771		3.59816	-33.764	-3.11181	-0.00625684		3.59774	-0.473	0.0816095	6.02817e-05		3.598	0.569	0.118905	0.000190295		3.59665	-46.294	-5.96141	-0.0100101
	3.62698	-0.614	-0.167934	-0.000299304		3.62742	-40.543	-4.08213	-0.00955345		3.62742	-33.777	-3.12481	-0.00628298		3.62699	-0.498	0.0566095	4.18152e-05		3.62725	0.587	0.136905	0.000219102		3.62589	-46.302	-5.96941	-0.0100235
	3.65623	-0.619	-0.172934	-0.000308216		3.65667	-40.546	-4.08513	-0.00956047		3.65667	-33.786	-3.13381	-0.00630107		3.65624	-0.492	0.0626095	4.62471e-05		3.65651	0.587	0.136905	0.000219102		3.65513	-46.334	-6.00141	-0.0100772
	3.68548	-0.607	-0.160934	-0.000286828		3.68592	-40.547	-4.08613	-0.00956281		3.68592	-33.793	-3.14081	-0.00631515		3.68549	-0.476	0.0786095	5.80657e-05		3.68576	0.585	0.134905	0.000215901		3.68437	-46.367	-6.03441	-0.0101326
	3.71473	-0.61	-0.163934	-0.000292175		3.71518	-40.549	-4.08813	-0.00956749		3.71518	-33.8	-3.14781	-0.00632922		3.71474	-0.48	0.0746095	5.51111e-05		3.71501	0.592	0.141905	0.000227104		3.71361	-46.372	-6.03941	-0.010141
	3.74397	-0.615	-0.168934	-0.000301087		3.74443	-40.531	-4.07013	-0.00952537		3.74443	-33.789	-3.13681	-0.0063071		3.74399	-0.504	0.0506095	3.73832e-05		3.74426	0.606	0.155905	0.00024951		3.74286	-46.358	-6.02541	-0.0101175
	3.77322	-0.594	-0.147934	-0.000263659		3.77368	-40.537	-4.07613	-0.00953941		3.77368	-33.784	-3.13181	-0.00629705		3.77324	-0.491	0.0636095	4.69858e-05		3.77351	0.605	0.154905	0.000247909		3.7721	-46.357	-6.02441	-0.0101158
	3.80247	-0.593	-0.146934	-0.000261877		3.80294	-40.577	-4.11613	-0.00963302		3.80294	-33.784	-3.13181	-0.00629705		3.80249	-0.496	0.0586095	4.32925e-05		3.80277	0.621	0.170905	0.000273516		3.80134	-46.373	-6.04041	-0.0101427
	3.83172	-0.614	-0.167934	-0.000299304		3.83219	-40.573	-4.11213	-0.00962366		3.83219	-33.786	-3.13381	-0.00630107		3.83174	-0.493	0.0616095	4.55085e-05		3.83202	0.637	0.186905	0.000299122		3.83058	-46.39	-6.05741	-0.0101713
	3.86097	-0.611	-0.164934	-0.000293958		3.86144	-40.551	-4.09013	-0.00957217		3.86144	-33.803	-3.15081	-0.00633525		3.86099	-0.485	0.0696095	5.14178e-05		3.86127	0.638	0.187905	0.000300722		3.85982	-46.393	-6.06041	-0.0101763
	3.89022	-0.6	-0.153934	-0.000274353		3.8907	-40.553	-4.09213	-0.00957685		3.8907	-33.805	-3.15281	-0.00633927		3.89024	-0.498	0.0566095	4.18152e-05		3.89052	0.647	0.196905	0.000315126		3.88906	-46.409	-6.07641	-0.0102032
	3.91947	-0.603	-0.156934	-0.000279699		3.91995	-40.55	-4.08913	-0.00956983		3.91995	-33.804	-3.15181	-0.00633726		3.91949	-0.503	0.0516095	3.81219e-05		3.91977	0.633	0.182905	0.00029272		3.9183	-46.423	-6.09041	-0.0102267
	3.94872	-0.623	-0.176934	-0.000315345		3.9492	-40.55	-4.08913	-0.00956983		3.9492	-33.805	-3.15281	-0.00633927		3.94874	-0.49	0.0646095	4.77245e-05		3.94903	0.637	0.186905	0.000299122		3.94754	-46.432	-6.09941	-0.0102418
	3.97797	-0.636	-0.189934	-0.000338514		3.97846	-40.564	-4.10313	-0.0096026		3.97846	-33.8	-3.14781	-0.00632922		3.97799	-0.488	0.0666095	4.92018e-05		3.97828	0.662	0.211905	0.000339132		3.97678	-46.444	-6.11141	-0.0102619
	4.00722	-0.615	-0.168934	-0.000301087		4.00771	-40.562	-4.10113	-0.00959792		4.00771	-33.803	-3.15081	-0.00633525		4.00724	-0.494	0.0606095	4.47698e-05		4.00753	0.66	0.209905	0.000335931		4.00603	-46.431	-6.09841	-0.0102401
	4.03647	-0.606	-0.159934	-0.000285046		4.03696	-40.541	-4.08013	-0.00954877		4.03696	-33.802	-3.14981	-0.00633324		4.03649	-0.504	0.0506095	3.73832e-05		4.03678	0.651	0.200905	0.000321527		4.03527	-46.421	-6.08841	-0.0102233
	4.06572	-0.612	-0.165934	-0.00029574		4.06622	-40.536	-4.07513	-0.00953707		4.06622	-33.794	-3.14181	-0.00631716		4.06574	-0.508	0.0466095	3.44286e-05		4.06603	0.668	0.217905	0.000348734		4.06451	-46.435	-6.10241	-0.0102468
	4.09497	-0.606	-0.159934	-0.000285046		4.09547	-40.54	-4.07913	-0.00954643		4.09547	-33.787	-3.13481	-0.00630308		4.09499	-0.5	0.0546095	4.03379e-05		4.09529	0.681	0.230905	0.000369539		4.09375	-46.443	-6.11041	-0.0102603
	4.12422	-0.594	-0.147934	-0.000263659		4.12472	-40.543	-4.08213	-0.00955345		4.12472	-33.788	-3.13581	-0.00630509		4.12424	-0.51	0.0446095	3.29513e-05		4.12454	0.677	0.226905	0.000363138		4.12299	-46.444	-6.11141	-0.0102619
	4.15347	-0.594	-0.147934	-0.000263659		4.15398	-40.54	-4.07913	-0.00954643		4.15398	-33.784	-3.13181	-0.00629705		4.15349	-0.523	0.0316095	2.33487e-05		4.15379	0.678	0.227905	0.000364738		4.15223	-46.447	-6.11441	-0.010267
	4.18272	-0.618	-0.171934	-0.000306433		4.18323	-40.516	-4.05513	-0.00949026		4.18323	-33.786	-3.13381	-0.00630107		4.18274	-0.523	0.0316095	2.33487e-05		4.18304	0.674	0.223905	0.000358337		4.18147	-46.444	-6.11141	-0.0102619
	4.21197	-0.622	-0.175934	-0.000313563		4.21248	-40.5	-4.03913	-0.00945282		4.21248	-33.77	-3.11781	-0.0062689		4.21199	-0.521	0.0336095	2.4826e-05		4.21229	0.659	0.208905	0.000334331		4.21071	-46.438	-6.10541	-0.0102519
	4.24122	-0.61	-0.163934	-0.000292175		4.24174	-40.502	-4.04113	-0.0094575		4.24174	-33.763	-3.11081	-0.00625483		4.24124	-0.524	0.0306095	2.261e-05		4.24155	0.672	0.221905	0.000355136		4.23995	-46.429	-6.09641	-0.0102367
	4.27047	-0.609	-0.162934	-0.000290393		4.27099	-40.499	-4.03813	-0.00945048		4.27099	-33.756	-3.10381	-0.00624075		4.27049	-0.526	0.0286095	2.11327e-05		4.2708	0.684	0.233905	0.00037434		4.2692	-46.436	-6.10341	-0.0102485
	4.29972	-0.608	-0.161934	-0.000288611		4.30024	-40.49	-4.02913	-0.00942942		4.30024	-33.755	-3.10281	-0.00623874		4.29974	-0.526	0.0286095	2.11327e-05		4.30005	0.684	0.233905	0.00037434		4.29844	-46.429	-6.09641	-0.0102367
	4.32897	-0.615	-0.168934	-0.000301087		4.3295	-40.483	-4.02213	-0.00941303		4.3295	-33.751	-3.09881	-0.0062307		4.32899	-0.524	0.0306095	2.261e-05		4.3293	0.666	0.215905	0.000345533		4.32768	-46.425	-6.09241	-0.01023
	4.35822	-0.621	-0.174934	-0.00031178		4.35875	-40.473	-4.01213	-0.00938963		4.35875	-33.733	-3.08081	-0.00619451		4.35824	-0.519	0.0356095	2.63033e-05		4.35856	0.661	0.210905	0.000337531		4.35692	-46.424	-6.09141	-0.0102284
	4.38747	-0.607	-0.160934	-0.000286828		4.388	-40.467	-4.00613	-0.00937559		4.388	-33.729	-3.07681	-0.00618646		4.38749	-0.51	0.0446095	3.29513e-05		4.38781	0.663	0.212905	0.000340732		4.38616	-46.42	-6.08741	-0.0102216
	4.41672	-0.611	-0.164934	-0.000293958		4.41726	-40.452	-3.99113	-0.00934048		4.41726	-33.733	-3.08081	-0.00619451		4.41674	-0.5	0.0546095	4.03379e-05		4.41706	0.66	0.209905	0.000335931		4.4154	-46.418	-6.08541	-0.0102183
	4.44597	-0.618	-0.171934	-0.000306433		4.44651	-40.433	-3.97213	-0.00929602		4.44651	-33.718	-3.06581	-0.00616435		4.44599	-0.5	0.0546095	4.03379e-05		4.44631	0.667	0.216905	0.000347134		4.44464	-46.414	-6.08141	-0.0102116
	4.47522	-0.615	-0.168934	-0.000301087		4.47576	-40.41	-3.94913	-0.00924219		4.47576	-33.699	-3.04681	-0.00612614		4.47524	-0.515	0.0396095	2.92579e-05		4.47556	0.642	0.191905	0.000307124		4.47388	-46.408	-6.07541	-0.0102015
	4.50447	-0.612	-0.165934	-0.00029574		4.50502	-40.389	-3.92813	-0.00919304		4.50502	-33.675	-3.02281	-0.00607789		4.50449	-0.527	0.0276095	2.0394e-05		4.50482	0.626	0.175905	0.000281518		4.50312	-46.41	-6.07741	-0.0102048
	4.53372	-0.615	-0.168934	-0.000301087		4.53427	-40.369	-3.90813	-0.00914624		4.53427	-33.659	-3.00681	-0.00604572		4.53374	-0.525	0.0296095	2.18713e-05		4.53407	0.622	0.171905	0.000275116		4.53236	-46.403	-6.07041	-0.0101931
	4.56297	-0.619	-0.172934	-0.000308216		4.56352	-40.35	-3.88913	-0.00910177		4.56352	-33.639	-2.98681	-0.0060055		4.56299	-0.508	0.0466095	3.44286e-05		4.56332	0.602	0.151905	0.000243108		4.56161	-46.386	-6.05341	-0.0101645
	4.59222	-0.622	-0.175934	-0.000313563		4.59278	-40.332	-3.87113	-0.00905965		4.59278	-33.616	-2.96381	-0.00595926		4.59224	-0.503	0.0516095	3.81219e-05		4.59257	0.585	0.134905	0.000215901		4.59085	-46.381	-6.04841	-0.0101561
	4.62147	-0.619	-0.172934	-0.000308216		4.62203	-40.316	-3.85513	-0.0090222		4.62203	-33.604	-2.95181	-0.00593513		4.62149	-0.517	0.0376095	2.77806e-05		4.62182	0.566	0.115905	0.000185494		4.62009	-46.382	-6.04941	-0.0101578
	4.65072	-0.628	-0.181934	-0.000324256		4.65128	-40.277	-3.81613	-0.00893093		4.65128	-33.584	-2.93181	-0.00589492		4.65074	-0.521	0.0336095	2.4826e-05		4.65108	0.547	0.0969051	0.000155086		4.64933	-46.359	-6.02641	-0.0101192
	4.67997	-0.613	-0.166934	-0.000297522		4.68054	-40.234	-3.77313	-0.0088303		4.68054	-33.571	-2.91881	-0.00586878		4.67999	-0.52	0.0346095	2.55646e-05		4.68033	0.521	0.0709051	0.000113476		4.67857	-46.334	-6.00141	-0.0100772
	4.70922	-0.612	-0.165934	-0.00029574		4.70979	-40.191	-3.73013	-0.00872966		4.70979	-33.567	-2.91481	-0.00586073		4.70924	-0.518	0.0366095	2.7042e-05		4.70958	0.485	0.0349051	5.58619e-05		4.70781	-46.335	-6.00241	-0.0100789
	4.73847	-0.623	-0.176934	-0.000315345		4.73905	-40.152	-3.69113	-0.00863839		4.73905	-33.529	-2.87681	-0.00578433		4.73849	-0.509	0.0456095	3.36899e-05		4.73883	0.463	0.0129051	2.06533e-05		4.73705	-46.338	-6.00541	-0.0100839
	4.76772	-0.619	-0.172934	-0.000308216		4.7683	-40.121	-3.66013	-0.00856584		4.7683	-33.495	-2.84281	-0.00571596		4.76774	-0.518	0.0366095	2.7042e-05		4.76808	0.433	-0.0170949	-2.73586e-05		4.76629	-46.33	-5.99741	-0.0100705
	4.79697	-0.614	-0.167934	-0.000299304		4.79755	-40.084	-3.62313	-0.00847925		4.79755	-33.457	-2.80481	-0.00563956		4.79699	-0.529	0.0256095	1.89167e-05		4.79734	0.399	-0.0510949	-8.1772e-05		4.79553	-46.304	-5.97141	-0.0100269
	4.82622	-0.624	-0.177934	-0.000317127		4.82681	-40.026	-3.56513	-0.00834351		4.82681	-33.404	-2.75181	-0.00553299		4.82624	-0.525	0.0296095	2.18713e-05		4.82659	0.368	-0.0820949	-0.000131384		4.82478	-46.264	-5.93141	-0.00995969
	4.85547	-0.626	-0.179934	-0.000320692		4.85606	-39.967	-3.50613	-0.00820543		4.85606	-33.348	-2.69581	-0.0054204		4.85549	-0.526	0.0286095	2.11327e-05		4.85584	0.337	-0.113095	-0.000180996		4.85402	-46.239	-5.90641	-0.00991771
	4.88472	-0.623	-0.176934	-0.000315345		4.88531	-39.914	-3.45313	-0.0080814		4.88531	-33.308	-2.65581	-0.00533997		4.88474	-0.525	0.0296095	2.18713e-05		4.88509	0.297	-0.153095	-0.000245012		4.88326	-46.222	-5.88941	-0.00988916
	4.91397	-0.626	-0.179934	-0.000320692		4.91457	-39.864	-3.40313	-0.00796438		4.91457	-33.272	-2.61981	-0.00526758		4.91399	-0.517	0.0376095	2.77806e-05		4.91434	0.273	-0.177095	-0.000283422		4.9125	-46.208	-5.87541	-0.00986566
	4.94322	-0.629	-0.182934	-0.000326038		4.94382	-39.795	-3.33413	-0.0078029		4.94382	-33.218	-2.56581	-0.00515901		4.94324	-0.519	0.0356095	2.63033e-05		4.9436	0.244	-0.206095	-0.000329833		4.94174	-46.185	-5.85241	-0.00982704
	4.97247	-0.624	-0.177934	-0.000317127		4.97307	-39.717	-3.25613	-0.00762036		4.97307	-33.159	-2.50681	-0.00504038		4.97249	-0.516	0.0386095	2.85193e-05		4.97285	0.215	-0.235095	-0.000376245		4.97098	-46.161	-5.82841	-0.00978674
	5.00172	-0.616	-0.169934	-0.000302869		5.00233	-39.635	-3.17413	-0.00742845		5.00233	-33.105	-2.45281	-0.0049318		5.00174	-0.527	0.0276095	2.0394e-05		5.0021	0.172	-0.278095	-0.000445062		5.00022	-46.139	-5.80641	-0.0097498
	5.03097	-0.624	-0.177934	-0.000317127		5.03158	-39.569	-3.10813	-0.00727399		5.03158	-33.04	-2.38781	-0.00480111		5.03099	-0.53	0.0246095	1.8178e-05		5.03135	0.129	-0.321095	-0.000513879		5.02946	-46.1	-5.76741	-0.00968431
	5.06022	-0.629	-0.182934	-0.000326038		5.06083	-39.483	-3.02213	-0.00707272		5.06083	-32.966	-2.31381	-0.00465232		5.06024	-0.526	0.0286095	2.11327e-05		5.0606	0.106	-0.344095	-0.000550688		5.0587	-46.071	-5.73841	-0.00963561
	5.08947	-0.624	-0.177934	-0.000317127		5.09009	-39.374	-2.91313	-0.00681763		5.09009	-32.907	-2.25481	-0.00453369		5.08949	-0.532	0.0226095	1.67007e-05		5.08986	0.088	-0.362095	-0.000579495		5.08794	-46.045	-5.71241	-0.00959196
	5.11872	-0.622	-0.175934	-0.000313563		5.11934	-39.292	-2.83113	-0.00662572		5.11934	-32.828	-2.17581	-0.00437484		5.11874	-0.532	0.0226095	1.67007e-05		5.11911	0.067	-0.383095	-0.000613103		5.11719	-46.013	-5.68041	-0.00953822
	5.14797	-0.622	-0.175934	-0.000313563		5.14859	-39.205	-2.74413	-0.00642212		5.14859	-32.75	-2.09781	-0.00421801		5.14799	-0.526	0.0286095	2.11327e-05		5.14836	0.05	-0.400095	-0.00064031		5.14643	-45.976	-5.64341	-0.0094761
	5.17722	-0.615	-0.168934	-0.000301087		5.17785	-39.108	-2.64713	-0.00619511		5.17785	-32.675	-2.02281	-0.00406721		5.17724	-0.518	0.0366095	2.7042e-05		5.17761	0.029	-0.421095	-0.000673918		5.17567	-45.935	-5.60241	-0.00940725
	5.20647	-0.613	-0.166934	-0.000297522		5.2071	-38.995	-2.53413	-0.00593065		5.2071	-32.575	-1.92281	-0.00386614		5.20649	-0.523	0.0316095	2.33487e-05		5.20686	0.016	-0.434095	-0.000694723		5.20491	-45.883	-5.55041	-0.00931993
	5.23571	-0.624	-0.177934	-0.000317127		5.23635	-38.895	-2.43413	-0.00569662		5.23635	-32.481	-1.82881	-0.00367714		5.23574	-0.524	0.0306095	2.261e-05		5.23612	0.021	-0.429095	-0.000686721		5.23415	-45.824	-5.49141	-0.00922087
	5.26496	-0.62	-0.173934	-0.000309998		5.26561	-38.802	-2.34113	-0.00547897		5.26561	-32.405	-1.75281	-0.00352433		5.26499	-0.533	0.0216095	1.59621e-05		5.26537	0.013	-0.437095	-0.000699524		5.26339	-45.769	-5.43641	-0.00912851
	5.29421	-0.612	-0.165934	-0.00029574		5.29486	-38.703	-2.24213	-0.00524728		5.29486	-32.314	-1.66181	-0.00334136		5.29424	-0.531	0.0236095	1.74394e-05		5.29462	-0.009	-0.459095	-0.000734733		5.29263	-45.719	-5.38641	-0.00904456
	5.32346	-0.61	-0.163934	-0.000292175		5.32411	-38.594	-2.13313	-0.00499219		5.32411	-32.228	-1.57581	-0.00316844		5.32349	-0.536	0.0186095	1.37461e-05		5.32387	-0.024	-0.474095	-0.000758739		5.32187	-45.673	-5.34041	-0.00896731
	5.35271	-0.61	-0.163934	-0.000292175		5.35337	-38.48	-2.01913	-0.00472539		5.35337	-32.148	-1.49581	-0.00300758		5.35274	-0.544	0.0106095	7.83681e-06		5.35312	-0.036	-0.486095	-0.000777944		5.35111	-45.628	-5.29541	-0.00889175
	5.38196	-0.631	-0.184934	-0.000329603		5.38262	-38.374	-1.91313	-0.00447732		5.38262	-32.057	-1.40481	-0.00282461		5.38199	-0.535	0.0196095	1.44847e-05		5.38238	-0.026	-0.476095	-0.00076194		5.38036	-45.567	-5.23441	-0.00878933
	5.41121	-0.626	-0.179934	-0.000320692		5.41187	-38.267	-1.80613	-0.00422691		5.41187	-31.969	-1.31681	-0.00264767		5.41124	-0.527	0.0276095	2.0394e-05		5.41163	-0.011	-0.461095	-0.000737934		5.4096	-45.51	-5.17741	-0.00869361
	5.44046	-0.615	-0.168934	-0.000301087		5.44113	-38.166	-1.70513	-0.00399054		5.44113	-31.886	-1.23381	-0.00248079		5.44049	-0.522	0.0326095	2.40873e-05		5.44088	-0.005	-0.455095	-0.000728331		5.43884	-45.449	-5.11641	-0.00859119
	5.46971	-0.609	-0.162934	-0.000290393		5.47038	-38.069	-1.60813	-0.00376353		5.47038	-31.793	-1.14081	-0.00229379		5.46974	-0.52	0.0346095	2.55646e-05		5.47013	-0.01	-0.460095	-0.000736333		5.46808	-45.368	-5.03541	-0.00845518
	5.49896	-0.595	-0.148934	-0.000265441		5.49963	-38	-1.53913	-0.00360204		5.49963	-31.705	-1.05281	-0.00211685		5.49899	-0.516	0.0386095	2.85193e-05		5.49938	-0.005	-0.455095	-0.000728331		5.49732	-45.308	-4.97541	-0.00835443
	5.52821	-0.599	-0.152934	-0.00027257		5.52889	-37.895	-1.43413	-0.00335631		5.52889	-31.64	-0.987807	-0.00198616		5.52824	-0.526	0.0286095	2.11327e-05		5.52864	0.001	-0.449095	-0.000718729		5.52656	-45.236	-4.90341	-0.00823353
	5.55746	-0.605	-0.158934	-0.000283264		5.55814	-37.798	-1.33713	-0.0031293		5.55814	-31.572	-0.919807	-0.00184943		5.55749	-0.537	0.0176095	1.30074e-05		5.55789	0.015	-0.435095	-0.000696324		5.5558	-45.152	-4.81941	-0.00809248
	5.58671	-0.59	-0.143934	-0.00025653		5.58739	-37.716	-1.25513	-0.0029374		5.58739	-31.489	-0.836807	-0.00168255		5.58674	-0.533	0.0216095	1.59621e-05		5.58714	0.023	-0.427095	-0.00068352		5.58504	-45.073	-4.74041	-0.00795983
	5.61596	-0.589	-0.142934	-0.000254748		5.61665	-37.65	-1.18913	-0.00278294		5.61665	-31.423	-0.770807	-0.00154984		5.61599	-0.532	0.0226095	1.67007e-05		5.61639	0.03	-0.420095	-0.000672318		5.61428	-45.005	-4.67241	-0.00784565
	5.64521	-0.59	-0.143934	-0.00025653		5.6459	-37.595	-1.13413	-0.00265422		5.6459	-31.369	-0.716807	-0.00144127		5.64524	-0.527	0.0276095	2.0394e-05		5.64565	0.036	-0.414095	-0.000662715		5.64353	-44.926	-4.59341	-0.00771299
	5.67446	-0.596	-0.149934	-0.000267223		5.67515	-37.535	-1.07413	-0.0025138		5.67515	-31.311	-0.658807	-0.00132465		5.67449	-0.524	0.0306095	2.261e-05		5.6749	0.058	-0.392095	-0.000627507		5.67277	-44.845	-4.51241	-0.00757698
	5.70371	-0.59	-0.143934	-0.00025653		5.70441	-37.471	-1.01013	-0.00236402		5.70441	-31.268	-0.615807	-0.00123819		5.70374	-0.539	0.0156095	1.15301e-05		5.70415	0.091	-0.359095	-0.000574694		5.70201	-44.765	-4.43241	-0.00744265
	5.73296	-0.595	-0.148934	-0.000265441		5.73366	-37.431	-0.970131	-0.00227041		5.73366	-31.231	-0.578807	-0.00116379		5.73299	-0.543	0.0116095	8.57547e-06		5.7334	0.1	-0.350095	-0.00056029		5.73125	-44.696	-4.36341	-0.00732679
	5.76221	-0.594	-0.147934	-0.000263659		5.76291	-37.381	-0.920131	-0.00215339		5.76291	-31.208	-0.555807	-0.00111755		5.76224	-0.535	0.0196095	1.44847e-05		5.76265	0.103	-0.347095	-0.000555489		5.76049	-44.622	-4.28941	-0.00720253
	5.79146	-0.597	-0.150934	-0.000269006		5.79217	-37.358	-0.897131	-0.00209957		5.79217	-31.19	-0.537807	-0.00108136		5.79149	-0.53	0.0246095	1.8178e-05		5.79191	0.133	-0.317095	-0.000507477		5.78973	-44.547	-4.21441	-0.0070766
	5.82071	-0.597	-0.150934	-0.000269006		5.82142	-37.366	-0.905131	-0.00211829		5.82142	-31.174	-0.521807	-0.00104918		5.82074	-0.527	0.0276095	2.0394e-05		5.82116	0.16	-0.290095	-0.000464266		5.81897	-44.471	-4.13841	-0.00694898
	5.84996	-0.589	-0.142934	-0.000254748		5.85067	-37.356	-0.895131	-0.00209488		5.85067	-31.159	-0.506807	-0.00101902		5.84999	-0.532	0.0226095	1.67007e-05		5.85041	0.184	-0.266095	-0.000425857		5.84821	-44.395	-4.06241	-0.00682137
	5.87921	-0.592	-0.145934	-0.000260094		5.87993	-37.349	-0.888131	-0.0020785		5.87993	-31.153	-0.500807	-0.00100696		5.87924	-0.521	0.0336095	2.4826e-05		5.87966	0.202	-0.248095	-0.00039705		5.87745	-44.324	-3.99141	-0.00670215
	5.90846	-0.597	-0.150934	-0.000269006		5.90918	-37.351	-0.890131	-0.00208318		5.90918	-31.169	-0.516807	-0.00103913		5.90849	-0.529	0.0256095	1.89167e-05		5.90891	0.221	-0.229095	-0.000366642		5.90669	-44.255	-3.92241	-0.00658629
	5.93771	-0.576	-0.129934	-0.000231578		5.93843	-37.357	-0.896131	-0.00209723		5.93843	-31.177	-0.524807	-0.00105522		5.93774	-0.541	0.0136095	1.00528e-05		5.93817	0.23	-0.220095	-0.000352239		5.93594	-44.205	-3.87241	-0.00650233
	5.96696	-0.576	-0.129934	-0.000231578		5.96769	-37.384	-0.923131	-0.00216041		5.96769	-31.182	-0.529807	-0.00106527		5.96698	-0.543	0.0116095	8.57547e-06		5.96742	0.24	-0.210095	-0.000336235		5.96518	-44.15	-3.81741	-0.00640998
	5.99621	-0.581	-0.134934	-0.000240489		5.99694	-37.427	-0.966131	-0.00226105		5.99694	-31.213	-0.560807	-0.0011276		5.99623	-0.542	0.0126095	9.31413e-06		5.99667	0.273	-0.177095	-0.000283422		5.99442	-44.099	-3.76641	-0.00632434
	6.02546	-0.576	-0.129934	-0.000231578		6.02619	-37.467	-1.00613	-0.00235466		6.02619	-31.255	-0.602807	-0.00121205		6.02548	-0.535	0.0196095	1.44847e-05		6.02592	0.297	-0.153095	-0.000245012		6.02366	-44.043	-3.71041	-0.00623031
	6.05471	-0.574	-0.127934	-0.000228014		6.05545	-37.51	-1.04913	-0.00245529		6.05545	-31.284	-0.631807	-0.00127036		6.05473	-0.53	0.0246095	1.8178e-05		6.05517	0.309	-0.141095	-0.000225807		6.0529	-43.981	-3.64841	-0.0061262
	6.08396	-0.574	-0.127934	-0.000228014		6.0847	-37.582	-1.12113	-0.00262379		6.0847	-31.321	-0.668807	-0.00134475		6.08398	-0.525	0.0296095	2.18713e-05		6.08443	0.337	-0.113095	-0.000180996		6.08214	-43.934	-3.60141	-0.00604728
	6.11321	-0.578	-0.131934	-0.000235143		6.11395	-37.656	-1.19513	-0.00279698		6.11395	-31.392	-0.739807	-0.00148751		6.11323	-0.528	0.0266095	1.96554e-05		6.11368	0.36	-0.0900949	-0.000144187		6.11138	-43.906	-3.57341	-0.00600027
	6.14246	-0.572	-0.125934	-0.000224449		6.14321	-37.71	-1.24913	-0.00292335		6.14321	-31.471	-0.818807	-0.00164636		6.14248	-0.524	0.0306095	2.261e-05		6.14293	0.369	-0.0810949	-0.000129784		6.14062	-43.879	-3.54641	-0.00595493
	6.17171	-0.569	-0.122934	-0.000219102		6.17246	-37.793	-1.33213	-0.0031176		6.17246	-31.523	-0.870807	-0.00175091		6.17173	-0.516	0.0386095	2.85193e-05		6.17218	0.386	-0.0640949	-0.000102577		6.16986	-43.854	-3.52141	-0.00591295
	6.20096	-0.568	-0.121934	-0.00021732		6.20171	-37.881	-1.42013	-0.00332355		6.20171	-31.568	-0.915807	-0.00184139		6.20098	-0.523	0.0316095	2.33487e-05		6.20143	0.41	-0.0400949	-6.41676e-05		6.19911	-43.83	-3.49741	-0.00587265
	6.23021	-0.574	-0.127934	-0.000228014		6.23097	-37.951	-1.49013	-0.00348737		6.23097	-31.641	-0.988807	-0.00198817		6.23023	-0.531	0.0236095	1.74394e-05		6.23069	0.424	-0.0260949	-4.17621e-05		6.22835	-43.82	-3.48741	-0.00585586
	6.25946	-0.56	-0.113934	-0.000203062		6.26022	-38.028	-1.56713	-0.00366757		6.26022	-31.72	-1.06781	-0.00214701		6.25948	-0.513	0.0416095	3.07353e-05		6.25994	0.445	-0.00509489	-8.15384e-06		6.25759	-43.81	-3.47741	-0.00583907
	6.28871	-0.543	-0.0969343	-0.000172763		6.28947	-38.134	-1.67313	-0.00391565		6.28947	-31.818	-1.16581	-0.00234406		6.28873	-0.516	0.0386095	2.85193e-05		6.28919	0.476	0.0259051	4.14584e-05		6.28683	-43.805	-3.47241	-0.00583067
	6.31796	-0.53	-0.0839343	-0.000149594		6.31873	-38.236	-1.77513	-0.00415436		6.31873	-31.885	-1.23281	-0.00247878		6.31798	-0.533	0.0216095	1.59621e-05		6.31844	0.503	0.0529051	8.46691e-05		6.31607	-43.791	-3.45841	-0.00580717
	6.34721	-0.535	-0.0889343	-0.000158505		6.34798	-38.321	-1.86013	-0.00435328		6.34798	-31.95	-1.29781	-0.00260947		6.34723	-0.533	0.0216095	1.59621e-05		6.34769	0.516	0.0659051	0.000105474		6.34531	-43.805	-3.47241	-0.00583067
	6.37646	-0.56	-0.113934	-0.000203062		6.37723	-38.407	-1.94613	-0.00455455		6.37723	-32.031	-1.37881	-0.00277233		6.37648	-0.514	0.0406095	2.99966e-05		6.37695	0.535	0.0849051	0.000135882		6.37455	-43.833	-3.50041	-0.00587769
	6.40571	-0.568	-0.121934	-0.00021732		6.40649	-38.506	-2.04513	-0.00478624		6.40649	-32.126	-1.47381	-0.00296335		6.40573	-0.508	0.0466095	3.44286e-05		6.4062	0.546	0.0959051	0.000153486		6.40379	-43.851	-3.51841	-0.00590791
	6.43496	-0.563	-0.116934	-0.000208409		6.43574	-38.608	-2.14713	-0.00502495		6.43574	-32.212	-1.55981	-0.00313627		6.43498	-0.518	0.0366095	2.7042e-05		6.43545	0.556	0.105905	0.00016949		6.43303	-43.866	-3.53341	-0.0059331
	6.46421	-0.539	-0.0929343	-0.000165634		6.46499	-38.703	-2.24213	-0.00524728		6.46499	-32.309	-1.65681	-0.0033313		6.46423	-0.52	0.0346095	2.55646e-05		6.4647	0.557	0.106905	0.00017109		6.46227	-43.885	-3.55241	-0.00596501
	6.49346	-0.539	-0.0929343	-0.000165634		6.49425	-38.799	-2.33813	-0.00547195		6.49425	-32.403	-1.75081	-0.00352031		6.49348	-0.536	0.0186095	1.37461e-05		6.49395	0.575	0.124905	0.000199897		6.49152	-43.929	-3.59641	-0.00603889
	6.52271	-0.549	-0.102934	-0.000183457		6.5235	-38.899	-2.43813	-0.00570598		6.5235	-32.478	-1.82581	-0.00367111		6.52273	-0.527	0.0276095	2.0394e-05		6.52321	0.591	0.140905	0.000225504		6.52076	-43.972	-3.63941	-0.00611109
	6.55196	-0.541	-0.0949343	-0.000169199		6.55275	-38.996	-2.53513	-0.00593299		6.55275	-32.536	-1.88381	-0.00378773		6.55198	-0.517	0.0376095	2.77806e-05		6.55246	0.609	0.158905	0.000254311		6.55	-44.014	-3.68141	-0.00618161
	6.58121	-0.531	-0.0849343	-0.000151376		6.58201	-39.072	-2.61113	-0.00611086		6.58201	-32.601	-1.94881	-0.00391842		6.58123	-0.521	0.0336095	2.4826e-05		6.58171	0.626	0.175905	0.000281518		6.57924	-44.07	-3.73741	-0.00627565
	6.61046	-0.522	-0.0759343	-0.000135335		6.61126	-39.158	-2.69713	-0.00631212		6.61126	-32.681	-2.02881	-0.00407927		6.61048	-0.526	0.0286095	2.11327e-05		6.61096	0.642	0.191905	0.000307124		6.60848	-44.13	-3.79741	-0.0063764
	6.63971	-0.527	-0.0809343	-0.000144247		6.64051	-39.246	-2.78513	-0.00651807		6.64051	-32.735	-2.08281	-0.00418785		6.63973	-0.527	0.0276095	2.0394e-05		6.64021	0.661	0.210905	0.000337531		6.63772	-44.191	-3.85841	-0.00647882
	6.66896	-0.514	-0.0679343	-0.000121077		6.66977	-39.322	-2.86113	-0.00669593		6.66977	-32.806	-2.15381	-0.00433061		6.66898	-0.526	0.0286095	2.11327e-05		6.66947	0.659	0.208905	0.000334331		6.66696	-44.247	-3.91441	-0.00657286
	6.69821	-0.518	-0.0719343	-0.000128206		6.69902	-39.403	-2.94213	-0.0068855		6.69902	-32.876	-2.22381	-0.00447136		6.69823	-0.523	0.0316095	2.33487e-05		6.69872	0.674	0.223905	0.000358337		6.6962	-44.281	-3.94841	-0.00662995
	6.72745	-0.51	-0.0639343	-0.000113948		6.72827	-39.486	-3.02513	-0.00707974		6.72827	-32.928	-2.27581	-0.00457591		6.72748	-0.522	0.0326095	2.40873e-05		6.72797	0.68	0.229905	0.000367939		6.72544	-44.345	-4.01241	-0.00673741
	6.7567	-0.492	-0.0459343	-8.18674e-05		6.75753	-39.553	-3.09213	-0.00723655		6.75753	-32.985	-2.33281	-0.00469052		6.75673	-0.515	0.0396095	2.92579e-05		6.75722	0.686	0.235905	0.000377541		6.75469	-44.419	-4.08641	-0.00686167
	6.78595	-0.479	-0.0329343	-5.86978e-05		6.78678	-39.605	-3.14413	-0.00735824		6.78678	-33.04	-2.38781	-0.00480111		6.78598	-0.51	0.0446095	3.29513e-05		6.78647	0.703	0.252905	0.000404748		6.78393	-44.48	-4.14741	-0.0069641
	6.8152	-0.491	-0.0449343	-8.00851e-05		6.81603	-39.661	-3.20013	-0.0074893		6.81603	-33.09	-2.43781	-0.00490164		6.81523	-0.514	0.0406095	2.99966e-05		6.81573	0.719	0.268905	0.000430354		6.81317	-44.551	-4.21841	-0.00708332
	6.84445	-0.492	-0.0459343	-8.18674e-05		6.84529	-39.736	-3.27513	-0.00766482		6.84529	-33.137	-2.48481	-0.00499614		6.84448	-0.524	0.0306095	2.261e-05		6.84498	0.716	0.265905	0.000425553		6.84241	-44.626	-4.29341	-0.00720925
	6.8737	-0.478	-0.0319343	-5.69156e-05		6.87454	-39.807	-3.34613	-0.00783098		6.87454	-33.188	-2.53581	-0.00509869		6.87373	-0.522	0.0326095	2.40873e-05		6.87423	0.722	0.271905	0.000435155		6.87165	-44.695	-4.36241	-0.00732511
	6.90295	-0.474	-0.0279343	-4.97865e-05		6.90379	-39.861	-3.40013	-0.00795736		6.90379	-33.227	-2.57481	-0.0051771		6.90298	-0.521	0.0336095	2.4826e-05		6.90348	0.729	0.278905	0.000446358		6.90089	-44.764	-4.43141	-0.00744097
	6.9322	-0.467	-0.0209343	-3.73106e-05		6.93305	-39.909	-3.44813	-0.0080697		6.93305	-33.262	-2.60981	-0.00524748		6.93223	-0.52	0.0346095	2.55646e-05		6.93274	0.73	0.279905	0.000447959		6.93013	-44.837	-4.50441	-0.00756355
	6.96145	-0.46	-0.0139343	-2.48347e-05		6.9623	-39.945	-3.48413	-0.00815395		6.9623	-33.311	-2.65881	-0.005346		6.96148	-0.526	0.0286095	2.11327e-05		6.96199	0.732	0.281905	0.000451159		6.95937	-44.9	-4.56741	-0.00766934
	6.9907	-0.467	-0.0209343	-3.73106e-05		6.99155	-39.982	-3.52113	-0.00824054		6.99155	-33.347	-2.69481	-0.00541838		6.99073	-0.521	0.0336095	2.4826e-05		6.99124	0.752	0.301905	0.000483167		6.98861	-44.981	-4.64841	-0.00780535
	7.01995	-0.471	-0.0249343	-4.44397e-05		7.02081	-40.009	-3.54813	-0.00830373		7.02081	-33.355	-2.70281	-0.00543447		7.01998	-0.535	0.0196095	1.44847e-05		7.02049	0.753	0.302905	0.000484768		7.01786	-45.048	-4.71541	-0.00791785
	7.0492	-0.467	-0.0209343	-3.73106e-05		7.05006	-40.044	-3.58313	-0.00838564		7.05006	-33.367	-2.71481	-0.0054586		7.04923	-0.529	0.0256095	1.89167e-05		7.04974	0.757	0.306905	0.000491169		7.0471	-45.106	-4.77341	-0.00801524
	7.07845	-0.46	-0.0139343	-2.48347e-05		7.07931	-40.082	-3.62113	-0.00847457		7.07931	-33.388	-2.73581	-0.00550082		7.07848	-0.504	0.0506095	3.73832e-05		7.079	0.773	0.322905	0.000516776		7.07634	-45.17	-4.83741	-0.00812271
	7.1077	-0.447	-0.000934307	-1.66519e-06		7.10857	-40.107	-3.64613	-0.00853308		7.10857	-33.406	-2.75381	-0.00553701		7.10773	-0.5	0.0546095	4.03379e-05		7.10825	0.758	0.307905	0.00049277		7.10558	-45.239	-4.90641	-0.00823857
	7.13695	-0.437	0.00906569	1.61575e-05		7.13782	-40.127	-3.66613	-0.00857988		7.13782	-33.411	-2.75881	-0.00554707		7.13698	-0.501	0.0536095	3.95992e-05		7.1375	0.766	0.315905	0.000505573		7.13482	-45.31	-4.97741	-0.00835779
	7.1662	-0.427	0.0190657	3.39802e-05		7.16707	-40.15	-3.68913	-0.00863371		7.16707	-33.418	-2.76581	-0.00556114		7.16623	-0.498	0.0566095	4.18152e-05		7.16675	0.779	0.328905	0.000526378		7.16406	-45.37	-5.03741	-0.00845853
	7.19545	-0.428	0.0180657	3.2198e-05		7.19633	-40.177	-3.71613	-0.0086969		7.19633	-33.446	-2.79381	-0.00561744		7.19548	-0.496	0.0586095	4.32925e-05		7.196	0.784	0.333905	0.00053438		7.1933	-45.416	-5.08341	-0.00853577
	7.2247	-0.441	0.00506569	9.02844e-06		7.22558	-40.2	-3.73913	-0.00875073		7.22558	-33.467	-2.81481	-0.00565967		7.22473	-0.493	0.0616095	4.55085e-05		7.22526	0.798	0.347905	0.000556785		7.22254	-45.474	-5.14141	-0.00863316
	7.25395	-0.436	0.0100657	1.79398e-05		7.25483	-40.213	-3.75213	-0.00878115		7.25483	-33.471	-2.81881	-0.00566771		7.25398	-0.493	0.0616095	4.55085e-05		7.25451	0.794	0.343905	0.000550384		7.25178	-45.532	-5.19941	-0.00873056
	7.2832	-0.418	0.0280657	5.00207e-05		7.28409	-40.223	-3.76213	-0.00880455		7.28409	-33.487	-2.83481	-0.00569988		7.28323	-0.51	0.0446095	3.29513e-05		7.28376	0.776	0.325905	0.000521577		7.28102	-45.592	-5.25941	-0.0088313
	7.31245	-0.398	0.0480657	8.56661e-05		7.31334	-40.224	-3.76313	-0.00880689		7.31334	-33.498	-2.84581	-0.005722		7.31248	-0.519	0.0356095	2.63033e-05		7.31301	0.766	0.315905	0.000505573		7.31027	-45.629	-5.29641	-0.00889343
	7.3417	-0.389	0.0570657	0.000101707		7.34259	-40.248	-3.78713	-0.00886306		7.34259	-33.51	-2.85781	-0.00574613		7.34173	-0.506	0.0486095	3.59059e-05		7.34226	0.773	0.322905	0.000516776		7.33951	-45.667	-5.33441	-0.00895724
	7.37095	-0.369	0.0770657	0.000137352		7.37185	-40.292	-3.83113	-0.00896603		7.37185	-33.527	-2.87481	-0.00578031		7.37098	-0.492	0.0626095	4.62471e-05		7.37152	0.789	0.338905	0.000542382		7.36875	-45.709	-5.37641	-0.00902776
	7.4002	-0.366	0.0800657	0.000142699		7.4011	-40.298	-3.83713	-0.00898008		7.4011	-33.531	-2.87881	-0.00578835		7.40023	-0.49	0.0646095	4.77245e-05		7.40077	0.782	0.331905	0.000531179		7.39799	-45.743	-5.41041	-0.00908485
	7.42945	-0.366	0.0800657	0.000142699		7.43035	-40.306	-3.84513	-0.0089988		7.43035	-33.538	-2.88581	-0.00580242		7.42948	-0.48	0.0746095	5.51111e-05		7.43002	0.78	0.329905	0.000527978		7.42723	-45.799	-5.46641	-0.00917889
	7.4587	-0.35	0.0960657	0.000171215		7.45961	-40.317	-3.85613	-0.00902454		7.45961	-33.56	-2.90781	-0.00584666		7.45873	-0.468	0.0866095	6.3975e-05		7.45927	0.793	0.342905	0.000548783		7.45647	-45.829	-5.49641	-0.00922926
	7.48795	-0.329	0.117066	0.000208643		7.48886	-40.308	-3.84713	-0.00900348		7.48886	-33.559	-2.90681	-0.00584465		7.48798	-0.468	0.0866095	6.3975e-05		7.48852	0.803	0.352905	0.000564787		7.48571	-45.846	-5.51341	-0.00925781
	7.5172	-0.325	0.121066	0.000215772		7.51811	-40.304	-3.84313	-0.00899412		7.51811	-33.544	-2.89181	-0.00581449		7.51723	-0.473	0.0816095	6.02817e-05		7.51778	0.809	0.358905	0.00057439		7.51495	-45.883	-5.55041	-0.00931993
	7.54645	-0.302	0.144066	0.000256764		7.54737	-40.29	-3.82913	-0.00896135		7.54737	-33.536	-2.88381	-0.0057984		7.54648	-0.456	0.0986095	7.28389e-05		7.54703	0.811	0.360905	0.000577591		7.54419	-45.901	-5.56841	-0.00935016
	7.5757	-0.256	0.190066	0.000338748		7.57662	-40.26	-3.79913	-0.00889114		7.57662	-33.51	-2.85781	-0.00574613		7.57573	-0.447	0.107609	7.94868e-05		7.57628	0.831	0.380905	0.000609598		7.57344	-45.884	-5.55141	-0.00932161
	7.60495	-0.206	0.240066	0.000427862		7.60587	-40.2	-3.73913	-0.00875073		7.60587	-33.467	-2.81481	-0.00565967		7.60498	-0.46	0.0946095	6.98843e-05		7.60553	0.86	0.409905	0.00065601		7.60268	-45.899	-5.56641	-0.0093468
	7.6342	-0.159	0.287066	0.000511629		7.63513	-40.136	-3.67513	-0.00860095		7.63513	-33.428	-2.77581	-0.00558125		7.63423	-0.46	0.0946095	6.98843e-05		7.63478	0.876	0.425905	0.000681616		7.63192	-45.911	-5.57841	-0.00936695
	7.66345	-0.09	0.356066	0.000634605		7.66438	-40.053	-3.59213	-0.0084067		7.66438	-33.368	-2.71581	-0.00546061		7.66348	-0.454	0.100609	7.43162e-05		7.66404	0.892	0.441905	0.000707223		7.66116	-45.878	-5.54541	-0.00931154
	7.6927	0.008	0.454066	0.000809268		7.69363	-39.929	-3.46813	-0.0081165		7.69363	-33.272	-2.61981	-0.00526758		7.69273	-0.448	0.106609	7.87482e-05		7.69329	0.929	0.478905	0.000766437		7.6904	-45.846	-5.51341	-0.00925781
	7.72195	0.105	0.551066	0.000982148		7.72289	-39.788	-3.32713	-0.00778652		7.72289	-33.153	-2.50081	-0.00502831		7.72198	-0.434	0.120609	8.90894e-05		7.72254	0.979	0.528905	0.000846457		7.71964	-45.797	-5.46441	-0.00917553
	7.7512	0.215	0.661066	0.0011782		7.75214	-39.624	-3.16313	-0.00740271		7.75214	-33.014	-2.36181	-0.00474883		7.75123	-0.421	0.133609	9.8692e-05		7.75179	1.041	0.590905	0.000945681		7.74888	-45.729	-5.39641	-0.00906135
	7.78045	0.369	0.815066	0.00145267		7.7814	-39.446	-2.98513	-0.00698613		7.7814	-32.862	-2.20981	-0.00444321		7.78048	-0.401	0.153609	0.000113465		7.78104	1.113	0.662905	0.00106091		7.77812	-45.652	-5.31941	-0.00893205
	7.8097	0.515	0.961066	0.00171288		7.81065	-39.198	-2.73713	-0.00640574		7.81065	-32.681	-2.02881	-0.00407927		7.80973	-0.388	0.166609	0.000123068		7.8103	1.206	0.755905	0.00120975		7.80736	-45.541	-5.20841	-0.00874567
	7.83895	0.678	1.12407	0.00200339		7.8399	-38.943	-2.48213	-0.00580896		7.8399	-32.488	-1.83581	-0.00369121		7.83898	-0.36	0.194609	0.00014375		7.83955	1.335	0.884905	0.0014162		7.8366	-45.39	-5.05741	-0.00849212
	7.8682	0.867	1.31307	0.00234024		7.86916	-38.678	-2.21713	-0.00518877		7.86916	-32.253	-1.60081	-0.0032187		7.86823	-0.303	0.251609	0.000185854		7.8688	1.484	1.03391	0.00165466		7.86585	-45.198	-4.86541	-0.00816972
	7.89745	1.085	1.53107	0.00272877		7.89841	-38.4	-1.93913	-0.00453817		7.89841	-31.983	-1.33081	-0.00267582		7.89748	-0.263	0.291609	0.0002154		7.89805	1.68	1.22991	0.00196833		7.89509	-44.964	-4.63141	-0.0077768
	7.9267	1.286	1.73207	0.00308701		7.92766	-38.066	-1.60513	-0.0037565		7.92766	-31.638	-0.985807	-0.00198214		7.92673	-0.22	0.334609	0.000247163		7.9273	1.942	1.49191	0.00238764		7.92433	-44.684	-4.35141	-0.00730664
	7.95595	1.502	1.94807	0.00347198		7.95692	-37.739	-1.27813	-0.00299122		7.95692	-31.259	-0.606807	-0.00122009		7.95598	-0.17	0.384609	0.000284096		7.95656	2.328	1.87791	0.00300539		7.95357	-44.292	-3.95941	-0.00664842
	7.9852	1.745	2.19107	0.00390507		7.98617	-37.384	-0.923131	-0.00216041		7.98617	-30.789	-0.136807	-0.000275074		7.98523	-0.093	0.461609	0.000340973		7.98581	2.835	2.38491	0.00381679		7.98281	-43.783	-3.45041	-0.00579373
	8.01445	2.019	2.46507	0.00439341		8.01542	-36.958	-0.497131	-0.00116344		8.01542	-30.096	0.556193	0.00111833		8.01448	0	0.554609	0.000409668		8.01506	3.521	3.07091	0.00491466		8.01205	-43.123	-2.79041	-0.0046855
	8.0437	2.311	2.75707	0.00491384		8.04468	-36.472	-0.0111314	-2.60509e-05		8.04468	-29.086	1.56619	0.00314911		8.04373	0.15	0.704609	0.000520467		8.04431	4.539	4.08891	0.00654386		8.04129	-42.267	-1.93441	-0.00324815
	8.07295	2.635	3.08107	0.00549129		8.07393	-35.931	0.529869	0.00124006		8.07393	-27.695	2.95719	0.00594596		8.07298	0.356	0.910609	0.000672631		8.07357	6.202	5.75191	0.00920532		8.07053	-40.974	-0.641409	-0.00107702
	8.1022	3.043	3.48907	0.00621846		8.10318	-35.303	1.15787	0.00270977		8.10318	-25.619	5.03319	0.0101201		8.10223	0.623	1.17761	0.000869853		8.10282	8.861	8.41091	0.0134608		8.09977	-39.204	1.12859	0.00189507
	8.13145	3.542	3.98807	0.00710781		8.13244	-34.417	2.04387	0.00478329		8.13244	-22.493	8.15919	0.0164055		8.13148	1.008	1.56261	0.00115424		8.13207	13.076	12.6259	0.0202064		8.12902	-36.773	3.55959	0.00597707
	8.1607	4.186	4.63207	0.00825559		8.16169	-33.215	3.24587	0.00759634		8.16169	-18.32	12.3322	0.0247961		8.16073	1.558	2.11261	0.0015605		8.16132	19.745	19.2949	0.0308795		8.15826	-33.236	7.09659	0.0119162
	8.18995	5.055	5.50107	0.00980439		8.19094	-31.453	5.00787	0.01172		8.19094	-12.814	17.8382	0.0358668		8.18998	2.429	2.98361	0.00220387		8.19057	28.129	27.6789	0.0442972		8.1875	-27.849	12.4836	0.0209617
	8.21919	6.437	6.88307	0.0122675		8.2202	-28.718	7.74287	0.0181207		8.2202	-6.052	24.6002	0.049463		8.21923	3.615	4.16961	0.00307992		8.21983	37.497	37.0469	0.0592897		8.21674	-20.749	19.5836	0.0328837
	8.24844	8.252	8.69807	0.0155023		8.24945	-23.956	12.5049	0.0292653		8.24945	3.232	33.8842	0.0681302		8.24848	5.248	5.80261	0.00428616		8.24908	47.634	47.1839	0.0755129		8.24598	-11.418	28.9146	0.0485518
	8.27769	10.741	11.1871	0.0199384		8.2787	-17.569	18.8919	0.0442128		8.2787	13.422	44.0742	0.088619		8.27773	7.553	8.10761	0.00598877		8.27833	60.118	59.6679	0.0954922		8.27522	1.046	41.3786	0.0694806
	8.30694	14.335	14.7811	0.0263439		8.30796	-8.763	27.6979	0.0648216		8.30796	25.118	55.7702	0.112136		8.30698	10.812	11.3666	0.00839606		8.30758	72.579	72.1289	0.115435		8.30446	17.11	57.4426	0.0964544
	8.33619	19.438	19.8841	0.0354388		8.33721	3.743	40.2039	0.0940895		8.33721	38.755	69.4072	0.139555		8.33623	14.828	15.3826	0.0113625		8.33683	86.69	86.2399	0.138018		8.3337	35.125	75.4576	0.126704
	8.36544	25.465	25.9111	0.0461805		8.36646	20.395	56.8559	0.13306		8.36646	54.584	85.2362	0.171382		8.36548	19.563	20.1176	0.0148601		8.36609	103.275	102.825	0.16456		8.36294	56.272	96.6046	0.162213
	8.39469	33.164	33.6101	0.0599022		8.39572	39.182	75.6429	0.177028		8.39572	70.42	101.072	0.203224		8.39473	25.637	26.1916	0.0193467		8.39534	121.524	121.074	0.193766		8.39218	83.49	123.823	0.207916
	8.42394	42.894	43.3401	0.0772437		8.42497	61.879	98.3399	0.230146		8.42497	87.111	117.763	0.236784		8.42398	32.604	33.1586	0.0244929		8.42459	140.185	139.735	0.223631		8.42143	111.168	151.501	0.254391
	8.45319	53.934	54.3801	0.09692		8.45422	88.012	124.473	0.291305		8.45422	105.454	136.106	0.273666		8.45323	39.811	40.3656	0.0298165		8.45384	160.546	160.096	0.256217		8.45067	141.2	181.533	0.304819
	8.48244	65.886	66.3321	0.118222		8.48348	116.637	153.098	0.358296		8.48348	123.942	154.594	0.310839		8.48248	47.816	48.3706	0.0357294		8.48309	183.409	182.959	0.292806		8.47991	174.386	214.719	0.360543
	8.51169	79.102	79.5481	0.141776		8.51273	146.876	183.337	0.429065		8.51273	141.416	172.068	0.345974		8.51173	57.063	57.6176	0.0425598		8.51235	207.094	206.644	0.330712		8.50915	211.825	252.158	0.423409
	8.54094	93.914	94.3601	0.168175		8.54198	177.872	214.333	0.501605		8.54198	158.85	189.502	0.381028		8.54098	65.91	66.4646	0.0490948		8.5416	232.164	231.714	0.370834		8.53839	248.24	288.573	0.484555
	8.57019	107.891	108.337	0.193086		8.57124	210.981	247.442	0.579091		8.57124	175.972	206.624	0.415454		8.57023	74.548	75.1026	0.0554753		8.57085	258.027	257.577	0.412225		8.56763	286.085	326.418	0.548102
	8.59944	121.902	122.348	0.218057		8.60049	240.935	277.396	0.649192		8.60049	190.401	221.053	0.444467		8.59948	83.103	83.6576	0.0617945		8.6001	287.963	287.513	0.460134		8.59687	324.501	364.834	0.612608
	8.62869	134.893	135.339	0.241211		8.62974	267.47	303.931	0.711292		8.62974	203.449	234.101	0.470702		8.62873	91.606	92.1606	0.0680754		8.62935	316.527	316.077	0.505848		8.62611	363.15	403.483	0.677505
	8.65794	147.544	147.99	0.263758		8.659	291.171	327.632	0.76676		8.659	213.697	244.349	0.491307		8.65798	98.655	99.2096	0.0732822		8.65861	347.029	346.579	0.554663		8.65535	399.418	439.751	0.738405
	8.68719	157.895	158.341	0.282207		8.68825	311.489	347.95	0.81431		8.68825	222.338	252.99	0.508681		8.68723	105.131	105.686	0.0780657		8.68786	378.074	377.624	0.604347		8.6846	433.698	474.031	0.795966
	8.71644	166.301	166.747	0.297188		8.7175	326.653	363.114	0.849799		8.7175	227.157	257.809	0.518371		8.71648	110.54	111.095	0.0820612		8.71711	411.012	410.562	0.657061		8.71384	465.752	506.085	0.849789
	8.74569	173.269	173.715	0.309607		8.74676	336.215	372.676	0.872177		8.74676	229.245	259.897	0.522569		8.74573	114.891	115.446	0.0852751		8.74636	440.824	440.374	0.704772		8.74308	494.626	534.959	0.898272
	8.77494	177.935	178.381	0.317923		8.77601	342.34	378.801	0.886511		8.77601	229.306	259.958	0.522692		8.77498	118.056	118.611	0.0876129		8.77561	467.957	467.507	0.748196		8.77232	516.217	556.55	0.934527
	8.80419	180.378	180.824	0.322277		8.80526	344.282	380.743	0.891056		8.80526	226.659	257.311	0.51737		8.80423	119.894	120.449	0.0889706		8.80487	493.949	493.499	0.789793		8.80156	532.535	572.868	0.961927
	8.83344	181.504	181.95	0.324284		8.83452	341.878	378.339	0.88543		8.83452	222.788	253.44	0.509586		8.83348	121.084	121.639	0.0898496		8.83412	516.878	516.428	0.826488		8.8308	546.053	586.386	0.984626
	8.86269	181.122	181.568	0.323603		8.86377	337.909	374.37	0.876141		8.86377	217.26	247.912	0.498471		8.86273	121.158	121.713	0.0899043		8.86337	534.591	534.141	0.854836		8.86004	551.955	592.288	0.994536
	8.89194	179.883	180.329	0.321395		8.89302	330.998	367.459	0.859968		8.89302	210.416	241.068	0.48471		8.89198	120.576	121.131	0.0894744		8.89262	550.14	549.69	0.879721		8.88928	555.209	595.542	1
	8.92119	177.81	178.256	0.317701		8.92228	323.039	359.5	0.841341		8.92228	203.389	234.041	0.470581		8.92123	119.425	119.98	0.0886242		8.92187	563.21	562.76	0.900638		8.91852	554.609	594.942	0.998993
	8.95044	175.217	175.663	0.313079		8.95153	314.576	351.037	0.821535		8.95153	195.97	226.622	0.455664		8.95048	117.406	117.961	0.0871328		8.95113	571.928	571.478	0.91459		8.94777	550.491	590.824	0.992078
	8.97969	172.29	172.736	0.307862		8.98078	304.845	341.306	0.798761		8.98078	189.298	219.95	0.442249		8.97973	115.634	116.189	0.0858239		8.98038	578.072	577.622	0.924423		8.97701	545.367	585.7	0.983474
	9.00894	169.443	169.889	0.302788		9.01004	295.544	332.005	0.776994		9.01004	182.045	212.697	0.427665		9.00898	113.646	114.201	0.0843554		9.00963	582.801	582.351	0.931991		9.00625	537.769	578.102	0.970716
	9.03819	167.278	167.724	0.29893		9.03929	286.869	323.33	0.756692		9.03929	176.254	206.906	0.416021		9.03823	111.731	112.286	0.0829409		9.03888	587.468	587.018	0.93946		9.03549	530.075	570.408	0.957796
	9.06744	165.37	165.816	0.295529		9.06854	278.644	315.105	0.737443		9.06854	171.328	201.98	0.406117		9.06748	109.691	110.246	0.081434		9.06813	589.873	589.423	0.943309		9.06473	521.684	562.017	0.943707
	9.09669	164.063	164.509	0.2932		9.0978	270.957	307.418	0.719453		9.0978	166.812	197.464	0.397037		9.09673	107.693	108.248	0.0799582		9.09739	591.938	591.488	0.946614		9.09397	513.61	553.943	0.930149
	9.12594	163.719	164.165	0.292587		9.12705	263.054	299.515	0.700958		9.12705	163.523	194.175	0.390424		9.12598	106.063	106.618	0.0787542		9.12664	594.189	593.739	0.950217		9.12321	506.038	546.371	0.917435
	9.15519	163.944	164.39	0.292988		9.1563	256.609	293.07	0.685874		9.1563	161.464	192.116	0.386284		9.15523	104.36	104.915	0.0774962		9.15589	594.657	594.207	0.950966		9.15245	497.755	538.088	0.903526
	9.18444	165.264	165.71	0.29534		9.18556	250.463	286.924	0.671491		9.18556	160.78	191.432	0.384908		9.18448	102.998	103.553	0.0764902		9.18514	596.031	595.581	0.953164		9.18169	491.545	531.878	0.893099
	9.21369	167.618	168.064	0.299536		9.21481	245.063	281.524	0.658853		9.21481	161.489	192.141	0.386334		9.21373	101.837	102.392	0.0756326		9.21439	596.923	596.473	0.954592		9.21093	485.648	525.981	0.883197
	9.24294	170.96	171.406	0.305492		9.24406	240.377	276.838	0.647886		9.24406	163.586	194.238	0.39055		9.24298	100.734	101.289	0.0748179		9.24365	598.534	598.084	0.95717		9.24018	480.727	521.06	0.874934
	9.27219	175.347	175.793	0.313311		9.27332	236.587	273.048	0.639017		9.27332	167.178	197.83	0.397773		9.27223	99.987	100.542	0.0742661		9.2729	600.218	599.768	0.959865		9.26942	476.306	516.639	0.867511
	9.30144	181.173	181.619	0.323694		9.30257	233.584	270.045	0.631989		9.30257	172.162	202.814	0.407794		9.30148	99.228	99.7826	0.0737054		9.30215	601.698	601.248	0.962234		9.29866	472.671	513.004	0.861407
	9.33069	187.921	188.367	0.335721		9.33182	230.573	267.034	0.624942		9.33182	179.044	209.696	0.421631		9.33073	98.86	99.4146	0.0734336		9.3314	603.376	602.926	0.964919		9.3279	470.328	510.661	0.857473
	9.35994	195.396	195.842	0.349044		9.36108	228.538	264.999	0.620179		9.36108	186.969	217.621	0.437566		9.35998	98.643	99.1976	0.0732733		9.36066	605.067	604.617	0.967626		9.35714	467.799	508.132	0.853226
	9.38919	204.061	204.507	0.364487		9.39033	226.99	263.451	0.616557		9.39033	196.226	226.878	0.456179		9.38923	98.562	99.1166	0.0732135		9.38991	607.567	607.117	0.971627		9.38638	466.007	506.34	0.850217
	9.41844	214.235	214.681	0.38262		9.41958	226.201	262.662	0.61471		9.41958	206.305	236.957	0.476444		9.41848	98.626	99.1806	0.0732608		9.41916	609.4	608.95	0.97456		9.41562	464.69	505.023	0.848006
	9.44769	224.742	225.188	0.401346		9.44884	225.676	262.137	0.613481		9.44884	217.997	248.649	0.499953		9.44773	98.763	99.3176	0.073362		9.44841	612.189	611.739	0.979024		9.44486	463.522	503.855	0.846044
	9.47694	235.609	236.055	0.420714		9.47809	225.526	261.987	0.61313		9.47809	229.714	260.366	0.523512		9.47698	99.183	99.7376	0.0736722		9.47766	614.487	614.037	0.982701		9.4741	462.628	502.961	0.844543
	9.50619	247.503	247.949	0.441912		9.50734	225.907	262.368	0.614022		9.50734	241.569	272.221	0.547349		9.50623	99.706	100.261	0.0740585		9.50692	616.558	616.108	0.986016		9.50335	461.616	501.949	0.842844
	9.53544	260.045	260.491	0.464266		9.5366	226.348	262.809	0.615054		9.5366	254.227	284.879	0.5728		9.53548	100.439	100.994	0.0746		9.53617	618.798	618.348	0.989601		9.53259	461.339	501.672	0.842379
	9.56469	271.809	272.255	0.485232		9.56585	227.336	263.797	0.617366		9.56585	267.486	298.138	0.59946		9.56473	101.236	101.791	0.0751887		9.56542	620.185	619.735	0.99182		9.56183	460.715	501.048	0.841331
	9.59394	283.979	284.425	0.506922		9.5951	228.416	264.877	0.619894		9.5951	280.042	310.694	0.624706		9.59398	102.142	102.697	0.0758579		9.59467	622.306	621.856	0.995215		9.59107	460.584	500.917	0.841111
	9.62319	296.899	297.345	0.529949		9.62436	229.699	266.16	0.622897		9.62436	292.136	322.788	0.649023		9.62323	103.206	103.761	0.0766438		9.62392	623.438	622.988	0.997026		9.62031	460.28	500.613	0.840601
	9.65244	309.317	309.763	0.552082		9.65361	231.342	267.803	0.626742		9.65361	304.819	335.471	0.674524		9.65248	104.231	104.786	0.077401		9.65318	624.197	623.747	0.998241		9.64955	459.336	499.669	0.839015
	9.68168	320.52	320.966	0.572048		9.68286	233.032	269.493	0.630697		9.68286	316.428	347.08	0.697866		9.68173	105.419	105.974	0.0782785		9.68243	625.296	624.846	1		9.67879	458.621	498.954	0.837815
	9.71093	331.583	332.029	0.591766		9.71212	235.143	271.604	0.635637		9.71212	326.886	357.538	0.718894		9.71098	106.794	107.349	0.0792941		9.71168	624.327	623.877	0.998449		9.70803	457.202	497.535	0.835432
	9.74018	343.058	343.504	0.612217		9.74137	237.202	273.663	0.640456		9.74137	337.402	368.054	0.740038		9.74023	108.376	108.931	0.0804627		9.74093	624.017	623.567	0.997953		9.73727	456.184	496.517	0.833723
	9.76943	352.48	352.926	0.62901		9.77062	239.886	276.347	0.646737		9.77062	347.443	378.095	0.760227		9.76948	109.958	110.513	0.0816313		9.77018	622.707	622.257	0.995857		9.76651	454.546	494.879	0.830972
	9.79868	361.757	362.203	0.645544		9.79988	242.425	278.886	0.652679		9.79988	355.54	386.192	0.776508		9.79873	111.493	112.048	0.0827651		9.79944	621.473	621.023	0.993882		9.79576	452.679	493.012	0.827837
	9.82793	369.968	370.414	0.660178		9.82913	244.894	281.355	0.658458		9.82913	362.349	393.001	0.790198		9.82798	113.374	113.929	0.0841545		9.82869	619.232	618.782	0.990295		9.825	450.726	491.059	0.824558
	9.85718	377.384	377.83	0.673395		9.85838	247.643	284.104	0.664891		9.85838	368.351	399.003	0.802266		9.85723	115.041	115.596	0.0853859		9.85794	615.724	615.274	0.984681		9.85424	448.032	488.365	0.820034
	9.88643	383.439	383.885	0.684187		9.88764	250.364	286.825	0.671259		9.88764	373.97	404.622	0.813564		9.88648	117.001	117.556	0.0868336		9.88719	612.567	612.117	0.979629		9.88348	445.558	485.891	0.81588
	9.91568	388.487	388.933	0.693184		9.91689	253.332	289.793	0.678205		9.91689	377.894	408.546	0.821454		9.91573	119.032	119.587	0.0883339		9.91644	607.642	607.192	0.971747		9.91272	442.167	482.5	0.810186
	9.94493	393.181	393.627	0.70155		9.94614	256.329	292.79	0.685219		9.94614	381.035	411.687	0.82777		9.94497	121.18	121.735	0.0899205		9.9457	603.598	603.148	0.965275		9.94196	438.714	479.047	0.804388
	9.97418	396.659	397.105	0.707749		9.9754	259.662	296.123	0.693019		9.9754	383.003	413.655	0.831727		9.97422	123.379	123.934	0.0915448		9.97495	598.551	598.101	0.957197		9.9712	435.322	475.655	0.798692
	10.0034	399.195	399.641	0.712268		10.0047	262.983	299.444	0.700791		10.0047	383.589	414.241	0.832905		10.0035	125.522	126.077	0.0931278		10.0042	593.082	592.632	0.948445		10.0004	431.113	471.446	0.791625
	10.0327	400.575	401.021	0.714728		10.0339	265.954	302.415	0.707744		10.0339	383.851	414.503	0.833432		10.0327	127.993	128.548	0.094953		10.0335	587.458	587.008	0.939444		10.0297	426.568	466.901	0.783993
	10.0619	400.981	401.427	0.715452		10.0632	269.332	305.793	0.71565		10.0632	382.965	413.617	0.83165		10.062	130.383	130.938	0.0967184		10.0627	581.121	580.671	0.929303		10.0589	421.729	462.062	0.775868
	10.0912	400.738	401.184	0.715019		10.0924	272.808	309.269	0.723785		10.0924	381.537	412.189	0.828779		10.0912	132.922	133.477	0.0985938		10.092	575.743	575.293	0.920696		10.0882	417.048	457.381	0.768008
	10.1204	399.471	399.917	0.71276		10.1217	276.582	313.043	0.732617		10.1217	379.184	409.836	0.824048		10.1205	135.514	136.069	0.100508		10.1212	568.625	568.175	0.909304		10.1174	411.931	452.264	0.759416
	10.1497	397.913	398.359	0.709984		10.1509	280.114	316.575	0.740883		10.1509	375.813	406.465	0.81727		10.1497	138.315	138.87	0.102577		10.1505	562.915	562.465	0.900166		10.1466	406.469	446.802	0.750244
	10.1789	395.223	395.669	0.705189		10.1802	283.512	319.973	0.748836		10.1802	371.817	402.469	0.809235		10.179	140.969	141.524	0.104538		10.1797	557.349	556.899	0.891258		10.1759	401.417	441.75	0.741761
	10.2082	392.058	392.504	0.699548		10.2094	287.365	323.826	0.757853		10.2094	366.612	397.264	0.79877		10.2082	143.509	144.064	0.106414		10.209	550.686	550.236	0.880595		10.2051	395.612	435.945	0.732014
	10.2374	388.397	388.843	0.693024		10.2387	290.496	326.957	0.76518		10.2387	361.564	392.216	0.78862		10.2375	146.436	146.991	0.108576		10.2382	544.485	544.035	0.870671		10.2344	389.767	430.1	0.722199
	10.2667	383.803	384.249	0.684836		10.2679	294.164	330.625	0.773765		10.2679	356.088	386.74	0.777609		10.2667	149.526	150.081	0.110859		10.2675	538.233	537.783	0.860665		10.2636	383.76	424.093	0.712112
	10.2959	379.102	379.548	0.676457		10.2972	297.617	334.078	0.781846		10.2972	350.263	380.915	0.765897		10.296	152.452	153.007	0.11302		10.2967	532.731	532.281	0.851859		10.2929	377.933	418.266	0.702328
	10.3252	374.132	374.578	0.667599		10.3264	301.27	337.731	0.790395		10.3264	343.766	374.418	0.752834		10.3252	155.53	156.085	0.115293		10.326	526.608	526.158	0.84206		10.3221	372.298	412.631	0.692866
	10.3544	368.597	369.043	0.657735		10.3557	304.944	341.405	0.798993		10.3557	337.012	367.664	0.739254		10.3545	158.759	159.314	0.117679		10.3552	520.264	519.814	0.831907		10.3513	365.641	405.974	0.681688
	10.3837	362.759	363.205	0.64733		10.3849	308.393	344.854	0.807065		10.3849	330.369	361.021	0.725897		10.3837	162.144	162.699	0.120179		10.3845	514.92	514.47	0.823355		10.3806	359.705	400.038	0.671721
	10.4129	356.495	356.941	0.636166		10.4142	312.194	348.655	0.81596		10.4142	323.106	353.758	0.711293		10.413	165.304	165.859	0.122513		10.4137	508.736	508.286	0.813458		10.4098	353.65	393.983	0.661553
	10.4422	350.532	350.978	0.625538		10.4435	315.694	352.155	0.824151		10.4435	316.175	346.827	0.697357		10.4422	168.783	169.338	0.125083		10.443	503.209	502.759	0.804613		10.4391	348.137	388.47	0.652296
	10.4714	344.451	344.897	0.6147		10.4727	319.279	355.74	0.832541		10.4727	309.427	340.079	0.683789		10.4715	172.411	172.966	0.127763		10.4722	497.523	497.073	0.795513		10.4683	342.133	382.466	0.642215
	10.5007	337.919	338.365	0.603058		10.502	322.83	359.291	0.840852		10.502	302.227	332.879	0.669312		10.5007	175.741	176.296	0.130223		10.5015	492.934	492.484	0.788169		10.4975	336.498	376.831	0.632753
	10.5299	331.746	332.192	0.592056		10.5312	326.437	362.898	0.849293		10.5312	294.863	325.515	0.654506		10.53	179.107	179.662	0.132709		10.5307	488.348	487.898	0.780829		10.5268	331.194	371.527	0.623847
	10.5592	325.664	326.11	0.581216		10.5605	329.782	366.243	0.857122		10.5605	287.869	318.521	0.640443		10.5592	182.412	182.967	0.13515		10.56	482.891	482.441	0.772096		10.556	325.478	365.811	0.614249
	10.5884	319.63	320.076	0.570462		10.5897	332.663	369.124	0.863864		10.5897	281.145	311.797	0.626923		10.5885	186.361	186.916	0.138067		10.5892	479.201	478.751	0.76619		10.5853	319.862	360.195	0.604819
	10.6177	313.008	313.454	0.55866		10.619	335.999	372.46	0.871671		10.619	274.503	305.155	0.613568		10.6177	189.924	190.479	0.140699		10.6185	474.559	474.109	0.758761		10.6145	314.483	354.816	0.595786
	10.6469	307.237	307.683	0.548374		10.6482	339.333	375.794	0.879474		10.6482	267.516	298.168	0.59952		10.647	193.557	194.112	0.143383		10.6477	471.054	470.604	0.753152		10.6437	309.318	349.651	0.587114
	10.6762	301.753	302.199	0.5386		10.6775	342.663	379.124	0.887267		10.6775	261.202	291.854	0.586824		10.6762	197.367	197.922	0.146197		10.677	467.143	466.693	0.746893		10.673	304.192	344.525	0.578506
	10.7054	296.056	296.502	0.528447		10.7067	345.835	382.296	0.894691		10.7067	254.963	285.615	0.57428		10.7055	201.142	201.697	0.148985		10.7062	463.832	463.382	0.741594		10.7022	299.115	339.448	0.569981
	10.7347	290.648	291.094	0.518808		10.736	348.577	385.038	0.901108		10.736	249.083	279.735	0.562457		10.7347	204.938	205.493	0.151789		10.7355	461.028	460.578	0.737106		10.7315	294.552	334.885	0.562319
	10.7639	285.634	286.08	0.509872		10.7652	351.6	388.061	0.908183		10.7652	243.137	273.789	0.550502		10.764	208.6	209.155	0.154494		10.7648	456.936	456.486	0.730558		10.7607	289.809	330.142	0.554355
	10.7932	280.864	281.31	0.501371		10.7945	354.207	390.668	0.914284		10.7945	237.783	268.435	0.539736		10.7932	212.876	213.431	0.157653		10.794	453.85	453.4	0.725619		10.79	285.1	325.433	0.546448
	10.8224	275.822	276.268	0.492384		10.8237	357.293	393.754	0.921506		10.8237	232.748	263.4	0.529613		10.8225	216.861	217.416	0.160596		10.8233	450.365	449.915	0.720041		10.8192	280.85	321.183	0.539312
	10.8517	271.283	271.729	0.484295		10.853	360.219	396.68	0.928354		10.853	227.196	257.848	0.518449		10.8517	220.62	221.175	0.163373		10.8525	446.942	446.492	0.714563		10.8484	276.61	316.943	0.532192
	10.8809	267.225	267.671	0.477062		10.8823	362.693	399.154	0.934144		10.8823	222.278	252.93	0.508561		10.881	224.595	225.15	0.166309		10.8818	443.868	443.418	0.709644		10.8777	272.543	312.876	0.525363
	10.9102	263.027	263.473	0.46958		10.9115	365.064	401.525	0.939693		10.9115	217.542	248.194	0.499038		10.9102	228.819	229.374	0.169429		10.911	439.715	439.265	0.702997		10.9069	268.07	308.403	0.517852
	10.9394	258.792	259.238	0.462032		10.9408	367.152	403.613	0.944579		10.9408	213.183	243.835	0.490274		10.9395	232.914	233.469	0.172454		10.9403	436.542	436.092	0.697919		10.9362	264.288	304.621	0.511502
	10.9687	254.904	255.35	0.455103		10.97	369.783	406.244	0.950736		10.97	208.568	239.22	0.480994		10.9687	236.94	237.495	0.175428		10.9695	432.602	432.152	0.691614		10.9654	260.599	300.932	0.505307
	10.9979	251.347	251.793	0.448763		10.9993	371.833	408.294	0.955534		10.9993	204.532	235.184	0.472879		10.998	241.259	241.814	0.178618		10.9988	429.359	428.909	0.686423		10.9946	257.003	297.336	0.499269
	11.0272	247.774	248.22	0.442395		11.0285	374.152	410.613	0.960961		11.0285	200.68	231.332	0.465134		11.0272	245.552	246.107	0.181789		11.028	426.258	425.808	0.681461		11.0239	253.561	293.894	0.49349
	11.0564	244.035	244.481	0.435731		11.0578	376.304	412.765	0.965998		11.0578	196.546	227.198	0.456822		11.0565	249.391	249.946	0.184625		11.0573	423.069	422.619	0.676357		11.0531	250.082	290.415	0.487648
	11.0857	240.814	241.26	0.429991		11.087	378.133	414.594	0.970278		11.087	192.662	223.314	0.449013		11.0857	253.546	254.101	0.187694		11.0865	420.931	420.481	0.672935		11.0824	246.961	287.294	0.482407
	11.1149	237.433	237.879	0.423965		11.1163	379.822	416.283	0.974231		11.1163	189.031	219.683	0.441712		11.115	257.612	258.167	0.190697		11.1158	417.615	417.165	0.667628		11.1116	243.507	283.84	0.476608
	11.1442	234.093	234.539	0.418012		11.1455	381.286	417.747	0.977657		11.1455	185.505	216.157	0.434622		11.1442	262.01	262.565	0.193946		11.145	415.914	415.464	0.664906		11.1408	240.507	280.84	0.47157
	11.1734	230.879	231.325	0.412284		11.1748	383.199	419.66	0.982134		11.1748	182.046	212.698	0.427667		11.1735	266.077	266.632	0.19695		11.1743	414.135	413.685	0.662059		11.1701	237.601	277.934	0.46669
	11.2027	227.913	228.359	0.406998		11.204	384.674	421.135	0.985586		11.204	178.513	209.165	0.420564		11.2027	269.926	270.481	0.199793		11.2035	412.922	412.472	0.660118		11.1993	234.586	274.919	0.461628
	11.2319	225.214	225.66	0.402187		11.2333	385.96	422.421	0.988596		11.2333	175.338	205.99	0.41418		11.232	274.483	275.038	0.203159		11.2328	412.304	411.854	0.659129		11.2286	231.569	271.902	0.456562
	11.2612	222.179	222.625	0.396778		11.2625	387.051	423.512	0.991149		11.2625	172.089	202.741	0.407647		11.2612	278.58	279.135	0.206186		11.262	410.295	409.845	0.655914		11.2578	228.599	268.932	0.451575
	11.2904	219.384	219.83	0.391797		11.2918	387.803	424.264	0.992909		11.2918	168.769	199.421	0.400972		11.2905	282.836	283.391	0.209329		11.2913	406.726	406.276	0.650202		11.2871	225.91	266.243	0.44706
	11.3197	216.638	217.084	0.386903		11.3211	388.794	425.255	0.995228		11.3211	165.79	196.442	0.394982		11.3197	286.874	287.429	0.212312		11.3205	400.095	399.645	0.63959		11.3163	223.065	263.398	0.442282
	11.3489	214.023	214.469	0.382242		11.3503	389.479	425.94	0.996831		11.3503	162.948	193.6	0.389267		11.349	291.277	291.832	0.215564		11.3498	394.17	393.72	0.630107		11.3455	220.314	260.647	0.437663
	11.3782	211.252	211.698	0.377303		11.3796	390.339	426.8	0.998844		11.3796	160.387	191.039	0.384118		11.3782	295.634	296.189	0.218783		11.379	391.635	391.185	0.62605		11.3748	217.857	258.19	0.433537
	11.4074	208.76	209.206	0.372862		11.4088	390.684	427.145	0.999651		11.4088	157.392	188.044	0.378096		11.4075	299.399	299.954	0.221564		11.4083	391.663	391.213	0.626095		11.404	215.179	255.512	0.429041
	11.4367	206.447	206.893	0.368739		11.4381	390.59	427.051	0.999431		11.4381	154.846	185.498	0.372977		11.4367	303.564	304.119	0.22464		11.4376	392.802	392.352	0.627918		11.4333	212.594	252.927	0.4247
	11.4659	203.908	204.354	0.364214		11.4673	390.833	427.294	1		11.4673	152.412	183.064	0.368083		11.466	308.086	308.641	0.227981		11.4668	392.509	392.059	0.627449		11.4625	209.871	250.204	0.420128
	11.4952	201.668	202.114	0.360222		11.4966	390.523	426.984	0.999275		11.4966	149.982	180.634	0.363197		11.4952	312.607	313.162	0.23132		11.4961	391.072	390.622	0.625149		11.4917	207.388	247.721	0.415959
	11.5244	199.693	200.139	0.356702		11.5258	390.424	426.885	0.999043		11.5258	147.711	178.363	0.358631		11.5245	316.863	317.418	0.234464		11.5253	388.073	387.623	0.62035		11.521	204.951	245.284	0.411866
	11.5537	197.658	198.104	0.353075		11.5551	390.124	426.585	0.998341		11.5551	145.587	176.239	0.35436		11.5537	321.34	321.895	0.237771		11.5546	384.079	383.629	0.613958		11.5502	202.149	242.482	0.407161
	11.5829	195.791	196.237	0.349748		11.5843	389.512	425.973	0.996908		11.5843	143.692	174.344	0.35055		11.583	326.009	326.564	0.24122		11.5838	380.322	379.872	0.607945		11.5795	199.909	240.242	0.4034
	11.6122	194.051	194.497	0.346646		11.6136	388.85	425.311	0.995359		11.6136	141.803	172.455	0.346752		11.6122	330.387	330.942	0.244453		11.6131	376.412	375.962	0.601687		11.6087	197.275	237.608	0.398977
	11.6414	192.528	192.974	0.343932		11.6428	387.788	424.249	0.992874		11.6428	140.254	170.906	0.343637		11.6415	335.394	335.949	0.248152		11.6423	372.405	371.955	0.595275		11.6379	194.929	235.262	0.395038
	11.6707	191.208	191.654	0.341579		11.6721	387.071	423.532	0.991196		11.6721	138.981	169.633	0.341078		11.6707	340.558	341.113	0.251966		11.6716	369.087	368.637	0.589965		11.6672	192.468	232.801	0.390906
	11.6999	190.129	190.575	0.339656		11.7013	386.033	422.494	0.988767		11.7013	137.778	168.43	0.338659		11.7	345.86	346.415	0.255883		11.7008	365.85	365.4	0.584784		11.6964	190.168	230.501	0.387044
	11.7292	189.343	189.789	0.338255		11.7306	385.05	421.511	0.986466		11.7306	136.812	167.464	0.336716		11.7292	351.815	352.37	0.260281		11.7301	362.78	362.33	0.579871		11.7257	188.021	228.354	0.383439
	11.7584	188.701	189.147	0.337111		11.7599	383.86	420.321	0.983681		11.7599	135.95	166.602	0.334983		11.7585	357.318	357.873	0.264346		11.7593	359.505	359.055	0.57463		11.7549	185.623	225.956	0.379412
	11.7877	188.331	188.777	0.336452		11.7891	382.174	418.635	0.979735		11.7891	135.468	166.12	0.334014		11.7877	363.587	364.142	0.268977		11.7886	356.208	355.758	0.569353		11.7841	183.429	223.762	0.375728
	11.8169	188.072	188.518	0.33599		11.8184	380.572	417.033	0.975986		11.8184	135.275	165.927	0.333626		11.817	369.948	370.503	0.273676		11.8178	352.838	352.388	0.56396		11.8134	181.244	221.577	0.372059
	11.8462	188.2	188.646	0.336218		11.8476	378.452	414.913	0.971025		11.8476	135.236	165.888	0.333548		11.8462	377.049	377.604	0.278921		11.8471	349.265	348.815	0.558241		11.8426	179.292	219.625	0.368781
	11.8754	188.627	189.073	0.336979		11.8769	376.778	413.239	0.967107		11.8769	135.586	166.238	0.334251		11.8755	384.396	384.951	0.284348		11.8763	345.218	344.768	0.551765		11.8719	177.202	217.535	0.365272
	11.9047	189.37	189.816	0.338304		11.9061	374.884	411.345	0.962674		11.9061	136.124	166.776	0.335333		11.9047	392.355	392.91	0.290227		11.9056	341.387	340.937	0.545634		11.9011	175.236	215.569	0.361971
	11.9339	190.523	190.969	0.340359		11.9354	372.677	409.138	0.957509		11.9354	137.02	167.672	0.337135		11.934	400.57	401.125	0.296295		11.9348	337.663	337.213	0.539674		11.9304	173.564	213.897	0.359163
	11.9632	191.809	192.255	0.342651		11.9646	370.495	406.956	0.952403		11.9646	138.219	168.871	0.339545		11.9632	408.97	409.525	0.302499		11.9641	333.72	333.27	0.533363		11.9596	171.678	212.011	0.355996
	11.9924	193.516	193.962	0.345693		11.9939	368.018	404.479	0.946606		11.9939	139.708	170.36	0.342539		11.9925	419.076	419.631	0.309964		11.9933	330.164	329.714	0.527672		11.9888	169.712	210.045	0.352695
	12.0217	195.849	196.295	0.349851		12.0231	365.668	402.129	0.941106		12.0231	141.548	172.2	0.346239		12.0217	429.382	429.937	0.317577		12.0226	326.848	326.398	0.522365		12.0181	168.109	208.442	0.350003
	12.0509	198.443	198.889	0.354474		12.0524	362.953	399.414	0.934752		12.0524	143.962	174.614	0.351093		12.051	440.212	440.767	0.325577		12.0518	323.958	323.508	0.51774		12.0473	166.623	206.956	0.347508
	12.0802	201.405	201.851	0.359753		12.0816	360.47	396.931	0.928941		12.0816	146.789	177.441	0.356777		12.0802	451.902	452.457	0.334212		12.0811	320.92	320.47	0.512878		12.0766	165.311	205.644	0.345305
	12.1094	204.883	205.329	0.365952		12.1109	357.933	394.394	0.923004		12.1109	149.75	180.402	0.36273		12.1095	465.631	466.186	0.344353		12.1103	318.249	317.799	0.508604		12.1058	163.907	204.24	0.342948
	12.1387	209.124	209.57	0.373511		12.1401	354.921	391.382	0.915955		12.1401	153.281	183.933	0.36983		12.1387	478.629	479.184	0.353954		12.1396	316.143	315.693	0.505233		12.135	162.768	203.101	0.341035
	12.1679	213.502	213.948	0.381313		12.1694	351.919	388.38	0.908929		12.1694	157.647	188.299	0.378609		12.168	492.806	493.361	0.364426		12.1689	313.928	313.478	0.501688		12.1643	161.601	201.934	0.339076
	12.1972	218.443	218.889	0.39012		12.1987	348.751	385.212	0.901515		12.1987	162.371	193.023	0.388107		12.1972	509.27	509.825	0.376587		12.1981	311.939	311.489	0.498505		12.1935	160.586	200.919	0.337371
	12.2264	224.225	224.671	0.400425		12.2279	345.918	382.379	0.894885		12.2279	167.748	198.4	0.398919		12.2265	527.203	527.758	0.389833		12.2274	310.224	309.774	0.49576		12.2228	159.67	200.003	0.335833
	12.2557	230.748	231.194	0.41205		12.2572	342.776	379.237	0.887532		12.2572	173.897	204.549	0.411282		12.2557	545.548	546.103	0.403384		12.2566	308.64	308.19	0.493225		12.252	158.764	199.097	0.334312
	12.2849	237.768	238.214	0.424562		12.2864	339.226	375.687	0.879224		12.2864	181.04	211.692	0.425645		12.285	564.921	565.476	0.417694		12.2859	307.081	306.631	0.49073		12.2812	158.107	198.44	0.333209
	12.3142	245.374	245.82	0.438118		12.3157	336.128	372.589	0.871973		12.3157	188.419	219.071	0.440481		12.3142	586.581	587.136	0.433694		12.3151	305.34	304.89	0.487944		12.3105	157.275	197.608	0.331812
	12.3434	254.208	254.654	0.453862		12.3449	332.796	369.257	0.864175		12.3449	196.573	227.225	0.456876		12.3435	610.215	610.77	0.451151		12.3444	303.931	303.481	0.485689		12.3397	156.719	197.052	0.330878
	12.3727	263.77	264.216	0.470904		12.3742	329.378	365.839	0.856176		12.3742	206.267	236.919	0.476368		12.3727	634.895	635.45	0.469381		12.3736	302.411	301.961	0.483257		12.369	156.288	196.621	0.330154
	12.4019	274.089	274.535	0.489296		12.4034	325.792	362.253	0.847784		12.4034	216.721	247.373	0.497388		12.402	661.594	662.149	0.489103		12.4029	300.849	300.399	0.480757		12.3982	155.898	196.231	0.329499
	12.4312	285.127	285.573	0.508968		12.4327	322.464	358.925	0.839995		12.4327	227.881	258.533	0.519827		12.4312	691.598	692.153	0.511266		12.4321	299.349	298.899	0.478356		12.4275	155.53	195.863	0.328881
	12.4604	298.233	298.679	0.532327		12.4619	319.12	355.581	0.832169		12.4619	239.806	270.458	0.543804		12.4605	722.54	723.095	0.534121		12.4614	297.811	297.361	0.475895		12.4567	155.178	195.511	0.32829
	12.4897	311.062	311.508	0.555192		12.4912	315.215	351.676	0.82303		12.4912	253.669	284.321	0.571678		12.4897	753.207	753.762	0.556774		12.4906	296.211	295.761	0.473334		12.4859	154.886	195.219	0.3278
	12.5189	324.386	324.832	0.578939		12.5204	311.667	348.128	0.814727		12.5204	267.597	298.249	0.599683		12.519	786.722	787.277	0.58153		12.5199	294.167	293.717	0.470063		12.5152	154.455	194.788	0.327076
	12.5482	338.787	339.233	0.604605		12.5497	308.088	344.549	0.806351		12.5497	282.592	313.244	0.629833		12.5482	825.658	826.213	0.61029		12.5491	292.396	291.946	0.467229		12.5444	154.118	194.451	0.326511
	12.5774	355.256	355.702	0.633957		12.5789	304.47	340.931	0.797884		12.5789	297.949	328.601	0.660711		12.5775	861.836	862.391	0.637014		12.5784	290.501	290.051	0.464196		12.5737	153.791	194.124	0.325961
	12.6067	371.016	371.462	0.662046		12.6082	300.608	337.069	0.788846		12.6082	315.101	345.753	0.695198		12.6067	899.511	900.066	0.664843		12.6076	288.484	288.034	0.460968		12.6029	153.409	193.742	0.32532
	12.6359	387.032	387.478	0.690591		12.6375	297.011	333.472	0.780427		12.6375	331.649	362.301	0.728471		12.636	938.666	939.221	0.693765		12.6369	286.392	285.942	0.45762		12.6321	153.047	193.38	0.324712
	12.6652	404.58	405.026	0.721866		12.6667	293.6	330.061	0.772445		12.6667	348.02	378.672	0.761387		12.6652	979.378	979.933	0.723837		12.6661	284.149	283.699	0.45403		12.6614	152.414	192.747	0.323649
	12.6944	421.49	421.936	0.752004		12.696	289.759	326.22	0.763456		12.696	365.243	395.895	0.796017		12.6945	1017.67	1018.23	0.752125		12.6954	281.892	281.442	0.450418		12.6906	151.862	192.195	0.322722
	12.7237	437.615	438.061	0.780743		12.7252	286.112	322.573	0.75492		12.7252	382.787	413.439	0.831293		12.7237	1055.6	1056.15	0.780138		12.7246	279.319	278.869	0.4463		12.7199	151.238	191.571	0.321675
	12.7529	453.813	454.259	0.809613		12.7545	282.563	319.024	0.746615		12.7545	398.987	429.639	0.863866		12.753	1096.03	1096.58	0.81		12.7539	276.832	276.382	0.44232		12.7491	150.504	190.837	0.320442
	12.7822	470.42	470.866	0.839211		12.7837	279.032	315.493	0.738351		12.7837	414.261	444.913	0.894577		12.7822	1131.2	1131.76	0.835983		12.7831	274.334	273.884	0.438322		12.7783	149.732	190.065	0.319146
	12.8114	485.805	486.251	0.866631		12.813	275.404	311.865	0.72986		12.813	429.747	460.399	0.925714		12.8115	1164.27	1164.82	0.860409		12.8124	271.645	271.195	0.434019		12.8076	148.748	189.081	0.317494
	12.8407	499.7	500.146	0.891396		12.8422	271.502	307.963	0.720728		12.8422	443.024	473.676	0.95241		12.8407	1195.94	1196.5	0.883804		12.8416	268.928	268.478	0.429671		12.8368	147.733	188.066	0.315789
	12.8699	512.152	512.598	0.913588		12.8715	267.998	304.459	0.712528		12.8715	454.73	485.382	0.975947		12.87	1226.03	1226.58	0.906028		12.8709	266.036	265.586	0.425042		12.8661	146.44	186.773	0.313618
	12.8992	524.621	525.067	0.935812		12.9007	264.411	300.872	0.704133		12.9007	466.307	496.959	0.999224		12.8992	1252.67	1253.22	0.925706		12.9002	263.323	262.873	0.4207		12.8953	145.306	185.639	0.311714
	12.9284	534.506	534.952	0.953429		12.93	260.528	296.989	0.695046		12.93	476.461	507.113	1.01964		12.9285	1275.27	1275.82	0.942399		12.9294	260.548	260.098	0.416259		12.9245	144.097	184.43	0.309684
	12.9577	543.204	543.65	0.968931		12.9592	257.064	293.525	0.686939		12.9592	484.308	514.96	1.03542		12.9577	1296.09	1296.64	0.957778		12.9587	257.609	257.159	0.411556		12.9538	142.682	183.015	0.307308
	12.9869	550.152	550.598	0.981315		12.9885	253.63	290.091	0.678902		12.9885	490.292	520.944	1.04745		12.987	1313.08	1313.63	0.970327		12.9879	254.753	254.303	0.406985		12.983	141.252	181.585	0.304907
	13.0162	555.817	556.263	0.991411		13.0177	250.178	286.639	0.670824		13.0177	494.111	524.763	1.05513		13.0162	1325.46	1326.02	0.979476		13.0172	251.795	251.345	0.402251		13.0123	139.697	180.03	0.302296
	13.0454	559.207	559.653	0.997453		13.047	246.344	282.805	0.661851		13.047	496.874	527.526	1.06068		13.0455	1336.54	1337.09	0.987656		13.0464	248.959	248.509	0.397712		13.0415	138.208	178.541	0.299795
	13.0747	560.562	561.008	0.999868		13.0763	243.079	279.54	0.65421		13.0763	497.345	527.997	1.06163		13.0747	1343.82	1344.38	0.993037		13.0757	245.822	245.372	0.392692		13.0708	136.48	176.813	0.296894
	13.1039	560.636	561.082	1		13.1055	239.826	276.287	0.646597		13.1055	496.648	527.3	1.06023		13.104	1350.77	1351.33	0.99817		13.1049	242.951	242.501	0.388097		13.1	134.877	175.21	0.294202
	13.1332	558.441	558.887	0.996088		13.1348	236.302	272.763	0.63835		13.1348	493.985	524.637	1.05488		13.1332	1353.25	1353.8	1		13.1342	240.17	239.72	0.383646		13.1292	133.341	173.674	0.291623
	13.1624	555.151	555.597	0.990224		13.164	232.989	269.45	0.630596		13.164	489.283	519.935	1.04542		13.1625	1353.24	1353.79	0.999991		13.1634	237.018	236.568	0.378602		13.1585	131.609	171.942	0.288715
	13.1917	550.22	550.666	0.981436		13.1933	229.645	266.106	0.62277		13.1933	483.745	514.397	1.03429		13.1917	1352.24	1352.79	0.999254		13.1927	234.068	233.618	0.373881		13.1877	129.821	170.154	0.285712
	13.2209	542.986	543.432	0.968543		13.2225	226.481	262.942	0.615365		13.2225	476.777	507.429	1.02028		13.221	1345.72	1346.27	0.994437		13.2219	231.043	230.593	0.36904		13.217	128.004	168.337	0.282661
	13.2502	535.25	535.696	0.954755		13.2518	223.085	259.546	0.607418		13.2518	468.287	498.939	1.00321		13.2502	1340.03	1340.58	0.990233		13.2512	228.083	227.633	0.364302		13.2462	126.221	166.554	0.279667
	13.2794	526.045	526.491	0.938349		13.281	220.021	256.482	0.600247		13.281	459.146	489.798	0.984826		13.2795	1329.85	1330.4	0.982715		13.2804	224.809	224.359	0.359063		13.2754	124.29	164.623	0.276425
	13.3087	516.221	516.667	0.92084		13.3103	217.01	253.471	0.5932		13.3103	449.204	479.856	0.964836		13.3087	1316.71	1317.26	0.97301		13.3097	221.804	221.354	0.354254		13.3047	122.33	162.663	0.273134
	13.3379	504.196	504.642	0.899409		13.3395	213.859	250.32	0.585826		13.3395	438.63	469.282	0.943575		13.338	1303.33	1303.88	0.963124		13.3389	218.86	218.41	0.349542		13.3339	120.526	160.859	0.270105
	13.3672	492.749	493.195	0.879007		13.3688	210.571	247.032	0.578131		13.3688	425.469	456.121	0.917112		13.3672	1284.24	1284.8	0.949029		13.3682	215.579	215.129	0.344291		13.3632	118.497	158.83	0.266698
	13.3964	480.585	481.031	0.857327		13.398	207.308	243.769	0.570495		13.398	413.622	444.274	0.893292		13.3965	1264.93	1265.48	0.934762		13.3974	212.285	211.835	0.339019		13.3924	116.404	156.737	0.263183
	13.4257	466.674	467.12	0.832534		13.4273	204.272	240.733	0.563389		13.4273	401.064	431.716	0.868042		13.4257	1241.47	1242.02	0.917433		13.4267	208.93	208.48	0.33365		13.4216	114.387	154.72	0.259796
	13.4549	452.952	453.398	0.808078		13.4565	201.197	237.658	0.556193		13.4565	387.978	418.63	0.84173		13.455	1220.17	1220.73	0.901704		13.4559	205.639	205.189	0.328383		13.4509	112.291	152.624	0.256277
	13.4842	439.3	439.746	0.783746		13.4858	198.024	234.485	0.548767		13.4858	374.657	405.309	0.814946		13.4842	1194.74	1195.3	0.882919		13.4852	202.224	201.774	0.322918		13.4801	110.196	150.529	0.252759
	13.5134	425.447	425.893	0.759057		13.5151	194.957	231.418	0.541589		13.5151	361.357	392.009	0.788204		13.5135	1166.73	1167.28	0.862224		13.5144	198.699	198.249	0.317276		13.5094	107.782	148.115	0.248706
	13.5427	411.16	411.606	0.733593		13.5443	191.735	228.196	0.534049		13.5443	348.712	379.364	0.762779		13.5427	1140.91	1141.46	0.843153		13.5437	195.375	194.925	0.311957		13.5386	105.566	145.899	0.244985
	13.5719	396.895	397.341	0.708169		13.5736	188.431	224.892	0.526317		13.5736	334.799	365.451	0.734804		13.572	1110.92	1111.48	0.821006		13.5729	191.861	191.411	0.306333		13.5679	103.234	143.567	0.241069
	13.6012	383.004	383.45	0.683412		13.6028	185.105	221.566	0.518533		13.6028	321.788	352.44	0.708643		13.6012	1085.14	1085.69	0.801956		13.6022	188.245	187.795	0.300546		13.5971	100.838	141.171	0.237046
	13.6304	369.448	369.894	0.659251		13.6321	181.868	218.329	0.510957		13.6321	309.175	339.827	0.683283		13.6305	1055.39	1055.95	0.779986		13.6315	184.654	184.204	0.294799		13.6263	98.263	138.596	0.232722
	13.6597	355.114	355.56	0.633704		13.6613	178.565	215.026	0.503227		13.6613	296.898	327.55	0.658598		13.6597	1028.8	1029.36	0.760346		13.6607	181.216	180.766	0.289297		13.6556	95.729	136.062	0.228467
	13.6889	341.913	342.359	0.610176		13.6906	174.741	211.202	0.494278		13.6906	284.013	314.665	0.63269		13.689	1004.47	1005.02	0.742369		13.69	178.011	177.561	0.284168		13.6848	93.245	133.578	0.224296
	13.7182	329.235	329.681	0.587581		13.7198	171.376	207.837	0.486403		13.7198	271.977	302.629	0.608489		13.7182	975.235	975.79	0.720777		13.7192	174.211	173.761	0.278086		13.7141	90.458	130.791	0.219616
	13.7474	316.829	317.275	0.56547		13.7491	167.785	204.246	0.477999		13.7491	260.826	291.478	0.586068		13.7475	948.491	949.046	0.701022		13.7485	171.013	170.563	0.272968		13.7433	87.751	128.084	0.215071
	13.7767	303.578	304.024	0.541853		13.7783	164.112	200.573	0.469403		13.7783	249.9	280.552	0.5641		13.7767	921.463	922.018	0.681058		13.7777	167.828	167.378	0.267871		13.7725	85.11	125.443	0.210636
	13.8059	292.229	292.675	0.521626		13.8076	160.187	196.648	0.460217		13.8076	238.479	269.131	0.541136		13.806	896.959	897.514	0.662958		13.807	164.517	164.067	0.262572		13.8018	82.421	122.754	0.206121
	13.8352	281.131	281.577	0.501846		13.8368	156.497	192.958	0.451581		13.8368	228.434	259.086	0.520939		13.8352	871.339	871.894	0.644033		13.8362	161.397	160.947	0.257579		13.831	79.496	119.829	0.201209
	13.8644	269.458	269.904	0.481042		13.8661	152.639	189.1	0.442552		13.8661	218.539	249.191	0.501043		13.8645	844.214	844.769	0.623997		13.8655	158.556	158.106	0.253032		13.8603	76.753	117.086	0.196604
	13.8937	258.945	259.391	0.462305		13.8953	148.404	184.865	0.432641		13.8953	208.882	239.534	0.481626		13.8937	821.534	822.089	0.607244		13.8947	155.876	155.426	0.248743		13.8895	74.113	114.446	0.192171
	13.9229	248.946	249.392	0.444484		13.9246	144.358	180.819	0.423172		13.9246	199.245	229.897	0.462249		13.923	794.709	795.264	0.58743		13.924	153.088	152.638	0.244281		13.9187	71.314	111.647	0.187471
	13.9522	239.335	239.781	0.427355		13.9539	140.259	176.72	0.413579		13.9539	190.688	221.34	0.445044		13.9522	769.554	770.109	0.568849		13.9532	150.656	150.206	0.240389		13.948	68.52	108.853	0.182779
	13.9814	229.615	230.061	0.410031		13.9831	136.286	172.747	0.404281		13.9831	182.71	213.362	0.429002		13.9815	744.196	744.751	0.550118		13.9825	148.364	147.914	0.236721		13.9772	65.953	106.286	0.178469
	14.0107	220.801	221.247	0.394322		14.0124	132.052	168.513	0.394372		14.0124	174.266	204.918	0.412024		14.0107	719.521	720.076	0.531891		14.0117	146.296	145.846	0.233411		14.0065	63.399	103.732	0.17418
	14.0399	212.474	212.92	0.379481		14.0416	127.774	164.235	0.38436		14.0416	167.009	197.661	0.397433		14.04	696.187	696.742	0.514655		14.041	144.319	143.869	0.230247		14.0357	60.973	101.306	0.170107
	14.0692	204.527	204.973	0.365317		14.0709	123.816	160.277	0.375098		14.0709	159.987	190.639	0.383314		14.0692	667.439	667.994	0.49342		14.0702	142.441	141.991	0.227241		14.065	58.502	98.8346	0.165957
	14.0984	196.748	197.194	0.351453		14.1001	119.701	156.162	0.365467		14.1001	153.329	183.981	0.369927		14.0985	643.121	643.676	0.475458		14.0995	140.857	140.407	0.224706		14.0942	56.296	96.6286	0.162253
	14.1277	189.73	190.176	0.338945		14.1294	115.373	151.834	0.355338		14.1294	146.585	177.237	0.356367		14.1277	618.267	618.822	0.457099		14.1287	139.295	138.845	0.222207		14.1234	54.18	94.5126	0.1587
	14.1569	183.156	183.602	0.327229		14.1586	111.314	147.775	0.345839		14.1586	140.733	171.385	0.3446		14.157	592.052	592.607	0.437735		14.158	137.747	137.297	0.219729		14.1527	52.104	92.4366	0.155214
	14.1862	176.923	177.369	0.31612		14.1879	107.42	143.881	0.336726		14.1879	135.305	165.957	0.333686		14.1862	566.958	567.513	0.419199		14.1872	136.436	135.986	0.217631		14.1819	50.275	90.6076	0.152143
	14.2154	170.717	171.163	0.305059		14.2171	103.524	139.985	0.327608		14.2171	129.896	160.548	0.322811		14.2155	542.388	542.943	0.40105		14.2165	135.218	134.768	0.215682		14.2112	48.608	88.9406	0.149344
	14.2447	165.452	165.898	0.295675		14.2464	99.379	135.84	0.317907		14.2464	124.876	155.528	0.312717		14.2447	518.778	519.333	0.38361		14.2457	133.97	133.52	0.213685		14.2404	47.148	87.4806	0.146892
	14.2739	160.378	160.824	0.286632		14.2756	95.89	132.351	0.309742		14.2756	120.38	151.032	0.303677		14.274	494.804	495.359	0.365902		14.275	132.582	132.132	0.211463		14.2696	45.605	85.9376	0.144302
	14.3032	155.458	155.904	0.277863		14.3049	92.351	128.812	0.30146		14.3049	116.281	146.933	0.295435		14.3032	472.163	472.718	0.349178		14.3043	131.38	130.93	0.20954		14.2989	44.373	84.7056	0.142233
	14.3324	151.132	151.578	0.270153		14.3341	88.734	125.195	0.292995		14.3341	112.421	143.073	0.287674		14.3325	451.657	452.212	0.334031		14.3335	130.09	129.64	0.207475		14.3281	43.292	83.6246	0.140418
	14.3617	147.219	147.665	0.263179		14.3634	85.431	121.892	0.285265		14.3634	108.769	139.421	0.280331		14.3617	432.888	433.443	0.320167		14.3628	128.714	128.264	0.205273		14.3574	42.259	82.5916	0.138683
	14.3909	143.762	144.208	0.257018		14.3927	82.265	118.726	0.277855		14.3927	105.65	136.302	0.27406		14.391	413.549	414.104	0.305882		14.392	127.326	126.876	0.203052		14.3866	41.331	81.6636	0.137125
	14.4202	140.065	140.511	0.250429		14.4219	79.323	115.784	0.27097		14.4219	102.711	133.363	0.26815		14.4202	396.204	396.759	0.29307		14.4213	125.873	125.423	0.200726		14.4158	40.468	80.8006	0.135676
	14.4494	137.099	137.545	0.245143		14.4512	76.261	112.722	0.263804		14.4512	99.762	130.414	0.262221		14.4495	380.575	381.13	0.281525		14.4505	124.425	123.975	0.198409		14.4451	39.693	80.0256	0.134374
	14.4787	134.315	134.761	0.240181		14.4804	73.604	110.065	0.257586		14.4804	97.308	127.96	0.257287		14.4787	365.615	366.17	0.270475		14.4798	122.643	122.193	0.195557		14.4743	38.937	79.2696	0.133105
	14.5079	131.66	132.106	0.235449		14.5097	71.03	107.491	0.251562		14.5097	95.004	125.656	0.252654		14.508	351.183	351.738	0.259815		14.509	121.013	120.563	0.192948		14.5036	38.301	78.6336	0.132037
	14.5372	129.153	129.599	0.230981		14.5389	68.594	105.055	0.245861		14.5389	92.844	123.496	0.248311		14.5372	339.07	339.625	0.250867		14.5383	119.247	118.797	0.190122		14.5328	37.684	78.0166	0.131001
	14.5664	126.851	127.297	0.226878		14.5682	66.195	102.656	0.240247		14.5682	90.377	121.029	0.243351		14.5665	327.312	327.867	0.242182		14.5675	117.427	116.977	0.187209		14.562	36.972	77.3046	0.129806
	14.5957	124.713	125.159	0.223067		14.5974	63.965	100.426	0.235028		14.5974	88.335	118.987	0.239245		14.5957	315.788	316.343	0.23367		14.5968	115.451	115.001	0.184047		14.5913	36.266	76.5986	0.12862
	14.6249	122.451	122.897	0.219036		14.6267	62.032	98.4929	0.230504		14.6267	86.34	116.992	0.235233		14.625	304.714	305.269	0.22549		14.626	113.421	112.971	0.180798		14.6205	35.507	75.8396	0.127346
	14.6542	120.331	120.777	0.215257		14.6559	60.026	96.4869	0.225809		14.6559	84.274	114.926	0.231079		14.6542	294.862	295.417	0.218212		14.6553	111.45	111	0.177644		14.6498	34.772	75.1046	0.126111
	14.6834	118.304	118.75	0.211645		14.6852	58.062	94.5229	0.221213		14.6852	82.242	112.894	0.226994		14.6835	285.392	285.947	0.211217		14.6845	109.154	108.704	0.173969		14.679	33.951	74.2836	0.124733
	14.7127	116.302	116.748	0.208077		14.7144	56.314	92.7749	0.217122		14.7144	80.255	110.907	0.222999		14.7127	275.68	276.235	0.204043		14.7138	107.019	106.569	0.170552		14.7083	32.961	73.2936	0.12307
	14.7419	114.207	114.653	0.204343		14.7437	54.564	91.0249	0.213026		14.7437	78.218	108.87	0.218903		14.742	266.586	267.141	0.197326		14.743	104.813	104.363	0.167022		14.7375	32.004	72.3366	0.121464
	14.7712	112.155	112.601	0.200686		14.7729	52.852	89.3129	0.20902		14.7729	75.994	106.646	0.214431		14.7712	257.636	258.191	0.190715		14.7723	102.523	102.073	0.163357		14.7667	30.956	71.2886	0.119704
	14.8004	110.11	110.556	0.197041		14.8022	51.142	87.6029	0.205018		14.8022	73.933	104.585	0.210287		14.8005	249.07	249.625	0.184388		14.8015	100.246	99.7959	0.159713		14.796	29.865	70.1976	0.117872
	14.8297	107.977	108.423	0.193239		14.8315	49.557	86.0179	0.201308		14.8315	71.816	102.468	0.20603		14.8297	239.62	240.175	0.177407		14.8308	97.774	97.3239	0.155757		14.8252	28.651	68.9836	0.115833
	14.8589	105.66	106.106	0.18911		14.8607	47.986	84.4469	0.197632		14.8607	69.735	100.387	0.201846		14.859	231.501	232.056	0.17141		14.86	95.447	94.9969	0.152033		14.8545	27.428	67.7606	0.11378
	14.8882	103.479	103.925	0.185223		14.89	46.231	82.6919	0.193525		14.89	67.494	98.1462	0.19734		14.8882	223.611	224.166	0.165582		14.8893	93.029	92.5789	0.148163		14.8837	26.141	66.4736	0.111619
	14.9174	101.339	101.785	0.181409		14.9192	44.722	81.1829	0.189993		14.9192	65.286	95.9382	0.192901		14.9175	215.605	216.16	0.159668		14.9185	90.459	90.0089	0.14405		14.9129	24.682	65.0146	0.109169
	14.9466	99.114	99.5601	0.177443		14.9485	43.116	79.5769	0.186235		14.9485	63.127	93.7792	0.18856		14.9467	207.651	208.206	0.153793		14.9478	88.137	87.6869	0.140334		14.9422	23.318	63.6506	0.106878
	14.9759	96.599	97.0451	0.172961		14.9777	41.467	77.9279	0.182375		14.9777	60.893	91.5452	0.184068		14.976	199.746	200.301	0.147954		14.977	85.66	85.2099	0.136369		14.9714	21.831	62.1636	0.104382
	15.0051	94.325	94.7711	0.168908		15.007	39.709	76.1699	0.178261		15.007	58.556	89.2082	0.179369		15.0052	192.316	192.871	0.142466		15.0063	83.22	82.7699	0.132465		15.0007	20.306	60.6386	0.101821
	15.0344	91.995	92.4411	0.164755		15.0362	38.126	74.5869	0.174556		15.0362	56.357	87.0092	0.174947		15.0345	184.497	185.052	0.13669		15.0356	80.575	80.1249	0.128231		15.0299	18.611	58.9436	0.0989748
	15.0636	89.514	89.9601	0.160333		15.0655	36.51	72.9709	0.170774		15.0655	54.205	84.8572	0.17062		15.0637	177.232	177.787	0.131324		15.0648	78.18	77.7299	0.124399		15.0591	17.011	57.3436	0.0962881
	15.0929	87.163	87.6091	0.156143		15.0947	34.723	71.1839	0.166592		15.0947	51.931	82.5832	0.166048		15.093	170.572	171.127	0.126404		15.0941	75.789	75.3389	0.120572		15.0884	15.447	55.7796	0.093662
	15.1221	84.871	85.3171	0.152058		15.124	33.046	69.5069	0.162668		15.124	49.582	80.2342	0.161325		15.1222	163.638	164.193	0.121283		15.1233	73.194	72.7439	0.116419		15.1176	13.728	54.0606	0.0907755
	15.1514	82.605	83.0511	0.148019		15.1532	31.36	67.8209	0.158722		15.1532	47.455	78.1072	0.157048		15.1515	156.554	157.109	0.11605		15.1526	70.852	70.4019	0.112671		15.1469	12.025	52.3576	0.0879159
	15.1806	80.058	80.5041	0.14348		15.1825	29.767	66.2279	0.154994		15.1825	45.288	75.9402	0.152691		15.1807	149.916	150.471	0.111147		15.1818	68.399	67.9489	0.108745		15.1761	10.311	50.6436	0.0850379
	15.2099	77.826	78.2721	0.139502		15.2117	27.995	64.4559	0.150847		15.2117	42.939	73.5912	0.147968		15.21	144.037	144.592	0.106804		15.2111	66.089	65.6389	0.105048		15.2054	8.65	48.9826	0.0822488
	15.2391	75.532	75.9781	0.135413		15.241	26.388	62.8489	0.147086		15.241	40.801	71.4532	0.143669		15.2392	137.955	138.51	0.102312		15.2403	63.655	63.2049	0.101153		15.2346	6.833	47.1656	0.0791978
	15.2684	73.275	73.7211	0.131391		15.2703	24.783	61.2439	0.14333		15.2703	38.66	69.3122	0.139364		15.2685	131.517	132.072	0.097556		15.2696	61.384	60.9339	0.0975183		15.2638	5.043	45.3756	0.0761921
	15.2976	70.969	71.4151	0.127281		15.2995	23.123	59.5839	0.139445		15.2995	36.613	67.2652	0.135249		15.2977	126.22	126.775	0.0936433		15.2988	59.25	58.7999	0.094103		15.2931	3.351	43.6836	0.073351
	15.3269	68.77	69.2161	0.123362		15.3288	21.446	57.9069	0.13552		15.3288	34.362	65.0142	0.130723		15.327	120.687	121.242	0.0895563		15.3281	57.088	56.6379	0.090643		15.3223	1.595	41.9276	0.0704025
	15.3561	66.687	67.1331	0.119649		15.358	19.789	56.2499	0.131642		15.358	32.348	63.0002	0.126673		15.3562	115.266	115.821	0.0855521		15.3573	54.94	54.4899	0.0872053		15.3516	-0.224	40.1086	0.0673481
	15.3854	64.565	65.0111	0.115867		15.3873	18.217	54.6779	0.127963		15.3873	30.352	61.0042	0.12266		15.3855	109.921	110.476	0.0816039		15.3866	52.97	52.5199	0.0840526		15.3808	-1.952	38.3806	0.0644465
	15.4146	62.491	62.9371	0.112171		15.4165	16.614	53.0749	0.124212		15.4165	28.397	59.0492	0.118729		15.4147	104.972	105.527	0.0779483		15.4158	51.09	50.6399	0.0810438		15.41	-3.667	36.6656	0.0615668
	15.4439	60.573	61.0191	0.108752		15.4458	14.942	51.4029	0.120299		15.4458	26.506	57.1582	0.114927		15.444	100.345	100.9	0.0745305		15.4451	49.278	48.8279	0.0781439		15.4393	-5.282	35.0506	0.058855
	15.4731	58.675	59.1211	0.10537		15.475	13.463	49.9239	0.116837		15.475	24.682	55.3342	0.111259		15.4732	95.364	95.9186	0.0708513		15.4743	47.438	46.9879	0.0751992		15.4685	-7.082	33.2506	0.0558325
	15.5024	56.843	57.2891	0.102105		15.5043	11.951	48.4119	0.113299		15.5043	23.004	53.6562	0.107885		15.5025	90.849	91.4036	0.0675162		15.5036	45.888	45.4379	0.0727186		15.4978	-8.659	31.6736	0.0531845
	15.5316	55.08	55.5261	0.0989625		15.5335	10.427	46.8879	0.109732		15.5335	21.254	51.9062	0.104367		15.5317	86.408	86.9626	0.0642358		15.5328	44.368	43.9179	0.070286		15.527	-10.212	30.1206	0.0505768
	15.5609	53.483	53.9291	0.0961162		15.5628	8.934	45.3949	0.106238		15.5628	19.63	50.2822	0.101101		15.561	82.373	82.9276	0.0612553		15.5621	42.818	42.3679	0.0678054		15.5562	-11.714	28.6186	0.0480547
	15.5901	51.932	52.3781	0.0933519		15.592	7.564	44.0249	0.103032		15.592	18.192	48.8442	0.0982099		15.5902	78.147	78.7016	0.0581337		15.5913	41.439	40.9889	0.0655984		15.5855	-13.217	27.1156	0.045531
	15.6194	50.279	50.7251	0.0904058		15.6213	6.224	42.6849	0.0998958		15.6213	16.744	47.3962	0.0952984		15.6195	74.189	74.7436	0.0552101		15.6206	40.179	39.7289	0.0635819		15.6147	-14.567	25.7656	0.0432641
	15.6486	48.958	49.4041	0.0880514		15.6506	4.748	41.2089	0.0964415		15.6506	15.352	46.0042	0.0924996		15.6487	70.707	71.2616	0.0526381		15.6498	38.976	38.5259	0.0616566		15.644	-15.816	24.5166	0.0411669
	15.6779	47.626	48.0721	0.0856774		15.6798	3.546	40.0069	0.0936285		15.6798	14.055	44.7072	0.0898917		15.678	67.046	67.6006	0.0499339		15.6791	37.73	37.2799	0.0596626		15.6732	-17.153	23.1796	0.0389219
	15.7071	46.36	46.8061	0.0834211		15.7091	2.262	38.7229	0.0906235		15.7091	12.892	43.5442	0.0875533		15.7072	63.314	63.8686	0.0471772		15.7083	36.673	36.2229	0.0579709		15.7025	-18.33	22.0026	0.0369455
	15.7364	45.112	45.5581	0.0811968		15.7383	1.042	37.5029	0.0877683		15.7383	11.812	42.4642	0.0853818		15.7365	60.152	60.7066	0.0448416		15.7376	35.65	35.1999	0.0563337		15.7317	-19.418	20.9146	0.0351186
	15.7656	44.006	44.4521	0.0792256		15.7676	-0.182	36.2789	0.0849038		15.7676	10.645	41.2972	0.0830353		15.7657	56.934	57.4886	0.0424645		15.7669	34.644	34.1939	0.0547237		15.7609	-20.494	19.8386	0.0333118
	15.7949	42.98	43.4261	0.077397		15.7968	-1.294	35.1669	0.0823014		15.7968	9.699	40.3512	0.0811332		15.795	53.756	54.3106	0.0401171		15.7961	33.717	33.2669	0.0532402		15.7902	-21.537	18.7956	0.0315605
	15.8241	41.897	42.3431	0.0754668		15.8261	-2.365	34.0959	0.0797949		15.8261	8.748	39.4002	0.0792211		15.8242	50.711	51.2656	0.0378679		15.8254	32.839	32.3889	0.051835		15.8194	-22.507	17.8256	0.0299317
	15.8534	40.926	41.3721	0.0737362		15.8553	-3.466	32.9949	0.0772182		15.8553	7.807	38.4592	0.077329		15.8535	47.959	48.5136	0.0358351		15.8546	32.026	31.5759	0.0505339		15.8487	-23.412	16.9206	0.0284121
	15.8826	39.995	40.4411	0.0720769		15.8846	-4.506	31.9549	0.0747843		15.8846	6.911	37.5632	0.0755274		15.8827	45.29	45.8446	0.0338636		15.8839	31.2	30.7499	0.049212		15.8779	-24.269	16.0636	0.0269731
	15.9119	39.112	39.5581	0.0705032		15.9138	-5.491	30.9699	0.0724791		15.9138	6.088	36.7402	0.0738727		15.912	42.592	43.1466	0.0318707		15.9131	30.449	29.9989	0.0480101		15.9071	-25.124	15.2086	0.0255374
	15.9411	38.201	38.6471	0.0688795		15.9431	-6.436	30.0249	0.0702675		15.9431	5.285	35.9372	0.0722581		15.9412	40.199	40.7536	0.0301031		15.9424	29.727	29.2769	0.0468546		15.9364	-25.892	14.4406	0.0242478
	15.9704	37.351	37.7971	0.0673646		15.9723	-7.401	29.0599	0.0680091		15.9723	4.399	35.0512	0.0704766		15.9705	37.856	38.4106	0.0283724		15.9716	29.037	28.5869	0.0457503		15.9656	-26.62	13.7126	0.0230254
	15.9996	36.56	37.0061	0.0659548		16.0016	-8.366	28.0949	0.0657507		16.0016	3.627	34.2792	0.0689244		15.9997	35.79	36.3446	0.0268463		16.0009	28.344	27.8939	0.0446413		15.9949	-27.302	13.0306	0.0218802
	16.0289	35.73	36.1761	0.0644755		16.0308	-9.226	27.2349	0.063738		16.0308	2.834	33.4862	0.0673299		16.029	33.622	34.1766	0.0252449		16.0301	27.669	27.2189	0.043561		16.0241	-28.013	12.3196	0.0206864
	16.0581	34.873	35.3191	0.0629481		16.0601	-10.099	26.3619	0.0616949		16.0601	2.04	32.6922	0.0657334		16.0582	31.707	32.2616	0.0238304		16.0594	27.057	26.6069	0.0425815		16.0533	-28.627	11.7056	0.0196554
	16.0874	34.093	34.5391	0.061558		16.0894	-11.043	25.4179	0.0594857		16.0894	1.197	31.8492	0.0640384		16.0875	30.045	30.5996	0.0226027		16.0886	26.466	26.0159	0.0416357		16.0826	-29.188	11.1446	0.0187134
	16.1166	33.33	33.7761	0.0601981		16.1186	-11.842	24.6189	0.0576158		16.1186	0.379	31.0312	0.0623937		16.1167	28.361	28.9156	0.0213588		16.1179	25.827	25.3769	0.0406131		16.1118	-29.802	10.5306	0.0176824
	16.1459	32.552	32.9981	0.0588115		16.1479	-12.652	23.8089	0.0557201		16.1479	-0.438	30.2142	0.060751		16.146	26.782	27.3366	0.0201925		16.1471	25.28	24.8299	0.0397376		16.1411	-30.337	9.99559	0.016784
	16.1751	31.727	32.1731	0.0573411		16.1771	-13.457	23.0039	0.0538362		16.1771	-1.263	29.3892	0.0590922		16.1752	25.401	25.9556	0.0191724		16.1764	24.734	24.2839	0.0388638		16.1703	-30.858	9.47459	0.0159092
	16.2044	30.979	31.4251	0.056008		16.2064	-14.308	22.1529	0.0518446		16.2064	-2.092	28.5602	0.0574253		16.2045	24.139	24.6936	0.0182402		16.2056	24.197	23.7469	0.0380044		16.1995	-31.336	8.99659	0.0151066
	16.2336	30.221	30.6671	0.054657		16.2356	-15.066	21.3949	0.0500706		16.2356	-2.897	27.7552	0.0558067		16.2337	22.904	23.4586	0.0173279		16.2349	23.661	23.2109	0.0371466		16.2288	-31.833	8.49959	0.014272
	16.2629	29.421	29.8671	0.0532312		16.2649	-15.816	20.6449	0.0483154		16.2649	-3.692	26.9602	0.0542082		16.263	21.769	22.3236	0.0164896		16.2641	23.163	22.7129	0.0363496		16.258	-32.274	8.05859	0.0135315
	16.2921	28.668	29.1141	0.0518891		16.2941	-16.556	19.9049	0.0465836		16.2941	-4.505	26.1472	0.0525736		16.2922	20.782	21.3366	0.0157605		16.2934	22.683	22.2329	0.0355814		16.2873	-32.694	7.63859	0.0128263
	16.3214	27.924	28.3701	0.0505631		16.3234	-17.26	19.2009	0.044936		16.3234	-5.352	25.3002	0.0508705		16.3215	19.829	20.3836	0.0150566		16.3226	22.177	21.7269	0.0347716		16.3165	-33.11	7.22259	0.0121278
	16.3506	27.191	27.6371	0.0492567		16.3526	-17.976	18.4849	0.0432603		16.3526	-6.115	24.5372	0.0493364		16.3507	18.867	19.4216	0.014346		16.3519	21.724	21.2739	0.0340466		16.3458	-33.494	6.83859	0.011483
	16.3799	26.418	26.8641	0.047879		16.3819	-18.624	17.8369	0.0417438		16.3819	-6.865	23.7872	0.0478284		16.38	18.052	18.6066	0.013744		16.3811	21.279	20.8289	0.0333345		16.375	-33.862	6.47059	0.0108651
	16.4091	25.753	26.1991	0.0466938		16.4111	-19.293	17.1679	0.0401781		16.4111	-7.69	22.9622	0.0461695		16.4092	17.29	17.8446	0.0131811		16.4104	20.889	20.4389	0.0327103		16.4042	-34.198	6.13459	0.0103009
	16.4384	25.065	25.5111	0.0454676		16.4404	-19.914	16.5469	0.0387248		16.4404	-8.41	22.2422	0.0447219		16.4385	16.584	17.1386	0.0126596		16.4397	20.462	20.0119	0.0320269		16.4335	-34.534	5.79859	0.00973667
	16.4676	24.369	24.8151	0.0442272		16.4696	-20.496	15.9649	0.0373627		16.4696	-9.094	21.5582	0.0433466		16.4677	15.838	16.3926	0.0121086		16.4689	20.079	19.6289	0.031414		16.4627	-34.869	5.46359	0.00917416
	16.4969	23.685	24.1311	0.0430081		16.4989	-21.059	15.4019	0.0360451		16.4989	-9.79	20.8622	0.0419471		16.497	15.214	15.7686	0.0116476		16.4982	19.71	19.2599	0.0308234		16.492	-35.153	5.17959	0.00869728
	16.5261	23.054	23.5001	0.0418835		16.5282	-21.629	14.8319	0.0347112		16.5282	-10.534	20.1182	0.0404512		16.5262	14.606	15.1606	0.0111985		16.5274	19.339	18.8889	0.0302297		16.5212	-35.442	4.89059	0.00821201
	16.5554	22.434	22.8801	0.0407785		16.5574	-22.16	14.3009	0.0334685		16.5574	-11.163	19.4892	0.0391865		16.5555	14.016	14.5706	0.0107627		16.5567	18.971	18.5209	0.0296408		16.5504	-35.729	4.60359	0.00773009
	16.5846	21.818	22.2641	0.0396806		16.5867	-22.65	13.8109	0.0323217		16.5867	-11.785	18.8672	0.0379358		16.5847	13.494	14.0486	0.0103771		16.5859	18.623	18.1729	0.0290838		16.5797	-35.976	4.35659	0.00731534
	16.6139	21.231	21.6771	0.0386344		16.6159	-23.121	13.3399	0.0312194		16.6159	-12.404	18.2482	0.0366912		16.614	12.999	13.5536	0.0100115		16.6152	18.276	17.8259	0.0285285		16.6089	-36.247	4.08559	0.0068603
	16.6431	20.683	21.1291	0.0376577		16.6452	-23.602	12.8589	0.0300937		16.6452	-12.987	17.6652	0.035519		16.6432	12.525	13.0796	0.00966139		16.6444	17.946	17.4959	0.0280004		16.6382	-36.492	3.84059	0.00644891
	16.6724	20.142	20.5881	0.0366935		16.6744	-24.031	12.4299	0.0290897		16.6744	-13.552	17.1002	0.034383		16.6725	12.034	12.5886	0.0092987		16.6737	17.615	17.1649	0.0274706		16.6674	-36.72	3.61259	0.00606606
	16.7016	19.604	20.0501	0.0357346		16.7037	-24.462	11.9989	0.0280811		16.7037	-14.085	16.5672	0.0333113		16.7017	11.618	12.1726	0.00899142		16.7029	17.298	16.8479	0.0269633		16.6966	-36.943	3.38959	0.00569161
	16.7309	19.067	19.5131	0.0347776		16.7329	-24.881	11.5799	0.0271005		16.7329	-14.636	16.0162	0.0322034		16.731	11.214	11.7686	0.008693		16.7322	16.991	16.5409	0.026472		16.7259	-37.171	3.16159	0.00530877
	16.7601	18.575	19.0211	0.0339007		16.7622	-25.259	11.2019	0.0262158		16.7622	-15.144	15.5082	0.031182		16.7602	10.833	11.3876	0.00841157		16.7614	16.67	16.2199	0.0259582		16.7551	-37.38	2.95259	0.00495783
	16.7894	18.109	18.5551	0.0330701		16.7914	-25.629	10.8319	0.0253499		16.7914	-15.607	15.0452	0.030251		16.7895	10.432	10.9866	0.00811537		16.7907	16.353	15.9029	0.0254509		16.7844	-37.575	2.75759	0.00463039
	16.8186	17.621	18.0671	0.0322004		16.8207	-25.988	10.4729	0.0245098		16.8207	-16.062	14.5902	0.0293362		16.8187	10.082	10.6366	0.00785684		16.8199	16.061	15.6109	0.0249836		16.8136	-37.769	2.56359	0.00430464
	16.8479	17.193	17.6391	0.0314376		16.8499	-26.363	10.0979	0.0236321		16.8499	-16.546	14.1062	0.028363		16.848	9.769	10.3236	0.00762564		16.8492	15.771	15.3209	0.0245195		16.8429	-37.974	2.35859	0.00396041
	16.8771	16.776	17.2221	0.0306944		16.8792	-26.694	9.76687	0.0228575		16.8792	-16.983	13.6692	0.0274843		16.8772	9.452	10.0066	0.00739148		16.8784	15.454	15.0039	0.0240122		16.8721	-38.186	2.14659	0.00360444
	16.9064	16.349	16.7951	0.0299333		16.9084	-27.015	9.44587	0.0221063		16.9084	-17.382	13.2702	0.0266821		16.9065	9.127	9.68161	0.00715142		16.9077	15.178	14.7279	0.0235705		16.9013	-38.358	1.97459	0.00331562
	16.9356	15.932	16.3781	0.0291901		16.9377	-27.305	9.15587	0.0214276		16.9377	-17.801	12.8512	0.0258396		16.9357	8.852	9.40661	0.00694829		16.9369	14.883	14.4329	0.0230983		16.9306	-38.524	1.80859	0.00303688
	16.9649	15.554	16.0001	0.0285164		16.967	-27.631	8.82987	0.0206646		16.967	-18.234	12.4182	0.024969		16.965	8.577	9.13161	0.00674516		16.9662	14.597	14.1469	0.0226406		16.9598	-38.706	1.62659	0.00273128
	16.9941	15.19	15.6361	0.0278677		16.9962	-27.928	8.53287	0.0199696		16.9962	-18.592	12.0602	0.0242491		16.9942	8.294	8.84861	0.00653611		16.9954	14.306	13.8559	0.0221749		16.9891	-38.908	1.42459	0.00239209
	17.0234	14.788	15.2341	0.0271512		17.0255	-28.214	8.24687	0.0193002		17.0255	-18.959	11.6932	0.0235112		17.0235	8.025	8.57961	0.00633742		17.0247	14.023	13.5729	0.021722		17.0183	-39.052	1.28059	0.0021503
	17.0526	14.433	14.8791	0.0265185		17.0547	-28.509	7.95187	0.0186098		17.0547	-19.331	11.3212	0.0227633		17.0527	7.789	8.34361	0.00616309		17.0539	13.752	13.3019	0.0212883		17.0475	-39.201	1.13159	0.0019001
	17.0819	14.083	14.5291	0.0258947		17.084	-28.79	7.67087	0.0179522		17.084	-19.69	10.9622	0.0220414		17.082	7.559	8.11361	0.0059932		17.0832	13.465	13.0149	0.020829		17.0768	-39.374	0.958591	0.00160961
	17.1111	13.743	14.1891	0.0252888		17.1132	-29.045	7.41587	0.0173554		17.1132	-20.031	10.6212	0.0213558		17.1112	7.314	7.86861	0.00581223		17.1124	13.212	12.7619	0.0204241		17.106	-39.539	0.793591	0.00133255
	17.1404	13.393	13.8391	0.024665		17.1425	-29.309	7.15187	0.0167376		17.1425	-20.363	10.2892	0.0206882		17.1405	7.127	7.68161	0.0056741		17.1417	12.951	12.5009	0.0200064		17.1353	-39.687	0.645591	0.00108404
	17.1696	13.064	13.5101	0.0240786		17.1717	-29.587	6.87387	0.016087		17.1717	-20.717	9.93519	0.0199765		17.1697	6.906	7.46061	0.00551085		17.171	12.698	12.2479	0.0196015		17.1645	-39.83	0.502591	0.000843923
	17.1989	12.744	13.1901	0.0235083		17.201	-29.847	6.61387	0.0154785		17.201	-21.025	9.62719	0.0193572		17.199	6.702	7.25661	0.00536017		17.2002	12.432	11.9819	0.0191758		17.1937	-39.976	0.356591	0.000598768
	17.2281	12.416	12.8621	0.0229237		17.2302	-30.079	6.38187	0.0149355		17.2302	-21.346	9.30619	0.0187117		17.2282	6.49	7.04461	0.00520357		17.2295	12.187	11.7369	0.0187837		17.223	-40.134	0.198591	0.000333463
	17.2574	12.097	12.5431	0.0223551		17.2595	-30.306	6.15487	0.0144043		17.2595	-21.64	9.01219	0.0181206		17.2575	6.298	6.85261	0.00506175		17.2587	11.947	11.4969	0.0183996		17.2522	-40.275	0.0575912	9.6704e-05
	17.2866	11.798	12.2441	0.0218222		17.2887	-30.557	5.90387	0.0138169		17.2887	-21.949	8.70319	0.0174993		17.2867	6.12	6.67461	0.00493027		17.288	11.701	11.2509	0.0180059		17.2815	-40.396	-0.0634088	-0.000106472
	17.3159	11.507	11.9531	0.0213036		17.318	-30.778	5.68287	0.0132997		17.318	-22.229	8.42319	0.0169363		17.316	5.942	6.49661	0.00479879		17.3172	11.456	11.0059	0.0176138		17.3107	-40.54	-0.207409	-0.000348269
	17.3451	11.215	11.6611	0.0207832		17.3472	-30.982	5.47887	0.0128222		17.3472	-22.495	8.15719	0.0164015		17.3452	5.776	6.33061	0.00467617		17.3465	11.224	10.7739	0.0172425		17.34	-40.672	-0.339409	-0.000569916
	17.3744	10.921	11.3671	0.0202592		17.3765	-31.195	5.26587	0.0123238		17.3765	-22.778	7.87419	0.0158325		17.3745	5.627	6.18161	0.00456611		17.3757	11.022	10.5719	0.0169192		17.3692	-40.797	-0.464409	-0.000779809
	17.4036	10.665	11.1111	0.0198029		17.4058	-31.423	5.03787	0.0117902		17.4058	-23.045	7.60719	0.0152956		17.4037	5.488	6.04261	0.00446343		17.405	10.81	10.3599	0.0165799		17.3984	-40.916	-0.583409	-0.000979627
	17.4329	10.391	10.8371	0.0193146		17.435	-31.617	4.84387	0.0113362		17.435	-23.291	7.36119	0.014801		17.433	5.342	5.89661	0.00435559		17.4342	10.588	10.1379	0.0162246		17.4277	-41.046	-0.713409	-0.00119792
	17.4621	10.113	10.5591	0.0188191		17.4643	-31.81	4.65087	0.0108845		17.4643	-23.538	7.11419	0.0143043		17.4622	5.193	5.74761	0.00424553		17.4635	10.385	9.93491	0.0158998		17.4569	-41.146	-0.813409	-0.00136583
	17.4914	9.862	10.3081	0.0183718		17.4935	-32.007	4.45387	0.0104234		17.4935	-23.792	6.86019	0.0137936		17.4915	5.043	5.59761	0.00413473		17.4927	10.183	9.73291	0.0155765		17.4862	-41.239	-0.906409	-0.00152199
	17.5206	9.625	10.0711	0.0179494		17.5228	-32.212	4.24887	0.00994367		17.5228	-24.044	6.60819	0.0132869		17.5207	4.914	5.46861	0.00403944		17.522	9.994	9.54391	0.015274		17.5154	-41.362	-1.02941	-0.00172853
	17.5499	9.397	9.84307	0.017543		17.552	-32.401	4.05987	0.00950135		17.552	-24.254	6.39819	0.0128647		17.55	4.8	5.35461	0.00395524		17.5512	9.82	9.36991	0.0149955		17.5446	-41.47	-1.13741	-0.00190987
	17.5791	9.142	9.58807	0.0170885		17.5813	-32.566	3.89487	0.0091152		17.5813	-24.464	6.18819	0.0124425		17.5792	4.682	5.23661	0.00386807		17.5805	9.636	9.18591	0.0147011		17.5739	-41.555	-1.22241	-0.0020526
	17.6084	8.912	9.35807	0.0166786		17.6105	-32.732	3.72887	0.00872671		17.6105	-24.682	5.97019	0.0120041		17.6085	4.561	5.11561	0.0037787		17.6097	9.477	9.02691	0.0144466		17.6031	-41.637	-1.30441	-0.00219029
	17.6376	8.676	9.12207	0.016258		17.6398	-32.885	3.57587	0.00836864		17.6398	-24.868	5.78419	0.0116301		17.6377	4.449	5.00361	0.00369597		17.639	9.29	8.83991	0.0141473		17.6324	-41.726	-1.39341	-0.00233973
	17.6669	8.472	8.91807	0.0158944		17.669	-33.032	3.42887	0.00802461		17.669	-25.064	5.58819	0.0112361		17.667	4.339	4.89361	0.00361471		17.6682	9.137	8.68691	0.0139025		17.6616	-41.813	-1.48041	-0.00248582
	17.6961	8.282	8.72807	0.0155558		17.6983	-33.186	3.27487	0.00766421		17.6983	-25.247	5.40519	0.0108681		17.6962	4.244	4.79861	0.00354454		17.6975	8.999	8.54891	0.0136816		17.6908	-41.874	-1.54141	-0.00258825
	17.7254	8.086	8.53207	0.0152064		17.7275	-33.339	3.12187	0.00730614		17.7275	-25.453	5.19919	0.0104539		17.7255	4.135	4.68961	0.00346403		17.7267	8.857	8.40691	0.0134544		17.7201	-41.95	-1.61741	-0.00271586
	17.7546	7.884	8.33007	0.0148464		17.7568	-33.476	2.98487	0.00698552		17.7568	-25.64	5.01219	0.0100779		17.7547	4.023	4.57761	0.0033813		17.756	8.71	8.25991	0.0132191		17.7493	-42.031	-1.69841	-0.00285187
	17.7839	7.675	8.12107	0.0144739		17.786	-33.619	2.84187	0.00665085		17.786	-25.8	4.85219	0.00975619		17.784	3.937	4.49161	0.00331777		17.7852	8.573	8.12291	0.0129999		17.7786	-42.101	-1.76841	-0.00296941
	17.8131	7.496	7.94207	0.0141549		17.8153	-33.765	2.69587	0.00630917		17.8153	-25.96	4.69219	0.00943448		17.8132	3.848	4.40261	0.00325203		17.8145	8.444	7.99391	0.0127934		17.8078	-42.171	-1.83841	-0.00308695
	17.8424	7.336	7.78207	0.0138697		17.8446	-33.897	2.56387	0.00600025		17.8446	-26.122	4.53019	0.00910875		17.8425	3.763	4.31761	0.00318925		17.8437	8.285	7.83491	0.0125389		17.837	-42.244	-1.91141	-0.00320953
	17.8716	7.174	7.62007	0.013581		17.8738	-34.008	2.45287	0.00574047		17.8738	-26.279	4.37319	0.00879308		17.8717	3.665	4.21961	0.00311686		17.873	8.168	7.71791	0.0123517		17.8663	-42.309	-1.97641	-0.00331867
	17.9009	7.005	7.45107	0.0132798		17.9031	-34.123	2.33787	0.00547134		17.9031	-26.427	4.22519	0.0084955		17.901	3.588	4.14261	0.00305998		17.9023	8.057	7.60691	0.012174		17.8955	-42.364	-2.03141	-0.00341103
	17.9301	6.844	7.29007	0.0129929		17.9323	-34.245	2.21587	0.00518582		17.9323	-26.563	4.08919	0.00822205		17.9302	3.526	4.08061	0.00301418		17.9315	7.926	7.47591	0.0119644		17.9248	-42.418	-2.08541	-0.0035017
	17.9594	6.686	7.13207	0.0127113		17.9616	-34.33	2.13087	0.00498689		17.9616	-26.702	3.95019	0.00794256		17.9595	3.456	4.01061	0.00296248		17.9608	7.796	7.34591	0.0117563		17.954	-42.463	-2.13041	-0.00357726
	17.9886	6.547	6.99307	0.0124635		17.9908	-34.416	2.04487	0.00478563		17.9908	-26.845	3.80719	0.00765504		17.9887	3.368	3.92261	0.00289748		17.99	7.668	7.21791	0.0115515		17.9833	-42.517	-2.18441	-0.00366794
	18.0179	6.397	6.84307	0.0121962		18.0201	-34.512	1.94887	0.00456096		18.0201	-26.975	3.67719	0.00739365		18.018	3.29	3.84461	0.00283986		18.0193	7.562	7.11191	0.0113819		18.0125	-42.572	-2.23941	-0.00376029
	18.0471	6.244	6.69007	0.0119235		18.0493	-34.61	1.85087	0.00433161		18.0493	-27.127	3.52519	0.00708802		18.0472	3.231	3.78561	0.00279628		18.0485	7.443	6.99291	0.0111914		18.0417	-42.623	-2.29041	-0.00384593
	18.0764	6.107	6.55307	0.0116793		18.0786	-34.69	1.77087	0.00414438		18.0786	-27.232	3.42019	0.0068769		18.0765	3.173	3.72761	0.00275344		18.0778	7.329	6.87891	0.011009		18.071	-42.675	-2.34241	-0.00393324
	18.1056	5.97	6.41607	0.0114352		18.1078	-34.79	1.67087	0.00391035		18.1078	-27.336	3.31619	0.00666779		18.1057	3.096	3.65061	0.00269656		18.107	7.23	6.77991	0.0108505		18.1002	-42.71	-2.37741	-0.00399201
	18.1349	5.83	6.27607	0.0111856		18.1371	-34.877	1.58387	0.00370674		18.1371	-27.445	3.20719	0.00644863		18.135	3.038	3.59261	0.00265372		18.1363	7.131	6.68091	0.0106921		18.1295	-42.749	-2.41641	-0.0040575
	18.1641	5.718	6.16407	0.010986		18.1663	-34.94	1.52087	0.0035593		18.1663	-27.558	3.09419	0.00622142		18.1642	2.981	3.53561	0.00261161		18.1655	7.044	6.59391	0.0105528		18.1587	-42.798	-2.46541	-0.00413978
	18.1934	5.607	6.05307	0.0107882		18.1956	-34.997	1.46387	0.00342591		18.1956	-27.655	2.99719	0.00602639		18.1935	2.926	3.48061	0.00257099		18.1948	6.942	6.49191	0.0103896		18.1879	-42.856	-2.52341	-0.00423717
	18.2226	5.482	5.92807	0.0105654		18.2248	-35.063	1.39787	0.00327145		18.2248	-27.747	2.90519	0.0058414		18.2227	2.877	3.43161	0.00253479		18.224	6.844	6.39391	0.0102328		18.2172	-42.896	-2.56341	-0.00430433
	18.2519	5.364	5.81007	0.0103551		18.2541	-35.123	1.33787	0.00313103		18.2541	-27.858	2.79419	0.00561822		18.252	2.812	3.36661	0.00248678		18.2533	6.747	6.29691	0.0100775		18.2464	-42.925	-2.59241	-0.00435303
	18.2811	5.255	5.70107	0.0101608		18.2834	-35.178	1.28287	0.00300231		18.2834	-27.944	2.70819	0.0054453		18.2812	2.751	3.30561	0.00244172		18.2825	6.641	6.19091	0.00990789		18.2757	-42.969	-2.63641	-0.00442691
	18.3104	5.148	5.59407	0.00997014		18.3126	-35.223	1.23787	0.002897		18.3126	-28.012	2.64019	0.00530858		18.3105	2.707	3.26161	0.00240922		18.3118	6.565	6.11491	0.00978626		18.3049	-43.004	-2.67141	-0.00448568
	18.3396	5.036	5.48207	0.00977052		18.3419	-35.27	1.19087	0.002787		18.3419	-28.092	2.56019	0.00514772		18.3397	2.666	3.22061	0.00237894		18.341	6.497	6.04691	0.00967743		18.3341	-43.019	-2.68641	-0.00451087
	18.3689	4.941	5.38707	0.00960121		18.3711	-35.315	1.14587	0.00268169		18.3711	-28.18	2.47219	0.00497078		18.369	2.624	3.17861	0.00234791		18.3703	6.43	5.97991	0.00957021		18.3634	-43.038	-2.70541	-0.00454277
	18.3981	4.85	5.29607	0.00943902		18.4004	-35.347	1.11387	0.0026068		18.4004	-28.235	2.41719	0.00486019		18.3982	2.578	3.13261	0.00231393		18.3995	6.345	5.89491	0.00943417		18.3926	-43.078	-2.74541	-0.00460994
	18.4274	4.735	5.18107	0.00923406		18.4296	-35.374	1.08687	0.00254361		18.4296	-28.313	2.33919	0.00470336		18.4275	2.534	3.08861	0.00228143		18.4288	6.261	5.81091	0.00929974		18.4219	-43.109	-2.77641	-0.00466199
	18.4566	4.628	5.07407	0.00904336		18.4589	-35.422	1.03887	0.00243127		18.4589	-28.396	2.25619	0.00453648		18.4567	2.496	3.05061	0.00225336		18.458	6.2	5.74991	0.00920212		18.4511	-43.125	-2.79241	-0.00468886
	18.4859	4.553	4.99907	0.00890969		18.4881	-35.45	1.01087	0.00236575		18.4881	-28.448	2.20419	0.00443192		18.486	2.445	2.99961	0.00221569		18.4873	6.138	5.68791	0.00910289		18.4804	-43.143	-2.81041	-0.00471908
	18.5151	4.467	4.91307	0.00875641		18.5174	-35.466	0.994869	0.0023283		18.5174	-28.499	2.15319	0.00432938		18.5152	2.413	2.96761	0.00219205		18.5165	6.067	5.61691	0.00898926		18.5096	-43.162	-2.82941	-0.00475098
	18.5444	4.365	4.81107	0.00857462		18.5466	-35.482	0.978869	0.00229086		18.5466	-28.532	2.12019	0.00426302		18.5445	2.376	2.93061	0.00216472		18.5458	5.988	5.53791	0.00886283		18.5388	-43.181	-2.84841	-0.00478289
	18.5736	4.27	4.71607	0.0084053		18.5759	-35.497	0.963869	0.00225575		18.5759	-28.569	2.08319	0.00418863		18.5737	2.34	2.89461	0.00213813		18.575	5.925	5.47491	0.00876201		18.5681	-43.19	-2.85741	-0.004798
	18.6029	4.188	4.63407	0.00825916		18.6051	-35.511	0.949869	0.00222299		18.6051	-28.628	2.02419	0.00407		18.603	2.307	2.86161	0.00211376		18.6043	5.881	5.43091	0.00869159		18.5973	-43.196	-2.86341	-0.00480808
	18.6321	4.113	4.55907	0.00812549		18.6344	-35.514	0.946869	0.00221597		18.6344	-28.682	1.97019	0.00396142		18.6322	2.278	2.83261	0.00209234		18.6336	5.826	5.37591	0.00860357		18.6266	-43.217	-2.88441	-0.00484334
	18.6614	4.034	4.48007	0.00798469		18.6636	-35.51	0.950869	0.00222533		18.6636	-28.734	1.91819	0.00385687		18.6615	2.247	2.80161	0.00206944		18.6628	5.765	5.31491	0.00850595		18.6558	-43.217	-2.88441	-0.00484334
	18.6906	3.975	4.42107	0.00787953		18.6929	-35.509	0.951869	0.00222767		18.6929	-28.767	1.88519	0.00379051		18.6907	2.217	2.77161	0.00204728		18.6921	5.708	5.25791	0.00841472		18.685	-43.224	-2.89141	-0.00485509
	18.7199	3.91	4.35607	0.00776369		18.7222	-35.526	0.934869	0.00218788		18.7222	-28.787	1.86519	0.0037503		18.72	2.188	2.74261	0.00202586		18.7213	5.661	5.21091	0.0083395		18.7143	-43.223	-2.89041	-0.00485341
	18.7491	3.852	4.29807	0.00766032		18.7514	-35.521	0.939869	0.00219958		18.7514	-28.811	1.84119	0.00370204		18.7492	2.143	2.69761	0.00199262		18.7506	5.611	5.16091	0.00825948		18.7435	-43.209	-2.87641	-0.0048299
	18.7784	3.786	4.23207	0.00754269		18.7807	-35.501	0.959869	0.00224639		18.7807	-28.835	1.81719	0.00365379		18.7785	2.107	2.66161	0.00196602		18.7798	5.556	5.10591	0.00817146		18.7728	-43.206	-2.87341	-0.00482487
	18.8076	3.735	4.18107	0.00745179		18.8099	-35.492	0.968869	0.00226745		18.8099	-28.865	1.78719	0.00359347		18.8077	2.088	2.64261	0.00195199		18.8091	5.524	5.07391	0.00812025		18.802	-43.211	-2.87841	-0.00483326
	18.8369	3.678	4.12407	0.0073502		18.8392	-35.49	0.970869	0.00227213		18.8392	-28.899	1.75319	0.00352511		18.837	2.065	2.61961	0.001935		18.8383	5.488	5.03791	0.00806264		18.8312	-43.211	-2.87841	-0.00483326
	18.8661	3.616	4.06207	0.0072397		18.8684	-35.482	0.978869	0.00229086		18.8684	-28.923	1.72919	0.00347685		18.8662	2.047	2.60161	0.00192171		18.8676	5.443	4.99291	0.00799062		18.8605	-43.194	-2.86141	-0.00480472
	18.8954	3.561	4.00707	0.00714167		18.8977	-35.474	0.986869	0.00230958		18.8977	-28.94	1.71219	0.00344267		18.8955	2.028	2.58261	0.00190767		18.8968	5.406	4.95591	0.0079314		18.8897	-43.169	-2.83641	-0.00476274
	18.9246	3.522	3.96807	0.00707217		18.9269	-35.472	0.988869	0.00231426		18.9269	-28.941	1.71119	0.00344066		18.9247	2	2.55461	0.00188699		18.9261	5.394	4.94391	0.0079122		18.919	-43.148	-2.81541	-0.00472748
	18.9539	3.495	3.94107	0.00702405		18.9562	-35.473	0.987869	0.00231192		18.9562	-28.934	1.71819	0.00345473		18.954	1.978	2.53261	0.00187074		18.9553	5.366	4.91591	0.00786739		18.9482	-43.129	-2.79641	-0.00469557
	18.9831	3.437	3.88307	0.00692067		18.9854	-35.449	1.01187	0.00236809		18.9854	-28.955	1.69719	0.00341251		18.9832	1.964	2.51861	0.0018604		18.9846	5.327	4.87691	0.00780497		18.9774	-43.102	-2.76941	-0.00465024
	19.0124	3.403	3.84907	0.00686008		19.0147	-35.426	1.03487	0.00242191		19.0147	-28.969	1.68319	0.00338436		19.0125	1.942	2.49661	0.00184415		19.0138	5.301	4.85091	0.00776336		19.0067	-43.073	-2.74041	-0.00460154
	19.0416	3.381	3.82707	0.00682087		19.0439	-35.405	1.05587	0.00247106		19.0439	-28.959	1.69319	0.00340446		19.0417	1.929	2.48361	0.00183454		19.0431	5.279	4.82891	0.00772815		19.0359	-43.039	-2.70641	-0.00454445
	19.0709	3.345	3.79107	0.0067567		19.0732	-35.394	1.06687	0.0024968		19.0732	-28.961	1.69119	0.00340044		19.071	1.916	2.47061	0.00182494		19.0723	5.256	4.80591	0.00769134		19.0652	-42.991	-2.65841	-0.00446385
	19.1001	3.321	3.76707	0.00671393		19.1024	-35.375	1.08587	0.00254127		19.1024	-28.958	1.69419	0.00340648		19.1002	1.931	2.48561	0.00183602		19.1016	5.267	4.81691	0.00770895		19.0944	-42.959	-2.62641	-0.00441012
	19.1294	3.313	3.75907	0.00669967		19.1317	-35.347	1.11387	0.0026068		19.1317	-28.937	1.71519	0.0034487		19.1295	1.943	2.49761	0.00184488		19.1308	5.261	4.81091	0.00769935		19.1237	-42.924	-2.59141	-0.00435135
	19.1586	3.314	3.76007	0.00670145		19.161	-35.312	1.14887	0.00268871		19.161	-28.94	1.71219	0.00344267		19.1587	1.938	2.49261	0.00184119		19.1601	5.262	4.81191	0.00770095		19.1529	-42.857	-2.52441	-0.00423885
	19.1879	3.316	3.76207	0.00670502		19.1902	-35.284	1.17687	0.00275424		19.1902	-28.92	1.73219	0.00348288		19.188	1.933	2.48761	0.0018375		19.1893	5.276	4.82591	0.00772335		19.1821	-42.804	-2.47141	-0.00414985
	19.2171	3.331	3.77707	0.00673175		19.2195	-35.248	1.21287	0.00283849		19.2195	-28.881	1.77119	0.0035613		19.2172	1.951	2.50561	0.00185079		19.2186	5.292	4.84191	0.00774896		19.2114	-42.747	-2.41441	-0.00405414
	19.2464	3.352	3.79807	0.00676918		19.2487	-35.203	1.25787	0.0029438		19.2487	-28.853	1.79919	0.0036176		19.2465	1.982	2.53661	0.00187369		19.2478	5.313	4.86291	0.00778257		19.2406	-42.654	-2.32141	-0.00389798
	19.2756	3.384	3.83007	0.00682621		19.278	-35.159	1.30187	0.00304678		19.278	-28.815	1.83719	0.003694		19.2757	2.016	2.57061	0.00189881		19.2771	5.355	4.90491	0.00784978		19.2699	-42.558	-2.22541	-0.00373678
	19.3049	3.428	3.87407	0.00690463		19.3072	-35.088	1.37287	0.00321294		19.3072	-28.769	1.88319	0.00378649		19.305	2.055	2.60961	0.00192761		19.3064	5.404	4.95391	0.0079282		19.2991	-42.471	-2.13841	-0.0035907
	19.3341	3.494	3.94007	0.00702226		19.3365	-35.014	1.44687	0.00338612		19.3365	-28.736	1.91619	0.00385285		19.3342	2.101	2.65561	0.00196159		19.3356	5.457	5.00691	0.00801302		19.3283	-42.375	-2.04241	-0.0034295
	19.3634	3.569	4.01507	0.00715593		19.3657	-34.95	1.51087	0.0035359		19.3657	-28.687	1.96519	0.00395137		19.3635	2.158	2.71261	0.0020037		19.3649	5.507	5.05691	0.00809304		19.3576	-42.258	-1.92541	-0.00323304
	19.3926	3.666	4.11207	0.00732881		19.395	-34.863	1.59787	0.00373951		19.395	-28.616	2.03619	0.00409413		19.3927	2.241	2.79561	0.00206501		19.3941	5.584	5.13391	0.00821627		19.3868	-42.144	-1.81141	-0.00304162
	19.4219	3.786	4.23207	0.00754269		19.4242	-34.767	1.69387	0.00396418		19.4242	-28.544	2.10819	0.0042389		19.422	2.316	2.87061	0.0021204		19.4234	5.682	5.23191	0.00837311		19.4161	-42.041	-1.70841	-0.00286866
	19.4511	3.911	4.35707	0.00776547		19.4535	-34.666	1.79487	0.00420055		19.4535	-28.476	2.17619	0.00437562		19.4512	2.398	2.95261	0.00218097		19.4526	5.774	5.32391	0.00852035		19.4453	-41.912	-1.57941	-0.00265205
	19.4804	4.047	4.49307	0.00800786		19.4827	-34.557	1.90387	0.00445564		19.4827	-28.398	2.25419	0.00453245		19.4805	2.489	3.04361	0.00224819		19.4819	5.874	5.42391	0.00868039		19.4745	-41.754	-1.42141	-0.00238675
	19.5096	4.198	4.64407	0.00827698		19.512	-34.453	2.00787	0.00469903		19.512	-28.313	2.33919	0.00470336		19.5097	2.597	3.15161	0.00232797		19.5111	5.992	5.54191	0.00886923		19.5038	-41.613	-1.28041	-0.00214999
	19.5389	4.373	4.81907	0.00858888		19.5412	-34.342	2.11887	0.00495881		19.5412	-28.215	2.43719	0.00490041		19.539	2.7	3.25461	0.00240405		19.5404	6.108	5.65791	0.00905488		19.533	-41.485	-1.15241	-0.00193506
	19.5681	4.532	4.97807	0.00887226		19.5705	-34.211	2.24987	0.00526539		19.5705	-28.107	2.54519	0.00511756		19.5682	2.819	3.37361	0.00249195		19.5696	6.23	5.77991	0.00925013		19.5623	-41.348	-1.01541	-0.00170502
	19.5974	4.708	5.15407	0.00918594		19.5998	-34.084	2.37687	0.00556261		19.5998	-28.023	2.62919	0.00528646		19.5975	2.94	3.49461	0.00258133		19.5989	6.371	5.92091	0.00947578		19.5915	-41.202	-0.869409	-0.00145986
	19.6266	4.89	5.33607	0.00951031		19.629	-33.973	2.48787	0.00582238		19.629	-27.93	2.72219	0.00547345		19.6267	3.058	3.61261	0.00266849		19.6281	6.498	6.04791	0.00967903		19.6208	-41.073	-0.740409	-0.00124325
	19.6559	5.085	5.53107	0.00985786		19.6583	-33.862	2.59887	0.00608216		19.6583	-27.824	2.82819	0.00568658		19.656	3.178	3.73261	0.00275713		19.6574	6.622	6.17191	0.00987748		19.65	-40.934	-0.601409	-0.00100985
	19.6851	5.273	5.71907	0.0101929		19.6875	-33.746	2.71487	0.00635363		19.6875	-27.727	2.92519	0.00588162		19.6852	3.282	3.83661	0.00283395		19.6866	6.742	6.29191	0.0100695		19.6792	-40.811	-0.478409	-0.000803317
	19.7144	5.455	5.90107	0.0105173		19.7168	-33.636	2.82487	0.00661107		19.7168	-27.647	3.00519	0.00604247		19.7145	3.386	3.94061	0.00291077		19.7159	6.861	6.41091	0.01026		19.7085	-40.693	-0.360409	-0.000605178
	19.7436	5.647	6.09307	0.0108595		19.746	-33.522	2.93887	0.00687786		19.746	-27.569	3.08319	0.00619931		19.7437	3.491	4.04561	0.00298833		19.7451	6.965	6.51491	0.0104264		19.7377	-40.588	-0.255409	-0.000428868
	19.7729	5.826	6.27207	0.0111785		19.7753	-33.415	3.04587	0.00712828		19.7753	-27.49	3.16219	0.00635815		19.773	3.568	4.12261	0.00304521		19.7744	7.059	6.60891	0.0105769		19.767	-40.488	-0.155409	-0.000260954
	19.8021	5.993	6.43907	0.0114762		19.8045	-33.31	3.15087	0.00737401		19.8045	-27.415	3.23719	0.00650895		19.8022	3.627	4.18161	0.00308879		19.8036	7.152	6.70191	0.0107257		19.7962	-40.397	-0.0644088	-0.000108152
	19.8314	6.136	6.58207	0.011731		19.8338	-33.249	3.21187	0.00751677		19.8338	-27.35	3.30219	0.00663964		19.8315	3.715	4.26961	0.00315379		19.8329	7.225	6.77491	0.0108425		19.8254	-40.316	0.0165912	2.78591e-05
	19.8606	6.286	6.73207	0.0119984		19.863	-33.196	3.26487	0.0076408		19.863	-27.281	3.37119	0.00677838		19.8607	3.769	4.32361	0.00319368		19.8621	7.266	6.81591	0.0109081		19.8547	-40.256	0.0765912	0.000128608
	19.8899	6.424	6.87007	0.0122443		19.8923	-33.139	3.32187	0.0077742		19.8923	-27.227	3.42519	0.00688696		19.8899	3.81	4.36461	0.00322396		19.8914	7.3	6.84991	0.0109626		19.8839	-40.205	0.127591	0.000214244
	19.9191	6.53	6.97607	0.0124332		19.9215	-33.105	3.35587	0.00785377		19.9215	-27.201	3.45119	0.00693923		19.9192	3.839	4.39361	0.00324538		19.9206	7.331	6.88091	0.0110122		19.9132	-40.176	0.156591	0.000262939
	19.9484	6.619	7.06507	0.0125919		19.9508	-33.07	3.39087	0.00793568		19.9508	-27.189	3.46319	0.00696336		19.9484	3.861	4.41561	0.00326163		19.9499	7.349	6.89891	0.011041		19.9424	-40.173	0.159591	0.000267977
	19.9776	6.686	7.13207	0.0127113		19.98	-33.069	3.39187	0.00793802		19.98	-27.185	3.46719	0.00697141		19.9777	3.861	4.41561	0.00326163		19.9791	7.353	6.90291	0.0110474		19.9716	-40.158	0.174591	0.000293164
	20.0069	6.728	7.17407	0.0127861		20.0093	-33.102	3.35887	0.00786079		20.0093	-27.197	3.45519	0.00694728		20.0069	3.852	4.40661	0.00325499		20.0084	7.335	6.88491	0.0110186		20.0009	-40.143	0.189591	0.000318351
	20.0361	6.769	7.21507	0.0128592		20.0386	-33.134	3.32687	0.0077859		20.0386	-27.218	3.43419	0.00690505		20.0362	3.838	4.39261	0.00324465		20.0377	7.326	6.87591	0.0110042		20.0301	-40.155	0.177591	0.000298201
	20.0654	6.785	7.23107	0.0128877		20.0678	-33.166	3.29487	0.00771101		20.0678	-27.24	3.41219	0.00686082		20.0654	3.808	4.36261	0.00322249		20.0669	7.313	6.86291	0.0109834		20.0594	-40.18	0.152591	0.000256223
	20.0946	6.78	7.22607	0.0128788		20.0971	-33.213	3.24787	0.00760102		20.0971	-27.277	3.37519	0.00678642		20.0947	3.773	4.32761	0.00319663		20.0962	7.28	6.82991	0.0109305		20.0886	-40.197	0.135591	0.000227677
	20.1239	6.773	7.21907	0.0128663		20.1263	-33.275	3.18587	0.00745592		20.1263	-27.323	3.32919	0.00669393		20.1239	3.739	4.29361	0.00317152		20.1254	7.246	6.79591	0.0108761		20.1179	-40.224	0.108591	0.00018234
	20.1531	6.748	7.19407	0.0128218		20.1556	-33.36	3.10087	0.00725699		20.1556	-27.379	3.27319	0.00658133		20.1532	3.7	4.25461	0.00314271		20.1547	7.217	6.76691	0.0108297		20.1471	-40.267	0.0655912	0.000110137
	20.1824	6.702	7.14807	0.0127398		20.1848	-33.446	3.01487	0.00705573		20.1848	-27.447	3.20519	0.00644461		20.1824	3.648	4.20261	0.0031043		20.1839	7.167	6.71691	0.0107497		20.1763	-40.302	0.0305912	5.13671e-05
	20.2116	6.631	7.07707	0.0126132		20.2141	-33.547	2.91387	0.00681936		20.2141	-27.521	3.13119	0.00629582		20.2117	3.592	4.14661	0.00306294		20.2132	7.119	6.66891	0.0106729		20.2056	-40.335	-0.00240876	-4.04465e-06
	20.2409	6.563	7.00907	0.0124921		20.2433	-33.663	2.79787	0.00654788		20.2433	-27.603	3.04919	0.00613094		20.2409	3.538	4.09261	0.00302305		20.2424	7.054	6.60391	0.0105689		20.2348	-40.384	-0.0514088	-8.63227e-05
	20.2701	6.5	6.94607	0.0123798		20.2726	-33.784	2.67687	0.0062647		20.2726	-27.699	2.95319	0.00593792		20.2702	3.462	4.01661	0.00296691		20.2717	7.015	6.56491	0.0105064		20.2641	-40.434	-0.101409	-0.00017028
	20.2994	6.405	6.85107	0.0122105		20.3018	-33.9	2.56087	0.00599323		20.3018	-27.81	2.84219	0.00571473		20.2994	3.414	3.96861	0.00293145		20.3009	6.977	6.52691	0.0104456		20.2933	-40.483	-0.150409	-0.000252558
	20.3286	6.286	6.73207	0.0119984		20.3311	-34.035	2.42587	0.00567728		20.3311	-27.93	2.72219	0.00547345		20.3287	3.349	3.90361	0.00288344		20.3302	6.913	6.46291	0.0103432		20.3225	-40.546	-0.213409	-0.000358344
	20.3579	6.158	6.60407	0.0117702		20.3603	-34.155	2.30587	0.00539645		20.3603	-28.038	2.61419	0.0052563		20.3579	3.286	3.84061	0.00283691		20.3594	6.858	6.40791	0.0102552		20.3518	-40.604	-0.271409	-0.000455734
	20.3871	6.018	6.46407	0.0115207		20.3896	-34.286	2.17487	0.00508987		20.3896	-28.153	2.49919	0.00502507		20.3872	3.233	3.78761	0.00279776		20.3887	6.827	6.37691	0.0102056		20.381	-40.661	-0.328409	-0.000551446
	20.4164	5.874	6.32007	0.0112641		20.4188	-34.443	2.01787	0.00472244		20.4188	-28.287	2.36519	0.00475564		20.4164	3.189	3.74361	0.00276526		20.4179	6.787	6.33691	0.0101415		20.4103	-40.708	-0.375409	-0.000630365
	20.4456	5.741	6.18707	0.011027		20.4481	-34.613	1.84787	0.00432458		20.4481	-28.441	2.21119	0.004446		20.4457	3.137	3.69161	0.00272684		20.4472	6.728	6.27791	0.0100471		20.4395	-40.746	-0.413409	-0.000694173
	20.4749	5.594	6.04007	0.010765		20.4774	-34.767	1.69387	0.00396418		20.4774	-28.569	2.08319	0.00418863		20.4749	3.077	3.63161	0.00268253		20.4764	6.671	6.22091	0.0099559		20.4687	-40.804	-0.471409	-0.000791563
	20.5041	5.431	5.87707	0.0104745		20.5066	-34.919	1.54187	0.00360845		20.5066	-28.688	1.96419	0.00394936		20.5042	3.014	3.56861	0.00263599		20.5057	6.641	6.19091	0.00990789		20.498	-40.871	-0.538409	-0.000904066
	20.5334	5.267	5.71307	0.0101822		20.5359	-35.066	1.39487	0.00326442		20.5359	-28.826	1.82619	0.00367188		20.5334	2.963	3.51761	0.00259832		20.5349	6.609	6.15891	0.00985668		20.5272	-40.922	-0.589409	-0.000989702
	20.5626	5.12	5.56607	0.00992023		20.5651	-35.234	1.22687	0.00287125		20.5651	-28.969	1.68319	0.00338436		20.5627	2.931	3.48561	0.00257468		20.5642	6.562	6.11191	0.00978146		20.5565	-40.969	-0.636409	-0.00106862
	20.5919	4.972	5.41807	0.00965646		20.5944	-35.378	1.08287	0.00253425		20.5944	-29.113	1.53919	0.00309482		20.5919	2.899	3.45361	0.00255104		20.5934	6.513	6.06291	0.00970304		20.5857	-41.031	-0.698409	-0.00117273
	20.6211	4.818	5.26407	0.00938199		20.6236	-35.511	0.949869	0.00222299		20.6236	-29.22	1.43219	0.00287968		20.6212	2.85	3.40461	0.00251485		20.6227	6.478	6.02791	0.00964703		20.6149	-41.099	-0.766409	-0.00128691
	20.6504	4.683	5.12907	0.00914138		20.6529	-35.637	0.823869	0.00192811		20.6529	-29.336	1.31619	0.00264644		20.6504	2.801	3.35561	0.00247865		20.6519	6.444	5.99391	0.00959261		20.6442	-41.147	-0.814409	-0.00136751
	20.6796	4.556	5.00207	0.00891503		20.6821	-35.76	0.700869	0.00164025		20.6821	-29.469	1.18319	0.00237902		20.6797	2.749	3.30361	0.00244024		20.6812	6.376	5.92591	0.00948379		20.6734	-41.204	-0.871409	-0.00146322
	20.7089	4.434	4.88007	0.0086976		20.7114	-35.896	0.564869	0.00132197		20.7114	-29.575	1.07719	0.00216589		20.7089	2.704	3.25861	0.002407		20.7104	6.306	5.85591	0.00937176		20.7027	-41.275	-0.942409	-0.00158244
	20.7381	4.325	4.77107	0.00850333		20.7406	-36.016	0.444869	0.00104113		20.7406	-29.675	0.977193	0.00196482		20.7382	2.668	3.22261	0.00238041		20.7397	6.269	5.81891	0.00931254		20.7319	-41.35	-1.01741	-0.00170838
	20.7674	4.223	4.66907	0.00832154		20.7699	-36.141	0.319869	0.000748592		20.7699	-29.777	0.875193	0.00175973		20.7674	2.638	3.19261	0.00235825		20.769	6.222	5.77191	0.00923733		20.7612	-41.436	-1.10341	-0.00185278
	20.7966	4.109	4.55507	0.00811836		20.7991	-36.251	0.209869	0.000491158		20.7991	-29.849	0.803193	0.00161496		20.7967	2.594	3.14861	0.00232575		20.7982	6.141	5.69091	0.00910769		20.7904	-41.524	-1.19141	-0.00200055
	20.8259	4.02	4.46607	0.00795974		20.8284	-36.338	0.122869	0.000287551		20.8284	-29.921	0.731193	0.00147019		20.8259	2.553	3.10761	0.00229547		20.8275	6.07	5.61991	0.00899407		20.8196	-41.621	-1.28841	-0.00216342
	20.8551	3.955	4.40107	0.00784389		20.8576	-36.414	0.0468686	0.000109687		20.8576	-29.982	0.670193	0.00134754		20.8552	2.536	3.09061	0.00228291		20.8567	6.018	5.56791	0.00891085		20.8489	-41.688	-1.35541	-0.00227593
	20.8844	3.887	4.33307	0.0077227		20.8869	-36.47	-0.00913139	-2.13703e-05		20.8869	-30.024	0.628193	0.00126309		20.8844	2.542	3.09661	0.00228734		20.886	5.981	5.53091	0.00885163		20.8781	-41.754	-1.42141	-0.00238675
	20.9136	3.843	4.28907	0.00764428		20.9162	-36.513	-0.0521314	-0.000122004		20.9162	-30.043	0.609193	0.00122489		20.9137	2.538	3.09261	0.00228439		20.9152	5.951	5.50091	0.00880362		20.9074	-41.826	-1.49341	-0.00250765
	20.9429	3.807	4.25307	0.00758011		20.9454	-36.566	-0.105131	-0.00024604		20.9454	-30.065	0.587193	0.00118066		20.9429	2.535	3.08961	0.00228217		20.9445	5.934	5.48391	0.00877641		20.9366	-41.874	-1.54141	-0.00258825
	20.9721	3.767	4.21307	0.00750882		20.9747	-36.635	-0.174131	-0.000407521		20.9747	-30.108	0.544193	0.0010942		20.9722	2.536	3.09061	0.00228291		20.9737	5.917	5.46691	0.00874921		20.9658	-41.917	-1.58441	-0.00266045
	21.0014	3.742	4.18807	0.00746427		21.0039	-36.671	-0.210131	-0.000491773		21.0039	-30.126	0.526193	0.001058		21.0014	2.533	3.08761	0.00228069		21.003	5.888	5.43791	0.00870279		20.9951	-41.948	-1.61541	-0.0027125
	21.0306	3.717	4.16307	0.00741971		21.0332	-36.7	-0.239131	-0.000559642		21.0332	-30.139	0.513193	0.00103187		21.0307	2.527	3.08161	0.00227626		21.0322	5.861	5.41091	0.00865958		21.0243	-41.963	-1.63041	-0.00273769
	21.0599	3.68	4.12607	0.00735377		21.0624	-36.748	-0.287131	-0.000671976		21.0624	-30.161	0.491193	0.000987631		21.0599	2.525	3.07961	0.00227478		21.0615	5.825	5.37491	0.00860197		21.0536	-41.999	-1.66641	-0.00279814
	21.0891	3.647	4.09307	0.00729495		21.0917	-36.808	-0.347131	-0.000812395		21.0917	-30.173	0.479193	0.000963503		21.0892	2.51	3.06461	0.0022637		21.0907	5.784	5.33391	0.00853635		21.0828	-42.032	-1.69941	-0.00285355
	21.1184	3.619	4.06507	0.00724505		21.1209	-36.855	-0.394131	-0.00092239		21.1209	-30.198	0.454193	0.000913236		21.1184	2.484	3.03861	0.0022445		21.12	5.74	5.28991	0.00846594		21.112	-42.074	-1.74141	-0.00292408
	21.1476	3.593	4.03907	0.00719871		21.1502	-36.894	-0.433131	-0.00101366		21.1502	-30.212	0.440193	0.000885087		21.1477	2.474	3.02861	0.00223711		21.1492	5.707	5.25691	0.00841312		21.1413	-42.135	-1.80241	-0.0030265
	21.1769	3.572	4.01807	0.00716128		21.1794	-36.91	-0.449131	-0.00105111		21.1794	-30.22	0.432193	0.000869001		21.1769	2.466	3.02061	0.0022312		21.1785	5.687	5.23691	0.00838111		21.1705	-42.179	-1.84641	-0.00310039
	21.2061	3.568	4.01407	0.00715415		21.2087	-36.948	-0.487131	-0.00114004		21.2087	-30.224	0.428193	0.000860959		21.2062	2.461	3.01561	0.00222751		21.2077	5.685	5.23491	0.00837791		21.1998	-42.204	-1.87141	-0.00314236
	21.2354	3.569	4.01507	0.00715593		21.2379	-36.987	-0.526131	-0.00123131		21.2379	-30.229	0.423193	0.000850905		21.2354	2.461	3.01561	0.00222751		21.237	5.672	5.22191	0.00835711		21.229	-42.246	-1.91341	-0.00321289
	21.2646	3.577	4.02307	0.00717019		21.2672	-36.996	-0.535131	-0.00125237		21.2672	-30.232	0.420193	0.000844873		21.2647	2.459	3.01361	0.00222603		21.2662	5.656	5.20591	0.0083315		21.2583	-42.282	-1.94941	-0.00327334
	21.2939	3.578	4.02407	0.00717197		21.2964	-37.021	-0.560131	-0.00131088		21.2964	-30.245	0.407193	0.000818734		21.2939	2.463	3.01761	0.00222899		21.2955	5.639	5.18891	0.0083043		21.2875	-42.3	-1.96741	-0.00330356
	21.3231	3.551	3.99707	0.00712385		21.3257	-37.05	-0.589131	-0.00137875		21.3257	-30.259	0.393193	0.000790585		21.3232	2.462	3.01661	0.00222825		21.3247	5.634	5.18391	0.00829629		21.3167	-42.323	-1.99041	-0.00334218
	21.3524	3.523	3.96907	0.00707395		21.355	-37.08	-0.619131	-0.00144896		21.355	-30.278	0.374193	0.000752382		21.3524	2.453	3.00761	0.0022216		21.354	5.647	5.19691	0.0083171		21.346	-42.363	-2.03041	-0.00340935
	21.3816	3.517	3.96307	0.00706325		21.3842	-37.1	-0.639131	-0.00149577		21.3842	-30.308	0.344193	0.000692062		21.3817	2.467	3.02161	0.00223194		21.3832	5.653	5.20291	0.0083267		21.3752	-42.412	-2.07941	-0.00349163
	21.4109	3.51	3.95607	0.00705078		21.4135	-37.119	-0.658131	-0.00154023		21.4135	-30.325	0.327193	0.00065788		21.4109	2.494	3.04861	0.00225189		21.4125	5.641	5.19091	0.0083075		21.4045	-42.437	-2.10441	-0.00353361
	21.4401	3.515	3.96107	0.00705969		21.4427	-37.15	-0.689131	-0.00161278		21.4427	-30.344	0.308193	0.000619677		21.4402	2.499	3.05361	0.00225558		21.4418	5.605	5.15491	0.00824988		21.4337	-42.451	-2.11841	-0.00355711
	21.4694	3.532	3.97807	0.00708999		21.472	-37.16	-0.699131	-0.00163618		21.472	-30.369	0.283193	0.00056941		21.4694	2.517	3.07161	0.00226888		21.471	5.592	5.14191	0.00822908		21.4629	-42.478	-2.14541	-0.00360245
	21.4986	3.535	3.98107	0.00709534		21.5012	-37.173	-0.712131	-0.00166661		21.5012	-30.384	0.268193	0.00053925		21.4987	2.529	3.08361	0.00227774		21.5003	5.593	5.14291	0.00823068		21.4922	-42.52	-2.18741	-0.00367297
	21.5279	3.533	3.97907	0.00709177		21.5305	-37.209	-0.748131	-0.00175086		21.5305	-30.416	0.236193	0.000474909		21.5279	2.53	3.08461	0.00227848		21.5295	5.571	5.12091	0.00819547		21.5214	-42.56	-2.22741	-0.00374014
	21.5571	3.528	3.97407	0.00708286		21.5597	-37.247	-0.786131	-0.00183979		21.5597	-30.453	0.199193	0.000400514		21.5572	2.548	3.10261	0.00229177		21.5588	5.556	5.10591	0.00817146		21.5507	-42.621	-2.28841	-0.00384257
	21.5864	3.499	3.94507	0.00703117		21.589	-37.282	-0.821131	-0.0019217		21.589	-30.473	0.179193	0.0003603		21.5864	2.552	3.10661	0.00229473		21.588	5.505	5.05491	0.00808984		21.5799	-42.704	-2.37141	-0.00398194
	21.6156	3.43	3.87607	0.0069082		21.6182	-37.321	-0.860131	-0.00201297		21.6182	-30.509	0.143193	0.000287916		21.6157	2.543	3.09761	0.00228808		21.6173	5.399	4.94891	0.0079202		21.6091	-42.799	-2.46641	-0.00414146
	21.6449	3.354	3.80007	0.00677274		21.6475	-37.349	-0.888131	-0.0020785		21.6475	-30.517	0.135193	0.00027183		21.6449	2.545	3.09961	0.00228956		21.6465	5.26	4.80991	0.00769775		21.6384	-42.889	-2.55641	-0.00429258
	21.6741	3.32	3.76607	0.00671215		21.6767	-37.353	-0.892131	-0.00208786		21.6767	-30.505	0.147193	0.000295958		21.6742	2.538	3.09261	0.00228439		21.6758	5.139	4.68891	0.0075041		21.6676	-42.939	-2.60641	-0.00437654
	21.7034	3.297	3.74307	0.00667116		21.706	-37.321	-0.860131	-0.00201297		21.706	-30.496	0.156193	0.000314054		21.7034	2.529	3.08361	0.00227774		21.705	5.061	4.61091	0.00737927		21.6969	-42.956	-2.62341	-0.00440508
	21.7326	3.303	3.74907	0.00668185		21.7353	-37.269	-0.808131	-0.00189128		21.7353	-30.48	0.172193	0.000346225		21.7327	2.511	3.06561	0.00226444		21.7343	5.042	4.59191	0.00734886		21.7261	-42.936	-2.60341	-0.0043715
	21.7619	3.344	3.79007	0.00675492		21.7645	-37.23	-0.769131	-0.00180001		21.7645	-30.492	0.160193	0.000322097		21.7619	2.501	3.05561	0.00225706		21.7635	5.056	4.60591	0.00737127		21.7554	-42.874	-2.54141	-0.00426739
	21.7911	3.398	3.84407	0.00685116		21.7938	-37.203	-0.742131	-0.00173682		21.7938	-30.51	0.142193	0.000285905		21.7912	2.473	3.02761	0.00223637		21.7928	5.094	4.64391	0.00743208		21.7846	-42.802	-2.46941	-0.00414649
	21.8204	3.511	3.95707	0.00705256		21.823	-37.215	-0.754131	-0.0017649		21.823	-30.506	0.146193	0.000293948		21.8204	2.446	3.00061	0.00221643		21.822	5.175	4.72491	0.00756171		21.8138	-42.763	-2.43041	-0.00408101
	21.8496	3.605	4.05107	0.00722009		21.8523	-37.249	-0.788131	-0.00184447		21.8523	-30.526	0.126193	0.000253734		21.8497	2.428	2.98261	0.00220313		21.8513	5.281	4.83091	0.00773135		21.8431	-42.758	-2.42541	-0.00407261
	21.8789	3.634	4.08007	0.00727178		21.8815	-37.262	-0.801131	-0.0018749		21.8815	-30.545	0.107193	0.000215531		21.8789	2.395	2.94961	0.00217876		21.8805	5.373	4.92291	0.00787859		21.8723	-42.791	-2.45841	-0.00412802
	21.9081	3.626	4.07207	0.00725752		21.9108	-37.282	-0.821131	-0.0019217		21.9108	-30.553	0.0991934	0.000199446		21.9082	2.348	2.90261	0.00214404		21.9098	5.406	4.95591	0.0079314		21.9016	-42.836	-2.50341	-0.00420358
	21.9374	3.597	4.04307	0.00720584		21.94	-37.303	-0.842131	-0.00197085		21.94	-30.564	0.0881934	0.000177328		21.9374	2.312	2.86661	0.00211745		21.939	5.384	4.93391	0.00789619		21.9308	-42.88	-2.54741	-0.00427747
	21.9666	3.555	4.00107	0.00713098		21.9693	-37.312	-0.851131	-0.00199191		21.9693	-30.558	0.0941934	0.000189393		21.9667	2.268	2.82261	0.00208495		21.9683	5.337	4.88691	0.00782098		21.96	-42.92	-2.58741	-0.00434463
	21.9959	3.524	3.97007	0.00707573		21.9985	-37.319	-0.858131	-0.00200829		21.9985	-30.542	0.110193	0.000221563		21.9959	2.221	2.77561	0.00205023		21.9975	5.292	4.84191	0.00774896		21.9893	-42.967	-2.63441	-0.00442355
	22.0251	3.513	3.95907	0.00705613		22.0278	-37.32	-0.859131	-0.00201063		22.0278	-30.53	0.122193	0.000245691		22.0252	2.177	2.73161	0.00201773		22.0268	5.25	4.79991	0.00768174		22.0185	-43.009	-2.67641	-0.00449408
	22.0544	3.491	3.93707	0.00701692		22.057	-37.317	-0.856131	-0.00200361		22.057	-30.513	0.139193	0.000279873		22.0544	2.131	2.68561	0.00198375		22.056	5.194	4.74391	0.00759212		22.0478	-43.055	-2.72241	-0.00457132
	22.0836	3.491	3.93707	0.00701692		22.0863	-37.316	-0.855131	-0.00200127		22.0863	-30.487	0.165193	0.000332151		22.0837	2.104	2.65861	0.00196381		22.0853	5.151	4.70091	0.0075233		22.077	-43.079	-2.74641	-0.00461162
	22.1129	3.489	3.93507	0.00701335		22.1155	-37.3	-0.839131	-0.00196383		22.1155	-30.456	0.196193	0.000394482		22.1129	2.104	2.65861	0.00196381		22.1145	5.124	4.67391	0.00748009		22.1062	-43.105	-2.77241	-0.00465527
	22.1421	3.479	3.92507	0.00699553		22.1448	-37.291	-0.830131	-0.00194276		22.1448	-30.411	0.241193	0.000484962		22.1422	2.106	2.66061	0.00196529		22.1438	5.101	4.65091	0.00744328		22.1355	-43.135	-2.80241	-0.00470565
	22.1714	3.503	3.94907	0.0070383		22.1741	-37.267	-0.806131	-0.0018866		22.1741	-30.381	0.271193	0.000545282		22.1714	2.1	2.65461	0.00196085		22.1731	5.094	4.64391	0.00743208		22.1647	-43.145	-2.81241	-0.00472244
	22.2006	3.523	3.96907	0.00707395		22.2033	-37.235	-0.774131	-0.00181171		22.2033	-30.354	0.298193	0.000599571		22.2007	2.096	2.65061	0.0019579		22.2023	5.076	4.62591	0.00740327		22.194	-43.164	-2.83141	-0.00475434
	22.2299	3.523	3.96907	0.00707395		22.2326	-37.235	-0.774131	-0.00181171		22.2326	-30.316	0.336193	0.000675976		22.2299	2.111	2.66561	0.00196898		22.2316	5.051	4.60091	0.00736326		22.2232	-43.181	-2.84841	-0.00478289
	22.2591	3.552	3.99807	0.00712563		22.2618	-37.224	-0.763131	-0.00178596		22.2618	-30.273	0.379193	0.000762435		22.2592	2.128	2.68261	0.00198154		22.2608	5.052	4.60191	0.00736486		22.2524	-43.194	-2.86141	-0.00480472
	22.2884	3.58	4.02607	0.00717554		22.2911	-37.188	-0.727131	-0.00170171		22.2911	-30.233	0.419193	0.000842862		22.2884	2.158	2.71261	0.0020037		22.2901	5.042	4.59191	0.00734886		22.2817	-43.192	-2.85941	-0.00480136
	22.3176	3.609	4.05507	0.00722722		22.3203	-37.158	-0.697131	-0.0016315		22.3203	-30.2	0.452193	0.000909215		22.3177	2.183	2.73761	0.00202216		22.3193	5.024	4.57391	0.00732005		22.3109	-43.186	-2.85341	-0.00479128
	22.3468	3.644	4.09007	0.0072896		22.3496	-37.13	-0.669131	-0.00156597		22.3496	-30.166	0.486193	0.000977578		22.3469	2.185	2.73961	0.00202364		22.3486	5.037	4.58691	0.00734086		22.3402	-43.194	-2.86141	-0.00480472
	22.3761	3.674	4.12007	0.00734307		22.3788	-37.123	-0.662131	-0.00154959		22.3788	-30.125	0.527193	0.00106002		22.3762	2.204	2.75861	0.00203767		22.3778	5.048	4.59791	0.00735846		22.3694	-43.204	-2.87141	-0.00482151
	22.4053	3.706	4.15207	0.0074001		22.4081	-37.109	-0.648131	-0.00151683		22.4081	-30.074	0.578193	0.00116256		22.4054	2.241	2.79561	0.00206501		22.4071	5.042	4.59191	0.00734886		22.3987	-43.198	-2.86541	-0.00481143
	22.4346	3.74	4.18607	0.0074607		22.4373	-37.076	-0.615131	-0.0014396		22.4373	-30.023	0.629193	0.0012651		22.4347	2.263	2.81761	0.00208126		22.4363	5.037	4.58691	0.00734086		22.4279	-43.187	-2.85441	-0.00479296
	22.4638	3.776	4.22207	0.00752486		22.4666	-37.036	-0.575131	-0.00134599		22.4666	-29.971	0.681193	0.00136966		22.4639	2.277	2.83161	0.0020916		22.4656	5.048	4.59791	0.00735846		22.4571	-43.173	-2.84041	-0.00476945
	22.4931	3.808	4.25407	0.0075819		22.4958	-37.015	-0.554131	-0.00129684		22.4958	-29.939	0.713193	0.001434		22.4932	2.297	2.85161	0.00210637		22.4948	5.05	4.59991	0.00736166		22.4864	-43.161	-2.82841	-0.00474931
	22.5223	3.843	4.28907	0.00764428		22.5251	-36.996	-0.535131	-0.00125237		22.5251	-29.897	0.755193	0.00151845		22.5224	2.323	2.87761	0.00212558		22.5241	5.049	4.59891	0.00736006		22.5156	-43.158	-2.82541	-0.00474427
	22.5516	3.886	4.33207	0.00772091		22.5543	-36.975	-0.514131	-0.00120323		22.5543	-29.853	0.799193	0.00160692		22.5517	2.353	2.90761	0.00214774		22.5533	5.059	4.60891	0.00737607		22.5449	-43.166	-2.83341	-0.0047577
	22.5808	3.909	4.35507	0.00776191		22.5836	-36.942	-0.481131	-0.001126		22.5836	-29.812	0.840193	0.00168936		22.5809	2.387	2.94161	0.00217285		22.5826	5.067	4.61691	0.00738887		22.5741	-43.163	-2.83041	-0.00475266
	22.6101	3.935	4.38107	0.00780824		22.6129	-36.909	-0.448131	-0.00104877		22.6129	-29.774	0.878193	0.00176576		22.6102	2.42	2.97461	0.00219723		22.6118	5.077	4.62691	0.00740487		22.6033	-43.149	-2.81641	-0.00472916
	22.6393	3.966	4.41207	0.00786349		22.6421	-36.883	-0.422131	-0.000987918		22.6421	-29.736	0.916193	0.00184217		22.6394	2.447	3.00161	0.00221717		22.6411	5.079	4.62891	0.00740807		22.6326	-43.141	-2.80841	-0.00471572
	22.6686	3.981	4.42707	0.00789023		22.6714	-36.864	-0.403131	-0.000943452		22.6714	-29.69	0.962193	0.00193466		22.6687	2.473	3.02761	0.00223637		22.6703	5.084	4.63391	0.00741608		22.6618	-43.133	-2.80041	-0.00470229
	22.6978	3.996	4.44207	0.00791696		22.7006	-36.842	-0.381131	-0.000891965		22.7006	-29.657	0.995193	0.00200101		22.6979	2.495	3.04961	0.00225262		22.6996	5.089	4.63891	0.00742408		22.6911	-43.131	-2.79841	-0.00469893
	22.7271	4.016	4.46207	0.00795261		22.7299	-36.817	-0.356131	-0.000833458		22.7299	-29.608	1.04419	0.00209954		22.7272	2.51	3.06461	0.0022637		22.7288	5.098	4.64791	0.00743848		22.7203	-43.118	-2.78541	-0.0046771
	22.7563	4.036	4.48207	0.00798825		22.7591	-36.808	-0.347131	-0.000812395		22.7591	-29.578	1.07419	0.00215986		22.7564	2.539	3.09361	0.00228513		22.7581	5.111	4.66091	0.00745929		22.7495	-43.11	-2.77741	-0.00466367
	22.7856	4.069	4.51507	0.00804707		22.7884	-36.79	-0.329131	-0.000770269		22.7884	-29.54	1.11219	0.00223626		22.7857	2.566	3.12061	0.00230507		22.7873	5.101	4.65091	0.00744328		22.7788	-43.113	-2.78041	-0.00466871
	22.8148	4.095	4.54107	0.00809341		22.8176	-36.773	-0.312131	-0.000730484		22.8176	-29.493	1.15919	0.00233076		22.8149	2.588	3.14261	0.00232132		22.8166	5.082	4.63191	0.00741288		22.808	-43.11	-2.77741	-0.00466367
	22.8441	4.115	4.56107	0.00812905		22.8469	-36.759	-0.298131	-0.00069772		22.8469	-29.445	1.20719	0.00242728		22.8442	2.627	3.18161	0.00235013		22.8458	5.097	4.64691	0.00743688		22.8373	-43.114	-2.78141	-0.00467039
	22.8733	4.139	4.58507	0.00817183		22.8761	-36.74	-0.279131	-0.000653254		22.8761	-29.403	1.24919	0.00251172		22.8734	2.665	3.21961	0.0023782		22.8751	5.109	4.65891	0.00745609		22.8665	-43.104	-2.77141	-0.00465359
	22.9026	4.161	4.60707	0.00821104		22.9054	-36.709	-0.248131	-0.000580704		22.9054	-29.362	1.29019	0.00259416		22.9027	2.697	3.25161	0.00240183		22.9044	5.106	4.65591	0.00745129		22.8958	-43.094	-2.76141	-0.0046368
	22.9318	4.179	4.62507	0.00824312		22.9346	-36.699	-0.238131	-0.000557301		22.9346	-29.316	1.33619	0.00268665		22.9319	2.731	3.28561	0.00242695		22.9336	5.104	4.65391	0.00744808		22.925	-43.085	-2.75241	-0.00462169
	22.9611	4.201	4.64707	0.00828233		22.9639	-36.686	-0.225131	-0.000526877		22.9639	-29.274	1.37819	0.0027711		22.9612	2.763	3.31761	0.00245059		22.9629	5.098	4.64791	0.00743848		22.9542	-43.081	-2.74841	-0.00461497
	22.9903	4.221	4.66707	0.00831797		22.9931	-36.663	-0.202131	-0.00047305		22.9931	-29.231	1.42119	0.00285756		22.9904	2.802	3.35661	0.00247939		22.9921	5.087	4.63691	0.00742088		22.9835	-43.077	-2.74441	-0.00460826
	23.0196	4.243	4.68907	0.00835718		23.0224	-36.628	-0.167131	-0.000391139		23.0224	-29.187	1.46519	0.00294603		23.0197	2.843	3.39761	0.00250968		23.0214	5.083	4.63291	0.00741448		23.0127	-43.081	-2.74841	-0.00461497
	23.0488	4.256	4.70207	0.00838035		23.0517	-36.592	-0.131131	-0.000306888		23.0517	-29.155	1.49719	0.00301037		23.0489	2.881	3.43561	0.00253775		23.0506	5.084	4.63391	0.00741608		23.042	-43.093	-2.76041	-0.00463512
	23.0781	4.267	4.71307	0.00839996		23.0809	-36.575	-0.114131	-0.000267103		23.0809	-29.136	1.51619	0.00304857		23.0782	2.916	3.47061	0.0025636		23.0799	5.09	4.63991	0.00742568		23.0712	-43.085	-2.75241	-0.00462169
	23.1073	4.276	4.72207	0.008416		23.1102	-36.578	-0.117131	-0.000274124		23.1102	-29.109	1.54319	0.00310286		23.1074	2.957	3.51161	0.00259389		23.1091	5.091	4.64091	0.00742728		23.1004	-43.102	-2.76941	-0.00465024
	23.1366	4.294	4.74007	0.00844808		23.1394	-36.561	-0.100131	-0.000234338		23.1394	-29.058	1.59419	0.00320541		23.1367	2.999	3.55361	0.00262491		23.1384	5.053	4.60291	0.00736646		23.1297	-43.132	-2.79941	-0.00470061
	23.1658	4.305	4.75107	0.00846768		23.1687	-36.549	-0.0881314	-0.000206255		23.1687	-29.031	1.62119	0.0032597		23.1659	3.041	3.59561	0.00265593		23.1676	5.029	4.57891	0.00732805		23.1589	-43.133	-2.80041	-0.00470229
	23.1951	4.305	4.75107	0.00846768		23.1979	-36.55	-0.0891314	-0.000208595		23.1979	-29.009	1.64319	0.00330393		23.1952	3.09	3.64461	0.00269213		23.1969	5.028	4.57791	0.00732645		23.1882	-43.148	-2.81541	-0.00472748
	23.2243	4.288	4.73407	0.00843739		23.2272	-36.544	-0.0831314	-0.000194553		23.2272	-29.01	1.64219	0.00330192		23.2244	3.121	3.67561	0.00271503		23.2261	5.006	4.55591	0.00729125		23.2174	-43.152	-2.81941	-0.00473419
	23.2536	4.236	4.68207	0.00834471		23.2564	-36.546	-0.0851314	-0.000199234		23.2564	-29.026	1.62619	0.00326975		23.2537	3.152	3.70661	0.00273792		23.2554	4.991	4.54091	0.00726724		23.2466	-43.14	-2.80741	-0.00471404
	23.2828	4.189	4.63507	0.00826094		23.2857	-36.564	-0.103131	-0.000241359		23.2857	-29.064	1.58819	0.00319334		23.2829	3.189	3.74361	0.00276526		23.2846	4.988	4.53791	0.00726244		23.2759	-43.148	-2.81541	-0.00472748
	23.3121	4.149	4.59507	0.00818965		23.3149	-36.602	-0.141131	-0.000330291		23.3149	-29.14	1.51219	0.00304053		23.3122	3.229	3.78361	0.0027948		23.3139	4.984	4.53391	0.00725604		23.3051	-43.153	-2.82041	-0.00473587
	23.3413	4.119	4.56507	0.00813618		23.3442	-36.647	-0.186131	-0.000435605		23.3442	-29.209	1.44319	0.0029018		23.3414	3.261	3.81561	0.00281844		23.3431	4.998	4.54791	0.00727844		23.3344	-43.15	-2.81741	-0.00473083
	23.3706	4.105	4.55107	0.00811123		23.3734	-36.697	-0.236131	-0.000552621		23.3734	-29.258	1.39419	0.00280327		23.3707	3.287	3.84161	0.00283764		23.3724	5.004	4.55391	0.00728805		23.3636	-43.136	-2.80341	-0.00470733
	23.3998	4.093	4.53907	0.00808984		23.4027	-36.746	-0.285131	-0.000667296		23.4027	-29.304	1.34819	0.00271078		23.3999	3.312	3.86661	0.00285611		23.4016	5.001	4.55091	0.00728324		23.3929	-43.129	-2.79641	-0.00469557
	23.4291	4.074	4.52007	0.00805598		23.4319	-36.782	-0.321131	-0.000751547		23.4319	-29.322	1.33019	0.00267459		23.4292	3.314	3.86861	0.00285759		23.4309	4.996	4.54591	0.00727524		23.4221	-43.124	-2.79141	-0.00468718
	23.4583	4.066	4.51207	0.00804172		23.4612	-36.796	-0.335131	-0.000784311		23.4612	-29.329	1.32319	0.00266051		23.4584	3.322	3.87661	0.0028635		23.4601	5.008	4.55791	0.00729445		23.4513	-43.127	-2.79441	-0.00469221
	23.4876	4.078	4.52407	0.00806311		23.4905	-36.814	-0.353131	-0.000826437		23.4905	-29.335	1.31719	0.00264845		23.4877	3.334	3.88861	0.00287236		23.4894	5.008	4.55791	0.00729445		23.4806	-43.132	-2.79941	-0.00470061
	23.5168	4.08	4.52607	0.00806667		23.5197	-36.841	-0.380131	-0.000889625		23.5197	-29.339	1.31319	0.00264041		23.5169	3.338	3.89261	0.00287532		23.5186	4.993	4.54291	0.00727044		23.5098	-43.139	-2.80641	-0.00471236
	23.5461	4.063	4.50907	0.00803637		23.549	-36.844	-0.383131	-0.000896646		23.549	-29.36	1.29219	0.00259818		23.5462	3.332	3.88661	0.00287088		23.5479	4.979	4.52891	0.00724804		23.5391	-43.132	-2.79941	-0.00470061
	23.5753	4.055	4.50107	0.00802212		23.5782	-36.845	-0.384131	-0.000898986		23.5782	-29.372	1.28019	0.00257406		23.5754	3.301	3.85561	0.00284798		23.5771	4.967	4.51691	0.00722883		23.5683	-43.141	-2.80841	-0.00471572
	23.6046	4.042	4.48807	0.00799895		23.6075	-36.867	-0.406131	-0.000950473		23.6075	-29.384	1.26819	0.00254993		23.6047	3.274	3.82861	0.00282804		23.6064	4.968	4.51791	0.00723043		23.5975	-43.158	-2.82541	-0.00474427
	23.6338	4.031	4.47707	0.00797934		23.6367	-36.893	-0.432131	-0.00101132		23.6367	-29.41	1.24219	0.00249765		23.6339	3.245	3.79961	0.00280662		23.6357	4.969	4.51891	0.00723203		23.6268	-43.168	-2.83541	-0.00476106
	23.6631	4.005	4.45107	0.007933		23.666	-36.916	-0.455131	-0.00106515		23.666	-29.454	1.19819	0.00240918		23.6632	3.212	3.76661	0.00278224		23.6649	4.968	4.51791	0.00723043		23.656	-43.177	-2.84441	-0.00477617
	23.6923	3.979	4.42507	0.00788666		23.6952	-36.937	-0.476131	-0.00111429		23.6952	-29.501	1.15119	0.00231468		23.6924	3.185	3.73961	0.0027623		23.6942	4.955	4.50491	0.00720963		23.6853	-43.191	-2.85841	-0.00479968
	23.7216	3.952	4.39807	0.00783854		23.7245	-36.959	-0.498131	-0.00116578		23.7245	-29.547	1.10519	0.00222219		23.7217	3.185	3.73961	0.0027623		23.7234	4.951	4.50091	0.00720322		23.7145	-43.202	-2.86941	-0.00481815
	23.7508	3.924	4.37007	0.00778864		23.7537	-36.99	-0.529131	-0.00123833		23.7537	-29.601	1.05119	0.00211361		23.7509	3.186	3.74061	0.00276304		23.7527	4.959	4.50891	0.00721603		23.7437	-43.227	-2.89441	-0.00486013
	23.7801	3.893	4.33907	0.00773339		23.783	-37.025	-0.564131	-0.00132024		23.783	-29.685	0.967193	0.00194471		23.7802	3.182	3.73661	0.00276008		23.7819	4.953	4.50291	0.00720642		23.773	-43.25	-2.91741	-0.00489875
	23.8093	3.863	4.30907	0.00767992		23.8122	-37.073	-0.612131	-0.00143258		23.8122	-29.827	0.825193	0.0016592		23.8094	3.198	3.75261	0.0027719		23.8112	4.965	4.51491	0.00722563		23.8022	-43.263	-2.93041	-0.00492058
	23.8386	3.828	4.27407	0.00761754		23.8415	-37.136	-0.675131	-0.00158002		23.8415	-29.999	0.653193	0.00131336		23.8387	3.218	3.77261	0.00278668		23.8404	4.988	4.53791	0.00726244		23.8315	-43.304	-2.97141	-0.00498942
	23.8678	3.801	4.24707	0.00756942		23.8707	-37.217	-0.756131	-0.00176958		23.8707	-30.178	0.474193	0.00095345		23.8679	3.233	3.78761	0.00279776		23.8697	4.993	4.54291	0.00727044		23.8607	-43.352	-3.01941	-0.00507002
	23.8971	3.765	4.21107	0.00750526		23.9	-37.311	-0.850131	-0.00198957		23.9	-30.348	0.304193	0.000611635		23.8972	3.262	3.81661	0.00281918		23.8989	5.017	4.56691	0.00730885		23.8899	-43.427	-3.09441	-0.00519596
	23.9263	3.717	4.16307	0.00741971		23.9293	-37.43	-0.969131	-0.00226807		23.9293	-30.519	0.133193	0.000267809		23.9264	3.302	3.85661	0.00284872		23.9282	5.079	4.62891	0.00740807		23.9192	-43.502	-3.16941	-0.00532189
	23.9556	3.662	4.10807	0.00732168		23.9585	-37.549	-1.08813	-0.00254656		23.9585	-30.681	-0.0288066	-5.79207e-05		23.9557	3.351	3.90561	0.00288492		23.9574	5.135	4.68491	0.0074977		23.9484	-43.568	-3.23541	-0.00543272
	23.9848	3.566	4.01207	0.00715059		23.9878	-37.643	-1.18213	-0.00276655		23.9878	-30.833	-0.180807	-0.000363544		23.9849	3.401	3.95561	0.00292185		23.9867	5.185	4.73491	0.00757772		23.9777	-43.623	-3.29041	-0.00552507
	24.0141	3.461	3.90707	0.00696345		24.017	-37.738	-1.27713	-0.00298888		24.017	-30.981	-0.328807	-0.000661124		24.0142	3.476	4.03061	0.00297725		24.0159	5.24	4.78991	0.00766574		24.0069	-43.677	-3.34441	-0.00561574
	24.0433	3.398	3.84407	0.00685116		24.0463	-37.832	-1.37113	-0.00320887		24.0463	-31.129	-0.476807	-0.000958704		24.0434	3.557	4.11161	0.00303708		24.0452	5.299	4.84891	0.00776016		24.0362	-43.715	-3.38241	-0.00567955
	24.0726	3.361	3.80707	0.00678522		24.0755	-37.916	-1.45513	-0.00340546		24.0755	-31.256	-0.603807	-0.00121406		24.0727	3.624	4.17861	0.00308657		24.0744	5.358	4.90791	0.00785458		24.0654	-43.717	-3.38441	-0.00568291
	24.1018	3.352	3.79807	0.00676918		24.1048	-37.971	-1.51013	-0.00353418		24.1048	-31.346	-0.693807	-0.00139502		24.1019	3.685	4.23961	0.00313163		24.1037	5.459	5.00891	0.00801622		24.0946	-43.685	-3.35241	-0.00562918
	24.1311	3.376	3.82207	0.00681195		24.134	-38.008	-1.54713	-0.00362077		24.134	-31.41	-0.757807	-0.0015237		24.1312	3.773	4.32761	0.00319663		24.1329	5.615	5.16491	0.00826589		24.1239	-43.618	-3.28541	-0.00551667
	24.1603	3.43	3.87607	0.0069082		24.1633	-38.02	-1.55913	-0.00364885		24.1633	-31.466	-0.813807	-0.0016363		24.1604	3.926	4.48061	0.00330965		24.1622	5.827	5.37691	0.00860517		24.1531	-43.534	-3.20141	-0.00537563
	24.1896	3.544	3.99007	0.00711138		24.1925	-38.013	-1.55213	-0.00363247		24.1925	-31.499	-0.846807	-0.00170265		24.1897	4.124	4.67861	0.0034559		24.1914	6.104	5.65391	0.00904848		24.1824	-43.408	-3.07541	-0.00516405
	24.2188	3.735	4.18107	0.00745179		24.2218	-37.968	-1.50713	-0.00352715		24.2218	-31.484	-0.831807	-0.00167249		24.2189	4.357	4.91161	0.00362801		24.2207	6.44	5.98991	0.00958621		24.2116	-43.227	-2.89441	-0.00486013
	24.2481	3.951	4.39707	0.00783676		24.251	-37.873	-1.41213	-0.00330482		24.251	-31.428	-0.775807	-0.0015599		24.2482	4.689	5.24361	0.00387325		24.2499	6.85	6.39991	0.0102424		24.2408	-42.989	-2.65641	-0.00446049
	24.2773	4.231	4.67707	0.0083358		24.2803	-37.748	-1.28713	-0.00301229		24.2803	-31.339	-0.686807	-0.00138095		24.2774	5.098	5.65261	0.00417536		24.2792	7.383	6.93291	0.0110954		24.2701	-42.688	-2.35541	-0.00395507
	24.3066	4.588	5.03407	0.00897207		24.3095	-37.59	-1.12913	-0.00264252		24.3095	-31.198	-0.545807	-0.00109744		24.3067	5.617	6.17161	0.00455872		24.3085	7.933	7.48291	0.0119756		24.2993	-42.348	-2.01541	-0.00338416
	24.3358	5.027	5.47307	0.00975448		24.3388	-37.388	-0.927131	-0.00216977		24.3388	-30.985	-0.332807	-0.000669166		24.3359	6.186	6.74061	0.00497902		24.3377	8.573	8.12291	0.0129999		24.3286	-41.957	-1.62441	-0.00272762
	24.3651	5.513	5.95907	0.0106207		24.3681	-37.107	-0.646131	-0.00151215		24.3681	-30.714	-0.0618066	-0.000124273		24.3652	6.83	7.38461	0.00545472		24.367	9.274	8.82391	0.0141217		24.3578	-41.523	-1.19041	-0.00199887
	24.3943	6.064	6.51007	0.0116027		24.3973	-36.771	-0.310131	-0.000725804		24.3973	-30.426	0.226193	0.000454802		24.3944	7.62	8.17461	0.00603826		24.3962	10.072	9.62191	0.0153988		24.387	-41.015	-0.682409	-0.00114586
	24.4236	6.708	7.15407	0.0127505		24.4266	-36.401	0.0598686	0.000140111		24.4266	-30.076	0.576193	0.00115854		24.4237	8.492	9.04661	0.00668237		24.4255	10.9	10.4499	0.016724		24.4163	-40.484	-0.151409	-0.000254237
	24.4528	7.411	7.85707	0.0140034		24.4558	-35.975	0.485869	0.00113708		24.4558	-29.638	1.01419	0.00203922		24.4529	9.444	9.99861	0.00738557		24.4547	11.784	11.3339	0.0181387		24.4455	-39.894	0.438591	0.000736458
	24.4821	8.15	8.59607	0.0153205		24.4851	-35.482	0.978869	0.00229086		24.4851	-29.136	1.51619	0.00304857		24.4822	10.437	10.9916	0.00811906		24.484	12.755	12.3049	0.0196927		24.4748	-39.23	1.10259	0.00185141
	24.5113	8.932	9.37807	0.0167142		24.5143	-34.947	1.51387	0.00354292		24.5143	-28.59	2.06219	0.0041464		24.5114	11.585	12.1396	0.00896705		24.5132	13.793	13.3429	0.0213539		24.504	-38.509	1.82359	0.00306207
	24.5406	9.833	10.2791	0.0183201		24.5436	-34.377	2.08387	0.0048769		24.5436	-27.966	2.68619	0.00540107		24.5407	12.751	13.3056	0.00982832		24.5425	14.833	14.3829	0.0230183		24.5333	-37.776	2.55659	0.00429288
	24.5698	10.745	11.1911	0.0199455		24.5728	-33.709	2.75187	0.00644022		24.5728	-27.253	3.39919	0.00683468		24.5699	13.997	14.5516	0.0107487		24.5717	15.888	15.4379	0.0247067		24.5625	-37.018	3.31459	0.00556568
	24.5991	11.674	12.1201	0.0216012		24.6021	-33.004	3.45687	0.00809014		24.6021	-26.495	4.15719	0.00835877		24.5992	15.271	15.8256	0.0116897		24.601	17.051	16.6009	0.026568		24.5917	-36.152	4.18059	0.00701981
	24.6283	12.634	13.0801	0.0233122		24.6313	-32.297	4.16387	0.00974474		24.6313	-25.679	4.97319	0.00999948		24.6284	16.715	17.2696	0.0127564		24.6302	18.203	17.7529	0.0284117		24.621	-35.31	5.02259	0.00843365
	24.6576	13.743	14.1891	0.0252888		24.6606	-31.539	4.92187	0.0115187		24.6606	-24.821	5.83119	0.0117246		24.6577	18.118	18.6726	0.0137927		24.6595	19.323	18.8729	0.0302041		24.6502	-34.458	5.87459	0.00986428
	24.6868	14.751	15.1971	0.0270853		24.6898	-30.65	5.81087	0.0135992		24.6898	-23.839	6.81319	0.0136991		24.6869	19.506	20.0606	0.014818		24.6887	20.491	20.0409	0.0320734		24.6795	-33.571	6.76159	0.0113537
	24.7161	15.794	16.2401	0.0289442		24.7191	-29.836	6.62487	0.0155042		24.7191	-22.885	7.76719	0.0156173		24.7162	20.947	21.5016	0.0158824		24.718	21.775	21.3249	0.0341283		24.7087	-32.549	7.78359	0.0130698
	24.7453	16.921	17.3671	0.0309528		24.7483	-29	7.46087	0.0174607		24.7483	-21.887	8.76519	0.017624		24.7454	22.487	23.0416	0.0170199		24.7472	22.912	22.4619	0.0359479		24.7379	-31.618	8.71459	0.0146331
	24.7746	18.053	18.4991	0.0329703		24.7776	-28.077	8.38387	0.0196208		24.7776	-20.828	9.82419	0.0197533		24.7747	23.916	24.4706	0.0180755		24.7765	24.076	23.6259	0.0378108		24.7672	-30.66	9.67259	0.0162417
	24.8038	19.136	19.5821	0.0349005		24.8069	-27.127	9.33387	0.0218441		24.8069	-19.672	10.9802	0.0220776		24.8039	25.325	25.8796	0.0191162		24.8057	25.29	24.8399	0.0397536		24.7964	-29.63	10.7026	0.0179712
	24.8331	20.258	20.7041	0.0369002		24.8361	-26.206	10.2549	0.0239996		24.8361	-18.585	12.0672	0.0242632		24.8332	26.848	27.4026	0.0202412		24.835	26.482	26.0319	0.0416613		24.8257	-28.575	11.7576	0.0197427
	24.8623	21.435	21.8811	0.038998		24.8654	-25.267	11.1939	0.0261971		24.8654	-17.463	13.1892	0.0265192		24.8624	28.252	28.8066	0.0212783		24.8642	27.597	27.1469	0.0434458		24.8549	-27.559	12.7736	0.0214487
	24.8916	22.553	22.9991	0.0409906		24.8946	-24.295	12.1659	0.0284719		24.8946	-16.261	14.3912	0.028936		24.8917	29.595	30.1496	0.0222703		24.8935	28.711	28.2609	0.0452286		24.8841	-26.512	13.8206	0.0232068
	24.9208	23.654	24.1001	0.0429528		24.9239	-23.33	13.1309	0.0307303		24.9239	-15.036	15.6162	0.0313991		24.9209	30.906	31.4606	0.0232387		24.9227	29.86	29.4099	0.0470675		24.9134	-25.417	14.9156	0.0250454
	24.9501	24.798	25.2441	0.0449918		24.9531	-22.365	14.0959	0.0329887		24.9531	-13.859	16.7932	0.0337657		24.9502	32.328	32.8826	0.0242891		24.952	30.939	30.4889	0.0487943		24.9426	-24.339	15.9936	0.0268555
	24.9793	25.999	26.4451	0.0471323		24.9824	-21.44	15.0209	0.0351535		24.9824	-12.67	17.9822	0.0361564		24.9794	33.572	34.1266	0.025208		24.9812	31.986	31.5359	0.0504699		24.9719	-23.271	17.0616	0.0286489
	25.0086	27.092	27.5381	0.0490803		25.0116	-20.47	15.9909	0.0374236		25.0116	-11.372	19.2802	0.0387662		25.0087	34.772	35.3266	0.0260944		25.0105	32.983	32.5329	0.0520655		25.0011	-22.204	18.1286	0.0304405
	25.0378	28.198	28.6441	0.0510515		25.0409	-19.54	16.9209	0.0396001		25.0409	-10.175	20.4772	0.041173		25.0379	35.977	36.5316	0.0269844		25.0398	34.041	33.5909	0.0537587		25.0303	-21.043	19.2896	0.03239
	25.0671	29.291	29.7371	0.0529995		25.0701	-18.629	17.8319	0.0417321		25.0701	-9.004	21.6482	0.0435275		25.0672	37.165	37.7196	0.027862		25.069	34.987	34.5369	0.0552727		25.0596	-19.99	20.3426	0.0341581
	25.0963	30.436	30.8821	0.0550402		25.0994	-17.748	18.7129	0.0437939		25.0994	-7.841	22.8112	0.0458659		25.0964	38.246	38.8006	0.0286605		25.0983	35.905	35.4549	0.0567418		25.0888	-18.884	21.4486	0.0360153
	25.1256	31.525	31.9711	0.0569811		25.1286	-16.766	19.6949	0.0460921		25.1286	-6.585	24.0672	0.0483913		25.1257	39.322	39.8766	0.0294553		25.1275	36.822	36.3719	0.0582094		25.1181	-17.815	22.5176	0.0378103
	25.1548	32.574	33.0201	0.0588507		25.1579	-15.896	20.5649	0.0481282		25.1579	-5.455	25.1972	0.0506634		25.1549	40.371	40.9256	0.0302301		25.1568	37.772	37.3219	0.0597298		25.1473	-16.673	23.6596	0.0397279
	25.1841	33.693	34.1391	0.060845		25.1871	-15.053	21.4079	0.050101		25.1871	-4.302	26.3502	0.0529817		25.1842	41.413	41.9676	0.0309998		25.186	38.634	38.1839	0.0611093		25.1766	-15.607	24.7256	0.0415178
	25.2133	34.799	35.2451	0.0628162		25.2164	-14.177	22.2839	0.0521512		25.2164	-3.153	27.4992	0.055292		25.2134	42.379	42.9336	0.0317133		25.2153	39.475	39.0249	0.0624552		25.2058	-14.538	25.7946	0.0433128
	25.2426	35.83	36.2761	0.0646538		25.2457	-13.283	23.1779	0.0542434		25.2457	-1.988	28.6642	0.0576344		25.2427	43.291	43.8456	0.032387		25.2445	40.345	39.8949	0.0638476		25.235	-13.424	26.9086	0.0451834
	25.2718	36.874	37.3201	0.0665145		25.2749	-12.44	24.0209	0.0562163		25.2749	-0.911	29.7412	0.0597999		25.2719	44.259	44.8136	0.033102		25.2738	41.227	40.7769	0.0652591		25.2643	-12.326	28.0066	0.0470271
	25.3011	38.013	38.4591	0.0685445		25.3042	-11.612	24.8489	0.058154		25.3042	0.138	30.7902	0.0619091		25.3012	45.164	45.7186	0.0337705		25.303	42.047	41.5969	0.0665715		25.2935	-11.271	29.0616	0.0487986
	25.3303	39.031	39.4771	0.0703588		25.3334	-10.758	25.7029	0.0601527		25.3334	1.25	31.9022	0.064145		25.3304	46.011	46.5656	0.0343962		25.3323	42.849	42.3989	0.067855		25.3228	-10.202	30.1306	0.0505936
	25.3596	40.008	40.4541	0.0721001		25.3627	-9.949	26.5119	0.062046		25.3627	2.315	32.9672	0.0662864		25.3597	46.817	47.3716	0.0349915		25.3615	43.742	43.2919	0.0692841		25.352	-9.048	31.2846	0.0525313
	25.3888	40.995	41.4411	0.0738592		25.3919	-9.15	27.3109	0.0639159		25.3919	3.3	33.9522	0.0682669		25.3889	47.69	48.2446	0.0356364		25.3908	44.576	44.1259	0.0706189		25.3812	-7.964	32.3686	0.0543515
	25.4181	42.079	42.5251	0.0757912		25.4212	-8.367	28.0939	0.0657484		25.4212	4.249	34.9012	0.070175		25.4182	48.439	48.9936	0.0361896		25.42	45.399	44.9489	0.071936		25.4105	-6.911	33.4216	0.0561197
	25.4473	43.036	43.4821	0.0774968		25.4504	-7.561	28.8999	0.0676346		25.4504	5.248	35.9002	0.0721837		25.4474	49.143	49.6976	0.0367096		25.4493	46.234	45.7839	0.0732723		25.4397	-5.841	34.4916	0.0579163
	25.4766	43.97	44.4161	0.0791614		25.4797	-6.821	29.6399	0.0693665		25.4797	6.124	36.7762	0.073945		25.4767	49.855	50.4096	0.0372356		25.4785	47.118	46.6679	0.0746871		25.469	-4.725	35.6076	0.0597903
	25.5058	44.903	45.3491	0.0808243		25.5089	-6.079	30.3819	0.071103		25.5089	6.974	37.6262	0.0756541		25.5059	50.55	51.1046	0.0377489		25.5078	47.94	47.4899	0.0760026		25.4982	-3.701	36.6316	0.0615097
	25.5351	45.813	46.2591	0.0824462		25.5382	-5.396	31.0649	0.0727014		25.5382	7.791	38.4432	0.0772968		25.5352	51.155	51.7096	0.0381958		25.537	48.754	48.3039	0.0773053		25.5274	-2.683	37.6496	0.0632191
	25.5643	46.63	47.0761	0.0839023		25.5674	-4.687	31.7739	0.0743607		25.5674	8.629	39.2812	0.0789818		25.5644	51.728	52.2826	0.0386191		25.5663	49.58	49.1299	0.0786272		25.5567	-1.689	38.6436	0.0648881
	25.5936	47.405	47.8511	0.0852835		25.5967	-4.062	32.3989	0.0758234		25.5967	9.329	39.9812	0.0803893		25.5937	52.299	52.8536	0.0390409		25.5955	50.436	49.9859	0.0799972		25.5859	-0.684	39.6486	0.0665757
	25.6228	48.174	48.6201	0.0866541		25.6259	-3.485	32.9759	0.0771737		25.6259	10.01	40.6622	0.0817585		25.6229	52.804	53.3586	0.0394139		25.6248	51.219	50.7689	0.0812503		25.6152	0.233	40.5656	0.0681155
	25.6521	48.842	49.2881	0.0878447		25.6552	-2.891	33.5699	0.0785639		25.6552	10.666	41.3182	0.0830775		25.6522	53.243	53.7976	0.0397381		25.654	51.967	51.5169	0.0824474		25.6444	1.074	41.4066	0.0695276
	25.6813	49.452	49.8981	0.0889318		25.6845	-2.332	34.1289	0.0798721		25.6845	11.241	41.8932	0.0842337		25.6814	53.665	54.2196	0.0400499		25.6833	52.721	52.2709	0.0836541		25.6737	1.912	42.2446	0.0709347
	25.7106	50.001	50.4471	0.0899103		25.7137	-1.826	34.6349	0.0810563		25.7137	11.743	42.3952	0.085243		25.7107	54.077	54.6316	0.0403542		25.7125	53.427	52.9769	0.084784		25.7029	2.657	42.9896	0.0721857
	25.7398	50.528	50.9741	0.0908496		25.743	-1.35	35.1109	0.0821703		25.743	12.205	42.8572	0.086172		25.7399	54.403	54.9576	0.040595		25.7418	54.029	53.5789	0.0857474		25.7321	3.279	43.6116	0.0732301
	25.7691	50.929	51.3751	0.0915643		25.7722	-0.911	35.5499	0.0831977		25.7722	12.653	43.3052	0.0870727		25.7692	54.675	55.2296	0.0407959		25.7711	54.558	54.1079	0.086594		25.7614	3.813	44.1456	0.0741268
	25.7983	51.254	51.7001	0.0921435		25.8015	-0.504	35.9569	0.0841502		25.8015	13.006	43.6582	0.0877825		25.7984	54.925	55.4796	0.0409806		25.8003	55.055	54.6049	0.0873894		25.7906	4.306	44.6386	0.0749546
	25.8276	51.542	51.9881	0.0926568		25.8307	-0.134	36.3269	0.0850161		25.8307	13.287	43.9392	0.0883475		25.8277	55.179	55.7336	0.0411682		25.8296	55.418	54.9679	0.0879703		25.8199	4.671	45.0036	0.0755675
	25.8568	51.757	52.2031	0.09304		25.86	0.194	36.6549	0.0857837		25.86	13.52	44.1722	0.088816		25.8569	55.33	55.8846	0.0412797		25.8588	55.695	55.2449	0.0884136		25.8491	4.948	45.2806	0.0760326
	25.8861	51.87	52.3161	0.0932414		25.8892	0.515	36.9759	0.086535		25.8892	13.726	44.3782	0.0892302		25.8862	55.439	55.9936	0.0413602		25.8881	55.893	55.4429	0.0887305		25.8783	5.121	45.4536	0.0763231
	25.9153	51.924	52.3701	0.0933376		25.9185	0.785	37.2459	0.0871669		25.9185	13.873	44.5252	0.0895258		25.9154	55.515	56.0696	0.0414164		25.9173	55.986	55.5359	0.0888794		25.9076	5.206	45.5386	0.0764658
	25.9446	51.925	52.3711	0.0933394		25.9477	1.04	37.5009	0.0877636		25.9477	13.962	44.6142	0.0897047		25.9447	55.537	56.0916	0.0414326		25.9466	55.979	55.5289	0.0888682		25.9368	5.218	45.5506	0.076486
	25.9738	51.882	52.3281	0.0932628		25.977	1.247	37.7079	0.0882481		25.977	14.023	44.6752	0.0898274		25.9739	55.542	56.0966	0.0414363		25.9758	55.901	55.4509	0.0887433		25.9661	5.174	45.5066	0.0764121
	26.0031	51.79	52.2361	0.0930988		26.0062	1.411	37.8719	0.0886319		26.0062	14.029	44.6812	0.0898394		26.0032	55.519	56.0736	0.0414193		26.0051	55.741	55.2909	0.0884873		25.9953	5.041	45.3736	0.0761888
	26.0323	51.649	52.0951	0.0928475		26.0355	1.562	38.0229	0.0889853		26.0355	14.013	44.6652	0.0898073		26.0324	55.421	55.9756	0.041347		26.0343	55.516	55.0659	0.0881272		26.0245	4.838	45.1706	0.0758479
	26.0616	51.445	51.8911	0.0924839		26.0647	1.674	38.1349	0.0892474		26.0647	13.945	44.5972	0.0896705		26.0617	55.302	55.8566	0.041259		26.0636	55.255	54.8049	0.0877095		26.0538	4.613	44.9456	0.0754701
	26.0908	51.227	51.6731	0.0920954		26.094	1.749	38.2099	0.0894229		26.094	13.865	44.5172	0.0895097		26.0909	55.152	55.7066	0.0411483		26.0928	54.925	54.4749	0.0871813		26.083	4.361	44.6936	0.075047
	26.1201	50.999	51.4451	0.091689		26.1233	1.79	38.2509	0.0895189		26.1233	13.758	44.4102	0.0892945		26.1202	54.962	55.5166	0.0410079		26.1221	54.528	54.0779	0.086546		26.1123	4.041	44.3736	0.0745096
	26.1493	50.743	51.1891	0.0912328		26.1525	1.822	38.2829	0.0895938		26.1525	13.634	44.2862	0.0890452		26.1494	54.706	55.2606	0.0408188		26.1513	54.136	53.6859	0.0859186		26.1415	3.719	44.0516	0.073969
	26.1786	50.461	50.9071	0.0907302		26.1818	1.843	38.3039	0.0896429		26.1818	13.511	44.1632	0.0887979		26.1787	54.457	55.0116	0.0406349		26.1806	53.74	53.2899	0.0852849		26.1708	3.402	43.7346	0.0734367
	26.2078	50.208	50.6541	0.0902792		26.211	1.843	38.3039	0.0896429		26.211	13.373	44.0252	0.0885204		26.2079	54.196	54.7506	0.0404421		26.2098	53.308	52.8579	0.0845935		26.2	3.069	43.4016	0.0728775
	26.2371	49.955	50.4011	0.0898283		26.2403	1.833	38.2939	0.0896195		26.2403	13.254	43.9062	0.0882812		26.2372	53.882	54.4366	0.0402102		26.2391	52.833	52.3829	0.0838333		26.2292	2.736	43.0686	0.0723184
	26.2663	49.705	50.1511	0.0893828		26.2695	1.821	38.2819	0.0895914		26.2695	13.138	43.7902	0.0880479		26.2664	53.555	54.1096	0.0399686		26.2683	52.405	51.9549	0.0831483		26.2585	2.435	42.7676	0.0718129
	26.2956	49.467	49.9131	0.0889586		26.2988	1.818	38.2789	0.0895844		26.2988	13.012	43.6642	0.0877946		26.2957	53.237	53.7916	0.0397337		26.2976	51.986	51.5359	0.0824778		26.2877	2.14	42.4726	0.0713176
	26.3248	49.268	49.7141	0.0886039		26.328	1.791	38.2519	0.0895212		26.328	12.894	43.5462	0.0875573		26.3249	52.908	53.4626	0.0394907		26.3268	51.585	51.1349	0.081836		26.317	1.891	42.2236	0.0708995
	26.3541	49.105	49.5511	0.0883134		26.3573	1.779	38.2399	0.0894931		26.3573	12.801	43.4532	0.0873703		26.3542	52.562	53.1166	0.0392351		26.3561	51.187	50.7369	0.0811991		26.3462	1.652	41.9846	0.0704982
	26.3833	48.943	49.3891	0.0880247		26.3865	1.795	38.2559	0.0895306		26.3865	12.729	43.3812	0.0872256		26.3834	52.232	52.7866	0.0389914		26.3853	50.845	50.3949	0.0806517		26.3754	1.441	41.7736	0.0701439
	26.4126	48.791	49.2371	0.0877538		26.4158	1.804	38.2649	0.0895516		26.4158	12.673	43.3252	0.087113		26.4127	51.897	52.4516	0.0387439		26.4146	50.538	50.0879	0.0801604		26.4047	1.289	41.6216	0.0698886
	26.4418	48.695	49.1411	0.0875827		26.445	1.814	38.2749	0.089575		26.445	12.623	43.2752	0.0870124		26.4419	51.599	52.1536	0.0385238		26.4439	50.24	49.7899	0.0796835		26.4339	1.164	41.4966	0.0696787
	26.4711	48.642	49.0881	0.0874882		26.4743	1.835	38.2959	0.0896242		26.4743	12.586	43.2382	0.086938		26.4712	51.299	51.8536	0.0383022		26.4731	49.964	49.5139	0.0792418		26.4632	1.06	41.3926	0.0695041
	26.5003	48.57	49.0161	0.0873599		26.5035	1.865	38.3259	0.0896944		26.5035	12.555	43.2072	0.0868757		26.5004	51.022	51.5766	0.0380976		26.5024	49.735	49.2849	0.0788753		26.4924	0.98	41.3126	0.0693698
	26.5296	48.519	48.9651	0.087269		26.5328	1.882	38.3429	0.0897342		26.5328	12.513	43.1652	0.0867912		26.5297	50.752	51.3066	0.0378981		26.5316	49.53	49.0799	0.0785472		26.5216	0.937	41.2696	0.0692976
	26.5588	48.487	48.9331	0.087212		26.5621	1.905	38.3659	0.089788		26.5621	12.485	43.1372	0.0867349		26.5589	50.507	51.0616	0.0377172		26.5609	49.325	48.8749	0.0782191		26.5509	0.897	41.2296	0.0692304
	26.5881	48.44	48.8861	0.0871282		26.5913	1.911	38.3719	0.0898021		26.5913	12.462	43.1142	0.0866887		26.5882	50.26	50.8146	0.0375347		26.5901	49.162	48.7119	0.0779583		26.5801	0.844	41.1766	0.0691414
	26.6173	48.373	48.8191	0.0870088		26.6206	1.912	38.3729	0.0898044		26.6206	12.412	43.0642	0.0865882		26.6174	50.057	50.6116	0.0373848		26.6194	49.018	48.5679	0.0777278		26.6094	0.82	41.1526	0.0691011
	26.6466	48.329	48.7751	0.0869304		26.6498	1.884	38.3449	0.0897389		26.6498	12.314	42.9662	0.0863911		26.6467	49.863	50.4176	0.0372415
	26.6758	48.254	48.7001	0.0867967		26.6791	1.843	38.3039	0.0896429		26.6791	12.203	42.8552	0.0861679		26.6759	49.656	50.2106	0.0370886		Baseline A280	0.450095				Baseline A280	-40.3326
	26.7051	48.126	48.5721	0.0865686		26.7083	1.766	38.2269	0.0894627		26.7083	12.087	42.7392	0.0859347		26.7052	49.448	50.0026	0.0369349		Max A280	624.846				Max A280	595.542
	26.7343	47.961	48.4071	0.0862745		26.7376	1.632	38.0929	0.0891491		26.7376	11.918	42.5702	0.0855949		26.7344	49.25	49.8046	0.0367887
	26.7636	47.798	48.2441	0.085984		26.7668	1.475	37.9359	0.0887817		26.7668	11.665	42.3172	0.0850862		26.7637	49.03	49.5846	0.0366262
	26.7928	47.566	48.0121	0.0855705		26.7961	1.274	37.7349	0.0883113		26.7961	11.387	42.0392	0.0845272		26.7929	48.762	49.3166	0.0364282
	26.8221	47.269	47.7151	0.0850412		26.8253	1.013	37.4739	0.0877005		26.8253	11.05	41.7022	0.0838496		26.8222	48.495	49.0496	0.036231
	26.8513	46.94	47.3861	0.0844548		26.8546	0.69	37.1509	0.0869445		26.8546	10.646	41.2982	0.0830373		26.8514	48.177	48.7316	0.0359961
	26.8806	46.532	46.9781	0.0837276		26.8838	0.299	36.7599	0.0860295		26.8838	10.183	40.8352	0.0821064		26.8807	47.81	48.3646	0.035725
	26.9098	46.082	46.5281	0.0829256		26.9131	-0.146	36.3149	0.084988		26.9131	9.693	40.3452	0.0811211		26.9099	47.364	47.9186	0.0353956
	26.9391	45.495	45.9411	0.0818794		26.9423	-0.625	35.8359	0.083867		26.9423	9.116	39.7682	0.079961		26.9392	46.894	47.4486	0.0350484
	26.9683	44.896	45.3421	0.0808118		26.9716	-1.222	35.2389	0.0824699		26.9716	8.405	39.0572	0.0785314		26.9684	46.349	46.9036	0.0346458
	26.9976	44.236	44.6821	0.0796355		27.0009	-1.849	34.6119	0.0810025		27.0009	7.695	38.3472	0.0771038		26.9977	45.759	46.3136	0.03421
	27.0268	43.481	43.9271	0.0782899		27.0301	-2.537	33.9239	0.0793924		27.0301	6.929	37.5812	0.0755636		27.0269	45.016	45.5706	0.0336612
	27.0561	42.643	43.0891	0.0767964		27.0594	-3.28	33.1809	0.0776535		27.0594	6.096	36.7482	0.0738887		27.0562	44.272	44.8266	0.0331116
																27.0854	43.481	44.0356	0.0325273
	Baseline A280	-0.446066				Baseline A280	36.4609				Baseline A280	30.6522				27.1147	42.602	43.1566	0.0318781
	Max A280	561.082				Max A280	427.294				Max A280	497.345
																Baseline A280	-0.554609
																Max A280	1353.8

## Sheet: ED_Fig8c_summary
	Slope relative to WT average
WT	0.960142	1.01514	1.02472
S95A	-0.00025448	-0.00155972	-0.000793307
R308A	0.769626	0.775554	0.731333
R308E	0.591711	0.611866	0.555855	0.568443	0.708153	0.57451
Y324A	1.02085	0.98991	0.926728
D367A	1.23645	1.20531	1.32645
K374E	0.791908	0.996727	0.801594

## Sheet: ED_Fig8c_Analysis
		Fluorescence (RFU), Experiment 1																	Fluorescence (RFU), Experiment 2												Fluorescence (RFU), Experiment 3
	Time (min)	WT_1	WT_2	WT_3	S95A_1	S95A_2	S95A_3	Y324A_1	Y324A_2	Y324A_3	D367A_1	D367A_2	D367A_3	R308A_1	R308A_2	R308A_3		Time (min)	WT_1	WT_2	WT_3	WT_4	S95A_1	S95A_2	S95A_3	S95A_4	K374E_1	K374E_2	K374E_3		Time (min)	WT_1	WT_2	WT_3	WT_4	WT_5	WT_6	S95A_1	S95A_2	S95A_3	S95A_4	S95A_5	S95A_6	R308E_1	R308E_2	R308E_3	R308E_4	R308E_5	R308E_6
	21	99603360	106370160	98021496	7263580	7978828	7485404	80334552	88045544	89299696	80418016	83229544	87614832	42319724	42668476	39395972		21	176278464	155475856	183469760	166290976	8444977	8210542	7051116	7677478	122533056	154468048	113582320		20.9833	98495120	107925048	107000680	100373352	92020208	106037424	1600313	1370590	1110623	1634595	1280079	1592088	30484224	30495006	28211258	26569374	33381416	27385888
	21.4833	102711864	111800688	102981448	6555616	6900190	7946077	82055464	89394032	90189424	81710264	86549280	88400536	42110196	44213332	40267412		21.4833	183894272	160608032	192873600	172500416	8446356	8657915	8301605	7761668	126974096	159552656	118745432		21.4833	103234512	113748968	105665776	105114664	92856976	109520632	1335006	1459129	1426987	1390798	1508002	1484688	31183684	30368622	29888892	28167218	33340838	30014552
	22	106405144	111433408	103085280	7279842	7533351	8114960	84885992	93713416	92314800	85020896	88340680	91816448	43912108	45115408	42253852		21.9833	195009168	168673168	197653200	182512608	8564144	8100665	7598011	7085678	132958280	163898432	125783360		21.9833	107086032	116888176	112336568	105149928	98459752	113614656	1345780	1323751	1344681	1345157	1331995	1292965	32884624	32229428	31222008	31134936	36588020	30048094
	22.5	108756360	114438776	107539488	7167899	7761089	7675486	87930056	95552984	96925608	84345256	90788736	93089456	44457504	45959804	42352784		22.4833	199220224	174784016	207498016	185624480	7986411	7823232	7796234	7743013	137427168	169865440	128402488		22.5	109004792	118383616	115519392	111826000	103547240	117094616	1418765	1362013	1480606	1186885	1324997	1498724	34215256	32650082	30256406	30097468	35385636	30640612
	23	110510672	116907016	110403648	7542335	6960646	7500871	87898032	97465792	98078424	90290536	93852960	95988568	45800884	48177108	43695828		22.9833	203127968	181928336	209213088	192726000	8314425	8229408	7806064	8408775	144212432	175033920	135176640		22.9833	109576568	124784240	118768784	115326344	106364864	119591520	1506769	1419362	1482210	1507708	1315481	1255717	33923860	34717192	32565228	32213860	37797960	31312878
	23.5	114760992	122061744	111664256	7310278	8046520	8573399	94223328	100236136	100914344	90360384	95335488	100888088	46374484	49564540	46784880		23.4833	210287312	185969232	218030720	199244096	7956210	8765230	8140551	8538652	148378128	184645600	141267744		23.4833	113684024	131617536	122090736	118478624	108549864	125361000	1359387	1365064	1243822	1480636	1307001	1264267	36111000	36041792	34489044	32813402	39888440	32137830
	24	119284384	126823200	113943320	7347474	8114358	7570317	95539992	102990032	102264152	91964368	97739968	101991936	47523384	50756892	46238156		23.9833	223178784	193108848	228013536	208011296	8259754	8329157	8317186	8608941	152748464	185866464	144405248		24	117922848	132545600	126794512	122292608	114318672	128626784	1468392	1304151	1540460	1561066	1103093	1306173	37784500	37327848	35518524	34038748	41501524	34934932
	24.4833	119820080	128650440	119585600	7735330	8099832	7883528	98804944	102635880	105563392	94861656	102149024	105295104	50271344	51404716	47183312		24.4833	230687136	200303712	238487376	212406672	8630484	8218926	8142942	9055820	158461200	195611072	151840288		24.4833	119965920	135985920	130561984	122234176	114896864	131624848	1317976	1226492	1448156	1272270	954406	1342323	38205584	39487880	37216688	35469800	43263360	35343896
	25	122721944	130210640	121438152	7336168	7742519	7782174	98461368	108750960	107281848	98017752	104437472	107184736	52270824	53443180	48030736		24.9833	234892672	203940112	238139120	222038656	8562693	8683659	8527548	7856464	167044096	200064560	157047808		24.9833	121474096	141119712	133804560	127069328	117759000	137020032	1366263	1317130	1383430	1469918	1418505	1579851	40651424	40282808	37417780	36516788	42880400	36235980
	25.5	126765152	132229952	122044656	7820564	7341294	7324608	102227640	108759832	111708744	100415840	105111088	113473928	53713240	53527688	51415352		25.5	244130208	213449056	254620240	233177248	8490692	8191200	8361936	8063112	171567248	207369552	165270256		25.4833	125965872	145146128	137623696	131110656	121675400	141774736	1306522	1230406	1421554	1205051	1226294	1558000	41217984	40998800	39280040	38004116	45279520	38405472
	25.9833	128954784	135801360	128291032	7172510	7529142	7518054	105056536	111070192	113834848	103627784	110039048	113111232	53135212	55457572	53648184		25.9833	251329232	223358368	258460448	234015312	8685686	8019490	7691470	8107922	177304528	214646512	167611552		26	127557792	146413392	140011840	136575664	125620608	143117216	1547832	1334236	1400640	1590712	1246709	1507285	43084992	44243412	40539396	39698352	46969480	40116048
	26.5	130470696	140308368	128608304	7096408	8086728	8010391	104537592	115307880	116513496	106167576	113543040	117583976	56690020	58963876	52813464		26.5	261930992	225137504	270715392	247158112	8536672	8794144	8713599	8880622	183813328	229157008	177218576		26.4833	131970904	148396640	143939312	136986096	129828432	149804640	1510533	1374073	1160914	1555538	1392340	1302686	44561420	43127096	41557852	41738372	49339968	40060316
	27	132336120	140476416	131637840	7440585	7343378	8272941	110162048	118283696	116778328	107976088	114814432	118539680	56866256	59182188	54601828		26.9833	265392416	231379856	272365056	252969280	8148224	8778445	8269790	8448605	191451456	234511040	183670064		26.9833	134518960	153342272	147513536	142555664	133153552	152078032	1469949	1582396	1632964	1258270	1535394	1508297	44555916	45270628	43043248	42525980	50722788	42422148
	27.5	136951280	144035584	135588112	7317300	7837293	7675785	112597040	121251176	118747656	113338096	117291152	122211120	58305448	60013928	57615768		27.5	275233088	241469776	284095520	264293344	8598428	8858267	8315554	8757666	194794288	241003344	189841488		27.5	136238192	156743872	151616224	144948960	135970144	151666320	1499147	1464288	1275437	1267920	1393683	1510569	47239748	48019888	43441328	42330596	53444644	43421232
	27.9833	136608864	146910816	136240400	7446260	7681395	7641376	114185080	121888376	121902824	113851024	119825944	124295176	59773188	62582212	56939212		27.9833	284888640	249613568	294135712	269066816	9206482	8802865	8683892	8572433	203974096	249166688	194064576		27.9833	139126816	161798592	155794880	150341840	139732992	155620624	1544411	1466078	1437960	1495702	1494132	1259786	48687252	47946948	45590580	44863464	54933588	43942340
	28.5	140858672	149151488	138078656	7076450	7503252	8002801	115022440	125356968	124718392	116731728	124125808	127990904	62350348	63642524	58705244		28.5	296521344	254212848	303130656	274801472	9664133	8621414	8378048	8429590	211325792	257921536	201909456		28.4833	142195552	163281664	155178272	151381232	142450336	160052656	1754004	1382494	1458388	1660893	1601803	1317492	49818680	49300332	47817000	47668236	56799464	46911756
	29	143997104	151977216	141713984	6979159	7711478	8099255	119460760	127285672	126485568	120257216	123040568	131258928	63763888	65324752	59759936		28.9833	304163392	265155856	309020256	287132480	8738142	9165480	9212625	9082042	217649584	265260192	212495776		28.9833	145817696	167008864	159566480	153139008	145160944	166574096	1460769	1176229	1380892	1159533	1565842	1485998	50754412	52453368	49089768	46332776	58760864	47890248
	29.4833	146359280	152387120	143689408	7391054	7896540	8215816	120963048	128570688	129238608	125006800	127313776	134012736	63800916	65189180	61255292		29.5	311016288	273149248	318600864	291015872	9200382	9171037	8670136	9129155	225298560	270408352	216297648		29.4833	147985584	168754608	163791216	154839200	145785520	165979040	1593278	1729496	1463518	1429535	1282035	1510242	53067544	55283828	49290820	48398904	59710616	49084776
	30	146810832	158337424	146946832	7253080	7445774	8100319	124257464	130808832	130977104	125050672	128703784	137854848	64963272	68176520	64208364		29.9833	320506944	282421280	332954368	305194368	9708372	8227061	8012426	8989227	230626848	279695520	221921072		29.9833	146711440	170234528	166299904	159026128	150018272	171279360	1413592	1442426	1513221	1402294	1262415	1355018	54564492	54148196	51265028	49632228	61171200	50800800
	30.5	149688928	160016640	149444176	7532474	7402694	7810801	125171128	132473360	131376272	127459368	134533392	136907984	67762552	69210880	66299760		30.4833	332876544	284972608	345836928	311976896	9226951	8476393	9348380	8466239	237508192	288249856	230149472		30.4833	151890848	174987152	171231328	161585824	150803808	177426448	1265380	1382762	1555218	1502220	1304095	1497342	54142236	55699492	52063416	52199300	62501468	52265360
	31	151891856	160418944	151493296	7333337	8010582	8046919	128211656	134522544	132910264	129008384	137986544	142641456	70449032	71264488	65787272		30.9833	339400000	294899104	347120992	321687264	9731691	9307430	9163948	8254144	244408960	299430080	234003296		30.9833	152752336	177261408	171028256	162204976	153097632	177472128	1524143	1446080	1365459	1460740	1367066	1605957	55846824	59038160	53904184	53214128	63685672	54093644
	31.4833	153209808	160403984	153256432	7305046	7630906	8037088	130998504	141536576	136895536	133258984	136584608	144424672	71041784	74034120	68051656		31.4833	347390368	305992320	358733280	327191520	9474316	10061602	8423651	8962257	250658544	312037472	244739424		31.4833	153882368	181997888	173125344	162597040	160669904	181440416	1560262	1475406	1500536	1387455	1526428	1553859	58460456	60049704	56283472	54377568	66280000	54531612
	32	156124256	163925136	155566800	6864788	7492416	7531610	131535936	138235472	141544160	135703440	141682080	150080880	72601616	74116344	68446648		31.9833	355382048	313515744	365681600	337850592	9662827	8995313	8930900	9739159	260517888	320221472	251276192		31.9833	156090112	183243680	174589760	169006720	159257520	182376832	1548634	1474440	1418626	1558765	1391923	1494442	61220684	60456668	55160380	55193944	67017080	55315584
	32.4833	156538640	165927472	157132384	6832660	7817136	7635472	133154432	142864736	140492048	137259024	141952240	151792224	74570824	77817616	70565280		32.4833	367264544	317993408	381977952	347146016	10120859	9169466	9472097	8938985	265479968	324508192	258640800		32.4833	156634752	185734720	177957136	170074544	161028000	184986672	1576747	1491252	1543783	1505846	1370178	1756463	62671852	62921592	58368312	55644884	68034296	57289740
	32.9833	158991632	165879440	160976704	7783035	7260826	7729382	136049600	144607280	142746784	141708672	145827376	153023824	76126528	78452552	72507776		33	374987488	330789664	388166112	360239872	9343037	9412500	8626010	9024749	272381600	337269056	266836768		32.9833	159958368	188213664	181993440	174321424	166695888	188561904	1565479	1536210	1581018	1442237	1329978	1670556	63151388	65531772	60379384	59248252	71682048	57883656
	33.5	161345136	169594336	159032768	7254216	7913632	7819424	136665728	146812960	145490048	144534608	147641408	158527376	78029064	80084208	75684064		33.4833	381901696	336475648	399415648	361651200	10258170	10014272	8663127	9558418	278799872	346131904	275663168		33.4833	164202768	192848560	181605744	174315584	165958048	192529088	1507789	1468884	1485990	1467818	1146686	1422798	63542228	65032712	60416628	61683160	73561088	59289824
	34	164424816	171222848	165054400	7201815	6898766	8032859	143845648	147635792	145030000	145429104	151366896	159371968	77998944	80989920	74389040		34	395854944	346236448	413501728	373648160	10516221	9510192	8313686	9936097	285778688	352242688	281597248		33.9833	165414256	192988896	185305728	176358656	173118128	191869360	1560527	1644505	1276690	1492827	1342642	1607927	67204496	67003152	62522224	62379908	74461720	62054956
	34.5	162825216	173637184	164949712	7268010	7939411	7884430	142233904	152458880	147338928	147704192	152326944	161412656	81979464	84068840	76408400		34.4833	405186048	352492032	423009664	385332192	9747954	9554473	9055353	9046257	295605472	369372192	292883968		34.5	167727344	196960912	187406240	178863968	169609440	196886144	1530405	1353265	1615718	1410210	1311249	1524596	68216744	69346576	64370244	63183100	78317808	63018828
	34.9833	166522192	178467744	165403760	7014491	7880008	8251798	145214704	151667744	150429696	152674176	157150896	165497632	81795280	86761632	78898864		35	412931232	364810336	433823008	394031808	10846633	9358605	9423824	10219709	306461408	375421952	298183104		34.9833	167719328	196762480	189474592	181462288	174467968	197007456	1600675	1504276	1453558	1349514	1481161	1499439	68912200	71092136	64685768	65726924	78867280	66016184
	35.5	167262112	178425456	168142416	6962909	7321366	7717431	147976224	151950608	153917376	153021504	160138992	168263024	84676648	87170448	80644400		35.4833	431066400	370862336	445885728	411023392	9960389	10684218	10137698	9680962	311372544	385481728	306837344		35.4833	169719504	201439792	192466624	182723680	176499392	201474912	1474123	1390856	1409701	1554360	1409175	1718510	71798720	71900616	68044768	66623536	81376328	66849920
	36	167103328	182109824	169635632	6639370	7907763	7413806	147939232	155632160	152966304	157445824	161642496	171934064	86624560	89207040	83186504		36	438717824	380610784	458760864	410345408	10804755	9807215	9808099	9070160	317939008	398152576	312308320		35.9833	171250720	203265664	191300112	184334816	179997696	199036144	1679813	1687172	1689107	1583897	1406914	1453160	73098800	73871696	70410424	68839832	83532688	69359568
	36.4833	170736176	182244688	170838528	7784572	7421562	7779006	149294800	156708768	154833504	157429632	162892928	173027216	88585856	90628352	85981184		36.4833	447102080	387135360	469043808	429608064	9726622	10304576	9567477	10222578	330825920	401437408	322819392		36.4833	170308112	203125200	194348928	184645360	183057328	204754640	1776709	1518952	1414311	1746612	1470764	1461579	74420384	74647480	69783600	69921976	85689600	69124656
	37	169569456	182458016	174385008	6999398	7325242	7808064	150492864	157957440	155656176	160604720	167955136	174704368	91995424	92210160	86842424		37	459670624	398183968	477426944	433374464	9757338	10733630	9941189	11032863	335952768	415944224	327926976		36.9833	175892064	205568816	195934320	185562672	181773184	209251696	1530911	1255184	1508485	1700787	1496871	1351835	75867512	76470384	71200792	70368264	87009368	71934872
	37.5	174302736	186286288	175657904	7407314	7699943	7695894	156830832	161183248	156448384	163569920	167356432	177573168	90772456	93411424	88312776		37.4833	461005536	408451072	494745184	442433024	10693628	11186511	9990076	10448924	345647104	431859968	339469440		37.5	175619376	208350544	199466336	189421008	183560544	210403488	1236529	1269106	1534196	1517326	1521434	1739861	77756568	79135376	72617464	71944144	88049784	73202600
	37.9833	175735024	183704592	175937152	6985875	7674490	7947863	153983040	161868880	158967872	171387104	171470800	182454976	93216808	96092928	89292664		37.9833	482489376	414018048	507041568	453734656	9318258	9858568	10117371	10559995	352933184	443672192	353393088		37.9833	176900816	212228768	203509664	191823312	186114976	209031760	1604400	1689987	1624115	1652814	1390969	1711182	82402784	80031864	75165872	76554080	92161992	72671384
	38.5	173467440	185783200	179465248	7305064	7385166	7388374	159611088	164081168	160004384	169299408	173590768	183375152	95180264	97473656	92321616		38.4833	491990144	430702432	523273376	458963488	10160488	9736664	10630244	10195209	365142016	452147840	353887040		38.4833	177909248	212037232	204789024	192473584	189697216	212053120	1610300	1618844	1589438	1567866	1299864	1482502	81501704	81854568	78142728	75932648	92844968	75414392
	39	178126464	187459680	179503600	7010865	7766896	7661347	157681088	161723280	162106608	172552416	173050160	185335008	97003224	96436704	91653744		38.9833	502595008	438077056	531244608	477869248	11167911	9213870	10047453	10348728	374671904	464617952	363811968		38.9833	179233216	212782432	208088224	195446640	191957392	215642480	1409414	1780978	1562096	1612161	1500017	1673085	82827056	84167456	76710688	76753584	95533416	78864784
	39.4833	178397104	188068128	180212704	7548243	7556161	7578253	158537296	167862592	163670032	174928704	177207504	190296272	98169768	100563096	93678208		39.5	515115840	451318048	546434560	488689344	10936875	10611049	10283708	10517432	375879712	471940544	375856384		39.4833	179478576	216069456	204143056	195174736	193420848	217625136	1666073	1390563	1609614	1742741	1607829	1313306	85549952	86546792	79976976	78727528	95736024	79802632
	39.9833	176432144	188388624	183679856	7215292	7248478	7391116	162167088	169350672	160842304	175747824	178146288	192146624	99071544	101832728	96677656		39.9833	518236352	454809632	557420480	498204640	11063785	10174168	10615070	10647233	390945728	489821344	382201024		39.9833	181722992	213904544	208664048	196779904	192804160	217129184	1414061	1655697	1732744	1560374	1622638	1592438	85831808	89602736	80504880	82316704	99363656	82723304
	40.4833	182173648	191548560	184781616	7428332	7600054	7837517	165098384	169977024	169488112	178013520	180716256	191631776	102102536	103624904	97945992		40.5	537003456	469937664	567820160	508012672	10294508	10816391	11045529	10460105	396401504	496854976	390732064		40.4833	181709344	220780944	210581728	199150672	192139328	220306640	1632327	1631056	1726629	1654984	1428817	1708493	87215864	87882472	80789360	82567464	102153720	86302840
	40.9833	184221168	196138960	184205296	6947026	7606312	8109180	165571552	169645968	164577376	178965904	182188848	196191520	103751184	106593336	100883528		40.9833	544780096	473753248	580911552	521655136	10690861	10788869	10430283	10570456	407223168	509189024	403613056		40.9833	184716464	220975680	210137312	198403632	196404784	221948448	1628519	1457154	1584504	1505945	1322371	1660988	89278704	91881864	85249112	83058768	104152776	83649392
	41.5	185581456	195667712	189983344	7977228	7681004	7500265	166996432	170584592	166171376	182769952	185018624	196320608	107259160	108973248	99730696		41.5	557558592	489491552	597671040	532080384	10891006	9861519	10420127	10921144	417741408	520881440	414241088		41.5	186901536	222333520	214984720	201536624	199608080	224574576	1530999	1517910	1384452	1517921	1490120	1398563	89966656	92713408	84449392	84692992	107535072	87278104
	42	185975424	195560016	185347808	7201040	7372328	8378666	168024032	172954672	168363712	184381680	186697840	200209664	108950256	110956952	100932728		41.9833	572044928	497668288	609420864	538600256	10993848	9859046	10237463	11798179	428319584	533220064	423738016		41.9833	184683536	223871152	211909024	204265520	197679936	224348160	1640036	1600886	1573295	1581318	1558069	1616835	91558368	94697368	87905136	89529880	107150184	88735248
	Slope (RFU/min)	4.00763e+06	4.23718e+06	4.27718e+06	-1062.2	-6510.28	-3311.26	4.26101e+06	4.13188e+06	3.86816e+06	5.16093e+06	5.03095e+06	5.53659e+06	3.21242e+06	3.23716e+06	3.05258e+06		Slope (RFU/min)	1.86937e+07	1.62872e+07	2.02503e+07	1.78821e+07	140227	120800	142792	157852	1.44747e+07	1.82185e+07	1.46518e+07		Slope (RFU/min)	4.13062e+06	5.43797e+06	5.20719e+06	4.84111e+06	5.15854e+06	5.72075e+06	8225.25	11661.2	12353.9	11137.8	9223.94	9971.09	3.00749e+06	3.10993e+06	2.82524e+06	2.88922e+06	3.59933e+06	2.92006e+06
	WT average slope		4.174e+06															WT average slope		1.82783e+07											WT average slope		5.0827e+06
		Slope relative to WT average																	Slope relative to WT average													Slope relative to WT average
	WT	0.960142	1.01514	1.02472														WT	1.02272	0.891068	1.10788	0.978324									WT	0.812683	1.0699	1.02449	0.952469	1.01492	1.12553
	S95A	-0.00025448	-0.00155972	-0.000793307														S95A	0.00767176	0.00660893	0.00781212	0.00863604									S95A	0.00161828	0.00229429	0.00243058	0.00219132	0.00181477	0.00196177
	Y324A	1.02085	0.98991	0.926728														K374E	0.791908	0.996727	0.801594										R308E	0.591711	0.611866	0.555855	0.568443	0.708153	0.57451
	D367A	1.23645	1.20531	1.32645
	R308A	0.769626	0.775554	0.731333

## Sheet: ED_Fig8d_Raw_fluorescence
		Fluorescence (RFU), Experiment 1																	Fluorescence (RFU), Experiment 2													Fluorescence (RFU), Experiment 3
	Time (min)	WT_1	WT_2	WT_3	S95A_1	S95A_2	S95A_3	Y324A_1	Y324A_2	Y324A_3	D367A_1	D367A_2	D367A_3	R308A_1	R308A_2	R308A_3			Time (min)	WT_1	WT_2	WT_3	WT_4	S95A_1	S95A_2	S95A_3	S95A_4	K374E_1	K374E_2	K374E_3		Time (min)	WT_1	WT_2	WT_3	WT_4	WT_5	WT_6	S95A_1	S95A_2	S95A_3	S95A_4	S95A_5	S95A_6	R308E_1	R308E_2	R308E_3	R308E_4	R308E_5
	0	12346210	14591632	13447396	7180078	7167177	7566750	11687692	14427990	12499860	10491927	10854188	12002820	8377454	9376104	8488288			0	9141934	7029040	11668857	7918932	6446438	5545410	6618200	5760652	7110100	3540803	6645708		0	4664754	3698853	5467621	3212135	2453157	3342327	1157012	1161121	1044028	1134516	912481	990022	2017206	1531592	1784357	1366664	1289878
	0.466667	13433812	15955041	14011192	7262196	7439222	7515858	12135353	15734894	13174940	10658666	12125895	11447810	8223404	9180200	8501133			0.483333	10479444	8240378	12954874	8124866	6613768	5710788	5630119	5511994	7200613	4781136	6195776		0.466667	5418094	4484888	5983494	3781324	2879574	4230724	1048306	1025611	1152768	1146799	1068210	1164073	1778722	1762962	1858916	1670654	1750001
	0.95	14764143	17389760	14294043	7003748	7414546	7392682	12853962	15085020	14570300	11615553	13289804	13003655	8473978	8890817	8938242			0.966667	12244671	8978121	14854608	9133598	6064543	5514665	5791754	5717538	7931452	9540629	7287224		0.95	6279752	5994579	7276285	4728334	3217142	5220608	1000244	886997	1038120	1013313	1044033	1109759	2554220	2322341	2222067	1524427	1933552
	1.41667	15836878	17952932	15762372	6957564	6692349	7902703	13834068	17040470	15972437	12401433	13243131	13406804	8978873	9733213	9077832			1.45	14458584	10614780	15514448	11460556	6144259	5993500	5899422	5738412	8917398	11229952	7243322		1.41667	7171867	6185751	8053598	4829644	4123589	5986674	1172880	1147085	1085643	955113	1017377	1305142	2438615	2159398	2527827	2060822	2170831
	1.93333	16885080	20323140	16257217	7125766	7368660	7768966	14543777	18370990	15965611	12890054	14206604	13994654	9852622	10341738	9155028			1.93333	15212850	12394558	18484426	11669188	6104864	5290798	5490320	5707794	9648407	12815597	8543352		1.93333	8545964	7728042	9351577	6333072	4692774	6764985	964781	1001852	1307846	1171670	1136990	1059364	2961950	2724564	2488415	2155565	2383606
	2.5	18153480	21841654	18211674	7321190	7270980	7240722	16698309	18704794	17210756	13683852	15604474	14810774	10394163	10296482	9819879			2.46667	17049634	13770953	19837896	14163613	6367719	5746316	5756584	6020849	10643369	14674896	9508320		2.48333	10097286	8689900	10721688	7893128	6020221	8155418	1006479	947660	909248	1004035	1095979	1011452	3420046	2991654	2881077	2531294	2591668
	2.98333	20599474	22770280	19817262	7183301	7213204	7388416	16976226	19675098	19529084	14987081	16615812	15987859	10122946	10910504	9926130			2.98333	18515718	15802669	23128448	16199336	6329352	5851845	6630070	6070527	12160043	16584341	10077132		2.98333	10923974	10358216	11909972	8614046	6849094	9380747	1117061	1003739	1123014	1029874	1353247	1171490	3659099	3156641	2988427	2660153	2845159
	3.5	21190888	24997082	20735858	7477943	6929424	7330411	17618256	23197320	19567260	16284974	17429242	17591230	10622941	11387586	10432742			3.48333	19787622	16439363	25487900	19125944	6329484	5822974	5869372	5722634	13563831	18953310	11432756		3.48333	12193350	11972470	12974718	9707919	8217139	10368452	880009	1313302	1187592	1227502	1108091	1224244	3713420	3324995	3675728	3162783	2868540
	4	22627890	26255970	22124858	7320086	7169470	7409670	19218738	23849260	21765270	17151584	19288026	19161758	10760163	12007287	11056291			3.98333	22846180	20048026	28360694	19435066	6099148	5747820	6706208	5597724	14060419	21043018	12605180		4	12964689	13773019	14566295	11682554	8910884	12084055	1126360	1238656	1076251	1034582	1106983	1205619	4035789	3902085	4260530	3054270	3427394
	4.5	24168212	27002512	23973584	7204788	6939872	7647194	20335404	23728032	22602608	18377846	19579508	20348598	11613183	12652882	11825049			4.48333	24966428	22148214	30040900	22260676	6735194	6375855	6614500	6163669	16815818	23833112	13741912		4.48333	14698845	14957185	16407898	12190222	10412682	13287359	1396145	1076372	1340455	1135060	1174533	1091883	4276056	4005976	3995204	3286298	3744734
	4.98333	25544816	28463130	24956060	7141943	7503314	7871758	23468890	25782342	24208070	19652444	21039750	21489430	12181183	13541856	11377789			4.98333	28159552	23867896	32822404	25407118	6717795	6151106	6100018	6226163	17353352	25424556	15288166		4.98333	16361611	17622628	17709240	15117233	11024608	15918083	1007582	1156338	1139342	1216668	1086908	1308130	5004602	4719116	4664140	4047312	3965468
	5.5	27081808	31370626	27187114	7351812	7384880	7865557	23577140	27101322	26612526	20561820	23097946	22420552	12721300	13348943	12520530			5.5	30800624	25203236	35538856	27032142	7420738	6612944	6573032	5838700	19584156	27399936	17232184		5.48333	17346484	18502722	18519796	15231402	12767119	16206046	998043	1215240	1196204	1019480	1087295	1065979	5482887	4845835	4909359	4084069	5046902
	6	28726628	33175954	27419994	7387891	7327662	8050837	24560698	28419500	28162038	22798940	23237790	24525440	13485368	13931902	13401406			5.98333	32878998	27690212	38712100	29716312	6805586	6424950	6080474	6197946	21549916	29826240	19274372		6	19512114	20287556	20588936	17064228	13907798	18891694	1140003	1074741	964015	1174359	1152601	1196560	5583982	5508813	5259014	4856796	5086109
	6.48333	30530886	36397168	30815564	7339859	7271212	7815110	25766128	31063886	28848196	24376788	25236414	26401198	13481236	15591094	12804267			6.5	36086620	30465258	41989072	33383968	6919676	6115255	6077415	5870747	23542388	34239660	19502190		6.48333	20337768	21306362	23731750	19180686	15750213	20133390	1190570	1081581	1103740	1288324	1222322	1249786	6018310	5882262	5869858	4721591	5469648
	7	32820020	37123452	31966278	7250716	7329520	7896392	28331568	30732994	31267192	24920680	26943662	27540664	14631501	15231164	14440622			6.98333	40672508	34094936	46788872	34917512	6098424	6273304	6275221	6381864	26242330	37524504	22101978		6.98333	23411544	22749298	25279082	21325060	17772126	22819376	1083508	1204740	1301575	1431889	1210440	1150147	6102936	6692570	6464682	5390901	5654742
	7.5	34098908	40254208	34385076	7406545	8046320	8495795	28923930	32722146	32821856	26487362	29076064	29511488	15192991	15743135	15103590			7.5	40306772	38943328	48609272	39241100	6982616	6865634	6289854	6505750	27953472	37376120	24101426		7.5	24834116	25701846	26956486	22897314	19427064	25557916	1194728	1158151	1298104	1499731	1103032	1070375	7600976	6683293	6532977	6128894	6297416
	7.98333	37551704	40585996	36391792	7521574	7403409	7828609	30902440	36664828	34220552	27785786	30566078	30567270	15609694	16682091	15546859			7.98333	47478144	39043104	50575332	40749340	7358456	6281820	6594242	6415656	31527686	42252140	26716980		7.98333	26339252	27528786	28556588	25895212	20265462	26504998	1144338	1087227	1140129	1022862	1089472	1233498	7909058	7551840	7358811	6222732	6806086
	8.5	37914936	42505944	37917284	7608330	7685922	7575416	32865198	36001400	36638944	29449700	31750386	32271268	16008905	17740498	15331771			8.48333	46416412	42552416	56992956	43045172	7232686	6672675	6243862	5846353	32064964	44274352	27631126		8.48333	28735412	30335152	31969116	26354900	23897278	29774424	1341674	1208500	1297327	1032951	1031120	1556710	8616551	7840672	8377467	6793984	8359914
	9	40043920	44775672	39045912	7554220	6871914	7454866	33033524	38384504	38614404	31283166	33421144	33898872	17267850	17502202	17432312			8.98333	53494604	44287948	59560440	46849748	6847353	6413166	6607119	7496314	34759180	47564488	29349552		8.98333	31201694	32471964	33919216	30154812	25104190	30454714	1274395	1165556	1488147	1105902	1139546	1326417	8723999	8291163	8675341	7340556	7976685
	9.48333	41227100	48380512	43351396	7553455	7329132	8322960	34821984	41010064	38843032	32597790	34734240	34682404	18355944	18661472	16891586			9.48333	56627396	47936780	64927512	49121956	6737399	6889322	6960882	6589628	37336296	52149128	33129528		9.48333	33702624	34543220	36254112	32084582	27434316	32792520	1382661	1092744	1099548	1263269	1009064	1127128	10455898	9825670	8808437	8255442	8512871
	9.98333	44342448	50053308	44104484	7481150	7823156	8197222	38106464	41756484	43019964	34153660	36378356	36495660	18649834	19366596	17687660			10	59435488	51790336	67496296	53366368	7300848	6130327	6415306	6544502	38447408	54537820	35214020		9.98333	36392772	36925256	36861204	33710152	28994342	35698864	1374196	1236574	1271449	1221456	1221826	1164568	10345883	9898861	9610849	8379993	9315651
	10.5	46660948	51755536	47249172	7733144	8577757	8086452	39085652	43798244	44231652	35167824	38982916	38605876	19397084	20860844	19588740			10.4833	63593488	56798196	72411832	60052116	7092131	6975026	7061553	6633124	41827392	57090260	37922812		10.4833	36971744	40349652	40071788	36456708	31273428	40406444	1396403	1276057	1037176	1418488	1085804	1294511	10804017	10362030	10671325	9345524	10663032
	11	48801832	52277256	48087648	7232816	7783409	7607187	41211612	45582396	43933152	37602856	40503220	40246028	19993876	22269028	20172340			11	67100208	59004672	73665632	62932924	7335664	7022792	6848588	6581602	45232396	59316780	39563560		10.9833	40504456	43826948	42732844	39114828	32631128	41199756	1421411	1152979	1227411	1316676	1175422	1252877	11841877	10715854	10345876	9798821	10667862
	11.4833	50838124	56165932	51619220	7412244	7466372	7993476	41398524	46307444	46481744	38974064	40546652	41919628	21591112	22365728	20063590			11.4833	73153040	61927596	79140864	67162176	6831032	6735102	7490484	7204667	48160796	60798440	42411260		11.4833	43080692	45094912	45998044	40465848	36045468	43408048	1217087	1361979	1262901	1318738	1190216	1411223	12515954	11867038	12171975	9921171	11735247
	12	53998568	59224768	51614860	7980236	7758419	7795032	44686528	48824628	50106224	40523296	44896284	43792960	21658094	23167296	21148090			11.9833	75462144	65121072	83473000	69463752	7373764	6685968	7019560	6942448	51794028	66967564	45880844		11.9833	44498100	48219804	47886560	43900280	38038184	46090548	1290827	1078869	1269106	1272809	1183897	1251392	12945265	12842882	12061747	11715131	12626635
	12.5	56344784	59498880	54794232	7317425	7504798	7819522	45612984	51791900	51389052	41967416	46296880	47219352	22333254	23681332	22484678			12.4833	79472856	69602744	89918032	73490424	7075868	7066635	6645708	7054252	54245644	72220216	48174628		12.4833	47849812	51334156	49785464	46819424	40852128	49165516	1297572	1227748	1298173	1211613	1321285	1366785	13372379	12786569	12620070	11669464	12524082
	13	57589084	63343316	56383156	7626395	8510548	7457506	47022332	52601024	53967736	43331428	45956176	47571792	22907168	23726162	22102772			12.9833	87807144	74769456	93067264	78666168	6848626	7255562	7133211	7270426	57085096	75668336	50472492		12.9833	49690200	53977180	55465752	49967440	43784580	52689272	1308732	1324495	1282841	1425692	1243280	1305261	15776778	14578628	13661253	12588103	14177889
	13.5	60335676	67477544	59693000	7202160	7618864	7627896	49620748	56569676	55011920	45782264	48353180	50481752	24908574	26183898	23618596			13.4833	91009384	78390560	97929152	83714448	7823754	7151912	6813101	7013536	61809868	79373144	55547352		13.4833	53046208	57897136	57252328	54198992	47205020	55515424	1240245	1479606	1467966	1356484	1023693	1285624	15242654	14868006	14762092	12850383	15869970
	14	62723776	67355360	61982804	6831818	7664097	7995226	50043364	58116564	58235156	47999644	51155408	53459280	24830640	25301636	25145146			13.9833	95595064	82920416	100681272	87337512	7123124	7189142	7456198	7115946	65815316	84860040	57474280		13.9833	55453852	60077108	58424468	54984732	50111980	58859784	1403543	1472451	1303552	1177615	1163449	1540205	16729820	16172837	15174549	14302296	15471002
	14.5	65728968	73247240	64472928	7081567	7927384	7767552	51937516	59868592	59895248	50394864	54252592	54576572	26936332	28407244	24961352			14.4833	102948856	89537408	108365400	92972816	7068482	6766360	7063012	6392499	67576016	89673840	61012884		14.5	59315004	64050252	61562800	57874484	51205924	61093944	1353558	1238642	1371574	1417752	1165913	1381120	16565350	16840728	15347895	15282511	18405732
	14.9833	66935848	74789792	65102460	7871672	8104589	8133075	56012724	61432832	61731756	52857188	54598540	56948216	27096100	28526038	25868622			14.9833	107801304	90715064	111471480	93511592	7747658	7069422	7304837	6750265	70011544	90723184	66852852		14.9833	62982560	69044824	65464900	61675460	54687896	62444380	1358019	1508774	1438663	1340828	1240712	1333020	18651494	17074368	17247794	15231510	17741422
	15.5	69500136	76270744	69287320	7704282	8080618	7971376	56308176	63002932	61660716	54523560	58945268	58273532	28509892	28415964	27470956			15.5	110881736	99636176	118927112	100998600	7378762	7518026	7696845	7517366	75096920	95597416	69656392		15.4833	64500928	70286408	68501904	64216088	58387888	67069048	1268931	1251706	1635509	1310630	1026521	1417260	19037460	19139678	18513780	16691311	18382076
	16	71186448	79829344	72099584	7550174	8237406	8349773	60507704	64317420	65501040	55736908	60109740	60993204	29409760	29592238	27928702			15.9833	119559784	100912664	123365816	105508320	7614550	7317936	7443400	7169035	78830416	101809360	72363936		15.9833	67460232	73586544	71835032	67802728	59517664	69702904	1136127	1355430	1454148	1297101	1108909	1374017	19361622	19444322	18538432	17564876	18931156
	16.4833	75596784	83516432	74392408	6945338	7842332	8091966	61014428	69224056	68763176	58904108	62626608	65397628	30725758	31248468	29878210			16.5	121853120	106916888	129927448	112804200	7838150	7219278	7171842	7418078	81627856	105044864	74281960		16.5	69592088	75946584	75641624	70690104	64401728	73674128	1318002	1331130	1473357	1251651	1022962	1153225	20275888	20154082	20316938	18160760	20504114
	17	79517904	86764040	77352672	7485200	7840280	7404524	62475404	70829440	69678264	61053892	64372244	66466124	31449316	32621988	29730786			16.9833	130115376	112941808	135127952	114672248	7623104	7088457	7435506	7232090	85816984	108259536	79916272		16.9833	73318872	81284504	78028160	74383584	65896648	78064648	1318077	1291958	1575586	1229066	1177030	1485729	22441772	21796198	21939766	18293924	23008728
	17.5	82464776	88576784	78496400	7209626	7881098	7966991	65001968	72964624	71433736	62768188	65805912	67393760	31061074	33846644	31416120			17.5	134932912	118444984	137176560	122584712	7902982	7025294	7294514	6984442	89654760	115054576	84571000		17.4833	76761704	84334088	81895800	77042824	69617808	80036160	1254263	1350340	1239164	1371739	1442238	1423759	23430478	22063566	20778242	19179924	24156006
	18	84041136	89873864	80883656	7514630	7446925	7736932	69616104	74263592	73547904	65278876	69195600	70919128	33366306	35924040	31855906			17.9833	142724672	122912120	148181408	129505880	8005190	7219356	7562860	7872730	95764720	117211384	85835360		18	79857216	86962016	85186968	80289360	71215336	84809328	1421564	1242281	1488291	1473941	1216576	1242669	23922454	22905650	22819334	21698544	24561798
	18.5	87157128	94519136	85912504	7523832	8044144	7479406	69304048	76244072	76558008	68884200	72952480	74254328	34954428	36735444	33317486			18.4833	145536416	127199504	152693360	137654864	7411958	8127400	7302178	7757880	100164568	124123848	90318568		18.4833	80802448	90606744	88540344	84273576	74263992	87343232	1285171	1197281	1421826	1482950	1305377	1248135	24838982	24273836	23241590	22340766	26276500
	19	90939072	95383480	84171248	7260150	7522865	7942639	72195440	80339952	79065080	70936008	74373848	75850840	35072784	36685776	34264512			19	155645744	132244176	160647296	142822096	8232708	7998280	7690477	6767846	102926568	131316856	93725128		18.9833	84203864	93080640	92177064	86190920	78941752	90682952	1267843	1275621	1292965	1473158	1287815	1535094	26001602	25478774	23714788	24312244	27054018
	19.5	92180768	96778472	88407144	7642336	7929012	7324548	75092776	81186816	80287784	71670760	75797184	78363120	36365432	38484684	35047044			19.4833	162153264	138735568	164273440	144691344	7646308	7727086	7380760	7215760	107170392	135354928	100014824		19.5	90028536	97484224	94655152	89192352	81088208	93071288	1307001	1065359	1396282	1520272	1338740	1330888	27584720	26258454	25537434	23098318	28449248
	19.9833	95982912	103036176	93615416	6683994	8029392	7420802	77348208	87015432	82870832	73406408	80105088	82092824	38374000	40034144	36736708			20	166208544	146105440	173091792	151838608	8294241	7542906	6809198	7457223	114231264	142681792	104758648		19.9833	91186496	102523840	98504456	94104112	84059864	98103528	1173534	1371041	1288070	1377928	1381849	1474410	28235626	28336290	26137422	25071158	29961660
	20.5	96964456	103875320	93985680	7287901	7420057	8297726	80383672	84694112	86571072	77620456	80087064	83182528	40075772	41401920	37717868			20.4833	167801712	151035328	175062528	157332896	8154226	7735856	7123214	7887550	116124704	147516240	109843936		20.4833	94273416	106835504	103087264	96905984	90093736	102862776	1388227	1451317	1300376	1269729	1226096	1553431	30192940	29098402	27874492	27001766	31026236
	21	99603360	106370160	98021496	7263580	7978828	7485404	80334552	88045544	89299696	80418016	83229544	87614832	42319724	42668476	39395972			21	176278464	155475856	183469760	166290976	8444977	8210542	7051116	7677478	122533056	154468048	113582320		20.9833	98495120	107925048	107000680	100373352	92020208	106037424	1600313	1370590	1110623	1634595	1280079	1592088	30484224	30495006	28211258	26569374	33381416
	21.4833	102711864	111800688	102981448	6555616	6900190	7946077	82055464	89394032	90189424	81710264	86549280	88400536	42110196	44213332	40267412			21.4833	183894272	160608032	192873600	172500416	8446356	8657915	8301605	7761668	126974096	159552656	118745432		21.4833	103234512	113748968	105665776	105114664	92856976	109520632	1335006	1459129	1426987	1390798	1508002	1484688	31183684	30368622	29888892	28167218	33340838
	22	106405144	111433408	103085280	7279842	7533351	8114960	84885992	93713416	92314800	85020896	88340680	91816448	43912108	45115408	42253852			21.9833	195009168	168673168	197653200	182512608	8564144	8100665	7598011	7085678	132958280	163898432	125783360		21.9833	107086032	116888176	112336568	105149928	98459752	113614656	1345780	1323751	1344681	1345157	1331995	1292965	32884624	32229428	31222008	31134936	36588020
	22.5	108756360	114438776	107539488	7167899	7761089	7675486	87930056	95552984	96925608	84345256	90788736	93089456	44457504	45959804	42352784			22.4833	199220224	174784016	207498016	185624480	7986411	7823232	7796234	7743013	137427168	169865440	128402488		22.5	109004792	118383616	115519392	111826000	103547240	117094616	1418765	1362013	1480606	1186885	1324997	1498724	34215256	32650082	30256406	30097468	35385636
	23	110510672	116907016	110403648	7542335	6960646	7500871	87898032	97465792	98078424	90290536	93852960	95988568	45800884	48177108	43695828			22.9833	203127968	181928336	209213088	192726000	8314425	8229408	7806064	8408775	144212432	175033920	135176640		22.9833	109576568	124784240	118768784	115326344	106364864	119591520	1506769	1419362	1482210	1507708	1315481	1255717	33923860	34717192	32565228	32213860	37797960
	23.5	114760992	122061744	111664256	7310278	8046520	8573399	94223328	100236136	100914344	90360384	95335488	100888088	46374484	49564540	46784880			23.4833	210287312	185969232	218030720	199244096	7956210	8765230	8140551	8538652	148378128	184645600	141267744		23.4833	113684024	131617536	122090736	118478624	108549864	125361000	1359387	1365064	1243822	1480636	1307001	1264267	36111000	36041792	34489044	32813402	39888440
	24	119284384	126823200	113943320	7347474	8114358	7570317	95539992	102990032	102264152	91964368	97739968	101991936	47523384	50756892	46238156			23.9833	223178784	193108848	228013536	208011296	8259754	8329157	8317186	8608941	152748464	185866464	144405248		24	117922848	132545600	126794512	122292608	114318672	128626784	1468392	1304151	1540460	1561066	1103093	1306173	37784500	37327848	35518524	34038748	41501524
	24.4833	119820080	128650440	119585600	7735330	8099832	7883528	98804944	102635880	105563392	94861656	102149024	105295104	50271344	51404716	47183312			24.4833	230687136	200303712	238487376	212406672	8630484	8218926	8142942	9055820	158461200	195611072	151840288		24.4833	119965920	135985920	130561984	122234176	114896864	131624848	1317976	1226492	1448156	1272270	954406	1342323	38205584	39487880	37216688	35469800	43263360
	25	122721944	130210640	121438152	7336168	7742519	7782174	98461368	108750960	107281848	98017752	104437472	107184736	52270824	53443180	48030736			24.9833	234892672	203940112	238139120	222038656	8562693	8683659	8527548	7856464	167044096	200064560	157047808		24.9833	121474096	141119712	133804560	127069328	117759000	137020032	1366263	1317130	1383430	1469918	1418505	1579851	40651424	40282808	37417780	36516788	42880400
	25.5	126765152	132229952	122044656	7820564	7341294	7324608	102227640	108759832	111708744	100415840	105111088	113473928	53713240	53527688	51415352			25.5	244130208	213449056	254620240	233177248	8490692	8191200	8361936	8063112	171567248	207369552	165270256		25.4833	125965872	145146128	137623696	131110656	121675400	141774736	1306522	1230406	1421554	1205051	1226294	1558000	41217984	40998800	39280040	38004116	45279520
	25.9833	128954784	135801360	128291032	7172510	7529142	7518054	105056536	111070192	113834848	103627784	110039048	113111232	53135212	55457572	53648184			25.9833	251329232	223358368	258460448	234015312	8685686	8019490	7691470	8107922	177304528	214646512	167611552		26	127557792	146413392	140011840	136575664	125620608	143117216	1547832	1334236	1400640	1590712	1246709	1507285	43084992	44243412	40539396	39698352	46969480
	26.5	130470696	140308368	128608304	7096408	8086728	8010391	104537592	115307880	116513496	106167576	113543040	117583976	56690020	58963876	52813464			26.5	261930992	225137504	270715392	247158112	8536672	8794144	8713599	8880622	183813328	229157008	177218576		26.4833	131970904	148396640	143939312	136986096	129828432	149804640	1510533	1374073	1160914	1555538	1392340	1302686	44561420	43127096	41557852	41738372	49339968
	27	132336120	140476416	131637840	7440585	7343378	8272941	110162048	118283696	116778328	107976088	114814432	118539680	56866256	59182188	54601828			26.9833	265392416	231379856	272365056	252969280	8148224	8778445	8269790	8448605	191451456	234511040	183670064		26.9833	134518960	153342272	147513536	142555664	133153552	152078032	1469949	1582396	1632964	1258270	1535394	1508297	44555916	45270628	43043248	42525980	50722788
	27.5	136951280	144035584	135588112	7317300	7837293	7675785	112597040	121251176	118747656	113338096	117291152	122211120	58305448	60013928	57615768			27.5	275233088	241469776	284095520	264293344	8598428	8858267	8315554	8757666	194794288	241003344	189841488		27.5	136238192	156743872	151616224	144948960	135970144	151666320	1499147	1464288	1275437	1267920	1393683	1510569	47239748	48019888	43441328	42330596	53444644
	27.9833	136608864	146910816	136240400	7446260	7681395	7641376	114185080	121888376	121902824	113851024	119825944	124295176	59773188	62582212	56939212			27.9833	284888640	249613568	294135712	269066816	9206482	8802865	8683892	8572433	203974096	249166688	194064576		27.9833	139126816	161798592	155794880	150341840	139732992	155620624	1544411	1466078	1437960	1495702	1494132	1259786	48687252	47946948	45590580	44863464	54933588
	28.5	140858672	149151488	138078656	7076450	7503252	8002801	115022440	125356968	124718392	116731728	124125808	127990904	62350348	63642524	58705244			28.5	296521344	254212848	303130656	274801472	9664133	8621414	8378048	8429590	211325792	257921536	201909456		28.4833	142195552	163281664	155178272	151381232	142450336	160052656	1754004	1382494	1458388	1660893	1601803	1317492	49818680	49300332	47817000	47668236	56799464
	29	143997104	151977216	141713984	6979159	7711478	8099255	119460760	127285672	126485568	120257216	123040568	131258928	63763888	65324752	59759936			28.9833	304163392	265155856	309020256	287132480	8738142	9165480	9212625	9082042	217649584	265260192	212495776		28.9833	145817696	167008864	159566480	153139008	145160944	166574096	1460769	1176229	1380892	1159533	1565842	1485998	50754412	52453368	49089768	46332776	58760864
	29.4833	146359280	152387120	143689408	7391054	7896540	8215816	120963048	128570688	129238608	125006800	127313776	134012736	63800916	65189180	61255292			29.5	311016288	273149248	318600864	291015872	9200382	9171037	8670136	9129155	225298560	270408352	216297648		29.4833	147985584	168754608	163791216	154839200	145785520	165979040	1593278	1729496	1463518	1429535	1282035	1510242	53067544	55283828	49290820	48398904	59710616
	30	146810832	158337424	146946832	7253080	7445774	8100319	124257464	130808832	130977104	125050672	128703784	137854848	64963272	68176520	64208364			29.9833	320506944	282421280	332954368	305194368	9708372	8227061	8012426	8989227	230626848	279695520	221921072		29.9833	146711440	170234528	166299904	159026128	150018272	171279360	1413592	1442426	1513221	1402294	1262415	1355018	54564492	54148196	51265028	49632228	61171200
	30.5	149688928	160016640	149444176	7532474	7402694	7810801	125171128	132473360	131376272	127459368	134533392	136907984	67762552	69210880	66299760			30.4833	332876544	284972608	345836928	311976896	9226951	8476393	9348380	8466239	237508192	288249856	230149472		30.4833	151890848	174987152	171231328	161585824	150803808	177426448	1265380	1382762	1555218	1502220	1304095	1497342	54142236	55699492	52063416	52199300	62501468
	31	151891856	160418944	151493296	7333337	8010582	8046919	128211656	134522544	132910264	129008384	137986544	142641456	70449032	71264488	65787272			30.9833	339400000	294899104	347120992	321687264	9731691	9307430	9163948	8254144	244408960	299430080	234003296		30.9833	152752336	177261408	171028256	162204976	153097632	177472128	1524143	1446080	1365459	1460740	1367066	1605957	55846824	59038160	53904184	53214128	63685672
	31.4833	153209808	160403984	153256432	7305046	7630906	8037088	130998504	141536576	136895536	133258984	136584608	144424672	71041784	74034120	68051656			31.4833	347390368	305992320	358733280	327191520	9474316	10061602	8423651	8962257	250658544	312037472	244739424		31.4833	153882368	181997888	173125344	162597040	160669904	181440416	1560262	1475406	1500536	1387455	1526428	1553859	58460456	60049704	56283472	54377568	66280000
	32	156124256	163925136	155566800	6864788	7492416	7531610	131535936	138235472	141544160	135703440	141682080	150080880	72601616	74116344	68446648			31.9833	355382048	313515744	365681600	337850592	9662827	8995313	8930900	9739159	260517888	320221472	251276192		31.9833	156090112	183243680	174589760	169006720	159257520	182376832	1548634	1474440	1418626	1558765	1391923	1494442	61220684	60456668	55160380	55193944	67017080
	32.4833	156538640	165927472	157132384	6832660	7817136	7635472	133154432	142864736	140492048	137259024	141952240	151792224	74570824	77817616	70565280			32.4833	367264544	317993408	381977952	347146016	10120859	9169466	9472097	8938985	265479968	324508192	258640800		32.4833	156634752	185734720	177957136	170074544	161028000	184986672	1576747	1491252	1543783	1505846	1370178	1756463	62671852	62921592	58368312	55644884	68034296
	32.9833	158991632	165879440	160976704	7783035	7260826	7729382	136049600	144607280	142746784	141708672	145827376	153023824	76126528	78452552	72507776			33	374987488	330789664	388166112	360239872	9343037	9412500	8626010	9024749	272381600	337269056	266836768		32.9833	159958368	188213664	181993440	174321424	166695888	188561904	1565479	1536210	1581018	1442237	1329978	1670556	63151388	65531772	60379384	59248252	71682048
	33.5	161345136	169594336	159032768	7254216	7913632	7819424	136665728	146812960	145490048	144534608	147641408	158527376	78029064	80084208	75684064			33.4833	381901696	336475648	399415648	361651200	10258170	10014272	8663127	9558418	278799872	346131904	275663168		33.4833	164202768	192848560	181605744	174315584	165958048	192529088	1507789	1468884	1485990	1467818	1146686	1422798	63542228	65032712	60416628	61683160	73561088
	34	164424816	171222848	165054400	7201815	6898766	8032859	143845648	147635792	145030000	145429104	151366896	159371968	77998944	80989920	74389040			34	395854944	346236448	413501728	373648160	10516221	9510192	8313686	9936097	285778688	352242688	281597248		33.9833	165414256	192988896	185305728	176358656	173118128	191869360	1560527	1644505	1276690	1492827	1342642	1607927	67204496	67003152	62522224	62379908	74461720
	34.5	162825216	173637184	164949712	7268010	7939411	7884430	142233904	152458880	147338928	147704192	152326944	161412656	81979464	84068840	76408400			34.4833	405186048	352492032	423009664	385332192	9747954	9554473	9055353	9046257	295605472	369372192	292883968		34.5	167727344	196960912	187406240	178863968	169609440	196886144	1530405	1353265	1615718	1410210	1311249	1524596	68216744	69346576	64370244	63183100	78317808
	34.9833	166522192	178467744	165403760	7014491	7880008	8251798	145214704	151667744	150429696	152674176	157150896	165497632	81795280	86761632	78898864			35	412931232	364810336	433823008	394031808	10846633	9358605	9423824	10219709	306461408	375421952	298183104		34.9833	167719328	196762480	189474592	181462288	174467968	197007456	1600675	1504276	1453558	1349514	1481161	1499439	68912200	71092136	64685768	65726924	78867280
	35.5	167262112	178425456	168142416	6962909	7321366	7717431	147976224	151950608	153917376	153021504	160138992	168263024	84676648	87170448	80644400			35.4833	431066400	370862336	445885728	411023392	9960389	10684218	10137698	9680962	311372544	385481728	306837344		35.4833	169719504	201439792	192466624	182723680	176499392	201474912	1474123	1390856	1409701	1554360	1409175	1718510	71798720	71900616	68044768	66623536	81376328
	36	167103328	182109824	169635632	6639370	7907763	7413806	147939232	155632160	152966304	157445824	161642496	171934064	86624560	89207040	83186504			36	438717824	380610784	458760864	410345408	10804755	9807215	9808099	9070160	317939008	398152576	312308320		35.9833	171250720	203265664	191300112	184334816	179997696	199036144	1679813	1687172	1689107	1583897	1406914	1453160	73098800	73871696	70410424	68839832	83532688
	36.4833	170736176	182244688	170838528	7784572	7421562	7779006	149294800	156708768	154833504	157429632	162892928	173027216	88585856	90628352	85981184			36.4833	447102080	387135360	469043808	429608064	9726622	10304576	9567477	10222578	330825920	401437408	322819392		36.4833	170308112	203125200	194348928	184645360	183057328	204754640	1776709	1518952	1414311	1746612	1470764	1461579	74420384	74647480	69783600	69921976	85689600
	37	169569456	182458016	174385008	6999398	7325242	7808064	150492864	157957440	155656176	160604720	167955136	174704368	91995424	92210160	86842424			37	459670624	398183968	477426944	433374464	9757338	10733630	9941189	11032863	335952768	415944224	327926976		36.9833	175892064	205568816	195934320	185562672	181773184	209251696	1530911	1255184	1508485	1700787	1496871	1351835	75867512	76470384	71200792	70368264	87009368
	37.5	174302736	186286288	175657904	7407314	7699943	7695894	156830832	161183248	156448384	163569920	167356432	177573168	90772456	93411424	88312776			37.4833	461005536	408451072	494745184	442433024	10693628	11186511	9990076	10448924	345647104	431859968	339469440		37.5	175619376	208350544	199466336	189421008	183560544	210403488	1236529	1269106	1534196	1517326	1521434	1739861	77756568	79135376	72617464	71944144	88049784
	37.9833	175735024	183704592	175937152	6985875	7674490	7947863	153983040	161868880	158967872	171387104	171470800	182454976	93216808	96092928	89292664			37.9833	482489376	414018048	507041568	453734656	9318258	9858568	10117371	10559995	352933184	443672192	353393088		37.9833	176900816	212228768	203509664	191823312	186114976	209031760	1604400	1689987	1624115	1652814	1390969	1711182	82402784	80031864	75165872	76554080	92161992
	38.5	173467440	185783200	179465248	7305064	7385166	7388374	159611088	164081168	160004384	169299408	173590768	183375152	95180264	97473656	92321616			38.4833	491990144	430702432	523273376	458963488	10160488	9736664	10630244	10195209	365142016	452147840	353887040		38.4833	177909248	212037232	204789024	192473584	189697216	212053120	1610300	1618844	1589438	1567866	1299864	1482502	81501704	81854568	78142728	75932648	92844968
	39	178126464	187459680	179503600	7010865	7766896	7661347	157681088	161723280	162106608	172552416	173050160	185335008	97003224	96436704	91653744			38.9833	502595008	438077056	531244608	477869248	11167911	9213870	10047453	10348728	374671904	464617952	363811968		38.9833	179233216	212782432	208088224	195446640	191957392	215642480	1409414	1780978	1562096	1612161	1500017	1673085	82827056	84167456	76710688	76753584	95533416
	39.4833	178397104	188068128	180212704	7548243	7556161	7578253	158537296	167862592	163670032	174928704	177207504	190296272	98169768	100563096	93678208			39.5	515115840	451318048	546434560	488689344	10936875	10611049	10283708	10517432	375879712	471940544	375856384		39.4833	179478576	216069456	204143056	195174736	193420848	217625136	1666073	1390563	1609614	1742741	1607829	1313306	85549952	86546792	79976976	78727528	95736024
	39.9833	176432144	188388624	183679856	7215292	7248478	7391116	162167088	169350672	160842304	175747824	178146288	192146624	99071544	101832728	96677656			39.9833	518236352	454809632	557420480	498204640	11063785	10174168	10615070	10647233	390945728	489821344	382201024		39.9833	181722992	213904544	208664048	196779904	192804160	217129184	1414061	1655697	1732744	1560374	1622638	1592438	85831808	89602736	80504880	82316704	99363656
	40.4833	182173648	191548560	184781616	7428332	7600054	7837517	165098384	169977024	169488112	178013520	180716256	191631776	102102536	103624904	97945992			40.5	537003456	469937664	567820160	508012672	10294508	10816391	11045529	10460105	396401504	496854976	390732064		40.4833	181709344	220780944	210581728	199150672	192139328	220306640	1632327	1631056	1726629	1654984	1428817	1708493	87215864	87882472	80789360	82567464	102153720
	40.9833	184221168	196138960	184205296	6947026	7606312	8109180	165571552	169645968	164577376	178965904	182188848	196191520	103751184	106593336	100883528			40.9833	544780096	473753248	580911552	521655136	10690861	10788869	10430283	10570456	407223168	509189024	403613056		40.9833	184716464	220975680	210137312	198403632	196404784	221948448	1628519	1457154	1584504	1505945	1322371	1660988	89278704	91881864	85249112	83058768	104152776
	41.5	185581456	195667712	189983344	7977228	7681004	7500265	166996432	170584592	166171376	182769952	185018624	196320608	107259160	108973248	99730696			41.5	557558592	489491552	597671040	532080384	10891006	9861519	10420127	10921144	417741408	520881440	414241088		41.5	186901536	222333520	214984720	201536624	199608080	224574576	1530999	1517910	1384452	1517921	1490120	1398563	89966656	92713408	84449392	84692992	107535072
	42	185975424	195560016	185347808	7201040	7372328	8378666	168024032	172954672	168363712	184381680	186697840	200209664	108950256	110956952	100932728			41.9833	572044928	497668288	609420864	538600256	10993848	9859046	10237463	11798179	428319584	533220064	423738016		41.9833	184683536	223871152	211909024	204265520	197679936	224348160	1640036	1600886	1573295	1581318	1558069	1616835	91558368	94697368	87905136	89529880	107150184
	42.4833	185918976	198878736	190470048	7494750	7722833	7948113	166634208	177944080	168189344	184262320	185257248	202972144	110479648	113426424	104438520			42.4833	578616192	510652160	620613760	549225216	11494240	10779534	11265873	11089387	439002176	549083328	427528704		42.4833	187766944	223343680	216959792	206438928	199178512	226848960	1998428	1802030	1704002	1358278	1304107	1458786	94800184	95255456	88554896	89566408	107264088
	43	188625120	199795216	189674752	7340712	7856637	8133010	171415280	176676592	170556816	185405520	187988096	203310000	111936264	112921880	106571936			42.9833	599958464	524773408	641361600	567928448	11407993	10727398	10790174	11978652	449281504	560342208	438886560		42.9833	188872864	224366480	216867904	203329152	201849024	229243392	1653999	1495940	1735879	1677898	1518843	1670326	95253384	98875168	91957792	91342136	111647200
	43.5	186390800	198288160	193494352	7440478	7206442	7607800	173875936	178244144	169800352	186018448	192543344	203698528	114531424	116510488	107464960			43.4833	605919424	531142912	662554816	577278656	11871272	11118925	11078864	11329368	454973184	573706816	454365344		43.4833	189210464	224829648	218720080	204609440	201637824	231213056	1686206	1483541	1696321	1382339	1638606	1338482	95551456	103297008	92411360	93204520	115256976
	43.9833	189422112	198478736	189506768	7279230	7773787	7839812	174630960	183260592	173098272	191595200	191764368	211655744	116687896	118510760	109731000			44	620544896	539664256	675763776	586560320	11853098	11634888	11280743	11215327	467596800	585432832	464224928		43.9833	191669696	225458576	217694352	208659184	205643696	232694176	1899240	1752407	1631981	1700295	1447183	1609194	100827080	101752728	91195056	93705528	115131760
	44.5	188660976	201634304	192721072	7047488	7312556	8327158	174246304	177828416	174388944	189902448	195924976	208289952	118870992	122723808	111244408			44.4833	626771648	555041920	681122688	596703552	12210430	10957259	10893112	11461605	474694016	597339648	467730592		44.4833	192324064	227966432	220645056	210823168	206293968	232484464	1790444	1491012	1694456	1700879	1534645	1614594	101426664	102508680	96273920	94057832	117728816
	45	190397728	203609760	194793200	6810048	7137678	7915431	174939232	178145136	172261792	194918640	195279552	212158784	118245664	123920504	114224152			45	641524928	569067776	698277120	606755584	12178659	10810178	11281144	12397256	483983712	617931968	483605888		44.9833	192422464	228832064	224378592	208140768	204322160	235034816	1508992	1312158	1508092	1622625	1315000	1392862	101196120	107189472	96903520	97444984	122056928
	45.4833	189569024	203723152	196874800	7367454	8063693	8096306	176092688	183254672	175666960	192165280	198607136	215410416	120260448	124347792	113161152			45.4833	660654592	580825856	715696192	622719552	11805674	11134378	11095051	11594402	497027424	629656512	488702464		45.4833	194351792	233987536	221964016	211345616	209346304	236850320	1586547	1526306	1608555	1664134	1465892	1453590	106406016	109244536	99404320	98825408	122031040
	46	193938640	204245440	196807504	7401272	7503248	7174147	178012272	182476432	176784624	195997312	197832752	214791136	123152192	124351336	115811208			46	674548224	594076288	732026112	626526400	12654084	12238420	11193736	12279150	507436064	644717504	503493632		45.9833	196851280	232566720	220060240	212571264	206212064	235142592	1768464	1619767	1446390	1692977	1535405	1852984	106145960	107762584	102160952	100330024	122248072
	46.5	191762976	206089552	198527248	6761610	7464234	7918958	175043504	185138560	175573712	198785728	201914480	217532080	123505736	125416192	121562720			46.4833	682822528	606397888	744586752	643525440	12522783	12624489	10941988	12337352	525546752	652203904	505611648		46.4833	193887456	230697552	227880224	214020688	212641296	238928544	1630761	1555505	1801799	1619902	1516588	1674123	108669368	111197824	103229168	101965224	128610096
	47	194355312	205695056	196810224	7127312	7666796	7764646	178243728	185242160	180200800	199123936	198511936	217395200	126424608	127449120	120189784			46.9833	698491968	618523264	758011840	660919552	11899498	12818207	11090102	11777657	531563296	669109952	522479424		46.9833	195017632	235314240	228087328	215561328	207254688	237406320	1621630	1565931	1517326	1603076	1393274	1755722	106763056	113214992	102583368	103930104	125725008
	47.5	194690304	210066880	196315248	6953474	7885469	8078189	177528256	184210928	181011056	204713296	203487520	217722352	127881000	132107800	119871120			47.4833	712673280	633213760	776304512	667807488	12823218	11765996	12321902	11990583	545022912	679931968	532021824		47.4833	199479744	236142800	223903520	216919168	214157648	240755936	1571252	1619546	1696962	1821058	1591745	1677796	112853376	112806040	107993184	107947984	128045888
	48	198568880	209020288	201395968	6853482	7785603	8029582	181816688	186709536	180448256	203419904	203032272	220298464	130776136	131856648	123030264			47.9833	730539008	651386368	794500928	681015872	13148738	12045099	11803047	12634008	550570112	695120192	545691712		47.9833	200225024	236693312	229450512	214710304	213410992	241884080	1718872	1763446	1502786	1535394	1796520	1621740	113777784	116728720	107306320	108079936	130376096
	48.4833	196142560	209356816	201290576	7541638	7468378	7837068	179368736	190380112	178518672	203787344	203828080	222041456	133391680	133998992	126356080			48.5	736509248	659625664	803700864	692174272	12720322	11957618	12297153	12453295	564335104	716232064	559294208		48.4833	202140864	237797152	228682016	219776688	215276416	243386432	1690272	1528631	1612323	1763203	1359299	1582682	114640832	119372496	106810816	110928208	132787128
	48.9833	196370928	210657552	204325424	6904726	7532036	7836842	183789696	187466912	179418704	205024000	207182064	224113952	136977472	137182480	127585000			48.9833	755718784	670544192	826268544	709829760	13864382	11996855	12700709	12764154	574373888	719368896	564807616		48.9833	202448160	237466624	231249936	217066400	215127120	243620224	1747266	1559395	1495116	1810811	1728652	1516293	118013632	122648080	110424400	109526936	136355296
	49.4833	199768112	212144288	203359952	7420652	7474753	8089078	185020864	186919200	182837440	210668400	206762720	221287136	133329696	140442240	131354224			49.4833	772065600	686542080	845019072	722912256	13221444	12171656	12066935	13072892	588241408	738743936	571891584		49.4833	202377264	240616864	232441120	216693232	215900256	244493904	1530315	1907164	1451889	1782071	1767067	1754280	117792416	121363744	113374856	113035912	138397568
	49.9833	199658752	210249408	204589984	6830033	7709472	7652782	185375088	188179344	180900448	209600384	207074464	226316384	136230128	138136944	130185632			49.9833	788708672	700822016	859728256	736570432	13377241	12623738	12614264	12943387	598426944	747861056	592513472		49.9833	203626992	237497808	231683760	219250912	213814096	248279312	1607444	1738807	1556666	1855746	1663170	1747191	121375560	124680848	113365992	117255600	140426800
	50.5	201213024	215818896	205006768	7050253	7510342	7922145	184961488	191469552	182915664	211510112	210742880	226909424	140402336	142108208	133136752			50.4833	800283840	717827008	876169216	746606400	12531018	13187700	11844029	12733106	608876864	769000384	603303296		50.4833	200806976	240401904	232882176	215288496	215361104	244940752	1711571	1458617	1628191	1869603	1648810	1816451	122100984	128256648	115777464	118415744	145135536
	51	200569328	214623344	206429312	7215786	7762462	7560544	186880960	193825984	183936336	209159808	210997776	225188496	143714096	147818352	136216688			50.9833	811436672	733807232	886585024	755149760	13777640	12902124	12256660	13123977	624731456	782641408	616920832		50.9833	203286176	239457984	236034048	220001536	217818816	244056592	1644591	1582722	1667526	1726066	1622212	1828793	123264232	130634096	118898992	117723992	144821984
	51.5	200857392	216255280	208690560	7203614	7141466	7971436	187326112	191466480	180902880	207451328	210636896	233261264	143083264	146633136	138283520			51.4833	822437312	752081344	901846208	772993920	13775573	12588921	13721151	13667149	637810560	801107392	628915264		51.4833	202890320	240954592	236047984	220835792	216175136	248081696	1688714	1398918	1997587	1697319	1684052	1852791	126557816	130087512	119862112	119308264	150248576
	52	202033344	214095872	205395552	7292292	7662905	7981695	188775072	192659072	186483552	210929296	208253936	233768096	144627088	148879104	138200000			51.9833	854675712	768300416	916419136	776191488	14207627	13305702	13044466	13378590	648967552	809619136	634862144		52	202536752	238726944	235309744	223689328	221439424	247780912	1704674	1657889	1512763	1604314	1658234	1889902	128271344	129517232	121254440	124025040	149770048
	52.5	202690048	216850768	203666992	7505255	7256240	7046858	186533888	193641232	185828592	212701120	209591712	232872016	147277584	149896224	139808544			52.5	866013824	785141696	935922880	798468352	14202400	13636165	14370549	14692015	660874112	829051904	649854656		52.4833	202918112	242452480	236342208	220780240	220256624	249036928	1901291	1618708	1823484	1841027	1650649	1755136	132895168	135158304	121188040	125032072	154037632
	53	200001520	214522144	204772224	7352428	7661517	8037022	188627488	191757184	186134128	211488544	212455408	234343632	147399376	150902624	139767152			52.9833	876096896	798295552	948765184	811543680	14595563	14669290	14318481	14798575	674345152	849402816	652204352		52.9833	205471392	240445024	235852480	223560640	222174352	249319344	1848542	1604175	1817689	1955370	1394896	1681312	131735296	132575608	124191136	127022216	155560528
	53.4833	205610032	215041040	207545952	7103477	7402470	7687816	190281824	193996528	189170768	218416080	214517280	233772064	148118528	153251152	142257056			53.5	894244224	808000832	974016576	826364352	14628678	13606948	14295466	15135658	695011584	858211328	664881152		53.5	204688880	245342944	237717088	223355824	220329776	253082720	1746257	1514958	1738597	1398539	1694901	1654664	131628512	139002976	126162912	126845464	155028752
	54	207710128	215830464	208350688	7477239	7703934	7718512	190327648	196616800	186657872	217179920	216763824	237877856	152485680	155074864	143892096			53.9833	915928896	827701312	983499264	828713728	14217586	13609333	14103186	14303178	708598976	874008512	680994176		53.9833	205318304	245527088	239073584	227197360	222074048	253389744	1826103	1723140	1569253	1913624	1719401	1817768	135729136	138855072	128679720	128516624	158976576
	54.5	203606544	220042912	209642992	7464170	8206460	7954325	189857136	195912016	187054624	215063776	215403504	237253680	154532112	157376672	146732272			54.4833	924111104	844716992	1000214144	849662912	14547021	14749991	14967580	14222217	714216256	882995008	687274240		54.4833	204681520	246822672	238620688	223933056	223180560	251664992	1621130	1679903	1905170	1774628	1712272	1823233	137206784	142198512	130263232	132887240	160554448
	54.9833	204908880	218319216	213535376	7614696	7416434	7880997	192069856	193811680	189733664	217724512	209670144	238363872	158196304	155595648	147385152			54.9833	947980800	865639872	1005821632	852663680	16051791	14017129	15212302	14218896	733215872	899090624	693717248		55	208629168	247757616	236953120	226002256	222255680	253318240	1954642	1665258	1706827	1919206	1568245	1958235	138286928	141702576	129237496	132413512	161649008
	55.5	205029360	217563072	209409264	7425202	7278809	7154852	190044688	197123232	190160864	220916480	217722384	237577824	157975184	162545232	148414320			55.4833	960612224	883028480	1021890688	874254080	15230114	14240100	14513771	15004879	744484864	914331776	706462144		55.4833	206358224	247660112	240710496	226470400	220870480	255977088	1719754	1724667	1759566	1850066	1674103	1534860	139394224	145621904	132867536	135341088	167038912
	56	203642576	220999056	214354576	7414046	7814686	8043832	191441376	196520288	183479920	220716704	217601616	240048144	160548816	162188032	149192944			55.9833	974412480	892721472	1035720320	878071680	15361980	14589870	15891051	15352968	752596800	929784960	710607040		55.9833	207459200	249038512	239123328	226551728	221254416	249909984	1941490	1551297	1772040	1725333	1626627	1969388	142211264	148286768	130112992	136755424	167103248
	56.4833	206588400	220178864	212519616	6861352	7801221	7845898	196164656	197984096	189752432	221155152	219364384	242717456	159569312	163717344	153160064			56.4833	997955392	910885760	1055867968	890901888	15722202	15051820	15179028	15221802	772657024	939999552	725031296		56.4833	207127728	250549152	240106784	224952096	224213248	256047648	1698182	1731381	1678402	1787589	1811570	2073917	143642656	151138032	138815024	138873792	169231104
	57	206192800	220402544	210618880	7688600	7341798	8158585	192956528	198869232	187714496	217446544	216072624	239914096	162517968	166379952	153549312			56.9833	1005877184	933826816	1067169856	901083520	15732158	14062790	16059492	15534078	785530048	956053760	739104896		56.9833	211474608	249095792	247058752	225325088	225423232	255425616	1882755	1796172	1850652	1545830	1647218	1799108	143694432	151663008	139180384	138105408	170207088
	57.5	206548784	220184768	211928464	6953151	7869737	7711764	192391472	197588640	192618912	221653520	219009232	242976992	166280192	167312080	157992512			57.4833	1029699072	946745088	1083250816	921284160	16899124	14548833	15379687	16324696	807364736	969899200	746461312		57.4833	208910992	249034528	243741120	228301792	225576368	257960496	1918012	1454574	1895819	1948389	1611174	1706994	146127296	153503216	139977696	141888832	176521728
	58	207237936	219485344	212011616	7026700	7463532	7864309	194768768	200163504	191634720	222627824	218060800	243660160	166022288	168495008	156964208			57.9833	1040904064	963247360	1102652032	932300480	15743988	14899983	16270568	16555830	813626176	990534592	756039680		58	207904960	250406224	245336560	226894160	226051168	257466240	2002676	1830256	1786187	2000146	1642998	1803134	145880208	152775968	140942976	143406016	177626864
	58.5	210438432	220639568	213843840	6467052	7324159	7883528	196284832	201663088	190689872	225493664	219353024	244332784	170037760	171276432	158583392			58.4833	1063394112	982309248	1116350336	944642944	15897798	14684724	16553720	15674272	826552320	995069184	771338880		58.4833	212785424	252460000	242768544	230354576	226178000	255774656	1764854	1510011	2092946	1982550	1741706	1769724	154474544	156762624	142884032	145962976	179457568
	59	206678640	222488816	213944944	7723578	7902034	7595830	195664576	200071072	191337136	222121792	221590496	241694560	172396864	173284704	162703616			58.9833	1067979584	1001509952	1133004544	960791744	15947958	14981678	15467030	15348239	833630592	1010402880	783483584		58.9833	211708560	253676512	242689824	228383776	226674592	257976064	1843213	1757119	1649100	1666886	1719985	1690086	153252384	159444288	143436576	146821664	182495504
	59.5	204646512	225151664	212750256	6872095	8072224	7762801	195300288	199525328	192076944	226735184	221785888	249298864	172910192	175851920	161677888			59.4833	1088301312	1005054976	1151147904	969995392	16806906	14757838	15674854	15581700	844869440	1034236928	784370944		59.4833	210923936	254465776	243369712	229294544	227349552	261202544	1828613	1839861	1667955	1892082	1845367	1609102	156176960	159220144	142863440	148054848	182323984
	60	207865536	222151616	213240576	6879627	7794546	7945568	197178112	200460624	192881168	227963408	222333488	244861232	174079200	177269776	165181568			60	1103043712	1026854336	1169278720	995719616	17036378	13487119	16411668	15768714	856359296	1048132608	806067456		60	211299008	250944144	247270688	229837152	226268016	256268256	1913568	1661406	1949904	2036502	1748788	1895996	155377568	161124112	148125808	152744096	186811584
	60.5	205984400	223122144	217066896	6839295	7647238	7639005	196373040	201871328	191913216	223063600	222513872	247580768	175788496	177761792	167788080			60.4833	1123292416	1036962944	1193483136	1010795712	16611174	14783627	17232228	16440732	877856064	1065896320	818612096		60.4833	208448992	252072944	246581856	229563552	230068800	259037392	1631373	1858210	1678835	1822303	1874588	1596416	159572624	164515600	150317568	152998016	188471872
	60.9833	210870560	222927696	217692832	7054030	7801348	7423368	196306336	200542016	190723216	227047584	222714688	249688848	179394384	178730608	170705600			61	1141336960	1070252992	1196522240	1028633472	15783872	14566805	16683010	14787695	881911168	1078522368	830230464		60.9833	212981456	253967248	246544368	231559344	231777808	258852240	1684642	1982524	1838044	1965905	1739390	1849868	160602192	166525344	150034320	153757376	190721072
	61.5	211203024	224652304	216165888	7790184	7380250	7715569	196594912	201045056	192027360	226425296	225377584	250333824	177200912	181513616	169903520			61.4833	1153624576	1077150208	1221412480	1049961664	16054336	14450487	15574833	14915764	898299136	1097841024	838858816		61.5	207979088	251386608	244479536	227645248	231179328	260270800	1680079	1798754	1689012	1534046	1788539	1759464	159759856	169160112	153687472	155888784	190917680
	62	210756928	222805584	218510832	6993326	7830066	7819382	197548880	203142320	188862800	227210416	223636976	245763504	181742400	180817600	170312800			62	1168352768	1086670720	1239219072	1072754112	16077948	14332324	16247483	15940347	905910784	1109022976	861123840		61.9833	211519216	252396784	248196496	231752048	226028384	260315360	1749683	1986315	1941012	1751726	1631717	2234390	163223824	170238416	154950144	158300912	192001984
[truncated: 236 more rows]
[truncated: 1 more columns]
